# Supplementary material for: Depicting the battle between nectarine and Monilinia laxa: the fruit developmental stage dictates the effectiveness of the host defenses and the pathogen’s infection strategies
Source: Hortic Res. 2020 Oct 1;7:167. doi: 10.1038/s41438-020-00387-w (PMC7527454; doi:10.1038/s41438-020-00387-w)
Supplement: Supplementary file 2 — Suppl. Table S2 [file 41438_2020_387_MOESM2_ESM.xlsx]

## Sheet: S2
Supplemental Table S2. Raw, parsed and mapped reads of mRNA of all 48 samples. Three biological replicates were analyzed from each inoculated and control tissue of immature and mature stages at 4 time points (6, 14, 24 and 48 hpi). Reads and genes of nectarine and M. laxa are shown in number and percentage (%). Abbreviations: CK (control), Inoc (Inoculated with M. laxa), IM (immature), M (mature)…
Stage	Time (hpi)	Treatment	Replicate	Sample Name	Raw Read Pairs	Both	Both %	Forward	Forward %	Reverse	Reverse %	Dropped	Dropped %	Read Pairs After Trimming	Mapping %	Nectarine Reads	M. laxa Reads	Nectarine Genes	Nectarine Genes %	M. laxa Genes	M. laxa Genes %
Immature	6	Control	2R	IM_CK06h_2	11595818	6513912	0.5617	4878478	0.4207	15053	0.0013	188375	0.0162	11407443	0.7184	11861018	3618	19095	0.710565	1353	0.141217
Immature	6	Control	3R	IM_CK06h_3	12866717	6725428	0.5227	6045617	0.4699	22209	0.0017	73463	0.0057	12793254	0.7742	13910242	2367	19512	0.726082	1101	0.114915
Immature	6	Control	4R	IM_CK06h_4	12153245	6511011	0.5357	5601188	0.4609	14201	0.0012	26845	0.0022	12126400	0.7687	13158680	3173	19085	0.710192	1269	0.13245
Immature	6	M. laxa	2R	IM_Inoc06h_2	9072014	5217867	0.5752	3778942	0.4165	17800	0.002	57405	0.0063	9014609	0.7735	9928631	121275	20202	0.751758	5843	0.609853
Immature	6	M. laxa	3R	IM_Inoc06h_3	9933540	5302272	0.5338	4565197	0.4596	17081	0.0017	48990	0.0049	9884550	0.7737	10695780	116648	18426	0.68567	5736	0.598685
Immature	6	M. laxa	4R	IM_Inoc06h_4	10314156	5391012	0.5227	4846891	0.4699	17017	0.0016	59236	0.0057	10254920	0.4518	6403199	54749	18103	0.67365	4848	0.506001
Immature	14	Control	1R	IM_CK14h_1	11784653	8326309	0.7065	3404779	0.2889	25080	0.0021	28485	0.0024	11756168	0.7449	13142561	3466	18837	0.700964	1420	0.14821
Immature	14	Control	2R	IM_CK14h_2	12331038	6823046	0.5533	5428380	0.4402	18226	0.0015	61386	0.005	12269652	0.7535	12639374	2455	18224	0.678153	1126	0.117524
Immature	14	Control	3R	IM_CK14h_3	10093468	5743154	0.569	4300168	0.426	16145	0.0016	34001	0.0034	10059467	0.6091	8495530	4552	18205	0.677446	1473	0.153742
Immature	14	M. laxa	1R	IM_Inoc14h_1	9018304	5002684	0.5547	3971746	0.4404	17369	0.0019	26505	0.0029	8991799	0.8773	10488891	196812	18747	0.697615	6466	0.674877
Immature	14	M. laxa	2R	IM_Inoc14h_2	9209124	4793907	0.5206	4363845	0.4739	17013	0.0018	34359	0.0037	9174765	0.8013	9660127	160329	18794	0.699364	6113	0.638034
Immature	14	M. laxa	3R	IM_Inoc14h_3	10117154	5437058	0.5374	4632107	0.4578	17097	0.0017	30892	0.0031	10086262	0.7412	9852985	190947	18913	0.703792	6203	0.647427
Immature	24	Control	1R	IM_CK24h_1	12069685	6317454	0.5234	5548726	0.4597	15056	0.0012	188449	0.0156	11881236	0.7436	12250579	4196	18780	0.698843	1470	0.153429
Immature	24	Control	3R	IM_CK24h_3	11739019	6852352	0.5837	4819498	0.4106	19703	0.0017	47466	0.004	11691553	0.811	13487132	2430	19190	0.7141	1115	0.116376
Immature	24	Control	4R	IM_CK24h_4	10833324	6695870	0.6181	4085441	0.3771	15658	0.0014	36355	0.0034	10796969	0.6293	9908086	1757	19245	0.716146	895	0.093414
Immature	24	M. laxa	1R	IM_Inoc24h_1	11198015	5997149	0.5356	5114938	0.4568	20196	0.0018	65732	0.0059	11132283	0.8413	12643212	287942	19525	0.726566	7058	0.736666
Immature	24	M. laxa	2R	IM_Inoc24h_2	10543330	5042069	0.4782	5459775	0.5178	17681	0.0017	23805	0.0023	10519525	0.794	10834402	241768	19673	0.732073	7035	0.734266
Immature	24	M. laxa	3R	IM_Inoc24h_3	8905002	4926847	0.5533	3948167	0.4434	14993	0.0017	14995	0.0017	8890007	0.8403	10287579	143779	19806	0.737022	6421	0.670181
Immature	48	Control	1R	IM_CK48h_1	14889936	8363825	0.5617	6435120	0.4322	22280	0.0015	68711	0.0046	14821225	0.6549	13522188	4853	21334	0.793882	1661	0.173364
Immature	48	Control	3R	IM_CK48h_3	12963701	7786862	0.6007	5110546	0.3942	19853	0.0015	46440	0.0036	12917261	0.8327	15287258	3152	19750	0.734938	1319	0.137668
Immature	48	Control	4R	IM_CK48h_4	8085154	5459511	0.6753	2596671	0.3212	15438	0.0019	13534	0.0017	8071620	0.7544	9121212	2776	18324	0.681874	1170	0.122117
Immature	48	M. laxa	1R	IM_Inoc48h_1	9417787	5187854	0.5509	4197126	0.4457	15052	0.0016	17755	0.0019	9400032	0.8047	10312439	83470	19822	0.737618	5636	0.588248
Immature	48	M. laxa	2R	IM_Inoc48h_2	10330097	5519905	0.5344	4771535	0.4619	20743	0.002	17914	0.0017	10312183	0.8809	12182600	114508	19323	0.719049	5814	0.606826
Immature	48	M. laxa	4R	IM_Inoc48h_4	8867200	4909368	0.5537	3921722	0.4423	17901	0.002	18209	0.0021	8848991	0.8098	9879496	118155	19913	0.741004	5889	0.614654
Mature	6	Control	2R	M_CK06h_2	12238795	6557578	0.5358	5614748	0.4588	28050	0.0023	38419	0.0031	12200376	0.9084	15723851	4030	18829	0.700666	1616	0.168667
Mature	6	Control	3R	M_CK06h_3	10442632	5153452	0.4935	5232362	0.5011	23735	0.0023	33083	0.0032	10409549	0.8648	12426768	3881	18672	0.694824	1435	0.149776
Mature	6	Control	4R	M_CK06h_4	10289676	5319281	0.517	4915561	0.4777	23814	0.0023	31020	0.003	10258656	0.9021	12987400	3014	18458	0.68686	1292	0.13485
Mature	6	M. laxa	1R	M_Inoc06h_1	11720742	6736337	0.5747	4941067	0.4216	23565	0.002	19773	0.0017	11700969	0.9276	15501149	254149	18558	0.690582	6675	0.696691
Mature	6	M. laxa	2R	M_Inoc06h_2	10267541	5807601	0.5656	4414944	0.43	23715	0.0023	21281	0.0021	10246260	0.8613	12526723	257633	18393	0.684442	6592	0.688028
Mature	6	M. laxa	4R	M_Inoc06h_4	9848842	5320165	0.5402	4491954	0.4561	16798	0.0017	19925	0.002	9828917	0.8686	11934002	215649	18383	0.68407	6427	0.670807
Mature	14	Control	1R	M_CK14h_1	10703931	4986158	0.4658	5661851	0.529	22119	0.0021	33803	0.0032	10670128	0.889	12881879	5342	18323	0.681837	1912	0.199562
Mature	14	Control	2R	M_CK14h_2	12018023	6110688	0.5085	5855458	0.4872	26921	0.0022	24956	0.0021	11993067	0.8858	14814581	10175	18451	0.6866	2325	0.242668
Mature	14	Control	4R	M_CK14h_4	10521871	5110088	0.4857	5360617	0.5095	17661	0.0017	33505	0.0032	10488366	0.8467	12220620	7139	18169	0.676106	1910	0.199353
Mature	14	M. laxa	1R	M_Inoc14h_1	9780983	4986681	0.5098	4763434	0.487	16639	0.0017	14229	0.0015	9766754	0.9069	11807848	526235	18493	0.688163	7188	0.750235
Mature	14	M. laxa	3R	M_Inoc14h_3	9319968	5345182	0.5735	3940526	0.4228	17703	0.0019	16557	0.0018	9303411	0.8815	11195068	676203	18330	0.682097	7193	0.750757
Mature	14	M. laxa	4R	M_Inoc14h_4	9009114	5064039	0.5621	3914081	0.4345	13516	0.0015	17478	0.0019	8991636	0.8938	10988362	541721	18245	0.678934	7060	0.736875
Mature	24	Control	1R	M_CK24h_1	9359431	4773879	0.5101	4456116	0.4761	19049	0.002	110387	0.0118	9249044	0.9188	11877821	3276	17862	0.664682	1277	0.133285
Mature	24	Control	3R	M_CK24h_3	9260475	4556387	0.492	4670560	0.5044	15658	0.0017	17870	0.0019	9242605	0.9001	11394389	2075	17839	0.663826	994	0.103747
Mature	24	Control	4R	M_CK24h_4	10640779	5600765	0.5263	5003390	0.4702	17851	0.0017	18773	0.0018	10622006	0.9135	13667776	3205	18199	0.677222	1239	0.129318
Mature	24	M. laxa	1R	M_Inoc24h_1	10590828	4957247	0.4681	5573329	0.5262	13452	0.0013	46800	0.0044	10544028	0.8394	9768361	2073324	18261	0.67953	7678	0.801378
Mature	24	M. laxa	3R	M_Inoc24h_3	12247351	6739011	0.5502	5463323	0.4461	13842	0.0011	31175	0.0025	12216176	0.8263	12593022	1728219	18112	0.673985	7674	0.80096
Mature	24	M. laxa	4R	M_Inoc24h_4	8903730	4718384	0.5299	4157173	0.4669	13150	0.0015	15023	0.0017	8888707	0.8692	9527662	1275113	17856	0.664459	7539	0.78687
Mature	48	Control	1R	M_CK48h_1	9984820	5134728	0.5143	4796103	0.4803	22036	0.0022	31953	0.0032	9952867	0.9316	13032806	4841	17647	0.656681	1538	0.160526
Mature	48	Control	3R	M_CK48h_3	11195175	5764680	0.5149	5387004	0.4812	21136	0.0019	22355	0.002	11172820	0.8387	13176504	2261	17468	0.65002	1096	0.114393
Mature	48	Control	4R	M_CK48h_4	9303153	5084031	0.5465	4164730	0.4477	30898	0.0033	23494	0.0025	9279659	0.8995	12016899	4019	17548	0.652997	1535	0.160213
Mature	48	M. laxa	1R	M_Inoc48h_1	10049284	5670774	0.5643	4348286	0.4327	14157	0.0014	16067	0.0016	10033217	0.7745	5973946	5164205	17429	0.648569	8312	0.86755
Mature	48	M. laxa	3R	M_Inoc48h_3	9715072	5635170	0.58	4045521	0.4164	17954	0.0018	16427	0.0017	9698645	0.8264	6239368	5283859	17537	0.652588	8364	0.872978
Mature	48	M. laxa	4R	M_Inoc48h_4	9579609	5523673	0.5766	4021189	0.4198	17329	0.0018	17418	0.0018	9562191	0.8444	7391252	4198433	17807	0.662635	8184	0.854191
