# Supplementary material for: Depicting the battle between nectarine and Monilinia laxa: the fruit developmental stage dictates the effectiveness of the host defenses and the pathogen’s infection strategies
Source: Hortic Res. 2020 Oct 1;7:167. doi: 10.1038/s41438-020-00387-w (PMC7527454; doi:10.1038/s41438-020-00387-w)
Supplement: Supplementary file 3 — Suppl. Table S3 [file 41438_2020_387_MOESM3_ESM.xlsx]

## Sheet: S3
Supplemental Table S3. Differential expression and functional analysis of nectarine. Tab 2) Differentially expressed genes, where the first column denotes the transcript ID, and the following columns show the annotated function, and each of the following pairs of columns indicate the DESeq2 results for each pairwise comparison. Values represent the Log2FC expression of the comparison between tiss…

## Sheet: 2.DESeq2
Gene	GO	IRP	KEGGorth	KEGGpath	EC	KOG	PANTHER	PFAM	DEG	IMC6_vs_IMI6_log2FoldChange	IMC6_vs_IMI6_padj	IMC14_vs_IMI14_log2FoldChange	IMC14_vs_IMI14_padj	IMC24_vs_IMI24_log2FoldChange	IMC24_vs_IMI24_padj	IMC48_vs_IMI48_log2FoldChange	IMC48_vs_IMI48_padj	MC6_vs_MI6_log2FoldChange	MC6_vs_MI6_padj	MC14_vs_MI14_log2FoldChange	MC14_vs_MI14_padj	MC24_vs_MI24_log2FoldChange	MC24_vs_MI24_padj	MC48_vs_MI48_log2FoldChange	MC48_vs_MI48_padj
Prupe.1G000100.1	GO:0005488,GO:0006886 (intracellular protein transport),GO:0008536 (Ran GTPase binding)	IPR001494 (Importin-beta, N-terminal domain),IPR011989 (Armadillo-like helical),IPR016024 (Armadillo-type fold)	-	-	-	-	PTHR10997 (IMPORTIN-7, 8, 11),PTHR10997:SF7 (IMPORTIN 11 (IMP11) (RAN-BINDING PROTEIN 11))	PF03810 (Importin-beta N-terminal domain)	Y	0.0403785	0.999323	-0.89307	0.0465934	-0.3541	0.529562	-0.142805	0.881285	-0.194156	0.856978	-0.530498	0.0727705	0.401304	0.215536	0.0910286	0.806705
Prupe.1G000200.1	-	IPR003676 (Auxin-induced protein, ARG7)	-	-	-	-	PTHR31374:SF3,PTHR31374 (FAMILY NOT NAMED)	PF02519 (Auxin responsive protein)	N	NA	NA	NA	NA	NA	NA	0.108293	NA	NA	NA	NA	NA	NA	NA	NA	NA
Prupe.1G000300.1	GO:0005488	IPR016024 (Armadillo-type fold)	-	-	-	-	PTHR10997 (IMPORTIN-7, 8, 11),PTHR10997:SF7 (IMPORTIN 11 (IMP11) (RAN-BINDING PROTEIN 11))	-	N	0.0309774	0.999323	0.307138	0.707166	0.0563481	0.958574	0.330976	0.525327	-0.0556425	0.970609	-0.065242	0.927068	0.492924	0.0726767	0.0624781	0.850049
Prupe.1G000400.1	GO:0003824 (catalytic activity)	IPR001932 (Protein phosphatase 2C (PP2C)-like domain),IPR015655 (Protein phosphatase 2C)	K17506 (protein phosphatase 1L [EC:3.1.3.16])	-	-	KOG0698 (Serine/threonine protein phosphatase)	PTHR13832 (PROTEIN PHOSPHATASE 2C),PTHR13832:SF259	PF00481 (Protein phosphatase 2C)	Y	0.105697	0.999323	-0.0261724	0.972835	0.1234	0.814551	0.108435	0.785168	-0.177579	0.717686	-0.0378747	0.935263	0.304015	0.155742	0.756335	1.16475e-07
Prupe.1G000500.1	GO:0005515 (protein binding)	IPR001611 (Leucine-rich repeat),IPR003591 (Leucine-rich repeat, typical subtype),IPR013210 (Leucine-rich repeat-containing N-terminal, type 2)	-	-	-	-	PTHR32093 (FAMILY NOT NAMED)	PF08263 (Leucine rich repeat N-terminal domain),PF00560 (Leucine Rich Repeat)	N	-2.87307	NA	1.00426	NA	-1.57759	NA	-1.01593	NA	1.06138	NA	0.240623	NA	-1.73382	0.687331	2.95091	NA
Prupe.1G000600.1	GO:0046872 (metal ion binding)	IPR000571 (Zinc finger, CCCH-type)	K14321 (nucleoporin-like protein 2)	ko03013 (RNA transport)	-	-	PTHR11224:SF36,PTHR11224 (MAKORIN-RELATED)	PF00642 (Zinc finger C-x8-C-x5-C-x3-H type (and similar))	N	-0.0623608	0.999323	-0.219977	0.636004	-0.167346	0.590656	-0.241712	0.355245	0.0748902	0.928433	-0.0357612	0.94515	-0.0490777	0.873783	-0.0975176	0.641455
Prupe.1G000700.1	GO:0000166 (nucleotide binding),GO:0003676 (nucleic acid binding)	IPR000504 (RNA recognition motif domain),IPR012677 (Nucleotide-binding alpha-beta plait domain)	-	-	-	-	PTHR16274 (NUCLEOLAR PROTEIN 8)	PF14259 (RNA recognition motif (a.k.a. RRM, RBD, or RNP domain))	N	-0.122964	0.999323	-0.142903	0.843548	-0.0510794	0.948702	-0.107247	0.825751	0.0288845	0.984916	-0.0430437	0.942626	0.365593	0.198397	0.040868	0.885656
Prupe.1G000800.1	GO:0001671 (ATPase activator activity),GO:0051087 (chaperone binding)	IPR015310 (Activator of Hsp90 ATPase, N-terminal)	-	-	-	-	PTHR13009 (HEAT SHOCK PROTEIN 90 (HSP90) CO-CHAPERONE AHA-1),PTHR13009:SF6	PF09229 (Activator of Hsp90 ATPase, N-terminal)	Y	-0.0885873	0.999323	0.482704	0.523809	0.531516	0.27375	0.257981	0.712495	-0.143802	0.935191	-0.0235232	0.985865	-0.0176877	0.981162	1.26984	0.00157843
Prupe.1G000900.1	-	-	-	-	-	-	-	-	N	0.115573	0.999323	-0.0955794	0.92724	-0.141303	0.881176	-0.102762	0.886528	-0.014997	0.994509	0.2417	0.714141	-0.076927	0.901067	-0.101317	0.867971
Prupe.1G001000.1	-	-	-	-	-	-	-	-	Y	-0.0759972	0.999323	-0.0979219	0.859775	-0.0659855	0.896721	0.13464	0.691252	0.0235069	0.980444	-0.347446	0.0236284	0.0948002	0.735378	-0.130841	0.512751
Prupe.1G001100.1	GO:0005975 (carbohydrate metabolic process),GO:0004553 (hydrolase activity, hydrolyzing O-glycosyl compounds)	IPR000490 (Glycoside hydrolase, family 17),IPR012946 (X8 domain),IPR013781 (Glycoside hydrolase, catalytic domain),IPR017853 (Glycoside hydrolase superfamily)	K19893 (glucan endo-1,3-beta-glucosidase 5/6 [EC:3.2.1.39])	ko00500 (Starch and sucrose metabolism)	-	-	PTHR32227 (FAMILY NOT NAMED),PTHR32227:SF20 (SUBFAMILY NOT NAMED)	PF07983 (X8 domain),PF00332 (Glycosyl hydrolases family 17)	Y	-0.0236689	0.999323	-0.114465	0.858071	-0.429503	0.0653466	-0.188582	0.559156	0.178158	0.699607	-0.257441	0.10132	0.00331189	0.99516	-1.0212	2.10785e-15
Prupe.1G001200.1	GO:0016772 (transferase activity, transferring phosphorus-containing groups),GO:0004672 (protein kinase activity),GO:0004674 (protein serine/threonine kinase activity),GO:0006468 (protein phosphorylation),GO:0005524 (ATP binding)	IPR000719 (Protein kinase domain),IPR001245 (Serine-threonine/tyrosine-protein kinase catalytic domain),IPR002290 (Serine/threonine/dual specificity protein kinase, catalytic domain),IPR008271 (Serine/threonine-protein kinase, active site),IPR011009 (Protein kinase-like domain)	-	-	-	KOG0192 (Tyrosine kinase specific for activated (GTP-bound) p21cdc42Hs)	PTHR23257 (SERINE-THREONINE PROTEIN KINASE),PTHR23257:SF415	PF07714 (Protein tyrosine kinase)	N	-0.0543794	0.999323	-0.025779	0.969872	0.140472	0.744047	-0.151025	0.598926	0.106474	0.859832	-0.0879664	0.785467	-0.0362833	0.906615	0.0172069	0.933863
Prupe.1G001300.1	GO:0004672 (protein kinase activity),GO:0016772 (transferase activity, transferring phosphorus-containing groups),GO:0004674 (protein serine/threonine kinase activity),GO:0005524 (ATP binding),GO:0006468 (protein phosphorylation)	IPR000719 (Protein kinase domain),IPR001245 (Serine-threonine/tyrosine-protein kinase catalytic domain),IPR002290 (Serine/threonine/dual specificity protein kinase, catalytic domain),IPR008271 (Serine/threonine-protein kinase, active site),IPR011009 (Protein kinase-like domain)	-	-	-	KOG0192 (Tyrosine kinase specific for activated (GTP-bound) p21cdc42Hs)	PTHR23257 (SERINE-THREONINE PROTEIN KINASE),PTHR23257:SF415	PF07714 (Protein tyrosine kinase)	Y	-0.0498964	0.999323	0.167649	0.749165	0.202438	0.598618	-0.0201715	0.968273	0.234826	0.504817	0.265187	0.236941	0.314013	0.0583901	0.609255	1.279e-06
Prupe.1G001400.1	GO:0006633 (fatty acid biosynthetic process),GO:0003824 (catalytic activity),GO:0008610 (lipid biosynthetic process),GO:0016020 (membrane),GO:0008152 (metabolic process),GO:0016747 (transferase activity, transferring acyl groups other than amino-acyl groups)	IPR012392 (Very-long-chain 3-ketoacyl-CoA synthase),IPR013601 (FAE1/Type III polyketide synthase-like protein),IPR013747 (3-Oxoacyl-[acyl-carrier-protein (ACP)] synthase III C-terminal),IPR016038 (Thiolase-like, subgroup),IPR016039 (Thiolase-like)	K15397 (3-ketoacyl-CoA synthase [EC:2.3.1.199])	ko00062 (Fatty acid elongation)	-	-	PTHR31561 (FAMILY NOT NAMED),PTHR31561:SF2	PF08392 (FAE1/Type III polyketide synthase-like protein),PF08541 (3-Oxoacyl-[acyl-carrier-protein (ACP)] synthase III C terminal)	N	3.21939	NA	-0.333509	NA	0.988604	NA	NA	NA	NA	NA	NA	NA	NA	NA	NA	NA
Prupe.1G001500.1	GO:0030001 (metal ion transport),GO:0046872 (metal ion binding)	IPR006121 (Heavy metal-associated domain, HMA)	-	-	-	KOG1603 (Copper chaperone)	PTHR22814:SF14 (COPPER CHAPERONE-RELATED),PTHR22814 (COPPER TRANSPORT PROTEIN ATOX1-RELATED)	PF00403 (Heavy-metal-associated domain)	N	1.55397	NA	NA	NA	-1.05847	NA	1.85001	NA	NA	NA	NA	NA	NA	NA	NA	NA
Prupe.1G001600.1	GO:0005515 (protein binding)	IPR002885 (Pentatricopeptide repeat),IPR011990 (Tetratricopeptide-like helical domain)	-	-	-	-	PTHR24015 (FAMILY NOT NAMED),PTHR24015:SF428	PF13812 (Pentatricopeptide repeat domain),PF01535 (PPR repeat),PF13041 (PPR repeat family)	N	-0.281761	0.999323	-0.77144	0.760238	-0.241372	0.93458	1.46321	0.449491	-0.480159	0.886004	-0.429186	0.820804	0.705995	0.560791	-0.990038	0.316397
Prupe.1G001700.1	GO:0003700 (sequence-specific DNA binding transcription factor activity),GO:0003677 (DNA binding),GO:0006355 (regulation of transcription, DNA-dependent)	IPR001471 (AP2/ERF domain),IPR016177 (DNA-binding domain)	-	-	-	-	PTHR31985 (FAMILY NOT NAMED)	PF00847 (AP2 domain)	N	1.23076	0.999323	-1.49805	NA	-1.63639	NA	-1.3915	NA	-0.0939205	NA	-3.27903	0.652452	1.27671	NA	NA	NA
Prupe.1G001800.1	GO:0003735 (structural constituent of ribosome),GO:0005622 (intracellular),GO:0005840 (ribosome),GO:0006412 (translation)	IPR000266 (Ribosomal protein S17),IPR012340 (Nucleic acid-binding, OB-fold),IPR019984 (Ribosomal protein S17, bacterial-type)	K02961 (small subunit ribosomal protein S17)	ko03010 (Ribosome)	-	KOG1740 (Predicted mitochondrial/chloroplast ribosomal protein S17)	PTHR10744 (40S RIBOSOMAL PROTEIN S11 FAMILY MEMBER)	PF00366 (Ribosomal protein S17)	N	-0.164106	0.999323	0.270653	0.851996	0.196563	0.884927	-0.0998948	0.93905	-0.729758	0.660162	-0.0569131	0.981063	-0.277459	0.821813	1.11243	0.136089
Prupe.1G001900.1	-	-	-	-	-	-	-	-	N	-2.16734	NA	NA	NA	0.988604	NA	NA	NA	0.586287	NA	0.649078	0.943509	-0.17276	NA	1.02915	NA
Prupe.1G002000.1	-	-	-	-	-	-	-	-	N	-1.36313	NA	-0.982557	NA	NA	NA	NA	NA	2.01875	NA	-0.896212	0.93428	NA	NA	2.97163	NA
Prupe.1G002100.1	GO:0016021 (integral to membrane)	IPR004282 (Chloroplast envelope membrane protein, CemA)	-	-	-	-	-	PF03040 (CemA family)	N	-0.289111	0.999323	-0.0459958	0.971026	-0.0470928	0.965811	-0.139255	0.87797	0.0558265	0.972921	0.0449827	0.963588	-0.179939	0.723525	-0.124101	0.740004
Prupe.1G002200.1	-	-	-	-	-	-	-	-	N	1.1074	0.999323	-0.500336	NA	-0.640332	0.863106	-0.227363	0.957259	0.472397	NA	-2.64583	NA	1.05933	NA	3.00766	0.41317
Prupe.1G002300.1	GO:0005515 (protein binding)	IPR002885 (Pentatricopeptide repeat),IPR011990 (Tetratricopeptide-like helical domain)	-	-	-	-	PTHR24015 (FAMILY NOT NAMED),PTHR24015:SF434	PF01535 (PPR repeat),PF13041 (PPR repeat family)	N	0.153796	0.999323	0.0228109	0.984093	0.225833	0.790086	0.148265	0.861019	-0.279776	0.856101	-0.163752	0.894645	-0.423152	0.418819	0.400245	0.39339
Prupe.1G002400.1	-	IPR007275 (YTH domain)	-	-	-	KOG1901 (Uncharacterized high-glucose-regulated protein)	PTHR12357:SF24,PTHR12357 (YTH (YT521-B HOMOLOGY) DOMAIN-CONTAINING)	PF04146 (YT521-B-like domain)	N	-0.0575993	0.999323	0.320829	0.767548	0.202454	0.836173	-0.192583	0.849995	0.242644	0.836805	0.559336	0.159712	0.260254	0.544573	-0.204304	0.597692
Prupe.1G002500.1	GO:0005506 (iron ion binding),GO:0016705 (oxidoreductase activity, acting on paired donors, with incorporation or reduction of molecular oxygen),GO:0055114 (oxidation-reduction process),GO:0020037 (heme binding)	IPR001128 (Cytochrome P450),IPR002401 (Cytochrome P450, E-class, group I),IPR017972 (Cytochrome P450, conserved site)	-	-	-	KOG0157 (Cytochrome P450 CYP4/CYP19/CYP26 subfamilies)	PTHR24286:SF27,PTHR24286 (FAMILY NOT NAMED)	PF00067 (Cytochrome P450)	Y	0.303938	0.999323	1.44678	9.50116e-20	1.96503	4.45337e-32	0.865534	9.34995e-06	0.790788	2.72168e-05	3.34629	1.12403e-164	4.21912	7.36962e-118	5.57901	2.33535e-269
Prupe.1G002600.1	GO:0003824 (catalytic activity)	IPR001330 (Prenyltransferase/squalene oxidase),IPR008930 (Terpenoid cyclases/protein prenyltransferase alpha-alpha toroid)	-	-	-	-	PTHR11764:SF12,PTHR11764 (FAMILY NOT NAMED)	PF00432 (Prenyltransferase and squalene oxidase repeat)	N	1.55397	NA	NA	NA	0.988604	NA	-0.698874	NA	NA	NA	NA	NA	NA	NA	NA	NA
Prupe.1G002700.1	GO:0016772 (transferase activity, transferring phosphorus-containing groups),GO:0004672 (protein kinase activity),GO:0005524 (ATP binding),GO:0006468 (protein phosphorylation)	IPR000719 (Protein kinase domain),IPR002575 (Aminoglycoside phosphotransferase),IPR004147 (UbiB domain),IPR011009 (Protein kinase-like domain)	K08869 (aarF domain-containing kinase)	-	-	KOG1235 (Predicted unusual protein kinase)	PTHR10566:SF10 (ABC1 FAMILY PROTEIN KINASE),PTHR10566 (CHAPERONE-ACTIVITY OF BC1 COMPLEX (CABC1)-RELATED)	PF03109 (ABC1 family),PF01636 (Phosphotransferase enzyme family)	Y	0.152992	0.999323	-0.109385	0.878564	-0.191589	0.614167	-0.043786	0.920829	0.0742006	0.927788	-0.161442	0.614245	-0.313012	0.207924	-0.548711	0.000830914
Prupe.1G002800.1	GO:0005515 (protein binding)	IPR002110 (Ankyrin repeat),IPR020683 (Ankyrin repeat-containing domain),IPR021832 (Ankyrin repeat domain-containing protein 13)	-	-	-	KOG0522 (Ankyrin repeat protein)	PTHR12447 (UNCHARACTERIZED WITH ANKYRIN REPEAT DOMAIN),PTHR12447:SF5 (UNCHARACTERIZED)	PF11904 (GPCR-chaperone),PF13857 (Ankyrin repeats (many copies))	N	0.113749	0.999323	-0.414027	0.300365	-0.277696	0.238492	-0.303833	0.124881	0.225504	0.505095	0.131127	0.604985	0.132181	0.578359	-0.233667	0.13275
Prupe.1G002900.1	GO:0003824 (catalytic activity),GO:0009058 (biosynthetic process),GO:0016746 (transferase activity, transferring acyl groups),GO:0008152 (metabolic process),GO:0016747 (transferase activity, transferring acyl groups other than amino-acyl groups)	IPR001099 (Chalcone/stilbene synthase, N-terminal),IPR011141 (Polyketide synthase, type III),IPR012328 (Chalcone/stilbene synthase, C-terminal),IPR016038 (Thiolase-like, subgroup),IPR016039 (Thiolase-like),IPR018088 (Chalcone/stilbene synthase, active site)	K00660 (chalcone synthase [EC:2.3.1.74])	ko00941 (Flavonoid biosynthesis),ko04712 (Circadian rhythm - plant)	2.3.1.74 (Naringenin-chalcone synthase.)	-	PTHR11877:SF14,PTHR11877 (HYDROXYMETHYLGLUTARYL-COA SYNTHASE)	PF02797 (Chalcone and stilbene synthases, C-terminal domain),PF00195 (Chalcone and stilbene synthases, N-terminal domain)	Y	0.224514	0.999323	1.7837	0.00267711	4.18868	0.000136617	6.00798	2.05107e-37	0.857197	0.82144	1.46285	1.93294e-14	3.67799	3.08358e-91	4.52936	3.08603e-17
Prupe.1G003000.1	GO:0003824 (catalytic activity),GO:0016746 (transferase activity, transferring acyl groups),GO:0009058 (biosynthetic process),GO:0008152 (metabolic process),GO:0016747 (transferase activity, transferring acyl groups other than amino-acyl groups)	IPR001099 (Chalcone/stilbene synthase, N-terminal),IPR011141 (Polyketide synthase, type III),IPR012328 (Chalcone/stilbene synthase, C-terminal),IPR016038 (Thiolase-like, subgroup),IPR016039 (Thiolase-like),IPR018088 (Chalcone/stilbene synthase, active site)	K00660 (chalcone synthase [EC:2.3.1.74])	ko00941 (Flavonoid biosynthesis),ko04712 (Circadian rhythm - plant)	2.3.1.74 (Naringenin-chalcone synthase.)	-	PTHR11877:SF14,PTHR11877 (HYDROXYMETHYLGLUTARYL-COA SYNTHASE)	PF02797 (Chalcone and stilbene synthases, C-terminal domain),PF00195 (Chalcone and stilbene synthases, N-terminal domain)	Y	2.00573	0.350873	-0.0426857	0.983371	1.97042	0.0237415	5.14099	1.49812e-12	1.08088	0.798653	-0.538364	0.626982	0.847963	0.15554	-0.240845	0.82386
Prupe.1G003100.1	GO:0008152 (metabolic process),GO:0003824 (catalytic activity),GO:0004160,GO:0009082 (branched-chain amino acid biosynthetic process)	IPR000581 (Dihydroxy-acid/6-phosphogluconate dehydratase),IPR004404 (Dihydroxy-acid dehydratase),IPR015928 (Aconitase/3-isopropylmalate dehydratase, swivel),IPR020558 (Dihydroxy-acid/6-phosphogluconate dehydratase, conserved site)	K01687 (dihydroxy-acid dehydratase [EC:4.2.1.9])	ko01210 (2-Oxocarboxylic acid metabolism),ko01230 (Biosynthesis of amino acids),ko00290 (Valine, leucine and isoleucine biosynthesis),ko00770 (Pantothenate and CoA biosynthesis)	4.2.1.9 (Dihydroxy-acid dehydratase.)	KOG2448 (Dihydroxy-acid dehydratase)	PTHR21000 (DIHYDROXY-ACID DEHYDRATASE (DAD)),PTHR21000:SF5	PF00920 (Dehydratase family)	N	0.191828	0.999323	-0.528768	0.26018	-0.0067599	0.991202	0.410017	0.197801	-0.00478786	0.996943	-0.0828745	0.878659	0.0922562	0.735406	-0.240562	0.330662
Prupe.1G003200.1	GO:0005515 (protein binding),GO:0008270 (zinc ion binding)	IPR001841 (Zinc finger, RING-type),IPR013083 (Zinc finger, RING/FYVE/PHD-type)	-	-	-	-	PTHR14155 (RING FINGER DOMAIN-CONTAINING)	PF13639 (Ring finger domain)	N	-0.135672	0.999323	-0.462836	0.139849	-0.0947392	0.857367	-0.210011	0.501814	-0.21877	0.717686	-0.325018	0.215147	0.0622778	0.876231	0.0895002	0.725386
Prupe.1G003300.1	GO:0008152 (metabolic process),GO:0003824 (catalytic activity),GO:0016747 (transferase activity, transferring acyl groups other than amino-acyl groups)	IPR002155 (Thiolase),IPR016038 (Thiolase-like, subgroup),IPR016039 (Thiolase-like),IPR020610 (Thiolase, active site),IPR020613 (Thiolase, conserved site),IPR020615 (Thiolase, acyl-enzyme intermediate active site),IPR020616 (Thiolase, N-terminal),IPR020617 (Thiolase, C-terminal)	K07513 (acetyl-CoA acyltransferase 1 [EC:2.3.1.16])	ko01212 (Fatty acid metabolism),ko00071 (Fatty acid degradation),ko00592 (alpha-Linolenic acid metabolism),ko01040 (Biosynthesis of unsaturated fatty acids),ko00280 (Valine, leucine and isoleucine degradation),ko04146 (Peroxisome),ko03320 (PPAR signaling pathway)	2.3.1.16 (Acetyl-CoA C-acyltransferase.)	KOG1389 (3-oxoacyl CoA thiolase)	PTHR18919 (ACETYL-COA C-ACYLTRANSFERASE),PTHR18919:SF69	PF00108 (Thiolase, N-terminal domain),PF02803 (Thiolase, C-terminal domain)	Y	0.125065	0.999323	-0.289354	0.381682	-0.0948014	0.811082	-0.200002	0.257971	0.0517434	0.935498	0.029691	0.92779	0.0683427	0.722674	-0.339662	0.00109275
Prupe.1G003400.1	GO:0016021 (integral to membrane),GO:0006810 (transport),GO:0016192 (vesicle-mediated transport)	IPR001388 (Synaptobrevin),IPR010908 (Longin domain),IPR011012 (Longin-like domain)	K08511 (vesicle-associated membrane protein 72)	-	-	KOG0859 (Synaptobrevin/VAMP-like protein)	PTHR21136 (SNARE PROTEINS),PTHR21136:SF73	PF00957 (Synaptobrevin),PF13774 (Regulated-SNARE-like domain)	N	0.0484235	0.999736	-1.38974	NA	-0.473672	0.916295	-0.610279	NA	-0.804421	0.835828	1.29239	0.449432	-1.88076	0.186609	-0.957531	0.662259
Prupe.1G003500.1	GO:0016020 (membrane),GO:0016760 (cellulose synthase (UDP-forming) activity),GO:0030244 (cellulose biosynthetic process)	IPR005150 (Cellulose synthase),IPR029044 (Nucleotide-diphospho-sugar transferases)	-	-	-	-	PTHR13301:SF35,PTHR13301 (X-BOX TRANSCRIPTION FACTOR-RELATED)	PF03552 (Cellulose synthase)	N	0.782816	NA	NA	NA	-1.9971	NA	2.06209	NA	1.75552	NA	NA	NA	NA	NA	NA	NA
Prupe.1G003600.1	GO:0005515 (protein binding)	IPR001810 (F-box domain),IPR025886 (Phloem protein 2-like)	-	-	-	-	PTHR32278 (FAMILY NOT NAMED),PTHR32278:SF2	PF14299 (Phloem protein 2),PF00646 (F-box domain)	N	0.28809	0.999323	0.248977	0.750847	0.0423126	0.968235	0.0963595	0.876815	-0.346251	0.586004	-0.0479459	0.959729	-0.00124269	0.998756	0.157386	0.72766
Prupe.1G003700.1	GO:0005515 (protein binding)	IPR001810 (F-box domain)	-	-	-	-	PTHR32278 (FAMILY NOT NAMED),PTHR32278:SF2	PF00646 (F-box domain)	N	-0.795921	0.999323	0.905485	0.769015	-1.32729	0.510665	-1.05898	0.381666	-0.488713	0.892229	-0.14817	0.956733	0.353472	0.83322	-0.603542	0.601218
Prupe.1G003800.1	-	-	-	-	-	-	-	-	N	0.522067	0.999323	-0.216217	0.936211	0.346104	0.855238	0.106561	0.96375	0.030206	0.995873	-0.503307	0.83661	-0.0490873	0.981869	0.505565	0.678317
Prupe.1G003900.1	GO:0005515 (protein binding)	IPR001810 (F-box domain),IPR025886 (Phloem protein 2-like)	-	-	-	-	PTHR32278 (FAMILY NOT NAMED),PTHR32278:SF2	PF14299 (Phloem protein 2),PF00646 (F-box domain)	N	0.0977509	0.999323	-0.0740694	0.917476	0.112165	0.861117	-0.065638	0.907492	-0.232761	0.65532	-0.0716607	0.922258	-0.13801	0.722117	-0.260728	0.347654
Prupe.1G004000.1	-	IPR012891 (GCK)	-	-	-	-	-	PF07802 (GCK domain)	Y	-0.498929	0.999323	1.44254	0.168949	0.350602	0.805338	0.666512	0.670029	0.0740298	0.977056	-0.388311	0.626465	0.786389	0.107593	1.50623	0.00857255
Prupe.1G004100.1	GO:0005488	IPR011989 (Armadillo-like helical),IPR016024 (Armadillo-type fold)	-	-	-	-	PTHR10527:SF5 (IMPORTIN-5 (IMPORTIN SUBUNIT BETA-3)),PTHR10527 (IMPORTIN BETA)	-	N	2.80519	NA	2.86085	NA	NA	NA	-3.71054	NA	NA	NA	NA	NA	NA	NA	NA	NA
Prupe.1G004200.1	-	-	-	-	-	-	-	-	N	-0.570296	NA	2.43614	NA	-3.28398	NA	NA	NA	-0.9348	0.923784	0.287574	NA	1.5093	0.659478	-0.887253	NA
Prupe.1G004300.1	GO:0005515 (protein binding)	IPR001810 (F-box domain)	-	-	-	-	-	PF00646 (F-box domain)	N	2.29072	NA	NA	NA	3.46936	NA	1.99739	NA	NA	NA	NA	NA	NA	NA	NA	NA
Prupe.1G004400.1	-	-	-	-	-	-	-	-	N	0.0727906	0.999323	-0.417079	0.334226	-0.00922154	0.988255	0.0144775	0.978282	0.173357	0.706391	-0.0410239	0.92779	0.291177	0.10125	-0.189273	0.192542
Prupe.1G004500.1	-	IPR019144 (Membralin)	-	-	-	KOG2092 (Uncharacterized conserved protein)	PTHR21650:SF4 (GB DEF: HYPOTHETICAL PROTEIN AT1G61000/T7P1_14),PTHR21650 (MEMBRALIN/KINETOCHORE PROTEIN NUF2)	PF09746 (Tumour-associated protein)	N	-0.164079	0.999323	-0.167738	0.737335	-0.138791	0.739342	-0.22269	0.376452	-0.0328434	0.976471	-0.150291	0.65421	0.0627518	0.843562	-0.324603	0.0841746
Prupe.1G004600.1	-	-	-	-	-	-	-	-	N	-1.39346	0.999323	-0.775502	0.835591	-0.156841	0.968235	-0.0710501	0.984458	-0.129124	NA	-1.61341	0.741711	0.0994327	0.984218	-1.42515	0.625269
Prupe.1G004700.1	GO:0003824 (catalytic activity),GO:0004348 (glucosylceramidase activity),GO:0006680,GO:0006665 (sphingolipid metabolic process),GO:0016020 (membrane),GO:0016021 (integral to membrane)	IPR006775 (Glucosylceramidase),IPR008928 (Six-hairpin glycosidase-like),IPR012341 (Six-hairpin glycosidase),IPR014551 (Beta-glucosidase, GBA2 type),IPR024462 (Beta-glucosidase, GBA2 type, N-terminal)	K17108 (non-lysosomal glucosylceramidase [EC:3.2.1.45])	ko00600 (Sphingolipid metabolism),ko00511 (Other glycan degradation)	-	KOG2119 (Predicted bile acid beta-glucosidase)	PTHR12654 (BILE ACID BETA-GLUCOSIDASE-RELATED),PTHR12654:SF0 (SUBFAMILY NOT NAMED)	PF04685 (Protein of unknown function, DUF608),PF12215 (beta-Glucocerebrosidase 2 N terminal)	Y	0.298921	0.999323	-0.188522	0.712437	0.263567	0.220076	-0.0273731	0.950246	0.219016	0.510611	0.521395	0.000105283	0.915165	9.27078e-10	0.777045	3.39787e-11
Prupe.1G004800.1	GO:0016491 (oxidoreductase activity),GO:0045454 (cell redox homeostasis),GO:0055114 (oxidation-reduction process),GO:0016668,GO:0004362,GO:0050660 (flavin adenine dinucleotide binding),GO:0006749 (glutathione metabolic process),GO:0050661 (NADP binding)	IPR001327 (Pyridine nucleotide-disulphide oxidoreductase, NAD-binding domain),IPR004099 (Pyridine nucleotide-disulphide oxidoreductase, dimerisation domain),IPR006324 (Glutathione-disulphide reductase),IPR012999 (Pyridine nucleotide-disulphide oxidoreductase, class I, active site),IPR013027 (FAD-dependent pyridine nucleotide-disulphide oxidoreductase),IPR016156 (FAD/NAD-linked reductase, dimerisa…	K00383 (glutathione reductase (NADPH) [EC:1.8.1.7])	ko00480 (Glutathione metabolism),ko04918 (Thyroid hormone synthesis)	1.8.1.7 (Glutathione-disulfide reductase.)	KOG0405 (Pyridine nucleotide-disulphide oxidoreductase)	PTHR22912 (DISULFIDE OXIDOREDUCTASE),PTHR22912:SF124	PF00070 (Pyridine nucleotide-disulphide oxidoreductase),PF02852 (Pyridine nucleotide-disulphide oxidoreductase, dimerisation domain),PF07992 (Pyridine nucleotide-disulphide oxidoreductase)	Y	-0.0468821	0.999323	-0.387936	0.10252	0.177652	0.507953	0.428287	0.00327208	0.284609	0.117987	0.488383	8.30557e-08	1.17007	2.02238e-26	1.0897	1.6565e-33
Prupe.1G004900.1	GO:0031072 (heat shock protein binding),GO:0051082 (unfolded protein binding)	IPR001305 (Heat shock protein DnaJ, cysteine-rich domain),IPR002477 (Peptidoglycan binding-like)	-	-	-	-	PTHR15852 (FAMILY NOT NAMED),PTHR15852:SF16	PF01471 (Putative peptidoglycan binding domain)	Y	-0.044208	0.999323	-0.2528	0.713409	-0.262973	0.692502	0.00469082	0.99549	0.151433	0.851813	0.0177636	0.985865	-0.139243	0.693004	-1.07069	0.00015535
Prupe.1G005000.1	-	-	-	-	-	-	-	-	Y	0.0477312	0.999323	-0.0864666	0.865456	-0.0960121	0.835764	0.0913404	0.717184	0.157791	0.644126	0.0273273	0.929336	-0.0301704	0.904096	-0.296734	0.00975119
Prupe.1G005100.1	GO:0005515 (protein binding)	IPR001680 (WD40 repeat),IPR015943 (WD40/YVTN repeat-like-containing domain),IPR017986 (WD40-repeat-containing domain),IPR019775 (WD40 repeat, conserved site)	-	-	-	KOG0266 (WD40 repeat-containing protein)	PTHR22847 (WD40 REPEAT PROTEIN),PTHR22847:SF403	PF00400 (WD domain, G-beta repeat)	N	-1.67923	0.999323	0.228397	NA	-0.723622	0.871353	1.33646	0.70255	-1.81385	NA	-1.12052	0.825664	-0.728995	0.831019	0.81702	0.814812
Prupe.1G005200.1	-	IPR008914 (Phosphatidylethanolamine-binding protein PEBP)	-	-	-	-	-	PF01161 (Phosphatidylethanolamine-binding protein)	N	NA	NA	NA	NA	NA	NA	NA	NA	NA	NA	NA	NA	NA	NA	NA	NA
Prupe.1G005300.1	GO:0003690,GO:0005739 (mitochondrion),GO:0006355 (regulation of transcription, DNA-dependent)	IPR003690 (Mitochodrial transcription termination factor)	K15032 (mTERF domain-containing protein, mitochondrial)	-	-	KOG1267 (Mitochondrial transcription termination factor, mTERF)	PTHR13068:SF15,PTHR13068 (CGI-12 PROTEIN-RELATED)	PF02536 (mTERF)	N	-0.182452	0.999323	-0.189631	0.937319	-0.433755	0.81652	-0.250205	0.903883	0.399805	0.828373	-0.281264	0.874026	-0.0119718	0.99437	-0.720124	0.430958
Prupe.1G005400.1	-	-	-	-	-	-	-	-	N	0.279566	0.999323	0.0555118	0.973367	-0.497475	0.501068	0.250449	0.804118	0.729853	0.740554	0.292436	0.92779	-1.31869	0.129948	-0.58198	0.757689
Prupe.1G005500.1	GO:0003777 (microtubule motor activity),GO:0005524 (ATP binding),GO:0005871 (kinesin complex),GO:0007018 (microtubule-based movement),GO:0008017 (microtubule binding)	IPR001752 (Kinesin motor domain),IPR027417 (P-loop containing nucleoside triphosphate hydrolase),IPR027640 (Kinesin-like protein)	-	-	-	-	PTHR24115:SF416,PTHR24115 (FAMILY NOT NAMED)	PF00225 (Kinesin motor domain)	N	NA	NA	NA	NA	NA	NA	NA	NA	NA	NA	NA	NA	NA	NA	NA	NA
Prupe.1G005600.1	-	-	-	-	-	-	-	-	N	-1.17391	NA	NA	NA	-1.67067	NA	2.08711	NA	-1.86947	NA	NA	NA	NA	NA	NA	NA
Prupe.1G005700.1	GO:0005515 (protein binding)	IPR001680 (WD40 repeat),IPR006594 (LisH dimerisation motif),IPR013720 (LisH dimerisation motif, subgroup),IPR015943 (WD40/YVTN repeat-like-containing domain),IPR017986 (WD40-repeat-containing domain),IPR019775 (WD40 repeat, conserved site),IPR020472 (G-protein beta WD-40 repeat)	-	-	-	KOG0266 (WD40 repeat-containing protein)	PTHR22847 (WD40 REPEAT PROTEIN),PTHR22847:SF403	PF08513 (LisH),PF00400 (WD domain, G-beta repeat)	N	-0.176061	0.999323	-0.271892	0.528126	-0.255158	0.459881	0.0359584	0.945408	0.116521	0.877968	-0.297945	0.0811082	-0.0457854	0.909417	-0.166499	0.3259
Prupe.1G005800.1	GO:0003690,GO:0005739 (mitochondrion),GO:0006355 (regulation of transcription, DNA-dependent)	IPR003690 (Mitochodrial transcription termination factor)	K15032 (mTERF domain-containing protein, mitochondrial)	-	-	KOG1267 (Mitochondrial transcription termination factor, mTERF)	PTHR13068:SF15,PTHR13068 (CGI-12 PROTEIN-RELATED)	PF02536 (mTERF)	N	0.143975	0.999323	-0.150499	0.93132	0.138462	0.933885	-0.162092	0.894143	-0.0550216	0.982876	-0.157823	0.892269	0.504251	0.333467	0.246003	0.687869
Prupe.1G005900.1	GO:0003690,GO:0005739 (mitochondrion),GO:0006355 (regulation of transcription, DNA-dependent)	IPR003690 (Mitochodrial transcription termination factor)	K15032 (mTERF domain-containing protein, mitochondrial)	-	-	KOG1267 (Mitochondrial transcription termination factor, mTERF)	PTHR13068:SF15,PTHR13068 (CGI-12 PROTEIN-RELATED)	PF02536 (mTERF)	N	-1.14296	0.999323	-0.112635	0.981518	-1.0421	0.693954	-0.732114	0.864553	0.169123	0.975577	-0.67384	0.78328	0.853138	0.660827	-1.58848	0.439315
Prupe.1G006000.1	GO:0003690,GO:0005739 (mitochondrion),GO:0006355 (regulation of transcription, DNA-dependent)	IPR003690 (Mitochodrial transcription termination factor)	K15032 (mTERF domain-containing protein, mitochondrial)	-	-	KOG1267 (Mitochondrial transcription termination factor, mTERF)	PTHR13068:SF15,PTHR13068 (CGI-12 PROTEIN-RELATED)	PF02536 (mTERF)	N	-0.484703	0.999323	1.49502	0.29181	0.400572	0.847083	0.567983	0.773175	0.132851	0.967501	-0.472442	0.661576	0.284482	0.774205	-0.0831215	0.935093
Prupe.1G006100.1	GO:0008270 (zinc ion binding),GO:0005515 (protein binding)	IPR000433 (Zinc finger, ZZ-type),IPR001841 (Zinc finger, RING-type),IPR013083 (Zinc finger, RING/FYVE/PHD-type),IPR017907 (Zinc finger, RING-type, conserved site)	-	-	-	KOG0320 (Predicted E3 ubiquitin ligase)	PTHR15898 (UNCHARACTERIZED)	PF00569 (Zinc finger, ZZ type),PF13923 (Zinc finger, C3HC4 type (RING finger)),PF13920 (Zinc finger, C3HC4 type (RING finger))	N	-0.0914968	0.999323	0.17084	0.799203	0.178321	0.768823	-0.0322683	0.962575	0.281108	0.603422	0.122383	0.77101	0.323005	0.207126	0.0156488	0.954971
Prupe.1G006200.1	-	-	-	-	-	-	-	-	N	4.03516	NA	-1.20121	NA	-0.443294	NA	-0.330881	NA	3.42973	NA	NA	NA	NA	NA	2.95091	NA
Prupe.1G006300.1	GO:0004861 (cyclin-dependent protein serine/threonine kinase inhibitor activity),GO:0005634 (nucleus),GO:0007050 (cell cycle arrest)	IPR003175 (Cyclin-dependent kinase inhibitor),IPR016701 (Cyclin-dependent kinase inhibitor, plant)	-	-	-	-	PTHR10265:SF10,PTHR10265 (CYCLIN-DEPENDENT KINASE INHIBITOR 1)	PF02234 (Cyclin-dependent kinase inhibitor)	N	-0.0763151	0.999323	-0.152221	0.837825	-0.228523	0.731818	0.13691	0.851383	0.213894	0.863335	-0.520431	0.261545	0.0509229	0.931609	0.200649	0.727502
Prupe.1G006400.1	GO:0020037 (heme binding)	IPR001199 (Cytochrome b5-like heme/steroid binding domain),IPR018506 (Cytochrome b5, heme-binding site)	-	-	-	KOG0537 (Cytochrome b5)	PTHR19359:SF22,PTHR19359 (CYTOCHROME B5)	PF00173 (Cytochrome b5-like Heme/Steroid binding domain)	Y	0.0845307	0.999323	0.546123	0.108057	0.228995	0.658997	0.18437	0.646371	0.380597	0.219542	0.0551344	0.93016	0.175345	0.602797	0.489566	0.0103797
Prupe.1G006500.1	GO:0005488,GO:0000502 (proteasome complex),GO:0030234 (enzyme regulator activity),GO:0042176 (regulation of protein catabolic process)	IPR011989 (Armadillo-like helical),IPR016024 (Armadillo-type fold),IPR016642 (26S proteasome regulatory complex, non-ATPase subcomplex, Rpn2/Psmd1 subunit)	K03032 (26S proteasome regulatory subunit N2)	ko03050 (Proteasome),ko05169 (Epstein-Barr virus infection)	-	KOG2062 (26S proteasome regulatory complex, subunit RPN2/PSMD1)	PTHR10943 (26S PROTEASOME NON-ATPASE REGULATORY SUBUNIT),PTHR10943:SF2 (26S PROTEASOME NON-ATPASE REGULATORY SUBUNIT 1 (26S PROTEASOME REGULATORY SUBUNIT RPN2))	PF13646 (HEAT repeats)	Y	0.032878	0.999323	-0.336712	0.297554	-0.075597	0.845887	-0.0734547	0.826855	0.0552503	0.934845	0.00319296	0.994437	0.19319	0.41715	-0.398458	8.34157e-05
Prupe.1G006600.1	GO:0046983 (protein dimerization activity),GO:0008152 (metabolic process),GO:0016597 (amino acid binding)	IPR002912 (ACT domain),IPR011598 (Myc-type, basic helix-loop-helix (bHLH) domain)	-	-	-	-	PTHR11514:SF33,PTHR11514 (MYC)	PF00010 (Helix-loop-helix DNA-binding domain)	N	0.798048	NA	-2.43873	NA	-1.91688	NA	-3.16	NA	-2.71242	NA	NA	NA	NA	NA	NA	NA
Prupe.1G006700.1	GO:0003735 (structural constituent of ribosome),GO:0006412 (translation),GO:0005840 (ribosome),GO:0015934 (large ribosomal subunit)	IPR005755 (Ribosomal protein L13, eukaryotic/archaeal),IPR005822 (Ribosomal protein L13),IPR023563 (Ribosomal protein L13, conserved site),IPR023564 (Ribosomal protein L13 domain)	K02872 (large subunit ribosomal protein L13Ae)	ko03010 (Ribosome)	-	KOG3204 (60S ribosomal protein L13a)	PTHR11545:SF3 (60S RIBOSOMAL PROTEIN L13A),PTHR11545 (RIBOSOMAL PROTEIN L13)	PF00572 (Ribosomal protein L13)	Y	-0.0915208	0.999323	0.0701146	0.92684	0.242074	0.230558	0.351318	0.042077	-0.0362719	0.96583	0.0680529	0.805215	0.399528	0.00272637	0.904269	5.86102e-22
Prupe.1G006800.1	GO:0005618 (cell wall),GO:0030599 (pectinesterase activity),GO:0042545 (cell wall modification)	IPR000070 (Pectinesterase, catalytic),IPR011050 (Pectin lyase fold/virulence factor),IPR012334 (Pectin lyase fold),IPR018040 (Pectinesterase, active site)	K01051 (pectinesterase [EC:3.1.1.11])	ko00040 (Pentose and glucuronate interconversions),ko00500 (Starch and sucrose metabolism)	-	-	PTHR31321 (FAMILY NOT NAMED),PTHR31321:SF11	PF01095 (Pectinesterase)	Y	2.29072	NA	NA	NA	NA	NA	-0.587928	NA	NA	NA	1.2501	NA	4.432	0.119844	6.94039	5.49459e-06
Prupe.1G006900.1	-	IPR003788 (Putative S-adenosyl-L-methionine-dependent methyltransferase MidA),IPR029063 (S-adenosyl-L-methionine-dependent methyltransferase)	-	-	-	-	PTHR12049 (UNCHARACTERIZED),PTHR12049:SF6 (gb def: duf185, uncharacterized acr, cog1565 [bacillus anthracis a2012])	PF02636 (Putative S-adenosyl-L-methionine-dependent methyltransferase)	N	-0.165935	0.999323	0.127364	0.97094	0.0978852	0.971677	0.823654	0.540671	-0.513522	0.696264	-0.394357	0.782392	0.669701	0.355084	0.222353	0.773468
Prupe.1G007000.1	GO:0003682 (chromatin binding),GO:0003677 (DNA binding)	IPR001005 (SANT/Myb domain),IPR006447 (Myb domain, plants),IPR009057 (Homeodomain-like),IPR017930 (Myb domain),IPR025756 (MYB-CC type transcription factor, LHEQLE-containing domain)	-	-	-	-	PTHR31499 (FAMILY NOT NAMED),PTHR31499:SF2	PF00249 (Myb-like DNA-binding domain),PF14379 (MYB-CC type transfactor, LHEQLE motif)	Y	-0.171313	0.999323	0.123935	0.859931	-0.371768	0.157779	-0.0930367	0.850582	-0.0423577	0.973318	0.171893	0.774617	-0.336422	0.254816	-0.726123	0.0053987
Prupe.1G007100.1	GO:0005509 (calcium ion binding)	IPR002048 (EF-hand domain),IPR011992 (EF-hand domain pair),IPR018247 (EF-Hand 1, calcium-binding site)	K13448 (calcium-binding protein CML)	ko04626 (Plant-pathogen interaction)	-	KOG0027 (Calmodulin and related proteins (EF-Hand superfamily))	PTHR10891 (EF-HAND CALCIUM-BINDING DOMAIN CONTAINING PROTEIN)	PF13499 (EF-hand domain pair),PF13833 (EF-hand domain pair)	N	-0.449585	0.999323	-0.101298	0.95792	-0.279062	0.835442	-0.224986	0.876723	0.329649	0.923109	0.326382	0.872323	-0.603515	0.489898	0.132387	0.912133
Prupe.1G007200.1	GO:0004672 (protein kinase activity),GO:0016772 (transferase activity, transferring phosphorus-containing groups),GO:0005524 (ATP binding),GO:0004674 (protein serine/threonine kinase activity),GO:0006468 (protein phosphorylation)	IPR000719 (Protein kinase domain),IPR001245 (Serine-threonine/tyrosine-protein kinase catalytic domain),IPR002290 (Serine/threonine/dual specificity protein kinase, catalytic domain),IPR008271 (Serine/threonine-protein kinase, active site),IPR011009 (Protein kinase-like domain),IPR013320 (Concanavalin A-like lectin/glucanase domain),IPR017441 (Protein kinase, ATP binding site)	-	-	-	KOG1187 (Serine/threonine protein kinase)	PTHR24420:SF574,PTHR24420 (LEUCINE-RICH REPEAT RECEPTOR-LIKE PROTEIN KINASE)	PF07714 (Protein tyrosine kinase),PF00069 (Protein kinase domain)	Y	-0.0213753	0.999323	0.53896	0.822943	-0.574948	0.652289	0.776287	0.380401	-0.813623	0.0711114	0.33487	0.593997	0.33893	0.4161	1.43682	3.08963e-07
Prupe.1G007300.1	-	IPR010987 (Glutathione S-transferase, C-terminal-like)	-	-	-	-	PTHR12782 (MICROSOMAL PROSTAGLANDIN E SYNTHASE-2)	-	Y	-0.369586	NA	0.940997	NA	3.19659	NA	-2.16241	NA	0.271291	NA	-0.463932	0.901087	1.1614	0.60613	1.37919	0.0349628
Prupe.1G007400.1	GO:0016614 (oxidoreductase activity, acting on CH-OH group of donors),GO:0006066,GO:0050660 (flavin adenine dinucleotide binding),GO:0055114 (oxidation-reduction process),GO:0008812	IPR000172 (Glucose-methanol-choline oxidoreductase, N-terminal),IPR007867 (Glucose-methanol-choline oxidoreductase, C-terminal),IPR012132 (Glucose-methanol-choline oxidoreductase)	-	-	-	KOG1238 (Glucose dehydrogenase/choline dehydrogenase/mandelonitrile lyase (GMC oxidoreductase family))	PTHR11552 (GLUCOSE-METHANOL-CHOLINE (GMC) OXIDOREDUCTASE),PTHR11552:SF82	PF00732 (GMC oxidoreductase),PF05199 (GMC oxidoreductase)	N	1.37844	NA	NA	NA	-1.52091	NA	2.036	NA	NA	NA	NA	NA	NA	NA	NA	NA
Prupe.1G007500.1	GO:0005515 (protein binding)	IPR002110 (Ankyrin repeat),IPR020683 (Ankyrin repeat-containing domain),IPR026961 (PGG domain),IPR027001 (Caskin/Ankyrin repeat-containing protein)	-	-	-	-	PTHR24177:SF10,PTHR24177 (FAMILY NOT NAMED)	PF13962 (Domain of unknown function),PF12796 (Ankyrin repeats (3 copies))	N	-0.15549	0.999323	-1.82452	NA	-1.56361	0.602796	2.10044	NA	0.482192	NA	-3.0656	NA	2.22143	NA	NA	NA
Prupe.1G007600.1	-	-	-	-	-	-	-	-	N	NA	NA	NA	NA	NA	NA	NA	NA	NA	NA	NA	NA	NA	NA	NA	NA
Prupe.1G007700.1	GO:0005515 (protein binding)	IPR002110 (Ankyrin repeat),IPR020683 (Ankyrin repeat-containing domain),IPR026961 (PGG domain),IPR027001 (Caskin/Ankyrin repeat-containing protein)	-	-	-	-	PTHR24177:SF10,PTHR24177 (FAMILY NOT NAMED)	PF13962 (Domain of unknown function),PF12796 (Ankyrin repeats (3 copies))	N	0.733537	NA	-0.615409	NA	-2.28491	NA	-1.66534	NA	NA	NA	NA	NA	NA	NA	NA	NA
Prupe.1G007800.1	-	IPR020683 (Ankyrin repeat-containing domain)	-	-	-	-	-	-	N	NA	NA	NA	NA	NA	NA	1.07007	NA	NA	NA	NA	NA	NA	NA	NA	NA
Prupe.1G007900.1	-	IPR026961 (PGG domain),IPR027001 (Caskin/Ankyrin repeat-containing protein)	-	-	-	-	PTHR24177:SF10,PTHR24177 (FAMILY NOT NAMED)	PF13962 (Domain of unknown function)	N	NA	NA	NA	NA	NA	NA	-2.62482	NA	NA	NA	NA	NA	NA	NA	NA	NA
Prupe.1G008000.1	-	IPR007656 (Zein-binding domain)	-	-	-	-	PTHR31422:SF3,PTHR31422 (FAMILY NOT NAMED)	PF04576 (Zein-binding)	N	0.325048	0.999323	-0.270381	0.639816	-0.102052	0.879894	0.214669	0.637428	0.130631	0.888239	-0.249878	0.445623	-0.0915876	0.813989	-0.284129	0.233555
Prupe.1G008100.1	GO:0003677 (DNA binding),GO:0005622 (intracellular)	IPR001606 (ARID DNA-binding domain),IPR009071 (High mobility group box domain)	-	-	-	KOG0381 (HMG box-containing protein)	PTHR13711 (SWI/SNF-RELATED CHROMATIN BINDING PROTEIN),PTHR13711:SF145	PF00505 (HMG (high mobility group) box),PF01388 (ARID/BRIGHT DNA binding domain)	N	-1.3127	NA	-1.2638	NA	1.93145	NA	-1.669	NA	2.60526	NA	NA	NA	-2.57847	NA	0.0673714	NA
Prupe.1G008200.1	GO:0004869 (cysteine-type endopeptidase inhibitor activity)	IPR000010 (Proteinase inhibitor I25, cystatin)	-	-	-	-	-	PF00031 (Cystatin domain)	N	-0.292945	0.999323	0.0994266	0.956667	-0.441995	0.693872	0.0413392	0.976823	-0.153955	0.958904	-0.0491787	0.980408	-0.536079	0.456566	-0.0743527	0.926958
Prupe.1G008300.1	-	IPR000608 (Ubiquitin-conjugating enzyme E2),IPR016135 (Ubiquitin-conjugating enzyme/RWD-like)	K06689 (ubiquitin-conjugating enzyme E2 D/E [EC:2.3.2.23])	ko04141 (Protein processing in endoplasmic reticulum),ko04120 (Ubiquitin mediated proteolysis)	-	KOG0417 (Ubiquitin-protein ligase)	PTHR24068 (FAMILY NOT NAMED)	PF00179 (Ubiquitin-conjugating enzyme)	N	-1.62501	NA	-2.05029	NA	1.76964	0.687575	0.42574	NA	1.77226	NA	-0.693644	0.892269	1.6108	NA	2.99952	0.368164
Prupe.1G008400.1	GO:0003700 (sequence-specific DNA binding transcription factor activity),GO:0003677 (DNA binding),GO:0006355 (regulation of transcription, DNA-dependent)	IPR001471 (AP2/ERF domain),IPR016177 (DNA-binding domain)	-	-	-	-	PTHR31657 (FAMILY NOT NAMED),PTHR31657:SF0 (SUBFAMILY NOT NAMED)	PF00847 (AP2 domain)	N	-0.143604	0.999323	-0.698974	0.595471	-0.0406503	0.986505	-0.472663	0.640531	-0.23748	0.952519	-0.329094	0.905383	-1.51312	0.139674	-1.85573	0.246267
Prupe.1G008500.1	-	IPR007513 (Uncharacterised protein family SERF)	-	-	-	-	PTHR13596 (SMALL EDRK-RICH FACTOR 1)	PF04419 (4F5 protein family)	Y	0.0562214	0.999323	-0.0456133	0.964445	0.182832	0.644794	-0.256536	0.419713	-0.467681	0.0211257	0.0492076	0.903259	-0.552913	0.0198622	1.34408	2.32783e-11
Prupe.1G008600.1	-	IPR003854 (Gibberellin regulated protein)	-	-	-	-	PTHR23201 (EXTENSIN, PROLINE-RICH PROTEIN),PTHR23201:SF1 (EXTENSIN, PROLINE-RICH PROTEIN)	PF02704 (Gibberellin regulated protein)	N	1.55397	NA	NA	NA	NA	NA	NA	NA	-0.862174	NA	NA	NA	NA	NA	NA	NA
Prupe.1G008700.1	GO:0006511 (ubiquitin-dependent protein catabolic process),GO:0008270 (zinc ion binding),GO:0036459	IPR001394 (Peptidase C19, ubiquitin carboxyl-terminal hydrolase),IPR001607 (Zinc finger, UBP-type),IPR013083 (Zinc finger, RING/FYVE/PHD-type),IPR018200 (Ubiquitin specific protease, conserved site),IPR028889 (Ubiquitin specific protease domain)	K11844 (ubiquitin carboxyl-terminal hydrolase 16/45 [EC:3.4.19.12], ubiquitin carboxyl-terminal hydrolase 16/45 [EC:3.1.2.15])	-	3.1.2.15 (Ubiquitin thiolesterase.)	KOG1873 (Ubiquitin-specific protease)	PTHR24006 (FAMILY NOT NAMED)	PF00443 (Ubiquitin carboxyl-terminal hydrolase),PF02148 (Zn-finger in ubiquitin-hydrolases and other protein)	N	0.151462	0.999323	-0.311203	0.595471	0.058939	0.936904	-0.132693	0.830381	0.246283	0.665286	0.0194588	0.980914	-0.0747343	0.86191	-0.346631	0.131531
Prupe.1G008800.1	-	IPR012946 (X8 domain)	-	-	-	-	PTHR32227 (FAMILY NOT NAMED)	PF07983 (X8 domain)	N	-0.896743	0.999323	-1.28777	NA	0.0246112	0.996516	0.291406	0.938212	-1.02328	0.830744	2.2155	0.184681	-0.535469	0.852959	-3.12866	0.439315
Prupe.1G008900.1	GO:0003993 (acid phosphatase activity),GO:0016787 (hydrolase activity),GO:0046872 (metal ion binding)	IPR004843 (Calcineurin-like phosphoesterase domain, apaH type),IPR008963 (Purple acid phosphatase-like, N-terminal),IPR015914 (Purple acid phosphatase, N-terminal),IPR025733 (Iron/zinc purple acid phosphatase-like C-terminal domain),IPR029052 (Metallo-dependent phosphatase-like)	-	-	-	KOG1378 (Purple acid phosphatase)	PTHR22953:SF15,PTHR22953 (ACID PHOSPHATASE RELATED)	PF00149 (Calcineurin-like phosphoesterase),PF14008 (Iron/zinc purple acid phosphatase-like protein C)	N	1.05884	NA	1.75395	NA	-0.679623	NA	2.03813	NA	NA	NA	0.652565	0.943336	-0.323414	NA	NA	NA
Prupe.1G009000.1	GO:0006621 (protein retention in ER lumen),GO:0016021 (integral to membrane),GO:0046923 (ER retention sequence binding)	IPR000133 (ER lumen protein retaining receptor)	K10949 (ER lumen protein retaining receptor)	ko05110 (Vibrio cholerae infection)	-	KOG3106 (ER lumen protein retaining receptor)	PTHR10585:SF26,PTHR10585 (ER LUMEN PROTEIN RETAINING RECEPTOR)	PF00810 (ER lumen protein retaining receptor)	Y	-0.405009	0.999323	0.20683	0.721864	-0.339455	0.160511	0.0219697	0.963166	-0.149644	0.776152	-0.312076	0.128502	-0.527998	0.00194326	-0.0448689	0.849577
Prupe.1G009100.1	GO:0005634 (nucleus),GO:0006355 (regulation of transcription, DNA-dependent)	IPR003822 (Paired amphipathic helix)	-	-	-	-	-	PF02671 (Paired amphipathic helix repeat)	N	NA	NA	0.940997	NA	NA	NA	-3.58268	NA	NA	NA	NA	NA	2.32012	NA	NA	NA
Prupe.1G009200.1	GO:0005975 (carbohydrate metabolic process),GO:0030246 (carbohydrate binding),GO:0004553 (hydrolase activity, hydrolyzing O-glycosyl compounds)	IPR000922 (D-galactoside/L-rhamnose binding SUEL lectin domain),IPR001944 (Glycoside hydrolase, family 35),IPR006104 (Glycosyl hydrolases family 2, sugar binding domain),IPR008979 (Galactose-binding domain-like),IPR013781 (Glycoside hydrolase, catalytic domain),IPR017853 (Glycoside hydrolase superfamily),IPR019801 (Glycoside hydrolase, family 35, conserved site)	-	-	-	KOG0496 (Beta-galactosidase)	PTHR23421:SF52,PTHR23421 (BETA-GALACTOSIDASE RELATED)	PF02837 (Glycosyl hydrolases family 2, sugar binding domain),PF02140 (Galactose binding lectin domain),PF01301 (Glycosyl hydrolases family 35)	Y	-1.36313	NA	-1.96006	NA	1.07111	NA	-1.84914	0.60614	0.290928	NA	2.13489	0.585997	3.78825	0.0385951	4.98229	0.00907383
Prupe.1G009300.1	GO:0030246 (carbohydrate binding),GO:0004553 (hydrolase activity, hydrolyzing O-glycosyl compounds),GO:0005975 (carbohydrate metabolic process)	IPR000922 (D-galactoside/L-rhamnose binding SUEL lectin domain),IPR001944 (Glycoside hydrolase, family 35),IPR006104 (Glycosyl hydrolases family 2, sugar binding domain),IPR008979 (Galactose-binding domain-like),IPR013781 (Glycoside hydrolase, catalytic domain),IPR017853 (Glycoside hydrolase superfamily),IPR019801 (Glycoside hydrolase, family 35, conserved site)	-	-	-	KOG0496 (Beta-galactosidase)	PTHR23421:SF52,PTHR23421 (BETA-GALACTOSIDASE RELATED)	PF02837 (Glycosyl hydrolases family 2, sugar binding domain),PF02140 (Galactose binding lectin domain),PF01301 (Glycosyl hydrolases family 35)	N	NA	NA	NA	NA	2.42029	NA	0.269717	NA	NA	NA	NA	NA	NA	NA	NA	NA
Prupe.1G009400.1	GO:0005515 (protein binding)	IPR001810 (F-box domain),IPR005174 (Protein of unknown function DUF295)	-	-	-	-	PTHR11102:SF11 (SEL-1-LIKE PROTEIN, SEL-1L),PTHR11102 (SEL-1-LIKE PROTEIN)	PF03478 (Protein of unknown function (DUF295))	Y	-0.167403	0.999323	0.393255	0.684274	0.278046	0.719005	0.483484	0.449371	-0.00537078	0.998054	0.765491	0.01077	0.75947	0.00821482	0.58769	0.0603232
Prupe.1G009500.1	GO:0003735 (structural constituent of ribosome),GO:0006412 (translation),GO:0015934 (large ribosomal subunit)	IPR002677 (Ribosomal protein L32p),IPR011332 (Zinc-binding ribosomal protein)	K02911 (large subunit ribosomal protein L32)	ko03010 (Ribosome)	-	-	PTHR21026:SF2 (gb def: Putative 39S ribosomal protein L32, mitochondrial precursor),PTHR21026 (39S RIBOSOMAL PROTEIN L32, MITOCHONDRIAL)	PF01783 (Ribosomal L32p protein family)	Y	-0.07662	0.999323	0.330076	0.623762	0.149826	0.797348	0.220917	0.639686	-0.244063	0.687343	0.0541073	0.929876	-0.0628663	0.887152	0.515531	0.032519
Prupe.1G009600.1	-	-	-	-	-	-	-	-	N	0.640568	0.999323	1.21346	0.656769	0.586399	0.840208	-2.29958	0.25281	-1.37383	NA	0.377672	0.942201	-0.800001	0.77767	-2.41402	0.303303
Prupe.1G009700.1	GO:0005975 (carbohydrate metabolic process),GO:0008184 (glycogen phosphorylase activity)	IPR000811 (Glycosyl transferase, family 35)	-	-	-	-	PTHR11468:SF3 (SUGAR PHOSPHORYLASE-RELATED),PTHR11468 (GLYCOGEN PHOSPHORYLASE)	PF00343 (Carbohydrate phosphorylase)	N	NA	NA	NA	NA	NA	NA	NA	NA	NA	NA	NA	NA	NA	NA	NA	NA
Prupe.1G009800.1	-	IPR022617 (Rad60/SUMO-like domain),IPR029071 (Ubiquitin-related domain)	-	-	-	KOG1769 (Ubiquitin-like proteins)	PTHR10562 (SMALL UBIQUITIN-RELATED MODIFIER)	PF11976 (Ubiquitin-2 like Rad60 SUMO-like)	N	0.299582	0.999323	0.854062	0.673976	1.56952	0.189849	0.168056	0.947488	-0.513549	0.920401	0.278773	0.943384	-0.356957	0.855018	-0.0411478	0.986118
Prupe.1G009900.1	-	IPR009067 (TAFII-230 TBP-binding)	-	-	-	-	-	PF09247 (TATA box-binding protein binding)	N	2.05802	NA	1.47348	NA	1.4114	NA	0.983895	0.84	0.975645	NA	0.106576	NA	-0.221263	NA	NA	NA
Prupe.1G010000.1	-	-	-	-	-	-	-	-	N	-0.144032	NA	-0.982557	NA	2.93313	NA	-0.587593	NA	0.991458	NA	-1.51304	NA	1.98138	NA	0.0673714	NA
Prupe.1G010100.1	-	-	-	-	-	-	-	-	N	NA	NA	NA	NA	NA	NA	NA	NA	NA	NA	NA	NA	NA	NA	NA	NA
Prupe.1G010200.1	GO:0005634 (nucleus),GO:0006355 (regulation of transcription, DNA-dependent)	IPR003822 (Paired amphipathic helix)	-	-	-	-	-	PF02671 (Paired amphipathic helix repeat)	N	0.35594	0.999323	0.148138	0.93161	-0.645762	0.41213	0.246838	0.830146	0.301517	0.903158	0.400006	0.811197	-0.880067	0.271227	0.025107	0.985656
Prupe.1G010300.1	-	-	-	-	-	-	-	-	N	0.156531	0.999323	0.470355	0.493654	0.221176	0.735741	-0.116549	0.872597	-0.112612	0.939225	0.133523	0.849445	0.0602539	0.909774	0.51575	0.0565265
Prupe.1G010400.1	GO:0003924 (GTPase activity),GO:0003746 (translation elongation factor activity),GO:0005525 (GTP binding),GO:0005737 (cytoplasm),GO:0006414 (translational elongation)	IPR000795 (Elongation factor, GTP-binding domain),IPR004160 (Translation elongation factor EFTu/EF1A, C-terminal),IPR004161 (Translation elongation factor EFTu/EF1A, domain 2),IPR004539 (Translation elongation factor EF1A, eukaryotic/archaeal),IPR009000 (Translation protein, beta-barrel domain),IPR009001 (Translation elongation factor EF1A/initiation factor IF2gamma, C-terminal),IPR027417 (P-loop…	K03231 (elongation factor 1-alpha, elongation factor EF-1 alpha subunit [EC:3.6.5.3])	ko03013 (RNA transport),ko05134 (Legionellosis)	3.6.5.3 (Protein-synthesizing GTPase.)	KOG0052 (Translation elongation factor EF-1 alpha/Tu)	PTHR23115:SF109,PTHR23115 (TRANSLATION FACTOR)	PF03143 (Elongation factor Tu C-terminal domain),PF00009 (Elongation factor Tu GTP binding domain),PF03144 (Elongation factor Tu domain 2)	Y	0.0677023	0.999323	-0.00441328	0.993286	0.233183	0.416702	0.434829	0.00105933	0.0773468	0.922485	0.0257829	0.938028	0.545959	6.765e-06	0.228937	0.0146152
Prupe.1G010500.1	GO:0005515 (protein binding),GO:0046872 (metal ion binding)	IPR000449 (Ubiquitin-associated domain/translation elongation factor EF-Ts, N-terminal),IPR006567 (PUG domain),IPR007087 (Zinc finger, C2H2),IPR009060 (UBA-like),IPR015940 (Ubiquitin-associated/translation elongation factor EF1B, N-terminal, eukaryote),IPR018997 (PUB domain)	-	-	-	KOG2699 (Predicted ubiquitin regulatory protein)	PTHR13020 (UBIQUITIN-ASSOCIATED UBA/UBX DOMAIN-CONTAINING)	PF09409 (PUB domain),PF00627 (UBA/TS-N domain)	Y	-0.165888	0.999323	-0.0216406	0.976673	0.128292	0.814517	-0.0623626	0.890265	-0.108024	0.857868	-0.107721	0.725148	-0.273847	0.153503	0.568334	0.000826751
Prupe.1G010600.1	GO:0005515 (protein binding)	IPR001810 (F-box domain)	-	-	-	-	PTHR23125 (F-BOX/LEUCINE RICH REPEAT PROTEIN)	PF00646 (F-box domain)	N	0.147648	0.999323	0.0186882	0.983304	-0.078008	0.921501	0.167464	0.717062	0.00789581	0.995955	0.0872769	0.897818	0.0546614	0.905052	-0.210025	0.457047
Prupe.1G010700.1	GO:0043531 (ADP binding),GO:0005515 (protein binding)	IPR001611 (Leucine-rich repeat),IPR002182 (NB-ARC),IPR027417 (P-loop containing nucleoside triphosphate hydrolase)	-	-	-	KOG4658 (Apoptotic ATPase)	PTHR23155 (LEUCINE-RICH REPEAT-CONTAINING PROTEIN),PTHR23155:SF419	PF00560 (Leucine Rich Repeat),PF00931 (NB-ARC domain)	N	-0.810898	0.999323	-0.959494	0.444412	-0.607119	0.734192	-0.304639	0.873714	-1.95752	0.247618	0.0994014	0.977334	-0.405067	0.875525	1.29884	0.312599
Prupe.1G010800.1	-	-	-	-	-	-	-	-	N	0.436693	0.999323	-0.21287	0.959489	-0.111035	0.981427	-0.455283	0.905408	0.888457	0.815229	0.399638	0.90861	-0.738536	0.771607	3.2786	0.050306
Prupe.1G010900.1	-	-	-	-	-	-	-	-	N	-0.239439	0.999323	0.658357	0.69714	-0.373258	0.86069	-0.30793	0.869398	-0.964303	0.782592	-0.744876	0.644967	-0.942821	0.492651	0.634198	0.599821
Prupe.1G011000.1	GO:0005515 (protein binding),GO:0043531 (ADP binding)	IPR001611 (Leucine-rich repeat),IPR002182 (NB-ARC),IPR027417 (P-loop containing nucleoside triphosphate hydrolase)	-	-	-	KOG4658 (Apoptotic ATPase)	PTHR23155 (LEUCINE-RICH REPEAT-CONTAINING PROTEIN),PTHR23155:SF419	PF13504 (Leucine rich repeat),PF00931 (NB-ARC domain)	N	1.55397	NA	NA	NA	1.86531	NA	-0.853487	NA	NA	NA	NA	NA	NA	NA	NA	NA
Prupe.1G011100.1	-	-	-	-	-	-	-	-	N	2.29072	NA	NA	NA	-1.83338	NA	NA	NA	NA	NA	NA	NA	NA	NA	NA	NA
Prupe.1G011200.1	-	-	-	-	-	-	-	-	Y	-0.176469	0.999323	-1.08135	0.000884448	-0.469852	0.0237375	-0.29015	0.105282	0.0682566	0.952519	-0.0949131	0.759968	-0.182619	0.371346	-0.0331893	0.839101
Prupe.1G011300.1	-	-	-	-	-	-	-	-	N	0.019279	0.999323	0.0776	0.929231	0.107441	0.855704	0.00355872	0.99549	0.0834709	0.923686	-0.00387337	0.994827	0.300826	0.177811	-0.249617	0.0961357
Prupe.1G011400.1	GO:0016702 (oxidoreductase activity, acting on single donors with incorporation of molecular oxygen, incorporation of two atoms of oxygen),GO:0005515 (protein binding),GO:0016491 (oxidoreductase activity),GO:0046872 (metal ion binding),GO:0055114 (oxidation-reduction process)	IPR000907 (Lipoxygenase),IPR001024 (PLAT/LH2 domain),IPR001246 (Lipoxygenase, plant),IPR008976 (Lipase/lipooxygenase, PLAT/LH2),IPR013819 (Lipoxygenase, C-terminal),IPR020833 (Lipoxygenase, iron binding site),IPR020834 (Lipoxygenase, conserved site),IPR027433 (Lipoxygenase, domain 3)	K15718 (linoleate 9S-lipoxygenase [EC:1.13.11.58]),K00454 (lipoxygenase [EC:1.13.11.12])	ko00591 (Linoleic acid metabolism)	1.13.11.12 (Linoleate 13S-lipoxygenase.)	-	PTHR11771:SF42,PTHR11771 (LIPOXYGENASE)	PF01477 (PLAT/LH2 domain),PF00305 (Lipoxygenase)	Y	0.302996	0.999323	-0.816696	0.0107053	-0.118924	0.732371	-0.262255	0.128399	0.00513805	0.99726	-0.272566	0.558794	-0.997801	0.000194139	0.257532	0.617296
Prupe.1G011500.1	GO:0009522 (photosystem I),GO:0009538 (photosystem I reaction center),GO:0015979 (photosynthesis)	IPR003685 (Photosystem I PsaD)	K02692 (photosystem I subunit II)	ko00195 (Photosynthesis)	-	-	PTHR31982 (FAMILY NOT NAMED),PTHR31982:SF3	PF02531 (PsaD)	Y	0.153358	0.999323	-0.33448	0.246978	-0.0708684	0.876951	-0.572695	1.18032e-05	-0.50155	0.200926	-0.55834	0.260943	-1.09188	0.0275697	-0.646321	0.444368
Prupe.1G011600.1	GO:0008152 (metabolic process),GO:0016787 (hydrolase activity)	IPR006439 (HAD hydrolase, subfamily IA),IPR010237 (Pyrimidine 5-nucleotidase),IPR023214 (HAD-like domain)	-	-	-	KOG3109 (Haloacid dehalogenase-like hydrolase)	PTHR12725:SF49,PTHR12725 (HALOACID DEHALOGENASE-LIKE HYDROLASE)	PF13419 (Haloacid dehalogenase-like hydrolase)	Y	0.29549	0.999323	-0.0676659	0.933531	-0.26228	0.530384	-0.312448	0.438517	0.547123	0.0375844	2.03079	1.23922e-21	1.4084	1.44426e-07	3.228	1.68322e-61
Prupe.1G011700.1	GO:0003824 (catalytic activity)	IPR001045 (Spermidine/spermine synthases family),IPR029063 (S-adenosyl-L-methionine-dependent methyltransferase),IPR030374 (Polyamine biosynthesis domain)	-	-	-	KOG1562 (Spermidine synthase)	PTHR11558 (SPERMIDINE/SPERMINE SYNTHASE),PTHR11558:SF26	PF01564 (Spermine/spermidine synthase)	Y	-1.39671	0.999323	1.0777	0.727177	2.27908	0.0314775	1.06101	0.470687	-0.480452	0.800695	0.364029	0.691186	0.792236	0.253678	1.43632	0.017093
Prupe.1G011800.1	-	IPR001247 (Exoribonuclease, phosphorolytic domain 1),IPR015847 (Exoribonuclease, phosphorolytic domain 2),IPR020568 (Ribosomal protein S5 domain 2-type fold),IPR027408 (PNPase/RNase PH domain)	K11600 (exosome complex component RRP41)	ko03018 (RNA degradation)	-	KOG1068 (Exosomal 3'-5' exoribonuclease complex, subunit Rrp41 and related exoribonucleases)	PTHR11953 (RIBONUCLEASE PH RELATED),PTHR11953:SF0 (SUBFAMILY NOT NAMED)	PF03725 (3' exoribonuclease family, domain 2),PF01138 (3' exoribonuclease family, domain 1)	Y	0.00257766	0.999843	-0.107251	0.866664	0.151946	0.683424	-0.224279	0.614546	0.0463004	0.956951	0.0176698	0.973471	-0.392818	0.0745035	-0.396567	0.0346696
Prupe.1G011900.1	GO:0005507 (copper ion binding),GO:0008131 (primary amine oxidase activity),GO:0009308 (amine metabolic process),GO:0048038 (quinone binding),GO:0055114 (oxidation-reduction process)	IPR000269 (Copper amine oxidase),IPR015798 (Copper amine oxidase, C-terminal),IPR015800 (Copper amine oxidase, N2-terminal),IPR015801 (Copper amine oxidase, N2/N3-terminal),IPR015802 (Copper amine oxidase, N3-terminal),IPR016182 (Copper amine oxidase, N-terminal)	K00276 (primary-amine oxidase [EC:1.4.3.21])	ko00260 (Glycine, serine and threonine metabolism),ko00350 (Tyrosine metabolism),ko00360 (Phenylalanine metabolism),ko00410 (beta-Alanine metabolism),ko00950 (Isoquinoline alkaloid biosynthesis),ko00960 (Tropane, piperidine and pyridine alkaloid biosynthesis)	-	KOG1186 (Copper amine oxidase)	PTHR10638:SF28,PTHR10638 (COPPER AMINE OXIDASE)	PF02727 (Copper amine oxidase, N2 domain),PF02728 (Copper amine oxidase, N3 domain),PF01179 (Copper amine oxidase, enzyme domain)	Y	3.21939	NA	2.9824	0.214666	4.16298	0.0256302	4.30855	8.35252e-08	4.26663	NA	5.74596	0.000626243	7.94599	1.02705e-08	7.08337	1.43448e-09
Prupe.1G012000.1	GO:0005507 (copper ion binding),GO:0008131 (primary amine oxidase activity),GO:0009308 (amine metabolic process),GO:0048038 (quinone binding),GO:0055114 (oxidation-reduction process)	IPR000269 (Copper amine oxidase),IPR015798 (Copper amine oxidase, C-terminal),IPR015800 (Copper amine oxidase, N2-terminal),IPR015801 (Copper amine oxidase, N2/N3-terminal),IPR015802 (Copper amine oxidase, N3-terminal),IPR016182 (Copper amine oxidase, N-terminal)	K00276 (primary-amine oxidase [EC:1.4.3.21])	ko00260 (Glycine, serine and threonine metabolism),ko00350 (Tyrosine metabolism),ko00360 (Phenylalanine metabolism),ko00410 (beta-Alanine metabolism),ko00950 (Isoquinoline alkaloid biosynthesis),ko00960 (Tropane, piperidine and pyridine alkaloid biosynthesis)	-	KOG1186 (Copper amine oxidase)	PTHR10638:SF28,PTHR10638 (COPPER AMINE OXIDASE)	PF02727 (Copper amine oxidase, N2 domain),PF02728 (Copper amine oxidase, N3 domain),PF01179 (Copper amine oxidase, enzyme domain)	N	2.29072	NA	1.89774	NA	NA	NA	-1.66534	NA	NA	NA	NA	NA	NA	NA	NA	NA
Prupe.1G012100.1	GO:0005507 (copper ion binding),GO:0008131 (primary amine oxidase activity),GO:0009308 (amine metabolic process),GO:0048038 (quinone binding),GO:0055114 (oxidation-reduction process)	IPR000269 (Copper amine oxidase),IPR015798 (Copper amine oxidase, C-terminal),IPR015800 (Copper amine oxidase, N2-terminal),IPR015801 (Copper amine oxidase, N2/N3-terminal),IPR015802 (Copper amine oxidase, N3-terminal),IPR016182 (Copper amine oxidase, N-terminal)	K00276 (primary-amine oxidase [EC:1.4.3.21])	ko00260 (Glycine, serine and threonine metabolism),ko00350 (Tyrosine metabolism),ko00360 (Phenylalanine metabolism),ko00410 (beta-Alanine metabolism),ko00950 (Isoquinoline alkaloid biosynthesis),ko00960 (Tropane, piperidine and pyridine alkaloid biosynthesis)	-	KOG1186 (Copper amine oxidase)	PTHR10638:SF28,PTHR10638 (COPPER AMINE OXIDASE)	PF02727 (Copper amine oxidase, N2 domain),PF02728 (Copper amine oxidase, N3 domain),PF01179 (Copper amine oxidase, enzyme domain)	N	0.465621	0.999323	-0.414139	0.883256	0.444679	0.897997	-1.08805	0.589441	-2.45181	0.552362	-1.20634	0.848709	-0.646842	NA	-0.458082	NA
Prupe.1G012200.1	-	IPR013126 (Heat shock protein 70 family),IPR018181 (Heat shock protein 70, conserved site),IPR029047 (Heat shock protein 70kD, peptide-binding domain)	K09489 (heat shock 70kDa protein 4)	ko04612 (Antigen processing and presentation)	-	KOG0101 (Molecular chaperones HSP70/HSC70, HSP70 superfamily)	PTHR19375 (HEAT SHOCK PROTEIN 70KDA),PTHR19375:SF101 (SUBFAMILY NOT NAMED)	PF00012 (Hsp70 protein)	N	0.368305	0.999323	-0.252669	0.928858	0.0633994	0.979087	-0.112991	0.94737	-1.08829	0.707088	-1.33595	0.241825	-0.232373	0.856398	-0.638009	0.169259
Prupe.1G012300.1	-	-	-	-	-	-	-	-	N	0.0320171	0.999736	-1.06133	0.617311	-0.613379	0.828998	-0.0210659	0.995702	-0.0160075	0.99848	0.43051	0.935895	-1.77374	0.335275	3.54593	0.103255
Prupe.1G012400.1	-	-	-	-	-	-	-	-	N	NA	NA	NA	NA	NA	NA	-0.853487	NA	0.0996066	NA	-2.94065	NA	-0.646842	NA	-0.790283	NA
Prupe.1G012500.1	-	-	-	-	-	-	-	-	N	0.572544	0.999323	-0.64384	0.76703	-0.655637	0.648744	-0.797394	0.657751	-0.407497	0.909661	-0.631523	0.74076	0.693223	0.563731	-1.06556	0.371632
Prupe.1G012600.1	-	-	-	-	-	-	-	-	N	NA	NA	NA	NA	NA	NA	NA	NA	NA	NA	NA	NA	NA	NA	NA	NA
Prupe.1G012700.1	-	-	-	-	-	-	-	-	N	0.610185	0.999323	0.348007	0.89784	-1.06919	0.677599	-0.0649552	0.985828	0.202944	0.977536	0.102538	0.981811	-0.232816	0.919501	-3.3835	0.260875
Prupe.1G012800.1	-	IPR001251 (CRAL-TRIO domain),IPR011074 (CRAL/TRIO, N-terminal domain)	-	-	-	KOG1470 (Phosphatidylinositol transfer protein PDR16 and related proteins)	PTHR10174:SF113,PTHR10174 (RETINALDEHYDE BINDING PROTEIN-RELATED)	PF00650 (CRAL/TRIO domain)	N	0.323014	0.999323	-1.73468	0.205748	-0.743715	0.720738	1.13414	0.730599	0.671128	NA	1.5667	0.775329	0.76832	0.801182	0.0673714	NA
Prupe.1G012900.1	-	-	-	-	-	-	-	-	N	1.8862	NA	-2.25571	NA	NA	NA	2.02508	NA	2.10308	NA	2.1717	NA	NA	NA	NA	NA
Prupe.1G013000.1	GO:0016787 (hydrolase activity),GO:0008252	IPR002828 (Survival protein SurE-like phosphatase/nucleotidase),IPR030048 (Survival protein SurE)	K03787 (5'-nucleotidase [EC:3.1.3.5])	ko00230 (Purine metabolism),ko00240 (Pyrimidine metabolism),ko00760 (Nicotinate and nicotinamide metabolism)	3.1.3.5 (5'-nucleotidase.)	-	PTHR30457:SF0 (5-NUCLEOTIDASE SURE),PTHR30457 (5'-NUCLEOTIDASE SURE)	PF01975 (Survival protein SurE)	N	-0.299376	0.999323	0.158529	0.820725	-0.377047	0.253795	0.0716168	0.92387	-0.233262	0.813489	0.0338037	0.966787	0.0705864	0.872317	-0.0398343	0.91932
Prupe.1G013100.1	GO:0004672 (protein kinase activity),GO:0016772 (transferase activity, transferring phosphorus-containing groups),GO:0004674 (protein serine/threonine kinase activity),GO:0005524 (ATP binding),GO:0006468 (protein phosphorylation)	IPR000719 (Protein kinase domain),IPR002290 (Serine/threonine/dual specificity protein kinase, catalytic domain),IPR008271 (Serine/threonine-protein kinase, active site),IPR011009 (Protein kinase-like domain)	K08867 (WNK lysine deficient protein kinase [EC:2.7.11.1])	-	-	KOG0584 (Serine/threonine protein kinase)	PTHR13902:SF21 (PROTEIN BICAUDAL D HOMOLOG 2 (BIC-D 2) [SOURCE:UNIPROTKB/SWISS-PROT,ACC:Q8TD16]),PTHR13902 (SERINE/THREONINE-PROTEIN KINASE WNK (WITH NO LYSINE)-RELATED)	PF00069 (Protein kinase domain)	Y	-0.0634905	0.999323	-0.0603231	0.954523	-0.17481	0.697023	0.592634	0.0219076	-0.257997	0.612438	-0.114015	0.876958	0.569608	0.0640697	0.736696	0.016778
Prupe.1G013200.1	GO:0005515 (protein binding),GO:0008270 (zinc ion binding)	IPR001965 (Zinc finger, PHD-type),IPR011011 (Zinc finger, FYVE/PHD-type),IPR013083 (Zinc finger, RING/FYVE/PHD-type),IPR016181 (Acyl-CoA N-acyltransferase),IPR019787 (Zinc finger, PHD-finger)	-	-	-	-	PTHR24098:SF9,PTHR24098 (FAMILY NOT NAMED)	PF00628 (PHD-finger)	Y	0.320661	0.999323	-0.185008	0.771425	-0.165055	0.610701	-0.0952334	0.832794	0.0906711	0.877916	0.031678	0.943433	0.237766	0.18142	-0.367543	0.00417666
Prupe.1G013300.1	GO:0000105 (histidine biosynthetic process),GO:0004424 (imidazoleglycerol-phosphate dehydratase activity)	IPR000807 (Imidazoleglycerol-phosphate dehydratase),IPR020565 (Imidazoleglycerol-phosphate dehydratase, conserved site),IPR020568 (Ribosomal protein S5 domain 2-type fold)	K01693 (imidazoleglycerol-phosphate dehydratase [EC:4.2.1.19])	ko01230 (Biosynthesis of amino acids),ko00340 (Histidine metabolism)	4.2.1.19 (Imidazoleglycerol-phosphate dehydratase.)	KOG3143 (Imidazoleglycerol-phosphate dehydratase)	PTHR23133 (IMIDAZOLEGLYCEROL-PHOSPHATE DEHYDRATASE HIS7),PTHR23133:SF4	PF00475 (Imidazoleglycerol-phosphate dehydratase)	N	0.0124423	0.999323	-0.134196	0.788262	-0.100836	0.847083	0.0144944	0.974911	0.144893	0.752212	-0.0364404	0.941101	-0.0355474	0.917183	-0.127311	0.523843
Prupe.1G013400.1	GO:0010207 (photosystem II assembly)	IPR025585 (Photosystem II Pbs27)	-	-	-	-	-	PF13326 (Photosystem II Pbs27)	N	0.267619	0.999323	1.11849	0.641837	0.234202	0.931861	-0.918549	0.519933	0.00736764	0.998151	-0.241354	0.948621	0.278174	0.87918	0.77647	0.785062
Prupe.1G013500.1	GO:0003723 (RNA binding),GO:0003676 (nucleic acid binding),GO:0003735 (structural constituent of ribosome),GO:0005622 (intracellular),GO:0005840 (ribosome),GO:0006412 (translation)	IPR001892 (Ribosomal protein S13),IPR010979 (Ribosomal protein S13-like, H2TH),IPR018269 (Ribosomal protein S13, conserved site),IPR027437 (30s ribosomal protein S13, C-terminal)	K02964 (small subunit ribosomal protein S18e)	ko03010 (Ribosome)	-	KOG3311 (Ribosomal protein S18)	PTHR10871 (30S RIBOSOMAL PROTEIN S13/40S RIBOSOMAL PROTEIN S18)	PF00416 (Ribosomal protein S13/S18)	Y	0.0993089	0.999323	-0.296684	0.503184	0.0345175	0.952916	0.0453581	0.90177	-0.0721008	0.910337	-0.0370666	0.911358	-0.134374	0.521388	0.539701	6.26044e-07
Prupe.1G013600.1	GO:0031047 (gene silencing by RNA)	IPR005380 (XS domain)	-	-	-	-	PTHR21596 (RIBONUCLEASE P PROTEIN SUBUNIT P38-RELATED),PTHR21596:SF11	PF03468 (XS domain)	N	-0.096534	0.999323	-0.102722	0.900274	0.0106369	0.989131	-0.412094	0.215992	0.0132551	0.993705	0.017496	0.984455	-0.283843	0.415791	0.0212914	0.954759
Prupe.1G013700.1	-	IPR012474 (Frigida-like)	-	-	-	-	PTHR31791:SF2,PTHR31791 (FAMILY NOT NAMED)	PF07899 (Frigida-like protein)	Y	0.277246	0.999323	-0.766593	0.000511511	-0.118965	0.730369	-0.385728	0.00349229	0.0854794	0.873798	-0.102276	0.599912	-0.199708	0.204743	-0.774303	1.42828e-13
Prupe.1G013800.1	GO:0003735 (structural constituent of ribosome),GO:0005622 (intracellular),GO:0005840 (ribosome),GO:0006412 (translation)	IPR005484 (Ribosomal protein L18/L5)	K02881 (large subunit ribosomal protein L18)	ko03010 (Ribosome)	-	-	PTHR12899 (39S RIBOSOMAL PROTEIN L18, MITOCHONDRIAL),PTHR12899:SF9	PF00861 (Ribosomal L18p/L5e family)	N	-0.0419559	0.999323	0.496239	0.85491	0.124257	0.963658	-0.325751	0.888905	-0.507173	0.822885	-0.259858	0.876958	-0.273433	0.828209	-0.524896	0.524266
Prupe.1G013900.1	GO:0009055 (electron carrier activity),GO:0051536 (iron-sulfur cluster binding),GO:0022900 (electron transport chain),GO:0051537 (2 iron, 2 sulfur cluster binding)	IPR001041 (2Fe-2S ferredoxin-type domain),IPR010241 (Ferredoxin [2Fe-2S], plant),IPR012675 (Beta-grasp domain)	K02639 (ferredoxin)	ko00195 (Photosynthesis)	-	-	PTHR19370 (NADH-CYTOCHROME B5 REDUCTASE),PTHR19370:SF65	PF00111 (2Fe-2S iron-sulfur cluster binding domain)	Y	0.203938	0.999323	-0.222561	0.72337	-0.103407	0.869382	-0.0164365	0.976208	-0.261589	0.6581	-0.475932	0.0340564	-0.822818	0.00122566	-0.457121	0.269277
Prupe.1G014000.1	GO:0006535 (cysteine biosynthetic process from serine),GO:0004124	IPR001216 (Cysteine synthase/cystathionine beta-synthase, pyridoxal-phosphate attachment site),IPR001926 (Tryptophan synthase beta subunit-like PLP-dependent enzyme),IPR005856 (Cysteine synthase K/M),IPR005859 (Cysteine synthase A)	K01738 (cysteine synthase A [EC:2.5.1.47])	ko01200 (Carbon metabolism),ko01230 (Biosynthesis of amino acids),ko00920 (Sulfur metabolism),ko00270 (Cysteine and methionine metabolism)	2.5.1.47 (Cysteine synthase.)	KOG1252 (Cystathionine beta-synthase and related enzymes)	PTHR10314:SF97,PTHR10314 (SER/THR DEHYDRATASE, TRP SYNTHASE)	PF00291 (Pyridoxal-phosphate dependent enzyme)	N	0.226947	0.999323	-0.098082	0.827649	-0.0503451	0.917054	-0.29702	0.135521	-0.124153	0.804554	-0.193145	0.328765	-0.274254	0.0927714	-0.133784	0.450862
Prupe.1G014100.1	-	IPR005011 (SART-1 protein)	K11984 (U4/U6.U5 tri-snRNP-associated protein 1)	ko03040 (Spliceosome)	-	KOG2217 (U4/U6.U5 snRNP associated protein)	PTHR14152:SF5 (SUBFAMILY NOT NAMED),PTHR14152 (SQUAMOUS CELL CARCINOMA ANTIGEN RECOGNISED BY CYTOTOXIC T LYMPHOCYTES)	PF03343 (SART-1 family)	Y	0.311655	0.999323	-0.323698	0.597226	0.0410023	0.962359	-0.0567437	0.908568	0.317207	0.428853	0.0670444	0.868571	0.0694644	0.811236	0.376647	0.00855162
Prupe.1G014200.1	-	-	-	-	-	-	-	-	N	-2.66831	NA	-1.80302	NA	-1.25036	NA	-1.9892	NA	1.06138	NA	-1.42262	NA	NA	NA	NA	NA
Prupe.1G014300.1	GO:0006457 (protein folding),GO:0016272 (prefoldin complex),GO:0051082 (unfolded protein binding)	IPR002777 (Prefoldin beta-like),IPR009053 (Prefoldin),IPR027235 (Prefoldin subunit 2)	K09549 (prefoldin subunit 2)	-	-	KOG4098 (Molecular chaperone Prefoldin, subunit 2)	PTHR13303 (PREFOLDIN SUBUNIT 2)	PF01920 (Prefoldin subunit)	N	-0.0640257	0.999323	0.303715	0.652671	0.243087	0.649151	0.235443	0.668712	-0.121372	0.893451	-0.125401	0.848247	-0.352327	0.210323	0.52574	0.0890714
Prupe.1G014400.1	GO:0006605 (protein targeting),GO:0006886 (intracellular protein transport),GO:0016020 (membrane)	IPR001901 (Protein translocase complex, SecE/Sec61-gamma subunit)	-	-	-	-	-	PF00584 (SecE/Sec61-gamma subunits of protein translocation complex)	N	-0.0278561	0.999323	-0.387425	0.548972	-0.187591	0.790239	-0.0968601	0.917389	-0.0486493	0.973647	-0.418164	0.176663	-0.445397	0.130413	-0.206808	0.554406
Prupe.1G014500.1	GO:0005975 (carbohydrate metabolic process),GO:0004553 (hydrolase activity, hydrolyzing O-glycosyl compounds)	IPR001360 (Glycoside hydrolase, family 1),IPR013781 (Glycoside hydrolase, catalytic domain),IPR017853 (Glycoside hydrolase superfamily),IPR018120 (Glycoside hydrolase, family 1, active site)	K01188 (beta-glucosidase [EC:3.2.1.21])	ko00500 (Starch and sucrose metabolism),ko00460 (Cyanoamino acid metabolism),ko00940 (Phenylpropanoid biosynthesis)	-	KOG0626 (Beta-glucosidase, lactase phlorizinhydrolase, and related proteins)	PTHR10353:SF37,PTHR10353 (GLYCOSYL HYDROLASE)	PF00232 (Glycosyl hydrolase family 1)	N	2.29072	NA	2.48465	NA	-0.245474	NA	-1.35421	NA	NA	NA	NA	NA	NA	NA	NA	NA
Prupe.1G014600.1	-	IPR006458 (Ovate protein family, C-terminal)	-	-	-	-	-	PF04844 (Transcriptional repressor, ovate)	N	NA	NA	NA	NA	NA	NA	NA	NA	NA	NA	2.202	NA	NA	NA	NA	NA
Prupe.1G014700.1	-	-	-	-	-	-	-	-	N	-2.19439	NA	0.594486	NA	2.86001	NA	-0.693473	0.869624	-1.75439	NA	0.774789	0.93428	2.57022	0.357173	3.48379	0.225028
Prupe.1G014800.1	-	IPR007011 (Seed maturation protein)	-	-	-	-	PTHR31174 (SEED MATURATION FAMILY PROTEIN)	PF04927 (Seed maturation protein)	N	2.80519	NA	NA	NA	NA	NA	NA	NA	NA	NA	NA	NA	NA	NA	NA	NA
Prupe.1G014900.1	-	IPR025870 (Glyoxalase-like domain),IPR029068 (Glyoxalase/Bleomycin resistance protein/Dihydroxybiphenyl dioxygenase)	-	-	-	KOG2944 (Glyoxalase)	PTHR10374 (LACTOYLGLUTATHIONE LYASE (GLYOXALASE I)),PTHR10374:SF11	PF12681 (Glyoxalase-like domain)	Y	0.100898	0.999323	-0.066936	0.933531	-0.224996	0.571537	0.0304123	0.957089	-0.0973209	0.924689	0.0400682	0.957608	-0.361648	0.180657	-0.790709	0.000200584
Prupe.1G015000.1	-	-	-	-	-	-	-	-	N	2.02914	NA	-0.101237	NA	-1.25036	NA	1.50778	NA	0.099607	NA	NA	NA	NA	NA	-1.78753	NA
Prupe.1G015100.1	-	IPR002885 (Pentatricopeptide repeat)	-	-	-	-	PTHR24015 (FAMILY NOT NAMED),PTHR24015:SF116 (SUBFAMILY NOT NAMED)	PF13812 (Pentatricopeptide repeat domain),PF01535 (PPR repeat),PF14432 (DYW family of nucleic acid deaminases),PF13041 (PPR repeat family)	N	-0.467548	0.999323	-0.224278	0.943451	-0.148916	0.948702	0.630716	0.655581	0.292523	0.884103	0.178834	0.893833	0.7549	0.131356	-0.751001	0.206129
Prupe.1G015200.1	-	IPR019398 (Pre-rRNA-processing protein TSR2)	K14800 (pre-rRNA-processing protein TSR2)	-	-	-	PTHR21250:SF0 (SUBFAMILY NOT NAMED),PTHR21250 (UNCHARACTERIZED)	PF10273 (Pre-rRNA-processing protein TSR2)	N	2.04332	NA	-1.03259	NA	-0.644001	NA	0.334576	NA	0.13815	0.978682	-0.96317	0.50064	0.379747	0.813138	-1.07108	0.310175
Prupe.1G015300.1	-	-	-	-	-	-	-	-	N	0.201469	0.999323	0.255582	0.560287	0.115879	0.836219	-0.0685944	0.914188	0.175442	0.787411	0.0557573	0.924991	0.182435	0.498448	-0.238479	0.236504
Prupe.1G015400.1	-	-	-	-	-	-	-	-	N	-0.131246	0.999323	0.148227	0.846394	-0.031699	0.971894	-0.204594	0.746183	-0.0965835	0.923565	-0.0131173	0.985865	-0.0792872	0.8382	-0.477533	0.0681721
Prupe.1G015500.1	-	-	-	-	-	-	-	-	N	-0.283588	0.999323	-0.249404	0.751072	0.313044	0.546545	0.0495258	0.951196	-0.158988	0.892159	0.299167	0.679344	-0.717213	0.0687725	-0.42747	0.424081
Prupe.1G015600.1	GO:0005515 (protein binding)	IPR002885 (Pentatricopeptide repeat),IPR011990 (Tetratricopeptide-like helical domain)	-	-	-	-	PTHR24015 (FAMILY NOT NAMED),PTHR24015:SF442	PF13812 (Pentatricopeptide repeat domain),PF01535 (PPR repeat),PF14432 (DYW family of nucleic acid deaminases),PF13041 (PPR repeat family)	Y	-0.113329	0.999323	0.418313	0.823877	-0.161233	0.928586	0.0116868	0.99461	-0.0637858	0.970609	-0.0634356	0.945849	0.220244	0.63808	-0.987102	0.0034366
Prupe.1G015700.1	GO:0006869 (lipid transport)	IPR006716 (ERG2/sigma1 receptor-like),IPR028545 (Sigma non-opioid intracellular receptor 1)	-	-	-	-	PTHR10868 (SIGMA 1-TYPE OPIOID RECEPTOR-RELATED),PTHR10868:SF1 (SIGMA 1-TYPE OPIOID RECEPTOR)	PF04622 (ERG2 and Sigma1 receptor like protein)	N	-0.159359	0.999323	0.0337838	0.992328	-0.533886	0.906843	1.64081	0.472457	-0.357935	0.96101	-0.0142806	0.997981	0.724583	0.709401	-3.00115	0.342326
Prupe.1G015800.1	-	IPR012876 (Protein of unknown function DUF1677, plant)	-	-	-	-	-	PF07911 (Protein of unknown function (DUF1677))	Y	-0.791518	0.115487	0.132176	0.771425	-0.105416	0.869891	-0.601113	0.00866396	0.160471	0.660162	-0.124709	0.672101	-1.04786	8.20081e-16	0.0963647	0.709787
Prupe.1G015900.1	GO:0006810 (transport),GO:0016021 (integral to membrane)	IPR004324 (Folate-biopterin transporter),IPR020846 (Major facilitator superfamily domain)	-	-	-	-	PTHR31585 (FAMILY NOT NAMED),PTHR31585:SF0 (SUBFAMILY NOT NAMED)	PF03092 (BT1 family)	N	0.140121	0.999323	0.036006	0.977435	0.336052	0.565117	-0.191873	0.796836	0.0653395	0.972921	0.062677	0.950014	0.189813	0.686552	-0.245281	0.413477
Prupe.1G016000.1	-	IPR007650 (Zf-FLZ domain)	-	-	-	-	-	PF04570 (Protein of unknown function (DUF581))	Y	0.0668904	0.999323	-0.464368	0.0528589	0.134612	0.644671	-0.170564	0.398272	0.16196	0.569247	-0.140292	0.412348	-0.428882	0.00964805	-1.18521	5.49427e-31
Prupe.1G016100.1	-	-	-	-	-	-	-	-	Y	0.0140476	0.999323	-0.290783	0.533026	-0.183958	0.569096	-0.409546	0.0193773	0.31742	0.461344	0.0859768	0.826227	-1.37254	5.88416e-18	-1.42893	6.49152e-19
Prupe.1G016200.1	-	-	-	-	-	-	-	-	N	0.0761274	0.999323	-0.463934	0.740401	0.178978	0.920049	-0.394964	0.745412	-0.425457	0.867076	-0.757878	0.710872	-1.25487	0.263459	1.54114	0.212102
Prupe.1G016300.1	GO:0005515 (protein binding)	IPR001810 (F-box domain)	-	-	-	-	-	PF00646 (F-box domain)	N	-1.17391	NA	NA	NA	NA	NA	NA	NA	1.06138	NA	NA	NA	NA	NA	NA	NA
Prupe.1G016400.1	GO:0008080 (N-acetyltransferase activity)	IPR000182 (GNAT domain),IPR016181 (Acyl-CoA N-acyltransferase)	-	-	-	KOG3139 (N-acetyltransferase)	PTHR13256 (N-ACETYLTRANSFERASE 9),PTHR13256:SF13	PF13302 (Acetyltransferase (GNAT) domain)	Y	2.29072	NA	-1.09311	0.799203	4.72946	0.0322017	-1.04081	0.664833	1.16766	NA	1.42042	0.201148	1.38098	0.204361	4.74644	2.58763e-13
Prupe.1G016500.1	GO:0008080 (N-acetyltransferase activity)	IPR000182 (GNAT domain),IPR016181 (Acyl-CoA N-acyltransferase)	-	-	-	-	PTHR13256 (N-ACETYLTRANSFERASE 9),PTHR13256:SF13	PF13302 (Acetyltransferase (GNAT) domain)	Y	0.881129	0.999323	0.339233	NA	5.43741	0.00420277	2.02048	0.0897583	-0.625553	0.829728	1.13447	0.0755852	2.19765	0.000218604	2.38376	5.22429e-05
Prupe.1G016600.1	GO:0008080 (N-acetyltransferase activity)	IPR000182 (GNAT domain),IPR016181 (Acyl-CoA N-acyltransferase)	-	-	-	-	PTHR13256 (N-ACETYLTRANSFERASE 9),PTHR13256:SF13	PF13302 (Acetyltransferase (GNAT) domain)	Y	0.263522	0.999323	1.87787	0.000548634	1.58615	9.5591e-05	1.45182	0.00390412	0.202709	0.868862	1.67351	9.76388e-24	3.14365	1.13626e-53	4.47644	8.76902e-74
Prupe.1G016700.1	GO:0008080 (N-acetyltransferase activity)	IPR000182 (GNAT domain),IPR016181 (Acyl-CoA N-acyltransferase)	-	-	-	-	PTHR13256 (N-ACETYLTRANSFERASE 9),PTHR13256:SF13	PF13302 (Acetyltransferase (GNAT) domain)	Y	-0.134526	0.999323	1.24764	0.535597	3.50554	1.14115e-05	1.58104	0.148112	1.17439	0.471483	5.76732	1.8675e-18	8.17428	5.76638e-10	10.1925	6.05354e-16
Prupe.1G016800.1	-	IPR007852 (RNA polymerase II accessory factor, Cdc73)	K15175 (parafibromin)	-	-	KOG3786 (RNA polymerase II assessory factor Cdc73p)	PTHR12466:SF8 (SUBFAMILY NOT NAMED),PTHR12466 (CDC73 DOMAIN PROTEIN)	PF05179 (RNA pol II accessory factor, Cdc73 family)	Y	0.423951	0.999323	-0.357455	0.489698	-0.163871	0.751527	-0.12114	0.867286	-0.0418889	0.976471	-0.00547678	0.995394	0.130524	0.711137	-0.67938	0.00985036
Prupe.1G016900.1	GO:0006869 (lipid transport),GO:0008289 (lipid binding)	IPR000528 (Plant lipid transfer protein/Par allergen),IPR016140 (Bifunctional inhibitor/plant lipid transfer protein/seed storage helical domain)	-	-	-	-	-	PF14368 (Probable lipid transfer)	N	NA	NA	NA	NA	0.988604	NA	1.54395	NA	NA	NA	2.77651	NA	2.7296	NA	2.00432	0.686673
Prupe.1G017000.1	-	IPR016140 (Bifunctional inhibitor/plant lipid transfer protein/seed storage helical domain)	-	-	-	-	-	PF14368 (Probable lipid transfer)	N	-0.266423	NA	-3.25312	NA	-0.107673	NA	-0.227969	NA	2.10308	NA	-1.59944	NA	-0.646842	NA	5.44024	0.292184
Prupe.1G017100.1	-	IPR016140 (Bifunctional inhibitor/plant lipid transfer protein/seed storage helical domain)	-	-	-	-	-	PF14368 (Probable lipid transfer)	N	NA	NA	NA	NA	NA	NA	-2.11	NA	NA	NA	NA	NA	NA	NA	NA	NA
Prupe.1G017200.1	-	IPR016140 (Bifunctional inhibitor/plant lipid transfer protein/seed storage helical domain)	-	-	-	-	-	PF14368 (Probable lipid transfer)	N	4.46578	NA	NA	NA	-2.62304	NA	-2.82382	NA	-0.373074	0.970609	-0.0511134	0.993562	0.797188	0.768142	-1.31833	0.514704
Prupe.1G017300.1	-	IPR003593 (AAA+ ATPase domain),IPR026127 (Probable RNA helicase SDE3),IPR027417 (P-loop containing nucleoside triphosphate hydrolase)	K18422 (helicase MOV-10 [EC:3.6.4.13])	-	-	KOG1804 (RNA helicase)	PTHR10887 (DNA2/NAM7 HELICASE FAMILY),PTHR10887:SF331	PF13086 (AAA domain),PF13087 (AAA domain)	Y	0.267764	0.999323	-0.358407	0.662819	-0.130894	0.896721	0.944033	0.0238534	-0.214648	0.711079	-0.371525	0.201701	0.367712	0.306951	-0.86004	4.22683e-05
Prupe.1G017400.1	GO:0004298 (threonine-type endopeptidase activity),GO:0004175 (endopeptidase activity),GO:0005839 (proteasome core complex),GO:0051603 (proteolysis involved in cellular protein catabolic process)	IPR001353 (Proteasome, subunit alpha/beta),IPR016050 (Proteasome beta-type subunit, conserved site),IPR023333 (Proteasome B-type subunit),IPR029055 (Nucleophile aminohydrolases, N-terminal)	K02734 (20S proteasome subunit beta 4 [EC:3.4.25.1])	ko03050 (Proteasome)	3.4.25.1 (Proteasome endopeptidase complex.)	KOG0177 (20S proteasome, regulatory subunit beta type PSMB2/PRE1)	PTHR11599:SF6 (PROTEASOME SUBUNIT BETA TYPE 2),PTHR11599 (PROTEASOME SUBUNIT ALPHA/BETA)	PF00227 (Proteasome subunit)	N	0.035916	0.999323	0.112705	0.872903	0.237234	0.328839	0.226093	0.353727	-0.0642198	0.924745	-0.126943	0.600749	-0.20168	0.239283	0.237723	0.104551
Prupe.1G017500.1	-	-	-	-	-	-	-	-	N	NA	NA	NA	NA	NA	NA	1.07007	NA	NA	NA	NA	NA	NA	NA	NA	NA
Prupe.1G017600.1	-	-	-	-	-	-	-	-	N	NA	NA	NA	NA	NA	NA	NA	NA	NA	NA	NA	NA	NA	NA	NA	NA
Prupe.1G017700.1	GO:0045735 (nutrient reservoir activity)	IPR006045 (Cupin 1),IPR011051 (RmlC-like cupin domain),IPR014710 (RmlC-like jelly roll fold)	-	-	-	-	PTHR31189:SF3,PTHR31189 (FAMILY NOT NAMED)	PF00190 (Cupin)	N	-1.36313	NA	NA	NA	-0.93495	NA	NA	NA	NA	NA	NA	NA	NA	NA	NA	NA
Prupe.1G017800.1	-	-	-	-	-	-	-	-	N	-0.371946	0.999323	-0.0882277	0.964647	0.0881331	0.964826	0.140833	0.912292	-0.552947	0.790805	-0.174245	0.952859	-1.20936	0.142069	-0.082668	0.95691
Prupe.1G017900.1	-	-	-	-	-	-	-	-	N	NA	NA	-0.982557	NA	-2.03113	NA	NA	NA	NA	NA	NA	NA	NA	NA	NA	NA
Prupe.1G018000.1	GO:0045735 (nutrient reservoir activity)	IPR006045 (Cupin 1),IPR011051 (RmlC-like cupin domain),IPR014710 (RmlC-like jelly roll fold)	-	-	-	-	PTHR31189:SF3,PTHR31189 (FAMILY NOT NAMED)	PF00190 (Cupin)	N	NA	NA	NA	NA	0.988604	NA	-1.42299	NA	NA	NA	NA	NA	NA	NA	NA	NA
Prupe.1G018100.1	-	IPR007650 (Zf-FLZ domain)	-	-	-	-	-	PF04570 (Protein of unknown function (DUF581))	N	-1.36313	NA	NA	NA	NA	NA	NA	NA	-0.862174	NA	NA	NA	1.27671	NA	NA	NA
Prupe.1G018200.1	GO:0046856	IPR000300 (Inositol polyphosphate-related phosphatase),IPR005135 (Endonuclease/exonuclease/phosphatase)	-	-	-	KOG0565 (Inositol polyphosphate 5-phosphatase and related proteins)	PTHR11200:SF128,PTHR11200 (INOSITOL 5-PHOSPHATASE)	PF03372 (Endonuclease/Exonuclease/phosphatase family)	N	-0.0389543	0.999323	0.202806	0.920837	0.311884	0.840139	-0.257076	0.879735	0.226593	0.951203	1.1358	0.218193	-0.768791	0.585284	1.36265	0.329461
Prupe.1G018300.1	GO:0016817 (hydrolase activity, acting on acid anhydrides)	IPR001650 (Helicase, C-terminal),IPR014001 (Helicase superfamily 1/2, ATP-binding domain),IPR022192 (Mitochondrial degradasome RNA helicase subunit, C-terminal domain),IPR027417 (P-loop containing nucleoside triphosphate hydrolase)	K17675 (ATP-dependent RNA helicase SUPV3L1/SUV3 [EC:3.6.4.13])	-	-	KOG0953 (Mitochondrial RNA helicase SUV3, DEAD-box superfamily)	PTHR12131:SF2 (MITOCHONDRIAL ATP-DEPENDENT RNA HELICASE-RELATED),PTHR12131 (ATP-DEPENDENT RNA AND DNA HELICASE)	PF12513 (Mitochondrial degradasome RNA helicase subunit C terminal),PF00271 (Helicase conserved C-terminal domain)	N	0.110645	0.999323	-0.225032	0.917987	0.308333	0.899973	0.384468	0.750194	-0.137487	0.971734	0.0138764	0.995792	-0.217916	0.86422	-0.943607	0.299263
Prupe.1G018400.1	GO:0005515 (protein binding)	IPR002885 (Pentatricopeptide repeat),IPR011990 (Tetratricopeptide-like helical domain)	-	-	-	-	PTHR24015 (FAMILY NOT NAMED),PTHR24015:SF391	PF12854 (PPR repeat),PF01535 (PPR repeat),PF13041 (PPR repeat family)	N	-0.0183726	0.999323	-0.362618	0.49971	0.0502342	0.957478	-0.364182	0.361223	0.141445	0.892159	-0.293168	0.480129	0.137854	0.732963	-0.381561	0.269277
Prupe.1G018500.1	GO:0005634 (nucleus),GO:0044030 (regulation of DNA methylation)	IPR015270 (Protein RDM1)	-	-	-	-	PTHR31307:SF2,PTHR31307 (FAMILY NOT NAMED)	PF09187 (Domain of unknown function(DUF1950))	N	0.215118	0.999323	-0.286883	0.726358	0.120084	0.925583	-0.375831	0.529585	-0.138994	0.956459	-0.174162	0.89014	-0.619293	0.258509	0.309254	0.604392
Prupe.1G018600.1	GO:0005515 (protein binding)	IPR001611 (Leucine-rich repeat)	-	-	-	-	PTHR23155 (LEUCINE-RICH REPEAT-CONTAINING PROTEIN)	PF00560 (Leucine Rich Repeat)	N	0.439813	NA	2.38754	NA	1.50264	0.70608	1.04578	0.764257	-0.157827	NA	0.473082	0.931764	-0.199406	0.967679	0.992578	0.709781
Prupe.1G018700.1	GO:0005515 (protein binding),GO:0043531 (ADP binding),GO:0007165 (signal transduction)	IPR000157 (Toll/interleukin-1 receptor homology (TIR) domain),IPR002182 (NB-ARC),IPR027417 (P-loop containing nucleoside triphosphate hydrolase)	-	-	-	-	PTHR11017:SF146,PTHR11017 (LEUCINE-RICH REPEAT-CONTAINING PROTEIN)	PF01582 (TIR domain),PF00931 (NB-ARC domain)	N	1.80347	NA	0.226506	NA	1.15623	NA	NA	NA	0.395428	NA	-3.78856	0.379167	-0.727908	0.830869	-3.00428	0.404594
Prupe.1G018800.1	GO:0005515 (protein binding)	IPR002885 (Pentatricopeptide repeat),IPR011990 (Tetratricopeptide-like helical domain)	-	-	-	-	PTHR24015 (FAMILY NOT NAMED),PTHR24015:SF440	PF01535 (PPR repeat),PF14432 (DYW family of nucleic acid deaminases),PF13041 (PPR repeat family)	Y	-0.178805	0.999323	1.30119	0.289813	-0.558563	0.628715	-0.0526238	0.974911	0.182602	0.919628	-0.523787	0.453259	0.350401	0.448403	-1.12562	0.000922995
Prupe.1G018900.1	GO:0008898 (homocysteine S-methyltransferase activity)	IPR003726 (Homocysteine S-methyltransferase)	K00547 (homocysteine S-methyltransferase [EC:2.1.1.10])	ko00270 (Cysteine and methionine metabolism)	2.1.1.10 (Homocysteine S-methyltransferase.)	KOG1579 (Homocysteine S-methyltransferase)	PTHR21091:SF6 (HOMOCYSTEINE S-METHYLTRANSFERASE),PTHR21091 (METHYLTETRAHYDROFOLATE:HOMOCYSTEINE METHYLTRANSFERASE RELATED)	PF02574 (Homocysteine S-methyltransferase)	Y	0.313049	0.999323	-0.296202	0.347692	0.107494	0.705263	-0.35344	0.0153535	0.161872	0.579432	-0.103927	0.551274	0.00155525	0.996174	-0.462994	7.29613e-06
Prupe.1G019000.1	GO:0004672 (protein kinase activity),GO:0004674 (protein serine/threonine kinase activity),GO:0016772 (transferase activity, transferring phosphorus-containing groups),GO:0005524 (ATP binding),GO:0006468 (protein phosphorylation)	IPR000719 (Protein kinase domain),IPR001245 (Serine-threonine/tyrosine-protein kinase catalytic domain),IPR002290 (Serine/threonine/dual specificity protein kinase, catalytic domain),IPR008271 (Serine/threonine-protein kinase, active site),IPR011009 (Protein kinase-like domain)	-	-	-	KOG0192 (Tyrosine kinase specific for activated (GTP-bound) p21cdc42Hs)	PTHR23257 (SERINE-THREONINE PROTEIN KINASE),PTHR23257:SF392	PF07714 (Protein tyrosine kinase)	Y	0.164091	0.999323	-0.0390676	0.96538	0.254309	0.663989	0.0495805	0.942119	-0.0445432	0.978014	-0.108723	0.882539	0.994753	2.93412e-06	1.43171	5.54294e-12
Prupe.1G019100.1	-	IPR005172 (CRC domain),IPR028307 (Lin-54 family)	-	-	-	KOG1171 (Metallothionein-like protein)	PTHR12446 (TESMIN/TSO1-RELATED),PTHR12446:SF21	PF03638 (Tesmin/TSO1-like CXC domain, cysteine-rich domain)	N	0.136448	0.999323	-0.162536	0.901138	-0.536008	0.393956	0.534758	0.541085	-0.57328	0.70903	-1.05467	0.267456	-0.504325	0.706478	-2.04396	0.0744048
Prupe.1G019200.1	-	-	-	-	-	-	-	-	N	1.06263	NA	2.43614	NA	-2.24037	NA	-1.16239	NA	-0.509429	NA	0.599653	0.935895	-0.432047	NA	0.697241	0.85648
Prupe.1G019300.1	GO:0005515 (protein binding)	IPR001810 (F-box domain)	-	-	-	-	-	PF00646 (F-box domain)	N	NA	NA	NA	NA	1.93676	NA	NA	NA	-1.90856	NA	-0.466872	NA	0.314938	NA	-0.790283	NA
Prupe.1G019400.1	-	IPR011684 (KIP1-like)	-	-	-	-	PTHR32258:SF0 (SUBFAMILY NOT NAMED),PTHR32258 (FAMILY NOT NAMED)	PF07765 (KIP1-like protein)	Y	0.317993	0.999323	-0.805566	0.435371	-0.259905	0.318634	0.0725102	0.882049	0.139384	0.832687	-0.125442	0.626208	-0.235926	0.1805	-0.775394	7.11687e-08
Prupe.1G019500.1	GO:0003735 (structural constituent of ribosome),GO:0005622 (intracellular),GO:0005840 (ribosome),GO:0006412 (translation)	IPR001593 (Ribosomal protein S3Ae),IPR018281 (Ribosomal protein S3Ae, conserved site),IPR027500 (40S ribosomal protein S1/3, eukaryotes)	K02984 (small subunit ribosomal protein S3Ae)	ko03010 (Ribosome)	-	KOG1628 (40S ribosomal protein S3A)	PTHR11830 (40S RIBOSOMAL PROTEIN S3A)	PF01015 (Ribosomal S3Ae family)	Y	0.0937546	0.999323	0.631203	0.00240724	0.519054	8.01619e-05	0.674867	3.80326e-06	-0.064382	0.912234	0.201792	0.185692	0.636286	5.39263e-06	1.09515	1.2212e-23
Prupe.1G019600.1	GO:0005515 (protein binding)	IPR001611 (Leucine-rich repeat)	-	-	-	-	PTHR32093 (FAMILY NOT NAMED)	PF13516 (Leucine Rich repeat),PF00560 (Leucine Rich Repeat)	N	NA	NA	NA	NA	NA	NA	-1.82438	NA	NA	NA	NA	NA	NA	NA	NA	NA
Prupe.1G019700.1	-	-	-	-	-	-	-	-	Y	0.397624	0.999323	0.437847	0.182341	0.0424346	0.952322	-0.110063	0.785514	-0.0596546	0.96101	0.473535	0.0396451	0.333335	0.291648	1.09324	1.38393e-09
Prupe.1G019800.1	GO:0005515 (protein binding)	IPR001440 (Tetratricopeptide TPR1),IPR011990 (Tetratricopeptide-like helical domain),IPR013026 (Tetratricopeptide repeat-containing domain),IPR019734 (Tetratricopeptide repeat)	-	-	-	KOG2449 (Methylmalonate semialdehyde dehydrogenase)	PTHR22904:SF289,PTHR22904 (TPR REPEAT CONTAINING PROTEIN)	PF13414 (TPR repeat),PF00515 (Tetratricopeptide repeat)	N	-0.0369087	0.999323	0.0410627	0.965733	-0.0418012	0.961075	0.11143	0.868595	-0.0624965	0.963527	-0.0824691	0.895424	-0.0610353	0.876807	0.0822879	0.779718
Prupe.1G019900.1	GO:0008271,GO:0008272 (sulfate transport),GO:0009507 (chloroplast),GO:0015116 (sulfate transmembrane transporter activity),GO:0016020 (membrane),GO:0016021 (integral to membrane),GO:0055085 (transmembrane transport)	IPR001902 (Sulphate anion transporter),IPR002645 (STAS domain),IPR011547 (Sulphate transporter),IPR018045 (Sulphate anion transporter, conserved site),IPR030311 (Sulfate transporter 3.1/3.2),IPR030402 (Sulfate transporter N-terminal domain with GLY motif)	K17471 (sulfate transporter 3)	-	-	KOG0236 (Sulfate/bicarbonate/oxalate exchanger SAT-1 and related transporters (SLC26 family))	PTHR11814:SF60,PTHR11814 (SULFATE TRANSPORTER)	PF01740 (STAS domain),PF00916 (Sulfate transporter family),PF13792 (Sulfate transporter N-terminal domain with GLY motif)	N	-0.453553	0.999323	-0.087321	0.959452	-0.360082	0.767959	-0.23659	0.882049	-0.475361	0.925334	1.10371	0.7312	1.29918	0.408591	3.39942	0.430948
Prupe.1G020000.1	GO:0005515 (protein binding)	IPR000048 (IQ motif, EF-hand binding site),IPR025064 (Domain of unknown function DUF4005)	-	-	-	-	PTHR32295:SF8,PTHR32295 (FAMILY NOT NAMED)	PF00612 (IQ calmodulin-binding motif),PF13178 (Protein of unknown function (DUF4005))	N	-0.205996	0.999323	-0.00360217	0.998641	-1.24589	0.242418	-0.417536	0.827509	-0.90692	0.831947	0.28956	0.96146	0.183345	0.95355	-2.05665	0.488341
Prupe.1G020100.1	GO:0005515 (protein binding),GO:0008270 (zinc ion binding)	IPR001841 (Zinc finger, RING-type),IPR013083 (Zinc finger, RING/FYVE/PHD-type)	-	-	-	KOG1493 (Anaphase-promoting complex (APC), subunit 11)	PTHR22763:SF3 (gb def: Hypothetical protein T5P19_230),PTHR22763 (RING ZINC FINGER PROTEIN)	PF13639 (Ring finger domain)	N	0.53786	0.999323	0.360886	0.813115	-0.135026	0.945449	-0.144015	0.917023	1.27814	0.716126	-1.01317	0.8628	-0.087015	0.978936	1.50413	0.621689
Prupe.1G020200.1	-	-	-	-	-	-	-	-	N	-0.169158	0.999323	-0.0551528	0.962832	-0.48614	0.316313	-0.0911688	0.923052	0.0467279	0.982807	0.313273	0.617521	-0.222727	0.676303	-0.18076	0.721864
Prupe.1G020300.1	-	IPR008546 (Domain of unknown function DUF828),IPR013666 (Pleckstrin-like, plant)	-	-	-	-	PTHR31351 (FAMILY NOT NAMED),PTHR31351:SF4	PF05703 (Auxin canalisation),PF08458 (Plant pleckstrin homology-like region)	Y	0.212526	0.999323	-0.0479287	0.95976	0.0809161	0.922461	-0.396739	0.298889	0.16707	0.924689	-0.25959	0.802193	-1.21271	0.013503	-0.239299	0.799478
Prupe.1G020400.1	-	IPR006214 (Bax inhibitor 1-related)	-	-	-	KOG2322 (N-methyl-D-aspartate receptor glutamate-binding subunit)	PTHR23291 (BAX INHIBITOR-RELATED),PTHR23291:SF31	PF01027 (Inhibitor of apoptosis-promoting Bax1)	N	1.07366	NA	0.0845312	NA	-1.93475	NA	-1.66534	NA	NA	NA	-1.68908	NA	NA	NA	NA	NA
Prupe.1G020500.1	-	-	-	-	-	-	-	-	N	-2.57596	NA	NA	NA	1.51093	NA	-1.66534	NA	-0.366183	NA	NA	NA	2.32012	NA	NA	NA
Prupe.1G020600.1	GO:0015996 (chlorophyll catabolic process),GO:0047746 (chlorophyllase activity)	IPR010821 (Chlorophyllase),IPR029058 (Alpha/Beta hydrolase fold)	K08099 (chlorophyllase [EC:3.1.1.14])	ko00860 (Porphyrin and chlorophyll metabolism)	3.1.1.14 (Chlorophyllase.)	-	-	PF07224 (Chlorophyllase)	N	0.34506	0.999323	-0.334415	0.675032	-0.509895	0.525086	0.28484	0.806755	-0.0347758	0.995749	0.407681	0.928776	0.454884	0.857669	-0.0511546	0.987501
Prupe.1G020700.1	GO:0000166 (nucleotide binding),GO:0003899 (DNA-directed RNA polymerase activity),GO:0003824 (catalytic activity),GO:0006351 (transcription, DNA-dependent),GO:0044237 (cellular metabolic process)	IPR005574 (RNA polymerase II, Rpb4),IPR006590 (RNA polymerase II, Rpb4, core),IPR010997 (HRDC-like)	-	-	-	KOG4168 (Predicted RNA polymerase III subunit C17)	PTHR15561:SF0 (SUBFAMILY NOT NAMED),PTHR15561 (CALCITONIN GENE-RELATED PEPTIDE-RECEPTOR COMPONENT PROTEIN)	PF03874 (RNA polymerase Rpb4)	N	-0.0895066	0.999323	0.0553365	0.968066	-0.145652	0.882558	0.154576	0.86669	-0.305127	0.796881	-0.203996	0.858117	-0.8436	0.125199	-0.331065	0.618332
Prupe.1G020800.1	-	-	-	-	-	-	-	-	N	1.33195	NA	NA	NA	1.93145	NA	-3.72817	NA	2.89071	NA	2.1717	NA	0.467376	NA	-0.29679	0.949138
Prupe.1G020900.1	-	IPR010399 (Tify),IPR018467 (CO/COL/TOC1, conserved site)	-	-	-	-	-	PF09425 (Divergent CCT motif),PF06200 (tify domain)	N	-0.149757	0.999323	0.171921	0.899603	-0.344095	0.625645	-0.03467	0.974125	-0.0982335	0.958904	-0.576401	0.1818	-0.65626	0.105677	0.133028	0.799795
Prupe.1G021000.1	GO:0016491 (oxidoreductase activity),GO:0010309 (acireductone dioxygenase [iron(II)-requiring] activity),GO:0019509 (L-methionine salvage from methylthioadenosine),GO:0055114 (oxidation-reduction process)	IPR004313 (Acireductone dioxygenase ARD family),IPR011051 (RmlC-like cupin domain),IPR014710 (RmlC-like jelly roll fold),IPR027496 (1,2-dihydroxy-3-keto-5-methylthiopentene dioxygenase, eukaryotes)	K08967 (1,2-dihydroxy-3-keto-5-methylthiopentene dioxygenase [EC:1.13.11.53 1.13.11.54])	ko00270 (Cysteine and methionine metabolism)	-	KOG2107 (Uncharacterized conserved protein, contains double-stranded beta-helix domain)	PTHR23418:SF0 (SUBFAMILY NOT NAMED),PTHR23418 (ACIREDUCTONE DIOXYGENASE)	PF03079 (ARD/ARD' family)	N	0.158911	0.999323	-0.0159044	0.983304	0.196562	0.468312	0.160125	0.659554	-0.0708721	0.943676	0.0620545	0.877418	-0.0996957	0.707224	0.0682325	0.761909
Prupe.1G021100.1	GO:0010309 (acireductone dioxygenase [iron(II)-requiring] activity),GO:0016491 (oxidoreductase activity),GO:0055114 (oxidation-reduction process),GO:0019509 (L-methionine salvage from methylthioadenosine)	IPR004313 (Acireductone dioxygenase ARD family),IPR011051 (RmlC-like cupin domain),IPR014710 (RmlC-like jelly roll fold),IPR027496 (1,2-dihydroxy-3-keto-5-methylthiopentene dioxygenase, eukaryotes)	K08967 (1,2-dihydroxy-3-keto-5-methylthiopentene dioxygenase [EC:1.13.11.53 1.13.11.54])	ko00270 (Cysteine and methionine metabolism)	1.13.11.54 (Acireductone dioxygenase (Fe(2+)-requiring).),1.13.11.53 (Acireductone dioxygenase (Ni(2+)-requiring).)	KOG2107 (Uncharacterized conserved protein, contains double-stranded beta-helix domain)	PTHR23418:SF0 (SUBFAMILY NOT NAMED),PTHR23418 (ACIREDUCTONE DIOXYGENASE)	PF03079 (ARD/ARD' family)	N	-0.0412279	0.999323	0.0120825	0.982762	0.0994393	0.836272	-0.168807	0.596906	0.0679274	0.897443	0.11271	0.460717	-0.147936	0.364078	0.159218	0.220368
Prupe.1G021200.1	GO:0003700 (sequence-specific DNA binding transcription factor activity),GO:0005634 (nucleus),GO:0006355 (regulation of transcription, DNA-dependent),GO:0009408 (response to heat),GO:0043565 (sequence-specific DNA binding)	IPR000232 (Heat shock factor (HSF)-type, DNA-binding),IPR011991 (Winged helix-turn-helix DNA-binding domain),IPR027709 (Heat shock transcription factor, plant),IPR027725 (Heat shock transcription factor family)	K09419 (heat shock transcription factor, other eukaryote)	-	-	KOG0627 (Heat shock transcription factor)	PTHR10015 (HEAT SHOCK TRANSCRIPTION FACTOR),PTHR10015:SF139	PF00447 (HSF-type DNA-binding)	N	-0.888955	0.999323	0.828329	0.695704	0.383092	0.869382	0.696436	0.68875	-0.265187	0.950124	0.643787	0.70611	1.05804	0.325641	-1.24796	0.435518
Prupe.1G021300.1	-	IPR019142 (Dymeclin)	-	-	-	KOG2225 (Proteins containing regions of low-complexity)	PTHR12895 (FAMILY NOT NAMED),PTHR12895:SF9	PF09742 (Dyggve-Melchior-Clausen syndrome protein)	N	0.118788	0.999323	-0.255062	0.588809	-0.405806	0.0965063	-0.243705	0.434455	0.043006	0.97151	-0.0625951	0.912909	-0.243022	0.413589	-0.205612	0.439315
Prupe.1G021400.1	-	IPR022796 (Chlorophyll A-B binding protein),IPR023329 (Chlorophyll a/b binding protein domain)	-	-	-	-	PTHR14154:SF5 (SUBFAMILY NOT NAMED),PTHR14154 (UPF0041 BRAIN PROTEIN 44-RELATED)	PF00504 (Chlorophyll A-B binding protein)	Y	-1.09211	0.415036	-0.325617	0.649117	0.204098	0.90384	0.137516	0.889761	0.0975697	0.979314	-0.0618558	0.956302	-0.0516837	0.911369	-0.371054	0.0461073
Prupe.1G021500.1	-	IPR022796 (Chlorophyll A-B binding protein),IPR023329 (Chlorophyll a/b binding protein domain)	-	-	-	-	PTHR14154:SF5 (SUBFAMILY NOT NAMED),PTHR14154 (UPF0041 BRAIN PROTEIN 44-RELATED)	PF00504 (Chlorophyll A-B binding protein)	N	NA	NA	-0.718954	NA	-2.03113	NA	-3.54972	NA	NA	NA	NA	NA	-1.42553	NA	NA	NA
Prupe.1G021600.1	-	IPR022796 (Chlorophyll A-B binding protein),IPR023329 (Chlorophyll a/b binding protein domain)	-	-	-	-	PTHR14154:SF5 (SUBFAMILY NOT NAMED),PTHR14154 (UPF0041 BRAIN PROTEIN 44-RELATED)	PF00504 (Chlorophyll A-B binding protein)	N	NA	NA	NA	NA	NA	NA	-0.747464	NA	NA	NA	NA	NA	NA	NA	NA	NA
Prupe.1G021700.1	-	IPR022796 (Chlorophyll A-B binding protein),IPR023329 (Chlorophyll a/b binding protein domain)	-	-	-	-	PTHR14154:SF5 (SUBFAMILY NOT NAMED),PTHR14154 (UPF0041 BRAIN PROTEIN 44-RELATED)	PF00504 (Chlorophyll A-B binding protein)	N	NA	NA	NA	NA	1.93145	NA	-2.94641	NA	NA	NA	NA	NA	NA	NA	NA	NA
Prupe.1G021800.1	-	IPR022796 (Chlorophyll A-B binding protein),IPR023329 (Chlorophyll a/b binding protein domain)	-	-	-	-	PTHR14154:SF5 (SUBFAMILY NOT NAMED),PTHR14154 (UPF0041 BRAIN PROTEIN 44-RELATED)	PF00504 (Chlorophyll A-B binding protein)	N	-1.24539	0.977491	-1.54139	0.453271	0.796729	0.812907	1.06559	0.769782	0.0923122	0.984916	-0.0703255	0.980408	-0.969525	0.474207	0.220197	0.844847
Prupe.1G021900.1	GO:0016491 (oxidoreductase activity),GO:0055114 (oxidation-reduction process)	IPR001395 (Aldo/keto reductase),IPR020471 (Aldo/keto reductase subgroup),IPR023210 (NADP-dependent oxidoreductase domain)	-	-	-	KOG1575 (Voltage-gated shaker-like K+ channel, subunit beta/KCNAB)	PTHR11732 (ALDO/KETO REDUCTASE),PTHR11732:SF162	PF00248 (Aldo/keto reductase family)	Y	0.255275	0.999323	-0.131977	0.88679	-0.175396	0.704528	0.352755	0.428911	-0.506303	0.124162	-0.162064	0.83661	-0.66115	0.0327295	-0.440539	0.391587
Prupe.1G022000.1	-	IPR001395 (Aldo/keto reductase),IPR023210 (NADP-dependent oxidoreductase domain)	-	-	-	KOG1575 (Voltage-gated shaker-like K+ channel, subunit beta/KCNAB)	PTHR11732 (ALDO/KETO REDUCTASE),PTHR11732:SF162	PF00248 (Aldo/keto reductase family)	N	0.82112	0.999323	-0.0386822	0.990537	0.532503	0.864935	-0.49475	0.884447	-1.23572	0.755855	-1.45815	0.602916	0.363119	0.912178	0.740459	0.817062
Prupe.1G022100.1	-	-	-	-	-	-	-	-	N	-0.112546	0.999323	0.549719	0.542085	0.0438713	0.968953	0.175361	0.857674	0.218428	0.71006	0.0763097	0.890174	0.156793	0.606635	-0.179086	0.541754
Prupe.1G022200.1	-	IPR001395 (Aldo/keto reductase),IPR023210 (NADP-dependent oxidoreductase domain)	-	-	-	KOG1575 (Voltage-gated shaker-like K+ channel, subunit beta/KCNAB)	PTHR11732 (ALDO/KETO REDUCTASE),PTHR11732:SF162	PF00248 (Aldo/keto reductase family)	N	NA	NA	NA	NA	NA	NA	NA	NA	NA	NA	NA	NA	NA	NA	NA	NA
Prupe.1G022300.1	GO:0006810 (transport),GO:0016021 (integral to membrane)	IPR009038 (GOLD),IPR015720 (TMP21-related)	-	-	-	KOG1692 (Putative cargo transport protein EMP24 (p24 protein family))	PTHR22811:SF31 (EMP24/GP25L/P24 FAMILY PROTEIN),PTHR22811 (TRANSMEMBRANE EMP24 DOMAIN-CONTAINING PROTEIN)	PF01105 (emp24/gp25L/p24 family/GOLD)	Y	-0.111333	0.999323	0.250729	0.57679	0.152531	0.711751	0.20264	0.646371	-0.0392758	0.970609	0.0403972	0.933273	-0.0931565	0.733011	0.747324	1.06969e-06
Prupe.1G022400.1	-	IPR024286 (Domain of unknown function DUF3700),IPR029055 (Nucleophile aminohydrolases, N-terminal)	-	-	-	-	PTHR11772 (ASPARAGINE SYNTHETASE),PTHR11772:SF8 (gb def: similar to asparagine synthetase [mesorhizobium loti])	PF12481 (Aluminium induced protein)	N	-0.0664865	0.999323	0.0165995	0.981607	0.0669724	0.905641	0.258296	0.216294	0.100346	0.855	0.00958584	0.985865	-0.103862	0.590041	0.00991345	0.952959
Prupe.1G022500.1	GO:0003677 (DNA binding),GO:0000166 (nucleotide binding),GO:0005524 (ATP binding),GO:0006259 (DNA metabolic process),GO:0005634 (nucleus),GO:0008094,GO:0007131 (reciprocal meiotic recombination)	IPR010995 (DNA repair Rad51/transcription factor NusA, alpha-helical),IPR011940 (Meiotic recombinase Dmc1),IPR013632 (DNA recombination and repair protein Rad51, C-terminal),IPR016467 (DNA recombination and repair protein, RecA-like),IPR020587 (DNA recombination and repair protein RecA, monomer-monomer interface),IPR020588 (DNA recombination and repair protein RecA-like, ATP-binding domain),IPR02…	K10872 (meiotic recombination protein DMC1)	ko04113 (Meiosis - yeast)	-	KOG1434 (Meiotic recombination protein Dmc1)	PTHR22942 (RECA/RAD51/RADA DNA STRAND-PAIRING FAMILY MEMBER),PTHR22942:SF29	PF14520 (Helix-hairpin-helix domain),PF08423 (Rad51)	Y	-0.275945	0.999323	0.199445	0.929231	0.506941	0.82642	0.430706	0.864953	-0.485957	0.754555	-1.20679	0.0436793	0.748628	0.382635	-0.0180825	0.986751
Prupe.1G022600.1	GO:0004672 (protein kinase activity),GO:0005515 (protein binding),GO:0004674 (protein serine/threonine kinase activity),GO:0016772 (transferase activity, transferring phosphorus-containing groups),GO:0005524 (ATP binding),GO:0006468 (protein phosphorylation)	IPR000719 (Protein kinase domain),IPR001611 (Leucine-rich repeat),IPR002290 (Serine/threonine/dual specificity protein kinase, catalytic domain),IPR003591 (Leucine-rich repeat, typical subtype),IPR008271 (Serine/threonine-protein kinase, active site),IPR011009 (Protein kinase-like domain),IPR025875 (Leucine rich repeat 4)	-	-	-	KOG0198 (MEKK and related serine/threonine protein kinases)	PTHR24359:SF20,PTHR24359 (SERINE/THREONINE-PROTEIN KINASE SBK1)	PF00069 (Protein kinase domain),PF00560 (Leucine Rich Repeat),PF12799 (Leucine Rich repeats (2 copies)),PF14381 (Ethylene-responsive protein kinase Le-CTR1)	Y	0.123686	0.999323	-0.0694702	0.921322	0.136282	0.753167	-0.0457347	0.912648	-0.0304608	0.974117	0.059707	0.890426	0.573288	0.000323496	0.499659	6.35421e-05
Prupe.1G022700.1	GO:0046982 (protein heterodimerization activity)	IPR009072 (Histone-fold),IPR023210 (NADP-dependent oxidoreductase domain)	-	-	-	-	PTHR23430:SF24,PTHR23430 (HISTONE H2A)	PF00248 (Aldo/keto reductase family)	N	-2.48906	NA	NA	NA	1.93145	NA	-0.853487	NA	1.06138	NA	-0.720805	NA	-1.23067	NA	NA	NA
Prupe.1G022800.1	-	-	-	-	-	-	-	-	N	NA	NA	NA	NA	0.659018	NA	1.95382	NA	NA	NA	NA	NA	NA	NA	NA	NA
Prupe.1G022900.1	GO:0005515 (protein binding),GO:0003676 (nucleic acid binding)	IPR003100 (PAZ domain),IPR003165 (Stem cell self-renewal protein Piwi),IPR012337 (Ribonuclease H-like domain),IPR014811 (Domain of unknown function DUF1785)	K11593 (eukaryotic translation initiation factor 2C),K11596 (argonaute)	-	-	KOG1041 (Translation initiation factor 2C (eIF-2C) and related proteins)	PTHR22891 (EUKARYOTIC TRANSLATION INITIATION FACTOR 2C),PTHR22891:SF25	PF02170 (PAZ domain),PF08699 (Domain of unknown function (DUF1785)),PF02171 (Piwi domain)	N	0.0280874	0.999323	0.0977737	0.919743	0.108529	0.903211	0.152393	0.802835	-0.103222	0.953364	-0.27044	0.645342	0.446335	0.351839	0.458343	0.280763
Prupe.1G023000.1	GO:0004781 (sulfate adenylyltransferase (ATP) activity),GO:0000103 (sulfate assimilation)	IPR002650 (Sulphate adenylyltransferase),IPR014729 (Rossmann-like alpha/beta/alpha sandwich fold),IPR015947 (PUA-like domain),IPR024951 (Sulphate adenylyltransferase catalytic domain),IPR025980 (ATP-sulfurylase PUA-like domain)	K13811 (3'-phosphoadenosine 5'-phosphosulfate synthase [EC:2.7.7.4 2.7.1.25])	ko00920 (Sulfur metabolism),ko00230 (Purine metabolism),ko00450 (Selenocompound metabolism),ko00261 (Monobactam biosynthesis)	2.7.7.4 (Sulfate adenylyltransferase.),2.7.1.25 (Adenylyl-sulfate kinase.)	KOG0636 (ATP sulfurylase (sulfate adenylyltransferase))	PTHR11055 (ADENYLSULFATE KINASE/SULFATE ADENYLTRANSFERASE),PTHR11055:SF18	PF01747 (ATP-sulfurylase),PF14306 (PUA-like domain)	Y	-0.184241	0.999323	0.349912	0.242714	1.0947	5.98316e-12	0.572207	0.00613308	0.15529	0.96949	0.509855	0.00142542	1.27335	1.3766e-12	2.31416	7.76281e-15
Prupe.1G023100.1	GO:0005388,GO:0016021 (integral to membrane),GO:0000166 (nucleotide binding),GO:0005524 (ATP binding),GO:0046872 (metal ion binding),GO:0016020 (membrane),GO:0070588	IPR001757 (P-type ATPase),IPR004014 (Cation-transporting P-type ATPase, N-terminal),IPR006068 (Cation-transporting P-type ATPase, C-terminal),IPR006408 (P-type ATPase, subfamily IIB),IPR008250 (P-type ATPase, A domain),IPR018303 (P-type ATPase, phosphorylation site),IPR023214 (HAD-like domain),IPR023298 (P-type ATPase, transmembrane domain),IPR023299 (P-type ATPase, cytoplasmic domain N)	K01537 (Ca2+-transporting ATPase [EC:3.6.3.8])	-	-	KOG0204 (Calcium transporting ATPase)	PTHR24093:SF254,PTHR24093 (FAMILY NOT NAMED)	PF00702 (haloacid dehalogenase-like hydrolase),PF00690 (Cation transporter/ATPase, N-terminus),PF00689 (Cation transporting ATPase, C-terminus),PF00122 (E1-E2 ATPase)	Y	1.30728	NA	2.45797	NA	3.93658	NA	0.00237607	0.999603	-0.862174	NA	3.96435	0.417672	4.70046	0.102158	5.65004	0.00906516
Prupe.1G023200.1	GO:0000166 (nucleotide binding),GO:0016021 (integral to membrane),GO:0005388,GO:0046872 (metal ion binding),GO:0005524 (ATP binding),GO:0016020 (membrane),GO:0070588	IPR001757 (P-type ATPase),IPR004014 (Cation-transporting P-type ATPase, N-terminal),IPR006068 (Cation-transporting P-type ATPase, C-terminal),IPR006408 (P-type ATPase, subfamily IIB),IPR008250 (P-type ATPase, A domain),IPR018303 (P-type ATPase, phosphorylation site),IPR023214 (HAD-like domain),IPR023298 (P-type ATPase, transmembrane domain),IPR023299 (P-type ATPase, cytoplasmic domain N)	K01537 (Ca2+-transporting ATPase [EC:3.6.3.8])	-	3.6.3.8 (Calcium-transporting ATPase.)	KOG0204 (Calcium transporting ATPase)	PTHR24093:SF254,PTHR24093 (FAMILY NOT NAMED)	PF00702 (haloacid dehalogenase-like hydrolase),PF00690 (Cation transporter/ATPase, N-terminus),PF00689 (Cation transporting ATPase, C-terminus),PF00122 (E1-E2 ATPase)	Y	-0.125878	0.999323	-1.31484	NA	2.38279	0.606202	1.99403	NA	-0.604878	0.898122	3.49555	0.0398542	0.248773	0.855765	3.81264	1.03162e-07
Prupe.1G023300.1	GO:0000166 (nucleotide binding),GO:0016021 (integral to membrane),GO:0005388,GO:0046872 (metal ion binding),GO:0005524 (ATP binding),GO:0016020 (membrane),GO:0070588	IPR001757 (P-type ATPase),IPR004014 (Cation-transporting P-type ATPase, N-terminal),IPR006068 (Cation-transporting P-type ATPase, C-terminal),IPR006408 (P-type ATPase, subfamily IIB),IPR008250 (P-type ATPase, A domain),IPR018303 (P-type ATPase, phosphorylation site),IPR023214 (HAD-like domain),IPR023298 (P-type ATPase, transmembrane domain),IPR023299 (P-type ATPase, cytoplasmic domain N)	K01537 (Ca2+-transporting ATPase [EC:3.6.3.8])	-	3.6.3.8 (Calcium-transporting ATPase.)	KOG0204 (Calcium transporting ATPase)	PTHR24093:SF254,PTHR24093 (FAMILY NOT NAMED)	PF00702 (haloacid dehalogenase-like hydrolase),PF00690 (Cation transporter/ATPase, N-terminus),PF00689 (Cation transporting ATPase, C-terminus),PF00122 (E1-E2 ATPase)	N	-1.2155	NA	NA	NA	0.988604	NA	0.269717	NA	-0.862174	NA	3.0626	NA	NA	NA	2.95091	NA
Prupe.1G023400.1	GO:0000166 (nucleotide binding),GO:0016021 (integral to membrane),GO:0005388,GO:0046872 (metal ion binding),GO:0005524 (ATP binding),GO:0016020 (membrane),GO:0070588	IPR001757 (P-type ATPase),IPR004014 (Cation-transporting P-type ATPase, N-terminal),IPR006068 (Cation-transporting P-type ATPase, C-terminal),IPR006408 (P-type ATPase, subfamily IIB),IPR008250 (P-type ATPase, A domain),IPR018303 (P-type ATPase, phosphorylation site),IPR023214 (HAD-like domain),IPR023298 (P-type ATPase, transmembrane domain),IPR023299 (P-type ATPase, cytoplasmic domain N)	K01537 (Ca2+-transporting ATPase [EC:3.6.3.8])	-	3.6.3.8 (Calcium-transporting ATPase.)	KOG0204 (Calcium transporting ATPase)	PTHR24093:SF254,PTHR24093 (FAMILY NOT NAMED)	PF00702 (haloacid dehalogenase-like hydrolase),PF00690 (Cation transporter/ATPase, N-terminus),PF00689 (Cation transporting ATPase, C-terminus),PF00122 (E1-E2 ATPase)	Y	-0.223035	0.999323	0.500964	0.74942	-0.302434	0.871353	0.526631	0.662291	0.838339	0.751191	2.13311	0.00015963	1.56886	0.000830606	2.27771	1.09764e-07
Prupe.1G023500.1	-	-	-	-	-	-	-	-	N	0.643673	0.999323	-0.377139	NA	-1.16734	0.805801	0.238741	NA	-2.06181	NA	2.10438	NA	1.27671	NA	1.12239	0.824209
Prupe.1G023600.1	GO:0005509 (calcium ion binding)	IPR002048 (EF-hand domain),IPR011992 (EF-hand domain pair),IPR018247 (EF-Hand 1, calcium-binding site)	K13448 (calcium-binding protein CML)	ko04626 (Plant-pathogen interaction)	-	KOG0027 (Calmodulin and related proteins (EF-Hand superfamily))	PTHR23050 (CALCIUM BINDING PROTEIN),PTHR23050:SF136	PF13405 (EF-hand domain),PF13499 (EF-hand domain pair),PF13833 (EF-hand domain pair)	Y	1.22771	NA	2.03078	0.377667	3.20326	0.04383	1.74548	0.348664	1.11058	0.644126	6.39613	1.17664e-17	5.99165	2.71767e-25	8.7792	1.04475e-15
Prupe.1G023700.1	GO:0008152 (metabolic process),GO:0008168 (methyltransferase activity)	IPR013216 (Methyltransferase type 11),IPR029063 (S-adenosyl-L-methionine-dependent methyltransferase)	K12502 (MPBQ/MSBQ methyltransferase [EC:2.1.1.295])	ko00130 (Ubiquinone and other terpenoid-quinone biosynthesis)	-	KOG1540 (Ubiquinone biosynthesis methyltransferase COQ5)	PTHR10108 (METHYLTRANSFERASE),PTHR10108:SF752	PF08241 (Methyltransferase domain)	Y	-0.120364	0.999323	-0.0987781	0.883859	-0.0116687	0.985285	0.0969458	0.781583	-0.060578	0.932166	-0.0186964	0.967381	-0.118972	0.571414	-0.479375	0.000334725
Prupe.1G023800.1	-	-	-	-	-	-	-	-	Y	0.16603	0.999323	-0.612307	0.0105127	-0.138612	0.614167	-0.568745	0.0001256	0.101576	0.801881	-0.0889846	0.688349	-0.427121	0.000762261	-1.05081	3.33724e-27
Prupe.1G023900.1	-	-	-	-	-	-	-	-	N	4.05583	NA	-2.83623	NA	-0.445266	NA	-1.06815	NA	NA	NA	-2.06621	NA	-1.60245	NA	1.99092	NA
Prupe.1G024000.1	GO:0004871 (signal transducer activity),GO:0005834 (heterotrimeric G-protein complex),GO:0007186 (G-protein coupled receptor signaling pathway)	IPR015898 (G-protein gamma-like domain)	-	-	-	-	-	PF00631 (GGL domain)	Y	0.146146	0.999323	0.0132247	0.989829	0.256245	0.590543	0.0807034	0.899736	-0.622214	0.0227932	0.00231656	0.997981	0.245067	0.529503	0.341396	0.264208
Prupe.1G024100.1	GO:0005525 (GTP binding),GO:0005622 (intracellular),GO:0007264 (small GTPase mediated signal transduction),GO:0006886 (intracellular protein transport),GO:0015031 (protein transport)	IPR003579 (Small GTPase superfamily, Rab type),IPR005225 (Small GTP-binding protein domain),IPR006687 (Small GTPase superfamily, SAR1-type),IPR006689 (Small GTPase superfamily, ARF/SAR type),IPR024156 (Small GTPase superfamily, ARF type),IPR027417 (P-loop containing nucleoside triphosphate hydrolase)	K07950 (ADP-ribosylation factor-like protein 5B),K07977 (Arf/Sar family, other)	-	-	KOG0070 (GTP-binding ADP-ribosylation factor Arf1)	PTHR11711 (ADP RIBOSYLATION FACTOR-RELATED),PTHR11711:SF31 (ADP-RIBOSYLATION FACTOR-LIKE 5, ARL5)	PF00025 (ADP-ribosylation factor family)	Y	0.104272	0.999323	0.123897	0.857303	-0.0864631	0.889775	-0.105891	0.820411	0.12577	0.873638	0.0644073	0.906503	0.0703566	0.844181	0.687877	4.40764e-05
Prupe.1G024200.1	GO:0003824 (catalytic activity),GO:0004743 (pyruvate kinase activity),GO:0000287 (magnesium ion binding),GO:0006096 (glycolysis),GO:0030955 (potassium ion binding)	IPR001697 (Pyruvate kinase),IPR011037 (Pyruvate kinase-like, insert domain),IPR015793 (Pyruvate kinase, barrel),IPR015794 (Pyruvate kinase, alpha/beta),IPR015795 (Pyruvate kinase, C-terminal),IPR015806 (Pyruvate kinase, beta-barrel insert domain),IPR015813 (Pyruvate/Phosphoenolpyruvate kinase-like domain),IPR018209 (Pyruvate kinase, active site)	K00873 (pyruvate kinase [EC:2.7.1.40])	ko01200 (Carbon metabolism),ko01230 (Biosynthesis of amino acids),ko00010 (Glycolysis / Gluconeogenesis),ko00620 (Pyruvate metabolism),ko00230 (Purine metabolism),ko04922 (Glucagon signaling pathway),ko05230 (Central carbon metabolism in cancer),ko05203 (Viral carcinogenesis),ko04930 (Type II diabetes mellitus)	2.7.1.40 (Pyruvate kinase.)	KOG2323 (Pyruvate kinase)	PTHR11817:SF14,PTHR11817 (PYRUVATE KINASE)	PF02887 (Pyruvate kinase, alpha/beta domain),PF00224 (Pyruvate kinase, barrel domain)	Y	0.0551833	0.999323	-0.401614	0.219921	-0.183748	0.65485	-0.192966	0.502249	0.137062	0.718817	-0.0124034	0.981083	0.205566	0.281719	-0.912403	1.56837e-11
Prupe.1G024300.1	GO:0005515 (protein binding),GO:0008270 (zinc ion binding)	IPR001841 (Zinc finger, RING-type),IPR013083 (Zinc finger, RING/FYVE/PHD-type)	K19041 (E3 ubiquitin-protein ligase RNF38/44 [EC:2.3.2.27])	-	-	KOG1493 (Anaphase-promoting complex (APC), subunit 11)	PTHR14155 (RING FINGER DOMAIN-CONTAINING)	PF13639 (Ring finger domain)	N	NA	NA	NA	NA	NA	NA	NA	NA	NA	NA	NA	NA	NA	NA	NA	NA
Prupe.1G024400.1	GO:0005515 (protein binding)	IPR001810 (F-box domain),IPR011043 (Galactose oxidase/kelch, beta-propeller),IPR017451 (F-box associated interaction domain)	-	-	-	-	PTHR32133 (FAMILY NOT NAMED)	PF00646 (F-box domain)	N	-2.69081	NA	0.940997	NA	1.90189	NA	2.02508	NA	NA	NA	NA	NA	NA	NA	NA	NA
Prupe.1G024500.1	GO:0005515 (protein binding)	IPR001810 (F-box domain),IPR017451 (F-box associated interaction domain)	-	-	-	-	PTHR31790:SF2,PTHR31790 (FAMILY NOT NAMED)	PF12937 (F-box-like)	N	-1.26093	NA	-1.64989	NA	0.745061	NA	-0.884094	NA	2.50262	NA	3.1723	NA	-1.57695	NA	NA	NA
Prupe.1G024600.1	GO:0005515 (protein binding)	IPR001810 (F-box domain),IPR017451 (F-box associated interaction domain)	-	-	-	-	PTHR31790:SF2,PTHR31790 (FAMILY NOT NAMED)	PF00646 (F-box domain)	N	-0.650795	NA	1.85998	NA	0.777297	NA	1.67535	NA	NA	NA	2.06523	NA	NA	NA	NA	NA
Prupe.1G024700.1	-	IPR007612 (LURP1-like domain),IPR025659 (Tubby C-terminal-like domain)	-	-	-	-	PTHR31087:SF3,PTHR31087 (FAMILY NOT NAMED)	PF04525 (Tubby C 2)	N	NA	NA	NA	NA	NA	NA	NA	NA	NA	NA	NA	NA	NA	NA	NA	NA
Prupe.1G024800.1	GO:0005515 (protein binding)	IPR001810 (F-box domain),IPR017451 (F-box associated interaction domain)	-	-	-	-	PTHR31790:SF2,PTHR31790 (FAMILY NOT NAMED)	PF00646 (F-box domain)	N	-1.17391	NA	2.45797	NA	0.96723	NA	1.27315	NA	NA	NA	NA	NA	NA	NA	NA	NA
Prupe.1G024900.1	-	IPR006502 (Protein of unknown function DUF506, plant)	-	-	-	-	PTHR31579 (FAMILY NOT NAMED)	PF04720 (Protein of unknown function (DUF506))	N	0.409352	0.999323	-0.110871	0.945385	-0.232839	0.840139	-0.456523	0.674479	-0.0966639	0.974632	-0.180922	0.92779	-0.584035	0.536408	-1.70342	0.246259
Prupe.1G025000.1	GO:0000166 (nucleotide binding),GO:0003676 (nucleic acid binding)	IPR000504 (RNA recognition motif domain),IPR012677 (Nucleotide-binding alpha-beta plait domain)	K12833 (pre-mRNA branch site protein p14)	ko03040 (Spliceosome)	-	KOG0114 (Predicted RNA-binding protein (RRM superfamily))	PTHR22630:SF0 (SUBFAMILY NOT NAMED),PTHR22630 (PRE-MRNA BRANCH SITE PROTEIN)	PF00076 (RNA recognition motif. (a.k.a. RRM, RBD, or RNP domain))	N	-0.492096	0.999323	0.966677	0.597226	-0.646133	0.71792	0.227432	0.927631	0.0487043	0.990083	-0.497276	0.798782	0.154099	0.913644	-0.50819	0.653805
Prupe.1G025100.1	GO:0003824 (catalytic activity),GO:0050662 (coenzyme binding)	IPR001509 (NAD-dependent epimerase/dehydratase, N-terminal domain),IPR016040 (NAD(P)-binding domain)	K10046 (GDP-D-mannose 3', 5'-epimerase [EC:5.1.3.18 5.1.3.-])	ko00053 (Ascorbate and aldarate metabolism),ko00520 (Amino sugar and nucleotide sugar metabolism)	5.1.3.- (Acting on carbohydrates and derivatives.),5.1.3.18 (GDP-mannose 3,5-epimerase.)	KOG1429 (dTDP-glucose 4-6-dehydratase/UDP-glucuronic acid decarboxylase)	PTHR10366:SF234,PTHR10366 (NAD DEPENDENT EPIMERASE/DEHYDRATASE)	PF01370 (NAD dependent epimerase/dehydratase family)	N	0.101437	0.999323	0.0306553	0.969872	-0.0266948	0.969692	0.0726312	0.89178	-0.155884	0.825257	-0.251036	0.396221	-0.33014	0.149362	-0.264178	0.157745
Prupe.1G025200.1	GO:0016772 (transferase activity, transferring phosphorus-containing groups),GO:0004672 (protein kinase activity),GO:0005524 (ATP binding),GO:0006468 (protein phosphorylation)	IPR000719 (Protein kinase domain),IPR011009 (Protein kinase-like domain)	-	-	-	-	-	-	N	0.271385	0.999323	-0.129059	0.931826	-0.205034	0.869113	-0.113842	0.927458	-0.276867	0.803415	-0.299213	0.68425	-0.36905	0.470746	-0.264191	0.609478
Prupe.1G025300.1	GO:0005515 (protein binding)	IPR001810 (F-box domain),IPR017451 (F-box associated interaction domain)	-	-	-	-	PTHR31790:SF2,PTHR31790 (FAMILY NOT NAMED)	PF12937 (F-box-like)	N	-0.369586	NA	NA	NA	-0.93495	NA	-0.853487	NA	NA	NA	NA	NA	NA	NA	NA	NA
Prupe.1G025400.1	GO:0005515 (protein binding)	IPR001810 (F-box domain)	-	-	-	-	PTHR31790:SF2,PTHR31790 (FAMILY NOT NAMED)	PF12937 (F-box-like)	N	NA	NA	NA	NA	NA	NA	NA	NA	NA	NA	NA	NA	NA	NA	NA	NA
Prupe.1G025500.1	GO:0005488	IPR011989 (Armadillo-like helical),IPR016024 (Armadillo-type fold)	-	-	-	-	PTHR12656 (BRG-1 ASSOCIATED FACTOR 250 (BAF250))	-	N	0.230172	0.999323	-0.368559	0.232268	0.0572187	0.923981	-0.263153	0.246635	0.124803	0.84038	0.0282463	0.963746	-0.000716666	0.998756	-0.190581	0.312774
Prupe.1G025600.1	GO:0003824 (catalytic activity),GO:0006633 (fatty acid biosynthetic process),GO:0008610 (lipid biosynthetic process),GO:0008152 (metabolic process),GO:0016020 (membrane),GO:0016747 (transferase activity, transferring acyl groups other than amino-acyl groups)	IPR012392 (Very-long-chain 3-ketoacyl-CoA synthase),IPR013601 (FAE1/Type III polyketide synthase-like protein),IPR013747 (3-Oxoacyl-[acyl-carrier-protein (ACP)] synthase III C-terminal),IPR016038 (Thiolase-like, subgroup),IPR016039 (Thiolase-like)	K15397 (3-ketoacyl-CoA synthase [EC:2.3.1.199])	ko00062 (Fatty acid elongation)	-	-	PTHR31561:SF3,PTHR31561 (FAMILY NOT NAMED)	PF08392 (FAE1/Type III polyketide synthase-like protein),PF08541 (3-Oxoacyl-[acyl-carrier-protein (ACP)] synthase III C terminal)	Y	-0.052724	0.999323	-0.707433	0.347692	0.338804	0.863145	-1.99206	0.0031096	-0.12898	0.976471	-0.545074	0.687896	-1.85043	0.0601765	-1.11023	0.364048
Prupe.1G025700.1	GO:0005488,GO:0004842 (ubiquitin-protein ligase activity),GO:0005515 (protein binding),GO:0016567 (protein ubiquitination)	IPR000225 (Armadillo),IPR003613 (U box domain),IPR011989 (Armadillo-like helical),IPR013083 (Zinc finger, RING/FYVE/PHD-type),IPR016024 (Armadillo-type fold)	-	-	-	-	PTHR22849 (WDSAM1 PROTEIN),PTHR22849:SF4	PF04564 (U-box domain)	Y	0.241365	0.999323	-0.176508	0.897616	-0.343517	0.791258	0.0972148	0.948523	0.353094	0.847444	1.18242	0.0558599	2.0236	2.85705e-05	2.69062	1.14572e-09
Prupe.1G025800.1	-	IPR018625 (Protein of unknown function DUF2346)	K18187 (protein PET100, fungi type)	-	-	KOG4702 (Uncharacterized conserved protein)	-	PF09803 (Uncharacterized conserved protein (DUF2346))	Y	0.030915	0.999323	-0.0215437	0.977287	-0.113647	0.77333	-0.0330671	0.941912	-0.0357362	0.970609	-0.0014608	0.997981	-0.542795	0.00106757	-0.0784472	0.725386
Prupe.1G025900.1	-	-	-	-	-	-	-	-	N	-0.288429	0.999323	0.116202	0.952839	0.367344	0.790086	0.343871	0.750428	-0.71792	0.900228	-3.57848	0.507522	-3.67509	0.123326	-1.22419	0.721471
Prupe.1G026000.1	-	-	-	-	-	-	-	-	N	NA	NA	NA	NA	1.93145	NA	-3.12314	NA	NA	NA	NA	NA	NA	NA	NA	NA
Prupe.1G026100.1	-	-	-	-	-	-	-	-	N	-0.538741	0.999323	-0.50833	0.775674	0.440734	0.789636	-0.751025	0.200241	-0.422808	NA	-2.8516	NA	-1.60017	0.649512	-2.62679	0.531672
Prupe.1G026200.1	-	-	-	-	-	-	-	-	N	2.60729	NA	-0.538785	NA	-0.916161	NA	-2.13765	NA	-1.21983	NA	NA	NA	NA	NA	-1.37346	NA
Prupe.1G026300.1	-	-	-	-	-	-	-	-	N	0.462376	0.999323	-0.206044	0.799203	-0.0326202	0.975182	-0.623899	0.105282	-0.0436155	0.981949	0.184037	0.790439	-0.114649	0.827136	-0.536888	0.125111
Prupe.1G026400.1	GO:0004672 (protein kinase activity),GO:0007165 (signal transduction),GO:0016772 (transferase activity, transferring phosphorus-containing groups),GO:0005524 (ATP binding),GO:0004674 (protein serine/threonine kinase activity),GO:0006468 (protein phosphorylation)	IPR000719 (Protein kinase domain),IPR002290 (Serine/threonine/dual specificity protein kinase, catalytic domain),IPR004041 (NAF domain),IPR008271 (Serine/threonine-protein kinase, active site),IPR011009 (Protein kinase-like domain),IPR017441 (Protein kinase, ATP binding site),IPR018451 (NAF/FISL domain)	-	-	-	KOG0583 (Serine/threonine protein kinase)	PTHR24343:SF102,PTHR24343 (SERINE/THREONINE KINASE)	PF03822 (NAF domain),PF00069 (Protein kinase domain)	Y	0.0421448	0.999323	0.428033	0.307848	0.110611	0.836917	-0.203982	0.482453	0.0142353	0.9904	1.53563	1.57398e-19	1.64866	1.10217e-14	2.70154	1.95845e-49
Prupe.1G026500.1	GO:0005515 (protein binding)	IPR002885 (Pentatricopeptide repeat),IPR011990 (Tetratricopeptide-like helical domain)	-	-	-	-	PTHR24015:SF303,PTHR24015 (FAMILY NOT NAMED)	PF01535 (PPR repeat),PF13041 (PPR repeat family)	N	0.202941	0.999323	0.260046	0.843866	0.256231	0.729843	0.0859325	0.944191	0.0767149	0.954726	0.0710873	0.938028	0.508866	0.107498	-0.480808	0.191366
Prupe.1G026600.1	-	IPR010264 (Plant self-incompatibility S1)	-	-	-	-	PTHR31232:SF2,PTHR31232 (FAMILY NOT NAMED)	PF05938 (Plant self-incompatibility protein S1)	N	NA	NA	NA	NA	1.93145	NA	NA	NA	NA	NA	NA	NA	NA	NA	NA	NA
Prupe.1G026700.1	GO:0005515 (protein binding)	IPR002885 (Pentatricopeptide repeat),IPR011990 (Tetratricopeptide-like helical domain)	-	-	-	-	PTHR24015 (FAMILY NOT NAMED),PTHR24015:SF139 (SUBFAMILY NOT NAMED)	PF13812 (Pentatricopeptide repeat domain),PF12854 (PPR repeat),PF13041 (PPR repeat family)	N	0.129305	0.999323	0.337233	0.909818	0.695006	0.699577	0.2953	0.880851	0.0210428	0.996516	-0.841516	0.614245	0.20849	0.878612	0.0204721	0.986325
Prupe.1G026800.1	GO:0006508 (proteolysis),GO:0004252 (serine-type endopeptidase activity),GO:0008236 (serine-type peptidase activity)	IPR001375 (Peptidase S9, prolyl oligopeptidase, catalytic domain),IPR002471 (Peptidase S9, serine active site),IPR011042 (Six-bladed beta-propeller, TolB-like),IPR029058 (Alpha/Beta hydrolase fold)	K01303 (acylaminoacyl-peptidase [EC:3.4.19.1])	-	3.4.19.1 (Acylaminoacyl-peptidase.)	KOG2100 (Dipeptidyl aminopeptidase)	PTHR11731 (PROTEASE FAMILY S9B,C DIPEPTIDYL-PEPTIDASE IV-RELATED),PTHR11731:SF108	PF00326 (Prolyl oligopeptidase family)	Y	-0.19289	0.999323	0.0444543	0.945385	-0.0549449	0.938012	0.150733	0.646371	-0.00795847	0.993486	-0.04439	0.909074	-0.00117753	0.998146	-0.538847	0.000761621
Prupe.1G026900.1	-	-	-	-	-	-	-	-	N	0.209545	0.999323	0.309541	0.871751	0.412645	0.805801	0.307501	0.86193	-0.128847	0.973318	0.0132941	0.997014	0.415233	0.877489	-0.649053	0.716997
Prupe.1G027000.1	GO:0004672 (protein kinase activity),GO:0016772 (transferase activity, transferring phosphorus-containing groups),GO:0004674 (protein serine/threonine kinase activity),GO:0005524 (ATP binding),GO:0006468 (protein phosphorylation)	IPR000719 (Protein kinase domain),IPR002290 (Serine/threonine/dual specificity protein kinase, catalytic domain),IPR008271 (Serine/threonine-protein kinase, active site),IPR011009 (Protein kinase-like domain),IPR013320 (Concanavalin A-like lectin/glucanase domain),IPR018392 (LysM domain)	-	-	-	KOG1187 (Serine/threonine protein kinase)	PTHR24420:SF626,PTHR24420 (LEUCINE-RICH REPEAT RECEPTOR-LIKE PROTEIN KINASE)	PF00069 (Protein kinase domain),PF01476 (LysM domain)	Y	0.0770992	0.999323	0.580514	0.0369166	0.258326	0.305597	0.192404	0.670676	-0.0536215	0.967501	1.6174	3.44359e-26	3.00945	2.8814e-109	4.11535	4.34936e-130
Prupe.1G027100.1	-	IPR010420 (CASTOR/POLLUX/SYM8 ion channels),IPR016040 (NAD(P)-binding domain)	-	-	-	-	PTHR31563:SF2,PTHR31563 (FAMILY NOT NAMED)	PF06241 (Protein of unknown function (DUF1012))	N	-0.701131	0.999323	1.73904	0.096488	-1.12136	0.200655	0.912181	0.169636	-0.158506	0.924745	0.674089	0.207448	0.692553	0.198533	0.0618201	0.931408
Prupe.1G027200.1	-	IPR019310 (rRNA-processing protein EFG1)	-	-	-	KOG4484 (Uncharacterized conserved protein)	-	PF10153 (Uncharacterised conserved protein (DUF2361))	N	-0.0238668	0.999323	-0.00352004	0.996978	0.130964	0.860361	-0.222528	0.571066	0.0607253	0.961389	-0.092912	0.88989	-0.120059	0.728267	0.236115	0.38304
Prupe.1G027300.1	GO:0004571 (mannosyl-oligosaccharide 1,2-alpha-mannosidase activity),GO:0005509 (calcium ion binding),GO:0016020 (membrane)	IPR001382 (Glycoside hydrolase, family 47)	K10085 (ER degradation enhancer, mannosidase alpha-like 2, Endoplasmic reticulum)	ko04141 (Protein processing in endoplasmic reticulum)	-	KOG2429 (Glycosyl hydrolase, family 47)	PTHR11742 (MANNOSYL-OLIGOSACCHARIDE ALPHA-1,2-MANNOSIDASE-RELATED),PTHR11742:SF37	PF01532 (Glycosyl hydrolase family 47)	N	-0.159975	0.999323	0.115495	0.916281	0.207569	0.804574	0.08977	0.910776	-0.144696	0.935352	0.0153654	0.98793	-0.272235	0.540335	-0.13691	0.744332
Prupe.1G027400.1	GO:0005515 (protein binding)	IPR002885 (Pentatricopeptide repeat),IPR011990 (Tetratricopeptide-like helical domain)	-	-	-	-	PTHR24015 (FAMILY NOT NAMED),PTHR24015:SF442	PF12854 (PPR repeat),PF01535 (PPR repeat),PF13041 (PPR repeat family)	N	0.43058	0.999323	-0.158549	0.932584	-0.328642	0.747524	0.183548	0.88553	-0.302904	0.810697	-0.486591	0.466422	0.776163	0.117465	-0.577898	0.272998
Prupe.1G027500.1	GO:0005634 (nucleus),GO:0046983 (protein dimerization activity),GO:0006355 (regulation of transcription, DNA-dependent)	IPR003311 (AUX/IAA protein),IPR011525 (Aux/IAA-ARF-dimerisation)	K14484 (auxin-responsive protein IAA)	ko04075 (Plant hormone signal transduction)	-	-	PTHR31734:SF8,PTHR31734 (FAMILY NOT NAMED)	PF02309 (AUX/IAA family)	N	0.641053	0.999323	-0.542636	0.794372	0.0894203	0.977325	-0.733371	0.717102	0.203566	0.965571	-0.53034	0.704382	-0.142486	0.898865	-0.330585	0.629007
Prupe.1G027600.1	GO:0005634 (nucleus),GO:0046983 (protein dimerization activity),GO:0006355 (regulation of transcription, DNA-dependent)	IPR003311 (AUX/IAA protein),IPR011525 (Aux/IAA-ARF-dimerisation)	K14484 (auxin-responsive protein IAA)	ko04075 (Plant hormone signal transduction)	-	-	PTHR31734 (FAMILY NOT NAMED),PTHR31734:SF5	PF02309 (AUX/IAA family)	N	2.29072	NA	NA	NA	-0.964133	NA	1.99739	NA	1.7011	0.790208	-1.584	0.831223	-0.366487	0.963961	1.07803	0.632395
Prupe.1G027700.1	-	-	-	-	-	-	-	-	N	-0.237467	0.999323	1.42513	0.472126	0.147659	0.964916	0.338485	0.866396	-0.0351372	0.995332	-0.129918	0.967195	-0.313811	0.822498	0.981979	0.220357
Prupe.1G027800.1	GO:0015095 (magnesium ion transmembrane transporter activity),GO:0016020 (membrane),GO:0015693 (magnesium ion transport),GO:0030001 (metal ion transport),GO:0046873 (metal ion transmembrane transporter activity),GO:0055085 (transmembrane transport)	IPR002523 (Mg2+ transporter protein, CorA-like/Zinc transport protein ZntB),IPR026573 (Magnesium transporter MRS2/LPE10)	K16075 (magnesium transporter)	-	-	KOG2662 (Magnesium transporters: CorA family)	PTHR13890 (RNA SPLICING PROTEIN MRS2, MITOCHONDRIAL),PTHR13890:SF3	PF01544 (CorA-like Mg2+ transporter protein)	N	-0.448013	0.999323	-0.041	0.98261	0.76781	0.494512	0.904775	0.14033	-0.44716	0.602878	0.108206	0.897555	0.790588	0.263877	0.109619	0.85648
Prupe.1G027900.1	GO:0006886 (intracellular protein transport),GO:0006888 (ER to Golgi vesicle-mediated transport),GO:0030127 (COPII vesicle coat),GO:0008270 (zinc ion binding)	IPR002035 (von Willebrand factor, type A),IPR006895 (Zinc finger, Sec23/Sec24-type),IPR006896 (Sec23/Sec24, trunk domain),IPR006900 (Sec23/Sec24, helical domain),IPR007123 (Gelsolin-like domain),IPR012990 (Sec23/Sec24 beta-sandwich),IPR029006 (ADF-H/Gelsolin-like domain)	K14006 (protein transport protein SEC23)	ko04141 (Protein processing in endoplasmic reticulum)	-	KOG1986 (Vesicle coat complex COPII, subunit SEC23)	PTHR11141:SF4,PTHR11141 (PROTEIN TRANSPORT PROTEIN SEC23)	PF04815 (Sec23/Sec24 helical domain),PF08033 (Sec23/Sec24 beta-sandwich domain),PF04811 (Sec23/Sec24 trunk domain),PF04810 (Sec23/Sec24 zinc finger),PF00626 (Gelsolin repeat)	Y	-0.0536382	0.999323	-0.0205374	0.980724	-0.217091	0.593495	-0.155235	0.693376	0.0425108	0.970609	-0.0862946	0.842111	0.00839882	0.984091	-0.925587	1.02972e-11
Prupe.1G028000.1	GO:0005515 (protein binding),GO:0046872 (metal ion binding),GO:0008270 (zinc ion binding)	IPR001841 (Zinc finger, RING-type),IPR013083 (Zinc finger, RING/FYVE/PHD-type),IPR017907 (Zinc finger, RING-type, conserved site),IPR018957 (Zinc finger, C3HC4 RING-type)	K16277 (E3 ubiquitin-protein ligase DRIP [EC:2.3.2.27])	-	-	-	PTHR10825:SF3 (RING FINGER PROTEIN),PTHR10825 (RING FINGER DOMAIN-CONTAINING, POLYCOMB GROUP COMPONENT)	PF00097 (Zinc finger, C3HC4 type (RING finger))	N	1.02957	NA	3.61306	NA	3.8032	NA	0.240474	NA	1.75552	NA	0.472473	NA	NA	NA	0.152493	NA
Prupe.1G028100.1	-	IPR004895 (Prenylated rab acceptor PRA1)	-	-	-	KOG3142 (Prenylated rab acceptor 1)	PTHR19317:SF3 (PRENYLATED RAB ACCEPTOR 1),PTHR19317 (PRENYLATED RAB ACCEPTOR 1-RELATED)	PF03208 (PRA1 family protein)	N	-0.307954	0.999323	-0.0191585	0.985654	0.295032	0.638601	-0.0402016	0.962733	0.035657	0.984916	-0.254881	0.609874	0.218216	0.575971	-0.212535	0.511024
Prupe.1G028200.1	-	-	-	-	-	-	-	-	N	-0.14504	NA	1.71402	NA	1.78563	0.360727	-0.120825	NA	-0.834875	NA	2.10452	NA	-0.382908	0.924735	1.99092	NA
Prupe.1G028300.1	-	IPR004158 (Protein of unknown function DUF247, plant)	-	-	-	-	PTHR31549:SF0 (SUBFAMILY NOT NAMED),PTHR31549 (FAMILY NOT NAMED)	PF03140 (Plant protein of unknown function)	N	NA	NA	NA	NA	NA	NA	-1.66885	NA	NA	NA	-0.673449	NA	NA	NA	NA	NA
Prupe.1G028400.1	-	IPR027942 (Sieve element occlusion, N-terminal),IPR027944 (Sieve element occlusion, C-terminal)	-	-	-	-	-	PF14577 (Sieve element occlusion C-terminus),PF14576 (Sieve element occlusion N-terminus)	N	NA	NA	0.940997	NA	3.10349	NA	NA	NA	NA	NA	2.202	NA	2.32012	NA	NA	NA
Prupe.1G028500.1	-	IPR012336 (Thioredoxin-like fold),IPR027942 (Sieve element occlusion, N-terminal),IPR027944 (Sieve element occlusion, C-terminal)	-	-	-	-	-	PF14577 (Sieve element occlusion C-terminus),PF14576 (Sieve element occlusion N-terminus)	N	3.80293	NA	NA	NA	NA	NA	-1.77924	NA	NA	NA	NA	NA	NA	NA	NA	NA
Prupe.1G028600.1	GO:0006508 (proteolysis),GO:0008234 (cysteine-type peptidase activity)	IPR003653 (Peptidase C48, SUMO/Sentrin/Ubl1)	-	-	-	-	-	PF02902 (Ulp1 protease family, C-terminal catalytic domain)	N	NA	NA	NA	NA	NA	NA	NA	NA	NA	NA	NA	NA	NA	NA	NA	NA
Prupe.1G028700.1	-	-	-	-	-	-	-	-	N	1.55397	NA	NA	NA	NA	NA	NA	NA	NA	NA	NA	NA	NA	NA	NA	NA
Prupe.1G028800.1	-	IPR012336 (Thioredoxin-like fold),IPR027942 (Sieve element occlusion, N-terminal),IPR027944 (Sieve element occlusion, C-terminal)	-	-	-	-	-	PF14577 (Sieve element occlusion C-terminus),PF14576 (Sieve element occlusion N-terminus)	Y	0.488467	0.964923	0.0186357	0.984702	0.213835	0.746366	1.38875	0.000411578	0.511889	0.491042	-0.0595105	0.978473	-0.670766	0.453894	0.918311	0.414822
Prupe.1G028900.1	-	IPR012336 (Thioredoxin-like fold),IPR027942 (Sieve element occlusion, N-terminal),IPR027944 (Sieve element occlusion, C-terminal)	-	-	-	-	-	PF14577 (Sieve element occlusion C-terminus),PF14576 (Sieve element occlusion N-terminus)	N	NA	NA	NA	NA	4.10378	NA	NA	NA	NA	NA	NA	NA	NA	NA	NA	NA
Prupe.1G029000.1	-	IPR027942 (Sieve element occlusion, N-terminal),IPR027944 (Sieve element occlusion, C-terminal)	-	-	-	-	-	PF14577 (Sieve element occlusion C-terminus),PF14576 (Sieve element occlusion N-terminus)	N	NA	NA	NA	NA	NA	NA	NA	NA	NA	NA	NA	NA	NA	NA	NA	NA
Prupe.1G029100.1	-	IPR027944 (Sieve element occlusion, C-terminal)	-	-	-	-	-	PF14577 (Sieve element occlusion C-terminus)	N	NA	NA	NA	NA	NA	NA	NA	NA	NA	NA	NA	NA	NA	NA	NA	NA
Prupe.1G029200.1	-	-	-	-	-	-	-	-	N	NA	NA	NA	NA	NA	NA	NA	NA	NA	NA	NA	NA	NA	NA	NA	NA
Prupe.1G029300.1	-	IPR004158 (Protein of unknown function DUF247, plant)	-	-	-	-	PTHR31549:SF0 (SUBFAMILY NOT NAMED),PTHR31549 (FAMILY NOT NAMED)	PF03140 (Plant protein of unknown function)	N	-1.17391	NA	NA	NA	NA	NA	-0.853487	NA	NA	NA	NA	NA	NA	NA	NA	NA
Prupe.1G029400.1	-	IPR004158 (Protein of unknown function DUF247, plant)	-	-	-	-	PTHR31549:SF0 (SUBFAMILY NOT NAMED),PTHR31549 (FAMILY NOT NAMED)	PF03140 (Plant protein of unknown function)	N	NA	NA	NA	NA	NA	NA	-1.96362	NA	NA	NA	NA	NA	NA	NA	NA	NA
Prupe.1G029500.1	-	IPR027942 (Sieve element occlusion, N-terminal),IPR027944 (Sieve element occlusion, C-terminal)	-	-	-	-	-	PF14577 (Sieve element occlusion C-terminus),PF14576 (Sieve element occlusion N-terminus)	N	-0.369586	NA	NA	NA	0.988604	NA	-0.853487	NA	NA	NA	NA	NA	1.27671	NA	NA	NA
Prupe.1G029600.1	-	IPR027942 (Sieve element occlusion, N-terminal),IPR027944 (Sieve element occlusion, C-terminal)	-	-	-	-	-	PF14577 (Sieve element occlusion C-terminus),PF14576 (Sieve element occlusion N-terminus)	N	NA	NA	NA	NA	0.988604	NA	-0.853487	NA	NA	NA	NA	NA	NA	NA	NA	NA
Prupe.1G029700.1	-	-	-	-	-	-	-	-	N	NA	NA	NA	NA	2.78185	NA	NA	NA	NA	NA	NA	NA	NA	NA	NA	NA
Prupe.1G029800.1	-	IPR004158 (Protein of unknown function DUF247, plant)	-	-	-	-	PTHR31549:SF0 (SUBFAMILY NOT NAMED),PTHR31549 (FAMILY NOT NAMED)	PF03140 (Plant protein of unknown function)	N	NA	NA	NA	NA	NA	NA	2.64069	NA	-1.5347	NA	NA	NA	NA	NA	NA	NA
Prupe.1G029900.1	GO:0003899 (DNA-directed RNA polymerase activity),GO:0006351 (transcription, DNA-dependent)	IPR005576 (RNA polymerase Rpb7, N-terminal),IPR012340 (Nucleic acid-binding, OB-fold)	-	-	-	KOG3298 (DNA-directed RNA polymerase subunit E')	PTHR12709:SF3 (RNA POLYMERASE RPB7, N-TERMINAL DOMAIN CONTAINING PROTEIN),PTHR12709 (DNA-DIRECTED RNA POLYMERASE II, III)	PF03876 (SHS2 domain found in N terminus of Rpb7p/Rpc25p/MJ0397)	N	-1.26695	0.999323	-0.186392	NA	1.4778	0.79383	1.39433	0.625035	-1.67408	0.658005	0.185742	0.977031	-0.0155534	0.998365	-0.977509	0.680316
Prupe.1G030000.1	GO:0003899 (DNA-directed RNA polymerase activity),GO:0006351 (transcription, DNA-dependent)	IPR005576 (RNA polymerase Rpb7, N-terminal),IPR012340 (Nucleic acid-binding, OB-fold)	K16253 (DNA-directed RNA polymerase IV and V subunit 7)	-	-	KOG3298 (DNA-directed RNA polymerase subunit E')	PTHR12709:SF3 (RNA POLYMERASE RPB7, N-TERMINAL DOMAIN CONTAINING PROTEIN),PTHR12709 (DNA-DIRECTED RNA POLYMERASE II, III)	PF03876 (SHS2 domain found in N terminus of Rpb7p/Rpc25p/MJ0397)	Y	0.122962	0.999323	0.0648042	0.923948	-0.205059	0.579237	-0.257948	0.298911	-0.0491382	0.972108	0.0320839	0.97164	-0.831801	0.00726347	-0.441879	0.135625
Prupe.1G030100.1	-	-	-	-	-	-	-	-	N	2.19283	NA	1.6785	NA	1.63164	0.744372	-0.0584885	NA	-0.117041	NA	0.879529	0.900533	-2.00494	NA	-1.89124	NA
Prupe.1G030200.1	GO:0003899 (DNA-directed RNA polymerase activity),GO:0006351 (transcription, DNA-dependent)	IPR005576 (RNA polymerase Rpb7, N-terminal),IPR012340 (Nucleic acid-binding, OB-fold)	K16253 (DNA-directed RNA polymerase IV and V subunit 7)	-	-	KOG3298 (DNA-directed RNA polymerase subunit E')	PTHR12709:SF3 (RNA POLYMERASE RPB7, N-TERMINAL DOMAIN CONTAINING PROTEIN),PTHR12709 (DNA-DIRECTED RNA POLYMERASE II, III)	PF03876 (SHS2 domain found in N terminus of Rpb7p/Rpc25p/MJ0397)	N	-0.000606925	0.999843	0.208841	0.861403	-0.205857	0.869401	-0.0634544	0.946855	-0.222077	0.913822	0.223076	0.848934	-0.0184414	0.986945	0.699134	0.173192
Prupe.1G030300.1	GO:0003723 (RNA binding)	IPR001890 (RNA-binding, CRM domain)	-	-	-	KOG1990 (Poly(A)-specific exoribonuclease PARN)	PTHR31846 (FAMILY NOT NAMED),PTHR31846:SF7	PF01985 (CRS1 / YhbY (CRM) domain)	Y	-0.100742	0.999323	0.0480268	0.963795	0.245056	0.565565	0.0369114	0.955441	0.0833762	0.931565	-0.329289	0.259809	0.149607	0.636918	-0.391429	0.0397122
Prupe.1G030400.1	-	IPR012020 (AB-hydrolase YheT, putative),IPR029058 (Alpha/Beta hydrolase fold)	-	-	-	KOG1838 (Alpha/beta hydrolase)	PTHR10794:SF40,PTHR10794 (ABHYDROLASE DOMAIN-CONTAINING PROTEIN)	-	N	NA	NA	NA	NA	NA	NA	NA	NA	NA	NA	NA	NA	NA	NA	NA	NA
Prupe.1G030500.1	GO:0046983 (protein dimerization activity)	IPR011598 (Myc-type, basic helix-loop-helix (bHLH) domain)	-	-	-	-	-	PF00010 (Helix-loop-helix DNA-binding domain)	Y	-0.793278	0.999323	1.31558	NA	1.9959	0.347755	2.38947	NA	0.961346	0.724278	2.89838	0.150761	5.22283	4.27103e-09	7.65765	5.43021e-21
Prupe.1G030600.1	GO:0003735 (structural constituent of ribosome),GO:0003723 (RNA binding),GO:0005840 (ribosome),GO:0006412 (translation),GO:0015935 (small ribosomal subunit)	IPR002222 (Ribosomal protein S19/S15),IPR005713 (Ribosomal protein S19A/S15e),IPR020934 (Ribosomal protein S19 conserved site),IPR023575 (Ribosomal protein S19, superfamily)	K02958 (small subunit ribosomal protein S15e)	ko03010 (Ribosome)	-	KOG0898 (40S ribosomal protein S15)	PTHR11880 (RIBOSOMAL PROTEIN S19P FAMILY MEMBER)	PF00203 (Ribosomal protein S19)	Y	0.100528	0.999323	0.531088	0.0394381	0.528116	0.000307861	0.719379	4.27473e-06	-0.186472	0.538238	0.130648	0.613542	0.516356	0.000615934	1.36702	4.91961e-41
Prupe.1G030700.1	GO:0005524 (ATP binding),GO:0016301 (kinase activity)	IPR010488 (Zeta toxin domain),IPR027417 (P-loop containing nucleoside triphosphate hydrolase)	-	-	-	-	PTHR31153 (UNCHARACTERIZED),PTHR31153:SF1	PF06414 (Zeta toxin)	Y	-0.150184	0.999323	0.262972	0.578597	-0.663457	0.00134829	-0.335514	0.23991	-0.21016	0.877916	0.112781	0.939764	0.0295694	0.978852	1.84667	0.00160711
Prupe.1G030800.1	GO:0003676 (nucleic acid binding),GO:0003677 (DNA binding),GO:0008270 (zinc ion binding),GO:0005634 (nucleus),GO:0006352 (DNA-dependent transcription, initiation),GO:0016570 (histone modification)	IPR001878 (Zinc finger, CCHC-type),IPR004343 (Plus-3),IPR018144 (Plus-3 domain, subgroup)	-	-	-	-	-	PF03126 (Plus-3 domain)	N	-0.0206616	0.999323	-0.245774	0.707166	-0.194863	0.716921	-0.180515	0.685409	-0.202205	0.813489	-0.414926	0.231359	-0.412458	0.260334	-0.292884	0.323571
Prupe.1G030900.1	GO:0008289 (lipid binding)	IPR002913 (START domain),IPR023393 (START-like domain)	-	-	-	KOG2761 (START domain-containing proteins involved in steroidogenesis/phosphatidylcholine transfer)	PTHR19308 (PHOSPHATIDYLCHOLINE TRANSFER PROTEIN),PTHR19308:SF9	-	N	0.133087	0.999323	0.0598578	0.917987	-0.0900719	0.835786	-0.0698425	0.829288	0.137051	0.749591	0.142439	0.46791	0.0117931	0.969161	-0.154726	0.260044
Prupe.1G031000.1	-	-	-	-	-	-	-	-	N	2.87102	NA	1.87895	NA	NA	NA	1.85001	NA	NA	NA	NA	NA	NA	NA	NA	NA
Prupe.1G031100.1	-	IPR027329 (TPX2, C-terminal domain)	-	-	-	-	PTHR31358 (FAMILY NOT NAMED),PTHR31358:SF2	PF06886 (Targeting protein for Xklp2 (TPX2))	N	-0.0890444	0.999323	0.425236	0.518448	0.152931	0.79553	0.392032	0.340336	-0.125692	0.839112	-0.234759	0.480129	-0.299007	0.21501	0.201055	0.478784
Prupe.1G031200.1	GO:0003677 (DNA binding)	IPR009057 (Homeodomain-like),IPR017930 (Myb domain)	-	-	-	-	PTHR10641 (MYB-LIKE DNA-BINDING PROTEIN MYB),PTHR10641:SF495	-	N	-0.040835	0.999736	-1.92403	NA	1.06057	0.694698	-1.62658	0.560854	1.29972	0.790208	1.73682	0.596138	-1.66351	0.532641	-1.27587	0.693524
Prupe.1G031300.1	GO:0003676 (nucleic acid binding)	IPR002775 (DNA/RNA-binding protein Alba-like),IPR014560 (Uncharacterised conserved protein UCP030333, DNA/RNA-binding Alba-related)	-	-	-	-	PTHR31947:SF1,PTHR31947 (FAMILY NOT NAMED)	PF01918 (Alba)	Y	-0.00182575	0.999843	0.462329	0.872287	-0.0540055	0.982122	1.91405	0.0402239	-0.418857	0.696264	0.300884	0.730862	0.745588	0.150804	0.0356752	0.960707
Prupe.1G031400.1	GO:0008152 (metabolic process),GO:0016813,GO:0016787 (hydrolase activity)	IPR002933 (Peptidase M20),IPR010158 (Amidase, hydantoinase/carbamoylase),IPR011650 (Peptidase M20, dimerisation domain)	K18151 (ureidoglycolate amidohydrolase [EC:3.5.1.116])	ko00230 (Purine metabolism)	-	-	PTHR32494:SF5,PTHR32494 (FAMILY NOT NAMED)	PF01546 (Peptidase family M20/M25/M40)	Y	-0.232863	0.999323	-0.403688	0.0655459	-0.23823	0.147229	-0.395112	0.00278827	0.0973266	0.835955	-0.145364	0.362289	-0.389874	0.000691665	-0.771245	3.9976e-18
Prupe.1G031500.1	GO:0003677 (DNA binding),GO:0005634 (nucleus),GO:0006302 (double-strand break repair),GO:0006310 (DNA recombination)	IPR009089 (DNA double-strand break repair and VJ recombination XRCC4, N-terminal),IPR010585 (DNA repair protein XRCC4),IPR014751 (DNA repair protein XRCC4, C-terminal)	K10886 (DNA-repair protein XRCC4)	ko03450 (Non-homologous end-joining)	-	-	-	PF06632 (DNA double-strand break repair and V(D)J recombination protein XRCC4)	N	0.218572	0.999323	-0.122094	0.902964	-0.0533416	0.960954	0.274064	0.662226	-0.211941	0.884103	0.209465	0.782497	0.0545895	0.937959	0.724894	0.066756
Prupe.1G031600.1	-	-	-	-	-	-	-	-	N	NA	NA	NA	NA	NA	NA	2.84318	NA	NA	NA	NA	NA	NA	NA	NA	NA
Prupe.1G031700.1	GO:0003824 (catalytic activity)	IPR006767 (Cwf19-like protein, C-terminal domain-2),IPR006768 (Cwf19-like, C-terminal domain-1),IPR011146 (HIT-like domain)	-	-	-	KOG2477 (Uncharacterized conserved protein)	PTHR12072 (CWF19, CELL CYCLE CONTROL PROTEIN),PTHR12072:SF5 (gb def: putative protein [arabidopsis thaliana])	PF04677 (Protein similar to CwfJ C-terminus 1),PF04676 (Protein similar to CwfJ C-terminus 2)	N	0.293698	0.999323	-0.216964	0.771425	0.118118	0.858221	-0.0127945	0.983178	0.194034	0.801175	0.0516403	0.933202	0.272929	0.302024	0.271457	0.270459
Prupe.1G031800.1	GO:0005524 (ATP binding),GO:0004672 (protein kinase activity),GO:0016772 (transferase activity, transferring phosphorus-containing groups),GO:0006468 (protein phosphorylation)	IPR000719 (Protein kinase domain),IPR002290 (Serine/threonine/dual specificity protein kinase, catalytic domain),IPR011009 (Protein kinase-like domain),IPR017441 (Protein kinase, ATP binding site)	-	-	-	KOG0582 (Ste20-like serine/threonine protein kinase)	PTHR24361 (MITOGEN-ACTIVATED KINASE KINASE KINASE),PTHR24361:SF243	PF00069 (Protein kinase domain)	N	NA	NA	NA	NA	-0.93495	NA	NA	NA	NA	NA	-2.18545	NA	-1.42553	NA	NA	NA
Prupe.1G031900.1	-	-	-	-	-	-	-	-	N	-2.26051	NA	NA	NA	NA	NA	NA	NA	NA	NA	NA	NA	NA	NA	NA	NA
Prupe.1G032000.1	GO:0004867 (serine-type endopeptidase inhibitor activity),GO:0009611 (response to wounding)	IPR000864 (Proteinase inhibitor I13, potato inhibitor I)	-	-	-	-	-	PF00280 (Potato inhibitor I family)	Y	-1.17391	NA	1.75395	NA	NA	NA	-0.853487	NA	-0.908333	NA	2.1328	NA	2.22143	NA	6.28145	0.000199799
Prupe.1G032100.1	GO:0004867 (serine-type endopeptidase inhibitor activity),GO:0009611 (response to wounding)	IPR000864 (Proteinase inhibitor I13, potato inhibitor I)	-	-	-	-	-	PF00280 (Potato inhibitor I family)	N	NA	NA	NA	NA	NA	NA	-1.66534	NA	NA	NA	NA	NA	NA	NA	NA	NA
Prupe.1G032200.1	GO:0003677 (DNA binding),GO:0046983 (protein dimerization activity)	IPR002100 (Transcription factor, MADS-box)	-	-	-	-	-	PF00319 (SRF-type transcription factor (DNA-binding and dimerisation domain))	N	1.35771	NA	0.133361	NA	0.988604	NA	-0.850167	NA	0.406556	NA	1.10716	NA	NA	NA	1.78598	NA
Prupe.1G032300.1	GO:0008963 (phospho-N-acetylmuramoyl-pentapeptide-transferase activity),GO:0016021 (integral to membrane)	IPR000715 (Glycosyl transferase, family 4)	K01001 (UDP-N-acetylglucosamine--dolichyl-phosphate N-acetylglucosaminephosphotransferase [EC:2.7.8.15])	ko00510 (N-Glycan biosynthesis)	-	KOG2788 (Glycosyltransferase)	PTHR10571:SF0 (UDP-N-ACETYLGLUCOSAMINE--DOLICHYL-PHOSPHATE N-ACETYLGLUCOSAMINEPHOSPHOTRANSFERASE),PTHR10571 (UDP-N-ACETYLGLUCOSAMINE--DOLICHYL-PHOSPHATE N-ACETYLGLUCOSAMINEPHOSPHOTRANSFERASE)	PF00953 (Glycosyl transferase family 4)	N	-1.17391	NA	NA	NA	NA	NA	NA	NA	NA	NA	NA	NA	NA	NA	NA	NA
Prupe.1G032400.1	GO:0004867 (serine-type endopeptidase inhibitor activity),GO:0009611 (response to wounding)	IPR000864 (Proteinase inhibitor I13, potato inhibitor I)	-	-	-	-	-	PF00280 (Potato inhibitor I family)	Y	NA	NA	1.85998	NA	0.988604	NA	2.6018	NA	1.06138	NA	6.32613	0.000197597	5.58849	0.00144065	8.11551	2.51805e-09
Prupe.1G032500.1	GO:0004867 (serine-type endopeptidase inhibitor activity),GO:0009611 (response to wounding)	IPR000864 (Proteinase inhibitor I13, potato inhibitor I)	-	-	-	-	-	PF00280 (Potato inhibitor I family)	Y	-1.26093	NA	4.67579	0.049439	5.04848	0.0417324	4.30211	0.00338477	1.48786	0.812117	5.17016	4.95192e-06	5.53037	8.66396e-12	11.1281	4.77707e-15
Prupe.1G032600.1	GO:0003676 (nucleic acid binding),GO:0000166 (nucleotide binding)	IPR000504 (RNA recognition motif domain),IPR012677 (Nucleotide-binding alpha-beta plait domain)	-	-	-	-	-	PF00076 (RNA recognition motif. (a.k.a. RRM, RBD, or RNP domain))	N	0.0318417	0.999323	-0.139513	0.891488	-0.609553	0.13631	-0.22795	0.71565	0.423822	0.6857	0.2083	0.817168	0.285925	0.552752	0.123487	0.80171
Prupe.1G032700.1	GO:0004867 (serine-type endopeptidase inhibitor activity),GO:0009611 (response to wounding)	IPR000864 (Proteinase inhibitor I13, potato inhibitor I)	-	-	-	-	-	PF00280 (Potato inhibitor I family)	Y	1.3418	NA	-0.598752	NA	4.11004	0.0406256	4.40662	0.00219146	4.28448	NA	6.37776	2.90348e-14	9.29206	1.08278e-12	10.7601	1.25628e-23
Prupe.1G032800.1	GO:0008762 (UDP-N-acetylmuramate dehydrogenase activity),GO:0016491 (oxidoreductase activity),GO:0003824 (catalytic activity),GO:0050660 (flavin adenine dinucleotide binding),GO:0016614 (oxidoreductase activity, acting on CH-OH group of donors),GO:0055114 (oxidation-reduction process)	IPR006094 (FAD linked oxidase, N-terminal),IPR012951 (Berberine/berberine-like),IPR016166 (FAD-binding, type 2),IPR016167 (FAD-binding, type 2, subdomain 1),IPR016169 (CO dehydrogenase flavoprotein-like, FAD-binding, subdomain 2)	-	-	-	-	PTHR32448 (FAMILY NOT NAMED)	PF08031 (Berberine and berberine like),PF01565 (FAD binding domain)	Y	5.12983	1.02182e-05	3.45131	7.98751e-06	6.77827	4.72795e-08	4.94208	2.34383e-05	3.48437	0.00143458	6.36712	1.31038e-39	10.007	1.13773e-67	12.2536	3.92127e-46
Prupe.1G032900.1	GO:0004867 (serine-type endopeptidase inhibitor activity),GO:0009611 (response to wounding)	IPR000864 (Proteinase inhibitor I13, potato inhibitor I)	-	-	-	-	-	PF00280 (Potato inhibitor I family)	N	NA	NA	0.940997	NA	NA	NA	-1.66534	NA	NA	NA	NA	NA	NA	NA	NA	NA
Prupe.1G033000.1	-	-	-	-	-	-	-	-	N	NA	NA	NA	NA	NA	NA	NA	NA	NA	NA	NA	NA	NA	NA	NA	NA
Prupe.1G033100.1	-	-	-	-	-	-	-	-	Y	4.11927	NA	2.05962	NA	4.72431	0.0356304	3.71181	0.0102085	3.77425	0.0134758	6.88947	4.06324e-29	9.59216	9.15439e-28	8.72221	1.11075e-11
Prupe.1G033200.1	GO:0005515 (protein binding)	IPR002083 (MATH),IPR008974 (TRAF-like)	-	-	-	-	PTHR24006:SF362,PTHR24006 (FAMILY NOT NAMED)	PF00917 (MATH domain)	Y	0.152926	0.999323	-0.713642	0.00460333	-0.154373	0.534275	-0.288806	0.186264	-0.00848164	0.992521	0.0419205	0.903672	0.212008	0.212107	0.112712	0.489395
Prupe.1G033300.1	-	-	-	-	-	-	-	-	N	NA	NA	-1.96006	NA	-0.93495	NA	0.383306	NA	-1.5347	NA	NA	NA	1.27671	NA	1.70909	0.65403
Prupe.1G033400.1	-	IPR004883 (Lateral organ boundaries, LOB)	-	-	-	-	PTHR31529:SF4,PTHR31529 (FAMILY NOT NAMED)	PF03195 (Protein of unknown function DUF260)	N	NA	NA	-2.19365	NA	NA	NA	NA	NA	NA	NA	NA	NA	NA	NA	NA	NA
Prupe.1G033500.1	-	IPR008395 (Agenet-like domain),IPR014002 (Tudor-like, plant)	-	-	-	-	-	PF05641 (Agenet domain)	N	-0.0857784	0.999323	0.358042	0.699848	0.0675455	0.962393	0.179302	0.845614	0.052229	0.986236	0.0296915	0.985865	0.161401	0.819339	0.715943	0.134737
Prupe.1G033600.1	GO:0005515 (protein binding)	IPR000253 (Forkhead-associated (FHA) domain),IPR008984 (SMAD/FHA domain)	-	-	-	-	PTHR23308 (NUCLEAR INHIBITOR OF PROTEIN PHOSPHATASE-1)	PF00498 (FHA domain)	N	0.259407	0.999323	-0.276024	0.917474	0.0660616	0.980616	0.223961	0.943502	0.572981	0.789017	-0.170879	0.932908	0.105799	0.945148	0.0966228	0.948785
Prupe.1G033700.1	GO:0016020 (membrane),GO:0016760 (cellulose synthase (UDP-forming) activity),GO:0030244 (cellulose biosynthetic process)	IPR005150 (Cellulose synthase),IPR029044 (Nucleotide-diphospho-sugar transferases)	-	-	-	-	PTHR13301:SF33,PTHR13301 (X-BOX TRANSCRIPTION FACTOR-RELATED)	PF03552 (Cellulose synthase)	Y	0.787337	0.999323	0.696423	0.738377	3.2248	3.07572e-07	2.62934	1.6062e-06	1.31785	0.751191	3.35488	3.85394e-27	7.35101	6.54059e-66	6.76116	8.8071e-12
Prupe.1G033800.1	GO:0005524 (ATP binding),GO:0016772 (transferase activity, transferring phosphorus-containing groups),GO:0004672 (protein kinase activity),GO:0006468 (protein phosphorylation)	IPR000719 (Protein kinase domain),IPR002290 (Serine/threonine/dual specificity protein kinase, catalytic domain),IPR011009 (Protein kinase-like domain),IPR017441 (Protein kinase, ATP binding site)	-	-	-	KOG0582 (Ste20-like serine/threonine protein kinase)	PTHR24361 (MITOGEN-ACTIVATED KINASE KINASE KINASE),PTHR24361:SF243	PF00069 (Protein kinase domain)	N	1.45422	NA	NA	NA	3.51985	NA	0.00126756	NA	1.75552	NA	3.18668	NA	1.27671	NA	1.90285	0.634628
Prupe.1G033900.1	GO:0016020 (membrane),GO:0016760 (cellulose synthase (UDP-forming) activity),GO:0030244 (cellulose biosynthetic process)	IPR005150 (Cellulose synthase),IPR029044 (Nucleotide-diphospho-sugar transferases)	-	-	-	-	PTHR13301:SF33,PTHR13301 (X-BOX TRANSCRIPTION FACTOR-RELATED)	PF03552 (Cellulose synthase)	Y	2.44394	0.999323	2.1416	0.00786248	3.81818	0.00293567	2.34906	2.06865e-08	2.12767	NA	3.55078	4.12186e-06	6.66894	6.44848e-20	7.51112	4.15853e-26
Prupe.1G034000.1	GO:0016772 (transferase activity, transferring phosphorus-containing groups),GO:0004672 (protein kinase activity),GO:0005524 (ATP binding),GO:0006468 (protein phosphorylation)	IPR000719 (Protein kinase domain),IPR002290 (Serine/threonine/dual specificity protein kinase, catalytic domain),IPR011009 (Protein kinase-like domain),IPR017441 (Protein kinase, ATP binding site)	-	-	-	KOG0582 (Ste20-like serine/threonine protein kinase)	PTHR24361 (MITOGEN-ACTIVATED KINASE KINASE KINASE),PTHR24361:SF243	PF00069 (Protein kinase domain)	N	-1.26093	NA	-1.80302	NA	1.61215	NA	-3.30653	NA	2.691	NA	NA	NA	NA	NA	NA	NA
Prupe.1G034100.1	GO:0046872 (metal ion binding)	IPR007087 (Zinc finger, C2H2),IPR015880 (Zinc finger, C2H2-like)	-	-	-	-	PTHR26374:SF148,PTHR26374 (FAMILY NOT NAMED)	PF13912 (C2H2-type zinc finger)	N	-0.369586	NA	NA	NA	3.74359	NA	-0.635381	NA	NA	NA	2.06523	NA	NA	NA	-0.887253	NA
Prupe.1G034200.1	GO:0003676 (nucleic acid binding),GO:0046872 (metal ion binding)	IPR007087 (Zinc finger, C2H2),IPR013087 (Zinc finger C2H2-type/integrase DNA-binding domain),IPR015880 (Zinc finger, C2H2-like)	-	-	-	-	PTHR26374 (FAMILY NOT NAMED)	-	N	NA	NA	NA	NA	NA	NA	NA	NA	NA	NA	NA	NA	NA	NA	NA	NA
Prupe.1G034300.1	GO:0000155 (phosphorelay sensor kinase activity),GO:0000160 (phosphorelay signal transduction system),GO:0005515 (protein binding),GO:0004871 (signal transducer activity),GO:0007165 (signal transduction),GO:0004673,GO:0016020 (membrane),GO:0005789 (endoplasmic reticulum membrane),GO:0009873	IPR001789 (Signal transduction response regulator, receiver domain),IPR003018 (GAF domain),IPR003594 (Histidine kinase-like ATPase, C-terminal domain),IPR003661 (Signal transduction histidine kinase EnvZ-like, dimerisation/phosphoacceptor domain),IPR005467 (Signal transduction histidine kinase, core),IPR009082 (Signal transduction histidine kinase, homodimeric domain),IPR011006 (CheY-like superfa…	K14509 (ethylene receptor [EC:2.7.13.-])	ko04075 (Plant hormone signal transduction)	2.7.13.- (Protein-histidine kinases.)	KOG0519 (Sensory transduction histidine kinase)	PTHR24423:SF426,PTHR24423 (TWO-COMPONENT SENSOR HISTIDINE KINASE)	PF00072 (Response regulator receiver domain),PF00512 (His Kinase A (phospho-acceptor) domain),PF01590 (GAF domain)	Y	1.13677	1.83917e-06	-1.10377	4.13733e-09	2.12738	2.94408e-64	-0.335855	0.216463	0.430562	0.00669509	0.389855	0.00025191	1.6954	4.70339e-44	0.280875	0.00619953
Prupe.1G034400.1	-	IPR005175 (Domain of unknown function DUF296),IPR014476 (Predicted AT-hook DNA-binding)	-	-	-	-	PTHR31100:SF3,PTHR31100 (FAMILY NOT NAMED)	PF03479 (Domain of unknown function (DUF296))	N	NA	NA	NA	NA	1.9341	NA	NA	NA	NA	NA	1.2501	NA	1.27671	NA	NA	NA
Prupe.1G034500.1	GO:0005515 (protein binding)	IPR000727 (Target SNARE coiled-coil domain)	-	-	-	-	PTHR12791 (GOLGI SNARE BET1-RELATED),PTHR12791:SF5 (BET1-LIKE SNARE 1)	PF05739 (SNARE domain)	N	-0.215945	0.999323	0.219569	0.907294	-0.577474	0.672688	-0.281583	0.8487	-0.354418	0.790208	0.0550034	0.974855	-0.464424	0.432143	0.464977	0.38304
Prupe.1G034600.1	-	IPR007700 (Protein of unknown function DUF668),IPR021864 (Protein of unknown function DUF3475)	-	-	-	-	PTHR31371:SF2,PTHR31371 (FAMILY NOT NAMED)	PF11961 (Domain of unknown function (DUF3475)),PF05003 (Protein of unknown function (DUF668))	Y	-0.0520941	0.999323	0.0965372	0.866158	-0.220554	0.580416	-0.418471	0.0215002	0.0388584	0.971807	0.0660336	0.895483	0.422251	0.074483	1.24859	4.53118e-21
Prupe.1G034700.1	-	-	-	-	-	-	-	-	Y	-0.0785239	0.999323	-0.249763	0.710306	-0.0694168	0.931599	0.0355073	0.94429	-0.142482	0.858815	-0.358204	0.337372	-0.843758	2.53198e-05	-0.179746	0.525949
Prupe.1G034800.1	GO:0005515 (protein binding),GO:0003676 (nucleic acid binding),GO:0046872 (metal ion binding),GO:0003677 (DNA binding),GO:0008270 (zinc ion binding),GO:0005524 (ATP binding),GO:0016818 (hydrolase activity, acting on acid anhydrides, in phosphorus-containing anhydrides)	IPR000330 (SNF2-related),IPR001650 (Helicase, C-terminal),IPR001841 (Zinc finger, RING-type),IPR013083 (Zinc finger, RING/FYVE/PHD-type),IPR014001 (Helicase superfamily 1/2, ATP-binding domain),IPR014905 (HIRAN domain),IPR017907 (Zinc finger, RING-type, conserved site),IPR018957 (Zinc finger, C3HC4 RING-type),IPR027417 (P-loop containing nucleoside triphosphate hydrolase)	K15505 (DNA repair protein RAD5 [EC:3.6.4.-])	-	-	KOG1001 (Helicase-like transcription factor HLTF/DNA helicase RAD5, DEAD-box superfamily)	PTHR10799 (SWI/SNF-RELATED MATRIX-ASSOCIATED ACTIN-DEPENDENT REGULATOR OF CHROMATIN SUBFAMILY-RELATED),PTHR10799:SF164 (SNF2 DOMAIN-CONTAINING PROTEIN)	PF00097 (Zinc finger, C3HC4 type (RING finger)),PF00176 (SNF2 family N-terminal domain),PF00271 (Helicase conserved C-terminal domain),PF08797 (HIRAN domain)	Y	-0.0965545	0.999323	0.11253	0.941016	-0.345505	0.731421	0.103552	0.893746	-0.610228	0.191008	0.0218697	0.985865	0.228609	0.677936	-0.962368	0.0128264
Prupe.1G034900.1	GO:0003824 (catalytic activity),GO:0008152 (metabolic process)	IPR001753 (Crotonase superfamily),IPR029045 (ClpP/crotonase-like domain)	K18880 (very-long-chain (3R)-3-hydroxyacyl-CoA dehydratase [EC:4.2.1.134])	ko00062 (Fatty acid elongation),ko04626 (Plant-pathogen interaction)	-	KOG0016 (Enoyl-CoA hydratase/isomerase)	PTHR11941:SF45,PTHR11941 (ENOYL-COA HYDRATASE-RELATED)	PF00378 (Enoyl-CoA hydratase/isomerase family)	Y	0.708924	0.999323	-0.22865	0.845647	0.28084	0.796585	-0.475467	0.540671	-0.136632	0.958728	0.258404	0.770284	-0.217598	0.698726	1.03675	0.0246175
Prupe.1G035000.1	GO:0006338 (chromatin remodeling),GO:0031011 (Ino80 complex)	IPR004000 (Actin family),IPR027668 (Actin-related protein 8/Plant actin-related protein 9)	K11673 (actin-related protein 8)	-	-	KOG0797 (Actin-related protein)	PTHR11937:SF13 (ACTIN-RELATED PROTEIN 6, ARP6),PTHR11937 (ACTIN)	PF00022 (Actin)	N	0.0316394	0.999323	-0.0931811	0.896611	0.145481	0.779893	-0.239036	0.569908	0.0377798	0.974117	-0.160166	0.685867	-0.23934	0.380812	-0.12515	0.637217
Prupe.1G035100.1	-	IPR008637 (HR-like lesion-inducer)	-	-	-	-	PTHR31474 (FAMILY NOT NAMED),PTHR31474:SF1	PF05514 (HR-like lesion-inducing)	Y	-0.0962691	0.999323	0.291371	0.437616	0.06734	0.90183	0.501496	0.0107939	0.111771	0.802563	-0.0401669	0.91385	-0.149993	0.524433	0.25011	0.0446513
Prupe.1G035200.1	-	IPR008637 (HR-like lesion-inducer)	-	-	-	-	PTHR31474 (FAMILY NOT NAMED),PTHR31474:SF1	PF05514 (HR-like lesion-inducing)	Y	0.143108	0.999323	0.214769	0.818159	0.0668818	0.940411	0.472214	0.2246	0.0904365	0.935804	0.0870437	0.871466	0.0187627	0.970941	0.610082	0.0196422
Prupe.1G035300.1	GO:0001104 (RNA polymerase II transcription cofactor activity),GO:0006357 (regulation of transcription from RNA polymerase II promoter),GO:0016592 (mediator complex)	IPR009244 (Mediator complex, subunit Med7)	-	-	-	-	PTHR21428 (FAMILY NOT NAMED),PTHR21428:SF11	PF05983 (MED7 protein)	N	NA	NA	NA	NA	NA	NA	1.07007	NA	NA	NA	NA	NA	NA	NA	NA	NA
Prupe.1G035400.1	GO:0006511 (ubiquitin-dependent protein catabolic process),GO:0031461 (cullin-RING ubiquitin ligase complex),GO:0031625 (ubiquitin protein ligase binding)	IPR001373 (Cullin, N-terminal),IPR011991 (Winged helix-turn-helix DNA-binding domain),IPR014786 (Anaphase-promoting complex subunit 2, C-terminal),IPR016158 (Cullin homology)	K03349 (anaphase-promoting complex subunit 2)	ko04120 (Ubiquitin mediated proteolysis),ko04110 (Cell cycle),ko04111 (Cell cycle - yeast),ko04113 (Meiosis - yeast),ko04114 (Oocyte meiosis),ko04914 (Progesterone-mediated oocyte maturation),ko05166 (HTLV-I infection)	-	KOG2165 (Anaphase-promoting complex (APC), subunit 2)	PTHR11932:SF5 (ANAPHASE-PROMOTING COMPLEX SUBUNIT 2),PTHR11932 (CULLIN)	PF08672 (Anaphase promoting complex (APC) subunit 2),PF00888 (Cullin family)	Y	0.328324	0.999323	-0.366998	0.681285	-0.052063	0.963658	0.00429167	0.997067	0.0646449	0.969605	-0.323469	0.440072	0.0753804	0.888375	-0.866068	0.00413966
Prupe.1G035500.1	GO:0016491 (oxidoreductase activity),GO:0016706 (oxidoreductase activity, acting on paired donors, with incorporation or reduction of molecular oxygen, 2-oxoglutarate as one donor, and incorporation of one atom each of oxygen into both donors),GO:0055114 (oxidation-reduction process)	IPR005123 (Oxoglutarate/iron-dependent dioxygenase),IPR026992 (Non-haem dioxygenase N-terminal domain),IPR027443 (Isopenicillin N synthase-like)	-	-	-	KOG0143 (Iron/ascorbate family oxidoreductases)	PTHR10209 (OXIDOREDUCTASE, 2OG-FE(II) OXYGENASE FAMILY PROTEIN)	PF14226 (non-haem dioxygenase in morphine synthesis N-terminal),PF03171 (2OG-Fe(II) oxygenase superfamily)	N	-0.134214	0.999323	-0.017784	0.981607	0.171081	0.804574	-0.100756	0.859416	-0.19778	0.724278	-0.273677	0.52807	-0.413586	0.144783	-0.0893804	0.817062
Prupe.1G035600.1	GO:0016491 (oxidoreductase activity),GO:0016706 (oxidoreductase activity, acting on paired donors, with incorporation or reduction of molecular oxygen, 2-oxoglutarate as one donor, and incorporation of one atom each of oxygen into both donors),GO:0055114 (oxidation-reduction process)	IPR005123 (Oxoglutarate/iron-dependent dioxygenase),IPR026992 (Non-haem dioxygenase N-terminal domain),IPR027443 (Isopenicillin N synthase-like)	-	-	-	-	PTHR10209 (OXIDOREDUCTASE, 2OG-FE(II) OXYGENASE FAMILY PROTEIN)	PF14226 (non-haem dioxygenase in morphine synthesis N-terminal),PF03171 (2OG-Fe(II) oxygenase superfamily)	N	NA	NA	NA	NA	-0.93495	NA	NA	NA	NA	NA	NA	NA	NA	NA	NA	NA
Prupe.1G035700.1	GO:0016491 (oxidoreductase activity),GO:0016706 (oxidoreductase activity, acting on paired donors, with incorporation or reduction of molecular oxygen, 2-oxoglutarate as one donor, and incorporation of one atom each of oxygen into both donors),GO:0055114 (oxidation-reduction process)	IPR005123 (Oxoglutarate/iron-dependent dioxygenase),IPR026992 (Non-haem dioxygenase N-terminal domain),IPR027443 (Isopenicillin N synthase-like)	-	-	-	KOG0143 (Iron/ascorbate family oxidoreductases)	PTHR10209 (OXIDOREDUCTASE, 2OG-FE(II) OXYGENASE FAMILY PROTEIN)	PF14226 (non-haem dioxygenase in morphine synthesis N-terminal),PF03171 (2OG-Fe(II) oxygenase superfamily)	N	2.29072	NA	NA	NA	0.988604	NA	-2.62482	NA	NA	NA	NA	NA	NA	NA	NA	NA
Prupe.1G035800.1	GO:0016491 (oxidoreductase activity),GO:0016706 (oxidoreductase activity, acting on paired donors, with incorporation or reduction of molecular oxygen, 2-oxoglutarate as one donor, and incorporation of one atom each of oxygen into both donors),GO:0055114 (oxidation-reduction process)	IPR005123 (Oxoglutarate/iron-dependent dioxygenase),IPR026992 (Non-haem dioxygenase N-terminal domain),IPR027443 (Isopenicillin N synthase-like)	-	-	-	KOG0143 (Iron/ascorbate family oxidoreductases)	PTHR10209 (OXIDOREDUCTASE, 2OG-FE(II) OXYGENASE FAMILY PROTEIN)	PF14226 (non-haem dioxygenase in morphine synthesis N-terminal),PF03171 (2OG-Fe(II) oxygenase superfamily)	N	-0.0780323	0.999323	0.0877435	0.959729	-0.0787249	0.96118	0.285309	0.794276	-0.0521079	0.979087	-0.104083	0.918	0.275583	0.58766	0.225657	0.596976
Prupe.1G035900.1	GO:0016491 (oxidoreductase activity),GO:0016706 (oxidoreductase activity, acting on paired donors, with incorporation or reduction of molecular oxygen, 2-oxoglutarate as one donor, and incorporation of one atom each of oxygen into both donors),GO:0055114 (oxidation-reduction process)	IPR005123 (Oxoglutarate/iron-dependent dioxygenase),IPR026992 (Non-haem dioxygenase N-terminal domain),IPR027443 (Isopenicillin N synthase-like)	-	-	-	KOG0143 (Iron/ascorbate family oxidoreductases)	PTHR10209 (OXIDOREDUCTASE, 2OG-FE(II) OXYGENASE FAMILY PROTEIN)	PF14226 (non-haem dioxygenase in morphine synthesis N-terminal),PF03171 (2OG-Fe(II) oxygenase superfamily)	N	NA	NA	NA	NA	NA	NA	-1.54835	NA	NA	NA	NA	NA	NA	NA	NA	NA
Prupe.1G036000.1	GO:0016491 (oxidoreductase activity),GO:0016706 (oxidoreductase activity, acting on paired donors, with incorporation or reduction of molecular oxygen, 2-oxoglutarate as one donor, and incorporation of one atom each of oxygen into both donors),GO:0055114 (oxidation-reduction process)	IPR005123 (Oxoglutarate/iron-dependent dioxygenase),IPR026992 (Non-haem dioxygenase N-terminal domain),IPR027443 (Isopenicillin N synthase-like)	-	-	-	KOG0143 (Iron/ascorbate family oxidoreductases)	PTHR10209 (OXIDOREDUCTASE, 2OG-FE(II) OXYGENASE FAMILY PROTEIN)	PF14226 (non-haem dioxygenase in morphine synthesis N-terminal),PF03171 (2OG-Fe(II) oxygenase superfamily)	N	-0.0848271	0.999323	-0.366037	0.769659	0.0871359	0.954015	-0.0855587	0.946971	-0.0767374	0.977056	-0.721098	0.673911	-0.557622	0.636654	1.16388	0.316196
Prupe.1G036100.1	GO:0016491 (oxidoreductase activity),GO:0016706 (oxidoreductase activity, acting on paired donors, with incorporation or reduction of molecular oxygen, 2-oxoglutarate as one donor, and incorporation of one atom each of oxygen into both donors),GO:0055114 (oxidation-reduction process)	IPR005123 (Oxoglutarate/iron-dependent dioxygenase),IPR026992 (Non-haem dioxygenase N-terminal domain),IPR027443 (Isopenicillin N synthase-like)	-	-	-	KOG0143 (Iron/ascorbate family oxidoreductases)	PTHR10209 (OXIDOREDUCTASE, 2OG-FE(II) OXYGENASE FAMILY PROTEIN)	PF14226 (non-haem dioxygenase in morphine synthesis N-terminal),PF03171 (2OG-Fe(II) oxygenase superfamily)	N	2.29072	NA	NA	NA	NA	NA	2.99878	NA	NA	NA	NA	NA	NA	NA	NA	NA
Prupe.1G036200.1	-	IPR026992 (Non-haem dioxygenase N-terminal domain),IPR027443 (Isopenicillin N synthase-like)	-	-	-	-	PTHR10209 (OXIDOREDUCTASE, 2OG-FE(II) OXYGENASE FAMILY PROTEIN)	PF14226 (non-haem dioxygenase in morphine synthesis N-terminal)	N	1.55397	NA	NA	NA	NA	NA	NA	NA	NA	NA	NA	NA	NA	NA	NA	NA
Prupe.1G036300.1	GO:0006508 (proteolysis),GO:0008234 (cysteine-type peptidase activity)	IPR003653 (Peptidase C48, SUMO/Sentrin/Ubl1)	-	-	-	KOG0778 (Protease, Ulp1 family)	-	PF02902 (Ulp1 protease family, C-terminal catalytic domain)	N	NA	NA	NA	NA	NA	NA	NA	NA	NA	NA	NA	NA	NA	NA	NA	NA
Prupe.1G036400.1	GO:0016491 (oxidoreductase activity),GO:0016706 (oxidoreductase activity, acting on paired donors, with incorporation or reduction of molecular oxygen, 2-oxoglutarate as one donor, and incorporation of one atom each of oxygen into both donors),GO:0055114 (oxidation-reduction process)	IPR005123 (Oxoglutarate/iron-dependent dioxygenase),IPR026992 (Non-haem dioxygenase N-terminal domain),IPR027443 (Isopenicillin N synthase-like)	-	-	-	KOG0143 (Iron/ascorbate family oxidoreductases)	PTHR10209 (OXIDOREDUCTASE, 2OG-FE(II) OXYGENASE FAMILY PROTEIN)	PF14226 (non-haem dioxygenase in morphine synthesis N-terminal),PF03171 (2OG-Fe(II) oxygenase superfamily)	Y	0.567858	NA	3.5866	5.34483e-09	5.26225	2.43745e-36	6.05926	6.33954e-12	1.27272	0.76025	6.14491	6.62219e-41	8.99475	3.51973e-133	9.38298	1.58853e-82
Prupe.1G036500.1	GO:0016491 (oxidoreductase activity),GO:0016706 (oxidoreductase activity, acting on paired donors, with incorporation or reduction of molecular oxygen, 2-oxoglutarate as one donor, and incorporation of one atom each of oxygen into both donors),GO:0055114 (oxidation-reduction process)	IPR005123 (Oxoglutarate/iron-dependent dioxygenase),IPR026992 (Non-haem dioxygenase N-terminal domain),IPR027443 (Isopenicillin N synthase-like)	-	-	-	KOG0143 (Iron/ascorbate family oxidoreductases)	PTHR10209 (OXIDOREDUCTASE, 2OG-FE(II) OXYGENASE FAMILY PROTEIN)	PF14226 (non-haem dioxygenase in morphine synthesis N-terminal),PF03171 (2OG-Fe(II) oxygenase superfamily)	Y	1.63208	0.999323	3.41393	2.21609e-09	4.22632	3.88163e-09	5.39082	2.88561e-118	0.623301	0.887109	6.07417	3.04612e-107	8.5208	2.044e-171	8.4669	4.01273e-77
Prupe.1G036600.1	GO:0016491 (oxidoreductase activity),GO:0016706 (oxidoreductase activity, acting on paired donors, with incorporation or reduction of molecular oxygen, 2-oxoglutarate as one donor, and incorporation of one atom each of oxygen into both donors),GO:0055114 (oxidation-reduction process)	IPR005123 (Oxoglutarate/iron-dependent dioxygenase),IPR026992 (Non-haem dioxygenase N-terminal domain),IPR027443 (Isopenicillin N synthase-like)	-	-	-	KOG0143 (Iron/ascorbate family oxidoreductases)	PTHR10209 (OXIDOREDUCTASE, 2OG-FE(II) OXYGENASE FAMILY PROTEIN)	PF14226 (non-haem dioxygenase in morphine synthesis N-terminal),PF03171 (2OG-Fe(II) oxygenase superfamily)	Y	1.24702	0.999323	3.92331	7.92221e-13	5.81874	1.00339e-07	5.16009	6.83042e-55	1.88774	0.125863	6.45717	9.37464e-112	8.95636	7.34075e-119	10.2349	5.85861e-29
Prupe.1G036700.1	GO:0016491 (oxidoreductase activity),GO:0016706 (oxidoreductase activity, acting on paired donors, with incorporation or reduction of molecular oxygen, 2-oxoglutarate as one donor, and incorporation of one atom each of oxygen into both donors),GO:0055114 (oxidation-reduction process)	IPR005123 (Oxoglutarate/iron-dependent dioxygenase),IPR026992 (Non-haem dioxygenase N-terminal domain),IPR027443 (Isopenicillin N synthase-like)	-	-	-	KOG0143 (Iron/ascorbate family oxidoreductases)	PTHR10209 (OXIDOREDUCTASE, 2OG-FE(II) OXYGENASE FAMILY PROTEIN)	PF14226 (non-haem dioxygenase in morphine synthesis N-terminal),PF03171 (2OG-Fe(II) oxygenase superfamily)	N	0.831689	0.855637	0.302989	0.843548	-0.635574	0.200628	-0.476024	0.635188	-0.573771	0.864479	0.876898	0.719935	0.631309	0.678069	1.7951	0.246278
Prupe.1G036800.1	GO:0016491 (oxidoreductase activity),GO:0016706 (oxidoreductase activity, acting on paired donors, with incorporation or reduction of molecular oxygen, 2-oxoglutarate as one donor, and incorporation of one atom each of oxygen into both donors),GO:0055114 (oxidation-reduction process)	IPR005123 (Oxoglutarate/iron-dependent dioxygenase),IPR026992 (Non-haem dioxygenase N-terminal domain),IPR027443 (Isopenicillin N synthase-like)	-	-	-	KOG0143 (Iron/ascorbate family oxidoreductases)	PTHR10209 (OXIDOREDUCTASE, 2OG-FE(II) OXYGENASE FAMILY PROTEIN)	PF14226 (non-haem dioxygenase in morphine synthesis N-terminal),PF03171 (2OG-Fe(II) oxygenase superfamily)	Y	-0.124621	0.999323	-0.101697	0.920837	0.848018	0.0119994	0.561996	0.140146	0.169696	0.919891	1.84885	2.08427e-22	3.93849	3.21302e-59	3.75772	1.20456e-44
Prupe.1G036900.1	GO:0016491 (oxidoreductase activity),GO:0016706 (oxidoreductase activity, acting on paired donors, with incorporation or reduction of molecular oxygen, 2-oxoglutarate as one donor, and incorporation of one atom each of oxygen into both donors),GO:0055114 (oxidation-reduction process)	IPR005123 (Oxoglutarate/iron-dependent dioxygenase),IPR026992 (Non-haem dioxygenase N-terminal domain),IPR027443 (Isopenicillin N synthase-like)	-	-	-	KOG0143 (Iron/ascorbate family oxidoreductases)	PTHR10209 (OXIDOREDUCTASE, 2OG-FE(II) OXYGENASE FAMILY PROTEIN)	PF14226 (non-haem dioxygenase in morphine synthesis N-terminal),PF03171 (2OG-Fe(II) oxygenase superfamily)	N	-0.0148255	0.999721	0.137077	0.911197	-0.172639	0.869507	0.19468	0.799618	-0.388164	0.642125	-0.00183845	0.998932	-0.346061	0.469411	0.407961	0.338945
Prupe.1G037000.1	GO:0016491 (oxidoreductase activity),GO:0016706 (oxidoreductase activity, acting on paired donors, with incorporation or reduction of molecular oxygen, 2-oxoglutarate as one donor, and incorporation of one atom each of oxygen into both donors),GO:0055114 (oxidation-reduction process)	IPR005123 (Oxoglutarate/iron-dependent dioxygenase),IPR026992 (Non-haem dioxygenase N-terminal domain),IPR027443 (Isopenicillin N synthase-like)	-	-	-	KOG0143 (Iron/ascorbate family oxidoreductases)	PTHR10209 (OXIDOREDUCTASE, 2OG-FE(II) OXYGENASE FAMILY PROTEIN)	PF14226 (non-haem dioxygenase in morphine synthesis N-terminal),PF03171 (2OG-Fe(II) oxygenase superfamily)	Y	0.0928551	0.999323	-0.175721	0.864812	-0.202072	0.728677	0.0815981	0.917023	-0.188075	0.830482	-0.110768	0.890645	0.197718	0.649512	0.616532	0.0364815
Prupe.1G037100.1	-	IPR006702 (Uncharacterised protein family UPF0497, trans-membrane plant)	-	-	-	-	PTHR32021:SF0 (SUBFAMILY NOT NAMED),PTHR32021 (FAMILY NOT NAMED)	PF04535 (Domain of unknown function (DUF588))	Y	0.194044	0.999323	0.0985196	0.935414	-0.0673184	0.956796	0.0251119	0.979121	-0.177217	0.936082	0.444545	0.34121	0.706437	0.0447982	1.25613	6.77812e-05
Prupe.1G037200.1	GO:0016020 (membrane),GO:0016021 (integral to membrane),GO:0022857 (transmembrane transporter activity)	IPR000620 (EamA domain),IPR030184 (WAT1-related protein)	-	-	-	KOG1441 (Glucose-6-phosphate/phosphate and phosphoenolpyruvate/phosphate antiporter)	PTHR31218 (FAMILY NOT NAMED),PTHR31218:SF9	PF00892 (EamA-like transporter family)	N	1.82064	0.999323	-0.280508	0.930069	0.973185	0.606178	-0.195506	0.931823	0.536422	0.889813	-0.343834	0.913477	-0.0863803	0.963072	-0.550861	0.55878
Prupe.1G037300.1	GO:0016021 (integral to membrane),GO:0022857 (transmembrane transporter activity)	IPR030184 (WAT1-related protein)	-	-	-	KOG4753 (Predicted membrane protein)	PTHR31218 (FAMILY NOT NAMED),PTHR31218:SF9	-	N	NA	NA	NA	NA	-2.03113	NA	NA	NA	NA	NA	NA	NA	NA	NA	NA	NA
Prupe.1G037400.1	GO:0046983 (protein dimerization activity)	IPR011598 (Myc-type, basic helix-loop-helix (bHLH) domain)	-	-	-	-	PTHR23042:SF19 (SUBFAMILY NOT NAMED),PTHR23042 (CIRCADIAN PROTEIN CLOCK/ARNT/BMAL/PAS)	PF00010 (Helix-loop-helix DNA-binding domain)	N	0.000407367	0.999843	0.0791837	0.897897	-0.214221	0.488009	-0.00547646	0.99171	0.0493682	0.965294	-0.100753	0.788736	-0.273085	0.187498	-0.0209424	0.942288
Prupe.1G037500.1	GO:0009055 (electron carrier activity)	IPR000049 (Electron transfer flavoprotein, beta-subunit, conserved site),IPR012255 (Electron transfer flavoprotein, beta subunit),IPR014729 (Rossmann-like alpha/beta/alpha sandwich fold),IPR014730 (Electron transfer flavoprotein, alpha/beta-subunit, N-terminal)	-	-	-	KOG3180 (Electron transfer flavoprotein, beta subunit)	PTHR21294 (ELECTRON TRANSFER FLAVOPROTEIN BETA-SUBUNIT)	PF01012 (Electron transfer flavoprotein domain)	Y	-0.207228	0.999323	-0.044445	0.952261	-0.0164978	0.979648	-0.0983766	0.768135	-0.197814	0.669211	0.00432768	0.993562	-0.184486	0.384136	0.406137	0.0318838
Prupe.1G037600.1	GO:0005515 (protein binding),GO:0008270 (zinc ion binding)	IPR001841 (Zinc finger, RING-type),IPR013083 (Zinc finger, RING/FYVE/PHD-type)	-	-	-	-	PTHR22764:SF66,PTHR22764 (RING FINGER DOMAIN-CONTAINING)	PF13639 (Ring finger domain)	Y	0.294933	0.999323	-0.0940314	NA	0.578525	0.891472	0.590894	0.854709	-0.868242	0.832119	3.05428	0.00155802	2.74773	0.0287374	2.93546	0.0144767
Prupe.1G037700.1	GO:0003700 (sequence-specific DNA binding transcription factor activity),GO:0003677 (DNA binding),GO:0006355 (regulation of transcription, DNA-dependent)	IPR001471 (AP2/ERF domain),IPR016177 (DNA-binding domain)	-	-	-	-	PTHR31190 (FAMILY NOT NAMED)	PF00847 (AP2 domain)	Y	2.69908	0.227024	1.22441	0.676985	5.06037	1.10364e-05	1.53996	0.57852	0.54745	0.952519	2.636	4.84676e-17	6.92945	1.23862e-32	8.10236	2.84997e-19
Prupe.1G037800.1	GO:0003700 (sequence-specific DNA binding transcription factor activity),GO:0003677 (DNA binding),GO:0006355 (regulation of transcription, DNA-dependent)	IPR001471 (AP2/ERF domain),IPR016177 (DNA-binding domain)	-	-	-	-	PTHR31190 (FAMILY NOT NAMED)	PF00847 (AP2 domain)	Y	NA	NA	NA	NA	0.564152	NA	0.504571	NA	NA	NA	7.09575	5.88465e-06	8.01433	9.14532e-09	7.04434	1.85407e-09
Prupe.1G037900.1	GO:0003700 (sequence-specific DNA binding transcription factor activity),GO:0003677 (DNA binding),GO:0006355 (regulation of transcription, DNA-dependent)	IPR001471 (AP2/ERF domain),IPR016177 (DNA-binding domain)	K14516 (ethylene-responsive transcription factor 1)	ko04075 (Plant hormone signal transduction)	-	-	PTHR31190 (FAMILY NOT NAMED),PTHR31190:SF3	PF00847 (AP2 domain)	Y	3.92	0.00350635	2.38433	0.023387	5.48042	3.36461e-14	1.45039	0.14097	2.13711	0.0220961	3.04476	3.03268e-20	5.28619	9.12105e-34	6.2354	1.16924e-47
Prupe.1G038000.1	-	-	-	-	-	-	-	-	Y	-0.153406	0.999323	0.0376066	0.96708	0.0430699	0.983553	0.612553	0.640531	-0.271667	0.591141	-1.08764	5.46525e-10	-0.604935	0.00478079	0.878285	0.379582
Prupe.1G038100.1	-	-	-	-	-	-	-	-	Y	0.528161	0.999323	-0.562189	0.686524	-0.189412	0.955927	0.290198	0.650646	-0.428377	0.882252	-0.678802	0.650228	-0.555035	0.135915	-1.87048	2.82648e-05
Prupe.1G038200.1	-	-	-	-	-	-	-	-	Y	0.129691	0.999323	0.356236	0.865064	0.783777	0.00125965	0.328347	0.78401	0.599504	0.487237	-0.188106	0.645683	-0.392453	0.104691	0.787204	2.57673e-07
Prupe.1G038300.1	-	-	-	-	-	-	-	-	N	-0.638464	0.999323	-0.248202	0.921322	-0.422338	0.895156	0.222674	NA	-0.0117466	NA	-0.770735	0.921966	-1.62762	NA	2.12667	0.523034
Prupe.1G038400.1	-	-	-	-	-	-	-	-	N	0.642177	0.999323	-0.516826	0.504735	-0.0786793	0.954342	-1.13124	0.196026	-1.37697	NA	0.0147705	0.998632	0.0955219	NA	0.0673714	NA
Prupe.1G038500.1	GO:0016787 (hydrolase activity)	IPR004843 (Calcineurin-like phosphoesterase domain, apaH type),IPR006186 (Serine/threonine-specific protein phosphatase/bis(5-nucleosyl)-tetraphosphatase),IPR029052 (Metallo-dependent phosphatase-like)	K06269 (serine/threonine-protein phosphatase PP1 catalytic subunit [EC:3.1.3.16], protein phosphatase 1, catalytic subunit [EC:3.1.3.16])	ko03015 (mRNA surveillance pathway),ko04390 (Hippo signaling pathway),ko04024 (cAMP signaling pathway),ko04022 (cGMP - PKG signaling pathway),ko04810 (Regulation of actin cytoskeleton),ko04113 (Meiosis - yeast),ko04114 (Oocyte meiosis),ko04510 (Focal adhesion),ko04611 (Platelet activation),ko04910 (Insulin signaling pathway),ko04921 (Oxytocin signaling pathway),ko04261 (Adrenergic signaling in ca…	3.1.3.16 (Phosphoprotein phosphatase.)	KOG0374 (Serine/threonine specific protein phosphatase PP1, catalytic subunit)	PTHR11668 (SERINE/THREONINE PROTEIN PHOSPHATASE),PTHR11668:SF207	PF00149 (Calcineurin-like phosphoesterase)	Y	0.126734	0.999323	-0.176751	0.654274	0.115457	0.781785	-0.160099	0.510833	0.0938829	0.867122	0.0102251	0.984463	0.0167603	0.968134	-0.647128	5.94757e-08
Prupe.1G038600.1	GO:0016021 (integral to membrane),GO:0005315 (inorganic phosphate transmembrane transporter activity),GO:0022857 (transmembrane transporter activity),GO:0006817 (phosphate ion transport),GO:0055085 (transmembrane transport)	IPR004738 (Phosphate permease),IPR005828 (General substrate transporter),IPR020846 (Major facilitator superfamily domain)	K08176 (MFS transporter, PHS family, inorganic phosphate transporter)	-	-	KOG0252 (Inorganic phosphate transporter)	PTHR24064:SF168,PTHR24064 (FAMILY NOT NAMED)	PF00083 (Sugar (and other) transporter)	Y	0.362391	0.999323	0.542499	0.169264	0.828156	0.0021256	0.594893	0.00641825	-0.405687	0.535934	0.858061	0.00191052	1.58666	2.80006e-06	0.717507	0.331502
Prupe.1G038700.1	GO:0016021 (integral to membrane),GO:0005315 (inorganic phosphate transmembrane transporter activity),GO:0022857 (transmembrane transporter activity),GO:0006817 (phosphate ion transport),GO:0055085 (transmembrane transport)	IPR004738 (Phosphate permease),IPR005828 (General substrate transporter),IPR020846 (Major facilitator superfamily domain)	K08176 (MFS transporter, PHS family, inorganic phosphate transporter)	-	-	KOG0252 (Inorganic phosphate transporter)	PTHR24064:SF168,PTHR24064 (FAMILY NOT NAMED)	PF00083 (Sugar (and other) transporter)	Y	0.6082	0.52487	0.0897216	0.941655	1.02629	0.000203746	-0.0250949	0.973317	0.781346	0.00358203	0.00479882	0.995895	0.685984	0.00119832	-0.0108522	0.973209
Prupe.1G038800.1	GO:0004672 (protein kinase activity),GO:0004674 (protein serine/threonine kinase activity),GO:0005524 (ATP binding),GO:0016772 (transferase activity, transferring phosphorus-containing groups),GO:0006468 (protein phosphorylation)	IPR000719 (Protein kinase domain),IPR002290 (Serine/threonine/dual specificity protein kinase, catalytic domain),IPR008271 (Serine/threonine-protein kinase, active site),IPR011009 (Protein kinase-like domain),IPR017441 (Protein kinase, ATP binding site)	-	-	-	KOG0032 (Ca2+/calmodulin-dependent protein kinase, EF-Hand protein superfamily)	PTHR24349:SF76,PTHR24349 (SERINE/THREONINE-PROTEIN KINASE)	PF00069 (Protein kinase domain)	Y	-0.0320763	0.999323	0.847845	0.623631	-1.51285	0.000311347	1.29745	0.040299	-0.754365	0.399265	-0.723536	0.836846	-2.52299	0.113121	-0.954373	0.726735
Prupe.1G038900.1	GO:0003913 (DNA photolyase activity),GO:0006281 (DNA repair)	IPR002081 (Cryptochrome/DNA photolyase, class 1),IPR005101 (DNA photolyase, FAD-binding/Cryptochrome, C-terminal),IPR006050 (DNA photolyase, N-terminal),IPR014134 (Cryptochrome, plant),IPR014729 (Rossmann-like alpha/beta/alpha sandwich fold),IPR018394 (Cryptochrome/DNA photolyase, class 1 conserved site, C-terminal)	K12119 (cryptochrome 2)	ko04712 (Circadian rhythm - plant)	-	KOG0133 (Deoxyribodipyrimidine photolyase/cryptochrome)	PTHR11455 (CRYPTOCHROME),PTHR11455:SF9	PF00875 (DNA photolyase),PF03441 (FAD binding domain of DNA photolyase)	N	0.197279	0.999323	-0.12784	0.813749	-0.23469	0.439154	-0.161828	0.639897	-0.067504	0.935778	-0.192606	0.394592	0.0811752	0.76212	-0.271799	0.127512
Prupe.1G039000.1	GO:0003779 (actin binding),GO:0015629 (actin cytoskeleton),GO:0005622 (intracellular),GO:0030042 (actin filament depolymerization)	IPR002108 (Actin-depolymerising factor homology domain),IPR017904 (ADF/Cofilin/Destrin),IPR029006 (ADF-H/Gelsolin-like domain)	K05765 (cofilin)	ko04810 (Regulation of actin cytoskeleton),ko04666 (Fc gamma R-mediated phagocytosis),ko04360 (Axon guidance),ko05133 (Pertussis)	-	KOG1735 (Actin depolymerizing factor)	PTHR11913:SF20,PTHR11913 (COFILIN-RELATED)	PF00241 (Cofilin/tropomyosin-type actin-binding protein)	N	0.206207	0.999323	-0.0938949	0.861051	-0.0150027	0.979421	-0.0723891	0.861003	-0.0181983	0.984916	0.19086	0.269599	0.0444772	0.890277	0.169774	0.247405
Prupe.1G039100.1	GO:0003735 (structural constituent of ribosome),GO:0005622 (intracellular),GO:0005840 (ribosome),GO:0006412 (translation),GO:0008097 (5S rRNA binding)	IPR005484 (Ribosomal protein L18/L5),IPR005485 (Ribosomal protein L5 eukaryotic/L18 archaeal),IPR025607 (Ribosomal protein L5 eukaryotic/L18 archaeal, C-terminal)	K02932 (large subunit ribosomal protein L5e)	ko03010 (Ribosome)	-	KOG0875 (60S ribosomal protein L5)	PTHR23410 (RIBOSOMAL PROTEIN L5-RELATED)	PF00861 (Ribosomal L18p/L5e family),PF14204 (Ribosomal L18 C-terminal region)	Y	0.134471	0.999323	-0.519753	0.068104	-0.0208571	0.971894	-0.296441	0.194056	-0.100205	0.851813	0.0300869	0.926284	0.118642	0.579772	0.367837	6.67448e-05
Prupe.1G039200.1	GO:0003682 (chromatin binding),GO:0003677 (DNA binding)	IPR001005 (SANT/Myb domain),IPR009057 (Homeodomain-like),IPR017930 (Myb domain)	K09422 (myb proto-oncogene protein, plant)	-	-	KOG0048 (Transcription factor, Myb superfamily)	PTHR10641 (MYB-LIKE DNA-BINDING PROTEIN MYB),PTHR10641:SF497	PF00249 (Myb-like DNA-binding domain)	Y	1.71772	NA	5.62367	0.0152944	5.52505	0.0018982	2.87919	0.201455	2.77698	0.166731	6.38122	0.000141557	4.91358	0.0118393	5.51128	0.00840787
Prupe.1G039300.1	GO:0006108 (malate metabolic process),GO:0003824 (catalytic activity),GO:0016616 (oxidoreductase activity, acting on the CH-OH group of donors, NAD or NADP as acceptor),GO:0016491 (oxidoreductase activity),GO:0016615 (malate dehydrogenase activity),GO:0005975 (carbohydrate metabolic process),GO:0055114 (oxidation-reduction process),GO:0044262 (cellular carbohydrate metabolic process),GO:0030060	IPR001236 (Lactate/malate dehydrogenase, N-terminal),IPR001252 (Malate dehydrogenase, active site),IPR001557 (L-lactate/malate dehydrogenase),IPR010945 (Malate dehydrogenase, type 2),IPR011274 (Malate dehydrogenase, NAD-dependent, cytosolic),IPR015955 (Lactate dehydrogenase/glycoside hydrolase, family 4, C-terminal),IPR016040 (NAD(P)-binding domain),IPR022383 (Lactate/malate dehydrogenase, C-term…	K00025 (malate dehydrogenase [EC:1.1.1.37])	ko01200 (Carbon metabolism),ko00020 (Citrate cycle (TCA cycle)),ko00620 (Pyruvate metabolism),ko00630 (Glyoxylate and dicarboxylate metabolism),ko00710 (Carbon fixation in photosynthetic organisms),ko00270 (Cysteine and methionine metabolism),ko04964 (Proximal tubule bicarbonate reclamation)	1.1.1.37 (Malate dehydrogenase.)	KOG1496 (Malate dehydrogenase)	PTHR23382 (MALATE DEHYDROGENASE)	PF00056 (lactate/malate dehydrogenase, NAD binding domain),PF02866 (lactate/malate dehydrogenase, alpha/beta C-terminal domain)	Y	-0.114653	0.999323	-0.0461577	0.944744	-0.00274135	0.994895	0.291107	0.0298088	0.0608682	0.933704	-0.100153	0.588404	-0.124488	0.444014	-0.218305	0.0194775
Prupe.1G039400.1	-	-	-	-	-	-	-	-	N	-1.17391	NA	-0.617041	NA	0.0268311	NA	0.976677	NA	-0.862174	NA	0.288332	NA	-2.11239	NA	0.840374	0.873915
Prupe.1G039500.1	-	IPR021715 (Pre-mRNA splicing Prp18-interacting factor)	K12819 (pre-mRNA-processing factor SLU7)	ko03040 (Spliceosome)	-	KOG2560 (RNA splicing factor - Slu7p)	PTHR12942 (STEP II SPLICING FACTOR SLU7),PTHR12942:SF2 (SUBFAMILY NOT NAMED)	PF11708 (Pre-mRNA splicing Prp18-interacting factor)	N	-0.109485	0.999323	0.139516	0.950067	0.257155	0.903249	-0.650817	0.558707	-0.831731	0.597332	-0.207538	0.890174	-0.178142	0.90586	1.3158	0.0508715
Prupe.1G039600.1	-	IPR008480 (Protein of unknown function DUF761, plant)	-	-	-	-	-	PF05553 (Cotton fibre expressed protein)	N	-0.366823	0.999323	0.307389	0.871323	-0.123756	0.964831	-0.303895	0.863494	-0.818194	0.755855	0.647228	0.870183	-2.08106	0.473089	-1.05753	0.698516
Prupe.1G039700.1	GO:0016491 (oxidoreductase activity),GO:0055114 (oxidation-reduction process)	IPR001395 (Aldo/keto reductase),IPR020471 (Aldo/keto reductase subgroup),IPR023210 (NADP-dependent oxidoreductase domain)	-	-	-	KOG1575 (Voltage-gated shaker-like K+ channel, subunit beta/KCNAB)	PTHR11732:SF168,PTHR11732 (ALDO/KETO REDUCTASE)	PF00248 (Aldo/keto reductase family)	N	-0.153719	0.999323	0.150119	0.930854	0.405267	0.801676	-0.944332	0.218461	-0.565924	0.877344	0.274636	0.941951	-1.09291	0.574095	1.15115	0.482674
Prupe.1G039800.1	GO:0005874 (microtubule),GO:0005200,GO:0007017 (microtubule-based process),GO:0005525 (GTP binding)	IPR000217 (Tubulin),IPR002453 (Beta tubulin),IPR003008 (Tubulin/FtsZ, GTPase domain)	-	-	-	-	PTHR11588 (TUBULIN),PTHR11588:SF66	PF00091 (Tubulin/FtsZ family, GTPase domain)	N	NA	NA	-0.333509	NA	0.988604	NA	0.108293	NA	NA	NA	NA	NA	NA	NA	NA	NA
Prupe.1G039900.1	GO:0005515 (protein binding)	IPR004045 (Glutathione S-transferase, N-terminal),IPR010987 (Glutathione S-transferase, C-terminal-like),IPR012336 (Thioredoxin-like fold)	K00799 (glutathione S-transferase [EC:2.5.1.18])	ko00480 (Glutathione metabolism),ko00980 (Metabolism of xenobiotics by cytochrome P450),ko00982 (Drug metabolism - cytochrome P450),ko05204 (Chemical carcinogenesis)	-	KOG0406 (Glutathione S-transferase)	PTHR11260:SF39 (PUTATIVE UNCHARACTERIZED PROTEIN),PTHR11260 (GLUTATHIONE S-TRANSFERASE, GST, SUPERFAMILY, GST DOMAIN CONTAINING)	PF13417 (Glutathione S-transferase, N-terminal domain)	N	NA	NA	NA	NA	0.988604	NA	NA	NA	NA	NA	NA	NA	NA	NA	NA	NA
Prupe.1G040000.1	GO:0016491 (oxidoreductase activity),GO:0055114 (oxidation-reduction process)	IPR001395 (Aldo/keto reductase),IPR020471 (Aldo/keto reductase subgroup),IPR023210 (NADP-dependent oxidoreductase domain)	-	-	-	KOG1575 (Voltage-gated shaker-like K+ channel, subunit beta/KCNAB)	PTHR11732:SF168,PTHR11732 (ALDO/KETO REDUCTASE)	PF00248 (Aldo/keto reductase family)	N	-0.270275	0.999323	0.207147	0.868096	-0.205485	0.863023	-0.215426	0.769753	0.144302	0.91719	-0.055597	0.947063	-0.450337	0.190714	-0.0935975	0.832297
Prupe.1G040100.1	GO:0046872 (metal ion binding)	IPR000306 (FYVE zinc finger),IPR000408 (Regulator of chromosome condensation, RCC1),IPR009091 (Regulator of chromosome condensation 1/beta-lactamase-inhibitor protein II),IPR011011 (Zinc finger, FYVE/PHD-type),IPR011993 (Pleckstrin homology-like domain),IPR013083 (Zinc finger, RING/FYVE/PHD-type),IPR013591 (Brevis radix (BRX) domain),IPR017455 (Zinc finger, FYVE-related),IPR027988 (Transcription …	-	-	-	KOG1427 (Uncharacterized conserved protein, contains RCC1 domain)	PTHR22870 (REGULATOR OF CHROMOSOME CONDENSATION),PTHR22870:SF87 (HYPOTHETICAL PROTEIN)	PF13713 (Transcription factor BRX N-terminal domain),PF00415 (Regulator of chromosome condensation (RCC1) repeat),PF01363 (FYVE zinc finger),PF08381 (Transcription factor regulating root and shoot growth via Pin3)	N	0.00264948	0.999843	-0.730182	0.844541	0.268771	0.943862	-1.08706	0.540671	-0.886407	0.790208	-0.958737	0.557941	-0.0756279	0.9695	-1.23328	0.292034
Prupe.1G040200.1	GO:0005515 (protein binding),GO:0008270 (zinc ion binding)	IPR001841 (Zinc finger, RING-type),IPR002110 (Ankyrin repeat),IPR013083 (Zinc finger, RING/FYVE/PHD-type),IPR020683 (Ankyrin repeat-containing domain)	-	-	-	KOG4172 (Predicted E3 ubiquitin ligase)	PTHR24188:SF30,PTHR24188 (ANKYRIN REPEAT PROTEIN)	PF12796 (Ankyrin repeats (3 copies)),PF13920 (Zinc finger, C3HC4 type (RING finger))	Y	0.2764	0.999323	-0.269231	0.386811	-0.0947883	0.814772	-0.112531	0.693245	0.1366	0.705687	-0.0256406	0.942935	-0.0278976	0.919111	-0.521202	2.38285e-07
Prupe.1G040300.1	-	IPR006936 (ALOG domain)	-	-	-	-	PTHR31165:SF3,PTHR31165 (FAMILY NOT NAMED)	PF04852 (Protein of unknown function (DUF640))	N	0.451038	0.999323	-0.6543	0.857303	0.0196488	0.994678	1.63227	0.274705	1.44858	0.76025	0.774674	0.892269	-1.50271	NA	-0.703926	0.852353
Prupe.1G040400.1	GO:0008168 (methyltransferase activity)	IPR004159 (Putative S-adenosyl-L-methionine-dependent methyltransferase),IPR029063 (S-adenosyl-L-methionine-dependent methyltransferase)	-	-	-	-	PTHR10108:SF704,PTHR10108 (METHYLTRANSFERASE)	PF03141 (Putative S-adenosyl-L-methionine-dependent methyltransferase)	N	-0.281556	0.999323	0.437864	0.65601	0.229896	0.751251	0.5763	0.200096	-0.213266	0.743494	0.113296	0.892269	0.320633	0.430697	-0.390314	0.254315
Prupe.1G040500.1	GO:0004672 (protein kinase activity),GO:0005524 (ATP binding),GO:0004674 (protein serine/threonine kinase activity),GO:0016772 (transferase activity, transferring phosphorus-containing groups),GO:0006468 (protein phosphorylation)	IPR000719 (Protein kinase domain),IPR000961 (AGC-kinase, C-terminal),IPR002290 (Serine/threonine/dual specificity protein kinase, catalytic domain),IPR008271 (Serine/threonine-protein kinase, active site),IPR011009 (Protein kinase-like domain),IPR011993 (Pleckstrin homology-like domain),IPR017441 (Protein kinase, ATP binding site),IPR017892 (Protein kinase, C-terminal)	K08790 (serine/threonine kinase 38 [EC:2.7.11.1])	-	-	KOG0605 (NDR and related serine/threonine kinases)	PTHR24358:SF8,PTHR24358 (SERINE/THREONINE-PROTEIN KINASE 38)	PF00069 (Protein kinase domain),PF00433 (Protein kinase C terminal domain)	N	-0.0781487	0.999323	0.0522787	0.946119	0.251202	0.403262	0.0166046	0.974125	-0.0900168	0.893734	0.0417777	0.92779	0.128707	0.64278	-0.272794	0.140314
Prupe.1G040600.1	GO:0005515 (protein binding)	IPR002885 (Pentatricopeptide repeat),IPR011990 (Tetratricopeptide-like helical domain)	-	-	-	-	PTHR24015 (FAMILY NOT NAMED),PTHR24015:SF75 (SUBFAMILY NOT NAMED)	PF13812 (Pentatricopeptide repeat domain),PF01535 (PPR repeat),PF14432 (DYW family of nucleic acid deaminases),PF13041 (PPR repeat family)	N	0.276145	0.999323	-0.131641	0.970539	1.15754	0.325102	-0.582068	0.759877	-0.0802036	0.980444	-0.0981576	0.955963	0.102572	0.921164	0.0299744	0.974157
Prupe.1G040700.1	GO:0004674 (protein serine/threonine kinase activity),GO:0005524 (ATP binding),GO:0016772 (transferase activity, transferring phosphorus-containing groups),GO:0004672 (protein kinase activity),GO:0006468 (protein phosphorylation)	IPR000719 (Protein kinase domain),IPR002290 (Serine/threonine/dual specificity protein kinase, catalytic domain),IPR008271 (Serine/threonine-protein kinase, active site),IPR011009 (Protein kinase-like domain),IPR017441 (Protein kinase, ATP binding site)	K08960 (casein kinase 1, epsilon [EC:2.7.11.1])	ko04310 (Wnt signaling pathway),ko04340 (Hedgehog signaling pathway),ko04390 (Hippo signaling pathway),ko04391 (Hippo signaling pathway -fly),ko04068 (FoxO signaling pathway),ko04710 (Circadian rhythm),ko04711 (Circadian rhythm - fly)	2.7.11.1 (Non-specific serine/threonine protein kinase.)	KOG1163 (Casein kinase (serine/threonine/tyrosine protein kinase))	PTHR11909:SF114,PTHR11909 (CASEIN KINASE-RELATED)	PF00069 (Protein kinase domain)	Y	-0.101506	0.999323	-0.0304677	0.959729	-0.121175	0.688124	-0.0899465	0.740245	0.0983732	0.838831	-0.0575136	0.828023	0.00881326	0.977724	-0.351465	0.000412598
Prupe.1G040800.1	GO:0046872 (metal ion binding)	IPR007087 (Zinc finger, C2H2)	-	-	-	-	-	-	N	1.55397	NA	-2.2486	NA	NA	NA	1.99739	NA	NA	NA	NA	NA	NA	NA	NA	NA
Prupe.1G040900.1	-	-	-	-	-	-	-	-	N	NA	NA	NA	NA	NA	NA	1.23811	NA	NA	NA	NA	NA	NA	NA	NA	NA
Prupe.1G041000.1	-	IPR008942 (ENTH/VHS),IPR013809 (ENTH domain)	K12471 (epsin)	ko04144 (Endocytosis)	-	KOG2056 (Equilibrative nucleoside transporter protein)	PTHR12276:SF10 (ENT1-RELATED),PTHR12276 (EPSIN/ENT-RELATED)	PF01417 (ENTH domain)	N	2.29072	NA	NA	NA	1.78658	NA	-0.853487	NA	NA	NA	NA	NA	NA	NA	NA	NA
Prupe.1G041100.1	-	-	-	-	-	-	-	-	Y	0.234339	0.999323	-0.632349	0.0373888	-0.472938	0.000770586	-0.492733	0.0010496	-0.166382	0.763925	-0.305322	0.128021	-0.370563	0.116859	-0.725712	1.29756e-05
Prupe.1G041200.1	GO:0003824 (catalytic activity)	IPR001932 (Protein phosphatase 2C (PP2C)-like domain),IPR015655 (Protein phosphatase 2C)	-	-	-	KOG0698 (Serine/threonine protein phosphatase)	PTHR13832 (PROTEIN PHOSPHATASE 2C),PTHR13832:SF259	PF00481 (Protein phosphatase 2C)	N	0.25645	0.999323	0.889868	0.483469	0.7053	0.403902	-0.0225384	0.988631	-0.321199	0.859954	0.207603	0.826722	0.0274627	0.972542	0.826599	0.0606989
Prupe.1G041300.1	GO:0043531 (ADP binding)	IPR002182 (NB-ARC),IPR027417 (P-loop containing nucleoside triphosphate hydrolase)	-	-	-	KOG4658 (Apoptotic ATPase)	PTHR23155 (LEUCINE-RICH REPEAT-CONTAINING PROTEIN),PTHR23155:SF419	PF00931 (NB-ARC domain)	N	0.367512	0.999323	0.484618	0.760238	0.325257	0.819602	0.307081	0.801797	-0.302607	0.929583	-0.271911	0.897742	-0.534298	0.700139	0.571073	0.667341
Prupe.1G041400.1	GO:0003676 (nucleic acid binding),GO:0000166 (nucleotide binding)	IPR000504 (RNA recognition motif domain),IPR012677 (Nucleotide-binding alpha-beta plait domain)	-	-	-	KOG0123 (Polyadenylate-binding protein (RRM superfamily))	-	PF14259 (RNA recognition motif (a.k.a. RRM, RBD, or RNP domain))	N	0.561864	0.999323	-0.159049	0.97094	-0.241584	0.918324	1.406	0.352462	0.329301	0.87325	-0.552046	0.642571	0.215179	0.83859	-0.538805	0.530773
Prupe.1G041500.1	GO:0003735 (structural constituent of ribosome),GO:0005622 (intracellular),GO:0005840 (ribosome),GO:0006412 (translation)	IPR002784 (Ribosomal protein L14),IPR008991 (Translation protein SH3-like domain),IPR014722 (Ribosomal protein L2 domain 2)	K02875 (large subunit ribosomal protein L14e)	ko03010 (Ribosome)	-	KOG3421 (60S ribosomal protein L14)	PTHR11127:SF2,PTHR11127 (60S RIBOSOMAL PROTEIN L14)	PF01929 (Ribosomal protein L14)	Y	0.0777469	0.999323	0.110446	0.859894	0.239683	0.438201	0.579738	6.43475e-05	-0.151133	0.70903	0.161198	0.458762	0.205455	0.315253	0.912742	4.64642e-11
Prupe.1G041600.1	-	IPR004518 (NTP pyrophosphohydrolase MazG, putative catalytic core),IPR009039 (EAR),IPR011394 (NTP Pyrophosphohydrolase MazG-related, RS21-C6)	K16904 (dCTP diphosphatase [EC:3.6.1.12])	ko00240 (Pyrimidine metabolism)	-	-	PTHR14552:SF2 (SUBFAMILY NOT NAMED),PTHR14552 (FAMILY NOT NAMED)	PF03819 (MazG nucleotide pyrophosphohydrolase domain)	Y	-0.294487	0.999323	0.802073	0.405802	0.056463	0.971134	0.651797	0.211282	0.706513	0.699169	-1.06913	0.284573	-0.349092	0.674586	1.41741	0.0100277
Prupe.1G041700.1	GO:0005737 (cytoplasm),GO:0017089 (glycolipid transporter activity),GO:0046836 (glycolipid transport),GO:0051861 (glycolipid binding)	IPR014830 (Glycolipid transfer protein domain)	-	-	-	KOG3221 (Glycolipid transfer protein)	PTHR10219 (GLYCOLIPID TRANSFER PROTEIN-RELATED)	PF08718 (Glycolipid transfer protein (GLTP))	Y	0.0818819	0.999323	0.523935	0.0496433	0.210187	0.535645	0.48266	0.00287574	0.0375743	0.964527	-0.179566	0.294358	-0.154736	0.386084	0.188932	0.153917
Prupe.1G041800.1	-	IPR000095 (CRIB domain)	-	-	-	-	PTHR23177 (MKIAA1688 PROTEIN),PTHR23177:SF8	PF00786 (P21-Rho-binding domain)	N	0.693918	0.999323	0.998006	NA	-0.0767442	0.988928	1.58183	NA	-0.577763	NA	2.1717	NA	2.22143	NA	0.0673714	NA
Prupe.1G041900.1	GO:0005515 (protein binding)	IPR000626 (Ubiquitin-like),IPR019956 (Ubiquitin),IPR029071 (Ubiquitin-related domain)	K08770 (ubiquitin C)	ko03320 (PPAR signaling pathway)	-	KOG0001 (Ubiquitin and ubiquitin-like proteins)	PTHR10666:SF112,PTHR10666 (UBIQUITIN)	PF00240 (Ubiquitin family)	N	2.80519	NA	-0.749969	NA	-3.20697	NA	-1.87635	NA	NA	NA	NA	NA	NA	NA	NA	NA
Prupe.1G042000.1	GO:0005515 (protein binding)	IPR000626 (Ubiquitin-like),IPR019956 (Ubiquitin),IPR029071 (Ubiquitin-related domain)	K08770 (ubiquitin C)	ko03320 (PPAR signaling pathway)	-	KOG0001 (Ubiquitin and ubiquitin-like proteins)	PTHR10666:SF82,PTHR10666 (UBIQUITIN)	PF00240 (Ubiquitin family)	N	-0.584078	0.999323	0.770178	0.781252	-1.33909	0.377625	0.0586221	0.982516	0.465474	0.939311	0.0288737	0.997841	-0.302177	0.887152	-1.11048	0.677969
Prupe.1G042100.1	GO:0003777 (microtubule motor activity),GO:0005524 (ATP binding),GO:0005871 (kinesin complex),GO:0007018 (microtubule-based movement),GO:0008017 (microtubule binding)	IPR001752 (Kinesin motor domain),IPR027417 (P-loop containing nucleoside triphosphate hydrolase),IPR027640 (Kinesin-like protein)	-	-	-	KOG0243 (Kinesin-like protein)	PTHR24115:SF416,PTHR24115 (FAMILY NOT NAMED)	PF00225 (Kinesin motor domain)	Y	0.0467496	0.999323	-0.178547	0.927932	0.240252	0.919729	-0.0573273	0.983181	-0.227713	0.959437	-0.384671	0.851738	0.873027	0.317928	2.43883	0.00186886
Prupe.1G042200.1	-	IPR006843 (Plastid lipid-associated protein/fibrillin conserved domain)	-	-	-	-	PTHR31906 (FAMILY NOT NAMED)	PF04755 (PAP_fibrillin)	N	-0.233534	0.999323	0.0605649	0.936211	-0.0522418	0.931122	-0.136509	0.747354	0.0210488	0.984916	0.0284312	0.948621	-0.0427243	0.882695	-0.1122	0.556997
Prupe.1G042300.1	GO:0005515 (protein binding)	IPR011047 (Quinonprotein alcohol dehydrogenase-like superfamily),IPR015943 (WD40/YVTN repeat-like-containing domain)	-	-	-	-	-	-	Y	0.373436	0.999323	-0.744897	0.342667	-0.0843909	0.961538	0.335592	0.863027	-0.773387	0.127816	-0.0241981	0.985865	0.582443	0.122559	-1.03113	0.0302107
Prupe.1G042400.1	GO:0016614 (oxidoreductase activity, acting on CH-OH group of donors),GO:0046577,GO:0050660 (flavin adenine dinucleotide binding),GO:0055114 (oxidation-reduction process)	IPR000172 (Glucose-methanol-choline oxidoreductase, N-terminal),IPR007867 (Glucose-methanol-choline oxidoreductase, C-terminal),IPR012400 (Alcohol dehydrogenase, long-chain fatty)	K17756 (long-chain-alcohol oxidase [EC:1.1.3.20])	-	-	KOG1238 (Glucose dehydrogenase/choline dehydrogenase/mandelonitrile lyase (GMC oxidoreductase family))	PTHR10668:SF4 (PHYTOENE DEHYDROGENASE),PTHR10668 (PHYTOENE DEHYDROGENASE)	PF00732 (GMC oxidoreductase),PF05199 (GMC oxidoreductase)	N	2.80519	NA	NA	NA	1.93145	NA	-0.853487	NA	NA	NA	NA	NA	NA	NA	NA	NA
Prupe.1G042500.1	GO:0016021 (integral to membrane)	IPR004331 (SPX, N-terminal),IPR004342 (EXS, C-terminal)	-	-	-	KOG1162 (Predicted small molecule transporter)	PTHR10783 (XENOTROPIC AND POLYTROPIC RETROVIRUS RECEPTOR 1-RELATED),PTHR10783:SF33	PF03124 (EXS family),PF03105 (SPX domain)	N	-0.751663	0.999323	-0.467439	0.481014	-0.693404	0.481076	-0.495222	0.509228	-0.0380033	0.9904	0.278517	0.779102	-0.0812963	0.9271	-0.141139	0.787623
Prupe.1G042600.1	-	IPR006461 (Uncharacterised protein family Cys-rich)	-	-	-	-	PTHR15907:SF28,PTHR15907 (FAMILY NOT NAMED)	PF04749 (PLAC8 family)	N	NA	NA	NA	NA	NA	NA	NA	NA	NA	NA	NA	NA	NA	NA	NA	NA
Prupe.1G042700.1	-	-	-	-	-	-	-	-	N	1.55397	NA	NA	NA	NA	NA	0.269351	NA	NA	NA	NA	NA	NA	NA	NA	NA
Prupe.1G042800.1	-	IPR006461 (Uncharacterised protein family Cys-rich)	-	-	-	-	PTHR15907 (FAMILY NOT NAMED),PTHR15907:SF33	PF04749 (PLAC8 family)	N	1.55397	NA	-2.2486	NA	0.0268311	NA	0.0966774	0.983178	-0.515873	0.970979	-0.78373	0.839415	0.831993	0.713756	1.30958	0.233946
Prupe.1G042900.1	GO:0043531 (ADP binding)	IPR002182 (NB-ARC),IPR027417 (P-loop containing nucleoside triphosphate hydrolase)	-	-	-	-	PTHR23155:SF445,PTHR23155 (LEUCINE-RICH REPEAT-CONTAINING PROTEIN)	PF00931 (NB-ARC domain)	N	NA	NA	NA	NA	0.489545	NA	NA	NA	NA	NA	NA	NA	NA	NA	NA	NA
Prupe.1G043000.1	-	IPR006461 (Uncharacterised protein family Cys-rich)	-	-	-	-	PTHR15907 (FAMILY NOT NAMED),PTHR15907:SF33	PF04749 (PLAC8 family)	N	NA	NA	NA	NA	NA	NA	NA	NA	NA	NA	NA	NA	NA	NA	NA	NA
Prupe.1G043100.1	GO:0043531 (ADP binding)	IPR002182 (NB-ARC),IPR027417 (P-loop containing nucleoside triphosphate hydrolase)	-	-	-	KOG4658 (Apoptotic ATPase)	PTHR23155 (LEUCINE-RICH REPEAT-CONTAINING PROTEIN),PTHR23155:SF419	PF00931 (NB-ARC domain)	N	3.09607	NA	1.98947	0.388053	-0.00688315	0.998367	-0.922834	0.664833	-1.32857	NA	-1.36733	0.823284	-1.23067	NA	-3.50628	0.218478
Prupe.1G043200.1	-	IPR006461 (Uncharacterised protein family Cys-rich)	-	-	-	-	PTHR15907 (FAMILY NOT NAMED),PTHR15907:SF33	PF04749 (PLAC8 family)	N	NA	NA	NA	NA	NA	NA	NA	NA	NA	NA	NA	NA	NA	NA	NA	NA
Prupe.1G043300.1	-	IPR006461 (Uncharacterised protein family Cys-rich)	-	-	-	-	PTHR15907 (FAMILY NOT NAMED),PTHR15907:SF33	PF04749 (PLAC8 family)	N	-4.47453	NA	-1.19865	NA	-0.363957	0.949494	-0.746788	NA	1.66001	NA	0.874638	0.926773	-2.00494	NA	NA	NA
Prupe.1G043400.1	-	IPR006461 (Uncharacterised protein family Cys-rich)	-	-	-	-	PTHR15907 (FAMILY NOT NAMED),PTHR15907:SF33	PF04749 (PLAC8 family)	N	-0.90032	NA	-1.76455	NA	2.01678	0.328839	-2.15351	0.446826	-0.862174	NA	-1.70836	0.76233	-0.646842	NA	1.7116	0.684361
Prupe.1G043500.1	-	IPR006461 (Uncharacterised protein family Cys-rich)	-	-	-	-	PTHR15907 (FAMILY NOT NAMED),PTHR15907:SF33	PF04749 (PLAC8 family)	N	-0.68421	NA	NA	NA	-2.83803	NA	0.796903	0.844511	-0.862174	NA	0.472473	NA	NA	NA	NA	NA
Prupe.1G043600.1	GO:0043531 (ADP binding)	IPR002182 (NB-ARC),IPR027417 (P-loop containing nucleoside triphosphate hydrolase)	-	-	-	-	PTHR23155 (LEUCINE-RICH REPEAT-CONTAINING PROTEIN),PTHR23155:SF419	PF00931 (NB-ARC domain)	N	-0.369586	NA	NA	NA	0.988604	NA	NA	NA	NA	NA	NA	NA	NA	NA	NA	NA
Prupe.1G043700.1	GO:0043531 (ADP binding)	IPR002182 (NB-ARC),IPR027417 (P-loop containing nucleoside triphosphate hydrolase)	-	-	-	KOG4658 (Apoptotic ATPase)	PTHR23155 (LEUCINE-RICH REPEAT-CONTAINING PROTEIN),PTHR23155:SF419	PF00931 (NB-ARC domain)	Y	0.205598	0.999323	-0.00441038	0.995891	0.259799	0.48173	-0.293235	0.553508	0.0027093	0.99848	0.60496	0.00348397	0.982396	5.90394e-07	1.19029	5.14964e-10
Prupe.1G043800.1	-	IPR006461 (Uncharacterised protein family Cys-rich)	-	-	-	-	PTHR15907 (FAMILY NOT NAMED),PTHR15907:SF33	PF04749 (PLAC8 family)	N	NA	NA	NA	NA	NA	NA	NA	NA	NA	NA	NA	NA	NA	NA	NA	NA
Prupe.1G043900.1	-	IPR010264 (Plant self-incompatibility S1)	-	-	-	-	PTHR31232:SF2,PTHR31232 (FAMILY NOT NAMED)	PF05938 (Plant self-incompatibility protein S1)	N	NA	NA	NA	NA	NA	NA	NA	NA	NA	NA	NA	NA	NA	NA	NA	NA
Prupe.1G044000.1	GO:0016021 (integral to membrane)	IPR007248 (Mpv17/PMP22)	K13347 (peroxisomal membrane protein 2)	ko04146 (Peroxisome)	-	KOG1944 (Peroxisomal membrane protein MPV17 and related proteins)	PTHR11266:SF12 (PXMP2-MPV17-RELATED),PTHR11266 (PEROXISOMAL MEMBRANE PROTEIN 2, PXMP2 (MPV17))	PF04117 (Mpv17 / PMP22 family)	Y	-0.203941	0.999323	0.622412	0.371152	0.532918	0.123891	0.578417	0.0457316	-0.143724	0.898435	0.562654	0.0261803	1.14485	1.44369e-08	1.25374	3.6319e-11
Prupe.1G044100.1	-	-	-	-	-	-	-	-	N	2.29072	NA	NA	NA	2.78185	NA	NA	NA	NA	NA	NA	NA	0.907926	NA	0.6503	0.79758
Prupe.1G044200.1	-	-	-	-	-	-	-	-	N	NA	NA	-0.718954	NA	-0.93495	NA	-0.916738	NA	NA	NA	2.42907	0.526255	0.244996	NA	-0.376293	0.867205
Prupe.1G044300.1	-	-	-	-	-	-	-	-	Y	0.542658	0.999323	-0.267038	0.79345	0.880939	0.0146012	-0.317141	0.678807	0.363555	0.34813	0.213735	0.528793	1.51656	2.40441e-12	-0.445762	0.00382246
Prupe.1G044400.1	-	-	-	-	-	-	-	-	N	-0.729453	0.999323	1.23521	0.595471	0.187584	0.975421	-0.947635	NA	-0.119424	0.972574	-0.588496	0.546604	-0.481321	0.686485	-0.326392	0.805258
Prupe.1G044500.1	-	IPR011989 (Armadillo-like helical)	-	-	-	-	-	-	N	-0.369586	NA	NA	NA	0.988604	NA	1.07007	NA	NA	NA	NA	NA	NA	NA	NA	NA
Prupe.1G044600.1	GO:0005515 (protein binding)	IPR011990 (Tetratricopeptide-like helical domain),IPR013026 (Tetratricopeptide repeat-containing domain),IPR019734 (Tetratricopeptide repeat)	-	-	-	KOG4162 (Predicted calmodulin-binding protein)	PTHR23083:SF387,PTHR23083 (TETRATRICOPEPTIDE REPEAT PROTEIN, TPR)	PF13414 (TPR repeat)	Y	0.126357	0.999323	-0.00850454	0.991661	0.319932	0.214859	0.20179	0.554558	0.00375422	0.99726	0.178189	0.370072	0.657898	4.99151e-05	-0.141587	0.376221
Prupe.1G044700.1	GO:0003735 (structural constituent of ribosome),GO:0005622 (intracellular),GO:0005840 (ribosome),GO:0006412 (translation)	IPR002784 (Ribosomal protein L14),IPR008991 (Translation protein SH3-like domain),IPR014722 (Ribosomal protein L2 domain 2)	K02875 (large subunit ribosomal protein L14e)	ko03010 (Ribosome)	-	KOG3421 (60S ribosomal protein L14)	PTHR11127:SF2,PTHR11127 (60S RIBOSOMAL PROTEIN L14)	PF01929 (Ribosomal protein L14)	Y	0.19775	0.999323	0.492619	0.301986	0.456423	0.0853998	0.605891	0.00729668	-0.0330131	0.976471	0.168471	0.647314	0.665336	0.00032753	0.698436	4.78385e-05
Prupe.1G044800.1	GO:0044237 (cellular metabolic process)	IPR000649 (Initiation factor 2B-related)	K03754 (translation initiation factor eIF-2B subunit beta)	ko03013 (RNA transport)	-	KOG1465 (Translation initiation factor 2B, beta subunit (eIF-2Bbeta/GCD7))	PTHR10233:SF9 (TRANSLATION INITIATION FACTOR EIF-2B SUBUNIT BETA),PTHR10233 (TRANSLATION INITIATION FACTOR EIF-2B)	PF01008 (Initiation factor 2 subunit family)	N	2.29072	NA	-0.982557	NA	NA	NA	-1.30715	NA	NA	NA	NA	NA	NA	NA	NA	NA
Prupe.1G044900.1	GO:0004650 (polygalacturonase activity),GO:0005975 (carbohydrate metabolic process)	IPR000743 (Glycoside hydrolase, family 28),IPR006626 (Parallel beta-helix repeat),IPR011050 (Pectin lyase fold/virulence factor),IPR012334 (Pectin lyase fold)	-	-	-	-	PTHR31375 (FAMILY NOT NAMED),PTHR31375:SF2	PF00295 (Glycosyl hydrolases family 28)	N	3.21939	NA	1.85998	NA	NA	NA	-1.66534	NA	NA	NA	NA	NA	NA	NA	NA	NA
Prupe.1G045000.1	GO:0004650 (polygalacturonase activity),GO:0005975 (carbohydrate metabolic process)	IPR000743 (Glycoside hydrolase, family 28),IPR011050 (Pectin lyase fold/virulence factor),IPR012334 (Pectin lyase fold)	-	-	-	-	PTHR31375 (FAMILY NOT NAMED),PTHR31375:SF2	PF00295 (Glycosyl hydrolases family 28)	N	NA	NA	NA	NA	NA	NA	0.269717	NA	NA	NA	NA	NA	NA	NA	NA	NA
Prupe.1G045100.1	GO:0003735 (structural constituent of ribosome),GO:0005622 (intracellular),GO:0005840 (ribosome),GO:0006412 (translation)	IPR001383 (Ribosomal protein L28),IPR026569 (Ribosomal protein L28/L24)	K02902 (large subunit ribosomal protein L28)	ko03010 (Ribosome)	-	-	PTHR13528 (39S RIBOSOMAL PROTEIN L28, MITOCHONDRIAL),PTHR13528:SF2 (SUBFAMILY NOT NAMED)	PF00830 (Ribosomal L28 family)	Y	0.0878996	0.999323	-0.0969146	0.917474	-0.0995659	0.89818	0.040564	0.946971	0.111028	0.908819	0.00711917	0.991174	-0.149926	0.605219	-1.19562	5.60413e-08
Prupe.1G045200.1	GO:0003676 (nucleic acid binding),GO:0000166 (nucleotide binding)	IPR000504 (RNA recognition motif domain),IPR012677 (Nucleotide-binding alpha-beta plait domain)	K12837 (splicing factor U2AF 65 kDa subunit)	ko03040 (Spliceosome)	-	KOG0120 (Splicing factor U2AF, large subunit (RRM superfamily))	PTHR23139 (RNA-BINDING PROTEIN),PTHR23139:SF56	PF14259 (RNA recognition motif (a.k.a. RRM, RBD, or RNP domain)),PF00076 (RNA recognition motif. (a.k.a. RRM, RBD, or RNP domain))	N	-0.00294192	0.999843	-0.0735839	0.936586	0.0369609	0.958487	-0.182571	0.713162	-0.357317	0.59752	-0.107907	0.899098	0.030199	0.962759	0.319476	0.358641
Prupe.1G045300.1	-	-	-	-	-	-	-	-	Y	-0.0740166	0.999323	0.128359	0.819964	-0.150851	0.584499	-0.0316384	0.943766	0.153576	0.740744	-0.0353942	0.9239	-0.171386	0.344103	-0.7068	1.42704e-13
Prupe.1G045400.1	-	IPR001938 (Thaumatin),IPR017949 (Thaumatin, conserved site)	-	-	-	-	PTHR31048:SF3,PTHR31048 (FAMILY NOT NAMED)	PF00314 (Thaumatin family)	N	1.0465	NA	NA	NA	NA	NA	1.99739	NA	1.06138	NA	-1.04727	NA	-1.52919	NA	-1.44782	NA
Prupe.1G045500.1	GO:0009439 (cyanate metabolic process),GO:0043565 (sequence-specific DNA binding),GO:0003677 (DNA binding),GO:0008824	IPR001387 (Cro/C1-type helix-turn-helix domain),IPR003712 (Cyanate lyase, C-terminal),IPR008076 (Cyanate hydratase),IPR010982 (Lambda repressor-like, DNA-binding domain)	K01725 (cyanate lyase [EC:4.2.1.104])	ko00910 (Nitrogen metabolism)	4.2.1.104 (Cyanase.)	-	-	PF01381 (Helix-turn-helix),PF02560 (Cyanate lyase C-terminal domain)	Y	-0.150419	0.999323	0.117034	0.830897	0.0608056	0.901852	-0.0255377	0.955293	-0.0602388	0.943676	0.124433	0.650963	-0.326718	0.102706	0.377198	0.00752503
Prupe.1G045600.1	GO:0005215 (transporter activity),GO:0006810 (transport),GO:0016020 (membrane)	IPR000109 (Proton-dependent oligopeptide transporter family),IPR020846 (Major facilitator superfamily domain)	K14638 (solute carrier family 15 (peptide/histidine transporter), member 3/4)	-	-	KOG1237 (H+/oligopeptide symporter)	PTHR11654 (OLIGOPEPTIDE TRANSPORTER-RELATED),PTHR11654:SF73	PF00854 (POT family)	Y	0.984243	0.999323	0.97868	0.403026	1.64764	0.00763963	1.5901	0.0316806	-0.0808549	0.990017	3.35882	1.09347e-05	5.1956	4.93098e-10	5.1123	9.16418e-18
Prupe.1G045700.1	-	IPR008528 (Protein of unknown function DUF810),IPR014770 (Munc13 homology 1),IPR014772 (Mammalian uncoordinated homology 13, domain 2)	-	-	-	-	PTHR31280:SF1,PTHR31280 (FAMILY NOT NAMED)	PF05664 (Protein of unknown function (DUF810))	N	1.55397	NA	-1.46877	NA	0.988604	NA	-0.70474	NA	NA	NA	2.06523	NA	1.27671	NA	3.73612	0.389855
Prupe.1G045800.1	GO:0008610 (lipid biosynthetic process)	IPR003333 (Mycolic acid cyclopropane synthase),IPR029063 (S-adenosyl-L-methionine-dependent methyltransferase)	K00574 (cyclopropane-fatty-acyl-phospholipid synthase [EC:2.1.1.79])	-	2.1.1.79 (Cyclopropane-fatty-acyl-phospholipid synthase.)	-	PTHR10108:SF243 (METHYLTRANSFERASE),PTHR10108 (METHYLTRANSFERASE)	PF13450 (NAD(P)-binding Rossmann-like domain),PF02353 (Mycolic acid cyclopropane synthetase)	Y	-0.49261	0.999323	0.064184	0.961774	-0.335998	0.687258	0.505816	0.527182	-0.133951	0.903069	0.484602	0.0520338	0.520959	0.0559766	-0.874784	0.000780963
Prupe.1G045900.1	GO:0003676 (nucleic acid binding),GO:0000166 (nucleotide binding)	IPR000504 (RNA recognition motif domain),IPR012677 (Nucleotide-binding alpha-beta plait domain)	K14411 (RNA-binding protein Musashi)	ko03015 (mRNA surveillance pathway)	-	KOG4205 (RNA-binding protein musashi/mRNA cleavage and polyadenylation factor I complex, subunit HRP1)	PTHR24012 (FAMILY NOT NAMED),PTHR24012:SF289	PF00076 (RNA recognition motif. (a.k.a. RRM, RBD, or RNP domain))	N	0.42085	0.999323	-0.431345	0.124893	0.0356317	0.935582	-0.0142131	0.971192	0.118457	0.792206	0.112105	0.521512	0.0787474	0.703351	-0.275368	0.0821078
Prupe.1G046000.1	-	-	-	-	-	-	-	-	N	-0.554581	0.999323	0.293536	0.94345	0.563215	0.877206	0.447274	0.917023	-1.18606	0.835828	-3.12652	NA	-1.9335	0.549371	-0.790283	NA
Prupe.1G046100.1	-	-	-	-	-	-	-	-	Y	1.06865	0.351632	0.375161	0.715186	-0.105182	0.940781	0.0440852	0.968273	0.0867206	0.971734	0.136783	0.908607	0.610104	0.204361	1.2014	0.00155265
Prupe.1G046200.1	GO:0005885 (Arp2/3 protein complex),GO:0015629 (actin cytoskeleton),GO:0030833 (regulation of actin filament polymerization),GO:0034314 (Arp2/3 complex-mediated actin nucleation),GO:0005856 (cytoskeleton)	IPR007188 (Actin-related protein 2/3 complex subunit 2)	K05758 (actin related protein 2/3 complex, subunit 2)	ko04144 (Endocytosis),ko04810 (Regulation of actin cytoskeleton),ko04666 (Fc gamma R-mediated phagocytosis),ko05130 (Pathogenic Escherichia coli infection),ko05132 (Salmonella infection),ko05131 (Shigellosis),ko05100 (Bacterial invasion of epithelial cells)	-	KOG2826 (Actin-related protein Arp2/3 complex, subunit ARPC2)	PTHR12058 (ARP2/3 COMPLEX 34 KDA SUBUNIT),PTHR12058:SF1 (gb def: hypothetical protein~similar to arabidopsis thaliana chromosome 1, t17h7.13 ory)	PF04045 (Arp2/3 complex, 34 kD subunit p34-Arc)	N	1.28363	0.999323	1.7082	NA	0.29653	NA	3.44014	NA	-0.525205	0.954799	0.224103	0.983719	-2.46637	NA	-0.926279	0.856481
Prupe.1G046300.1	-	IPR006904 (Protein of unknown function DUF716 (TMEM45))	-	-	-	-	PTHR16007 (EPIDIDYMAL MEMBRANE PROTEIN E9-RELATED),PTHR16007:SF13	PF04819 (Family of unknown function (DUF716))	N	1.17933	NA	NA	NA	-2.03113	NA	-2.20608	NA	0.437826	NA	-0.894316	0.896731	-2.16333	NA	0.586999	0.88496
Prupe.1G046400.1	GO:0005515 (protein binding)	IPR002885 (Pentatricopeptide repeat),IPR011990 (Tetratricopeptide-like helical domain)	-	-	-	-	PTHR24015:SF261,PTHR24015 (FAMILY NOT NAMED)	PF13812 (Pentatricopeptide repeat domain),PF01535 (PPR repeat),PF13041 (PPR repeat family)	Y	-0.053458	0.999323	0.367087	0.806168	0.0240981	0.989108	0.667744	0.51004	0.407503	0.764011	-0.25514	0.857988	-0.0321798	0.975753	-1.10807	0.0367592
Prupe.1G046500.1	-	-	-	-	-	-	-	-	Y	-0.473114	0.999323	0.71699	0.554036	2.05409	0.0181677	1.55149	0.0481805	0.177043	0.981949	2.81538	9.43497e-06	6.002	2.02261e-09	5.35262	4.81017e-10
Prupe.1G046600.1	GO:0003723 (RNA binding),GO:0003743 (translation initiation factor activity),GO:0005737 (cytoplasm),GO:0006413 (translational initiation)	IPR001040 (Translation Initiation factor eIF- 4e),IPR019770 (Eukaryotic translation initiation factor 4E (eIF-4E), conserved site),IPR023398 (Translation Initiation factor eIF- 4e-like domain)	K03259 (translation initiation factor 4E)	ko03013 (RNA transport),ko04066 (HIF-1 signaling pathway),ko04151 (PI3K-Akt signaling pathway),ko04150 (mTOR signaling pathway),ko04910 (Insulin signaling pathway),ko04211 (Longevity regulating pathway - mammal)	-	KOG1670 (Translation initiation factor 4F, cap-binding subunit (eIF-4E) and related cap-binding proteins)	PTHR11960 (EUKARYOTIC TRANSLATION INITIATION FACTOR 4E RELATED),PTHR11960:SF12	PF01652 (Eukaryotic initiation factor 4E)	Y	0.038671	0.999323	-0.221674	0.586329	0.254953	0.205725	-0.0230577	0.962094	-0.122351	0.794157	0.226803	0.141995	0.156683	0.465253	1.30921	4.62667e-24
Prupe.1G046700.1	GO:0043531 (ADP binding)	IPR002182 (NB-ARC),IPR027417 (P-loop containing nucleoside triphosphate hydrolase)	-	-	-	KOG4658 (Apoptotic ATPase)	PTHR23155 (LEUCINE-RICH REPEAT-CONTAINING PROTEIN),PTHR23155:SF419	PF00931 (NB-ARC domain)	N	-0.368138	0.999323	0.349836	0.917032	-0.154196	0.951448	0.0971904	0.968394	0.458043	0.900228	0.736924	0.653486	0.279011	0.871367	-1.21123	0.400128
Prupe.1G046800.1	-	IPR007736 (Caleosin)	K17991 (peroxygenase [EC:1.11.2.3])	ko00073 (Cutin, suberine and wax biosynthesis)	-	-	PTHR31495:SF0 (SUBFAMILY NOT NAMED),PTHR31495 (FAMILY NOT NAMED)	PF05042 (Caleosin related protein)	N	NA	NA	-2.27809	NA	-1.39528	NA	1.85001	NA	-3.44218	NA	0.278145	0.975135	1.7169	0.570988	0.0673714	NA
Prupe.1G046900.1	GO:0003993 (acid phosphatase activity)	IPR005519 (Acid phosphatase (Class B)),IPR010028 (Acid phosphatase, plant),IPR014403 (Vegetative storage protein/acid phosphatase),IPR023214 (HAD-like domain)	-	-	-	-	PTHR31284 (FAMILY NOT NAMED),PTHR31284:SF6	PF03767 (HAD superfamily, subfamily IIIB (Acid phosphatase))	N	0.388605	NA	0.553025	NA	-0.175175	NA	2.46189	NA	-1.16172	NA	3.20321	NA	-0.467789	NA	NA	NA
Prupe.1G047000.1	GO:0003735 (structural constituent of ribosome),GO:0005840 (ribosome),GO:0006412 (translation)	IPR000218 (Ribosomal protein L14b/L23e),IPR019972 (Ribosomal protein L14 conserved site),IPR023571 (Ribosomal protein L14 domain)	K02894 (large subunit ribosomal protein L23e)	ko03010 (Ribosome)	-	KOG0901 (60S ribosomal protein L14/L17/L23)	PTHR11761 (50S/60S RIBOSOMAL PROTEIN L14/L23)	PF00238 (Ribosomal protein L14p/L23e)	Y	0.0881092	0.999323	-0.0923891	0.889711	0.150225	0.569647	0.321495	0.0256568	-0.160077	0.65037	0.0630802	0.82533	0.0773124	0.744127	0.834658	5.45714e-17
Prupe.1G047100.1	GO:0005515 (protein binding),GO:0018024 (histone-lysine N-methyltransferase activity),GO:0005634 (nucleus),GO:0008270 (zinc ion binding),GO:0034968 (histone lysine methylation)	IPR001214 (SET domain),IPR003606 (Pre-SET zinc-binding sub-group),IPR007728 (Pre-SET domain),IPR018848 (WIYLD domain),IPR025776 (Histone-lysine N-methyltransferase SUVR1/2/4)	-	-	-	KOG1082 (Histone H3 (Lys9) methyltransferase SUV39H1/Clr4, required for transcriptional silencing)	PTHR22884:SF23 (SET DOMAIN PROTEIN),PTHR22884 (SET DOMAIN PROTEINS)	PF10440 (Ubiquitin-binding WIYLD domain),PF05033 (Pre-SET motif),PF00856 (SET domain)	N	NA	NA	-0.982557	NA	NA	NA	0.336387	NA	-1.86947	NA	NA	NA	NA	NA	NA	NA
Prupe.1G047200.1	-	-	-	-	-	-	-	-	N	-0.257082	0.999323	1.10621	0.642211	0.699485	0.618193	-0.769568	0.530535	0.424884	0.879266	0.228909	0.921046	-0.10992	0.948223	-0.416188	0.757689
Prupe.1G047300.1	-	IPR021916 (Protein of unknown function DUF3527)	-	-	-	-	PTHR31390 (FAMILY NOT NAMED),PTHR31390:SF2	PF12043 (Domain of unknown function (DUF3527))	Y	-0.205311	0.999323	-0.145596	0.809909	0.288604	0.256382	0.0604384	0.914956	0.053676	0.957841	0.134036	0.605783	0.339688	0.157644	-0.382403	0.0188698
Prupe.1G047400.1	GO:0005515 (protein binding)	IPR010402 (CCT domain)	-	-	-	-	PTHR31717 (FAMILY NOT NAMED),PTHR31717:SF2	PF06203 (CCT motif)	N	-0.115732	0.999323	-0.0742285	0.949714	0.067799	0.947081	-0.155118	0.828323	0.225368	0.853489	-0.166058	0.847615	-0.263164	0.604313	-0.702889	0.0643309
Prupe.1G047500.1	GO:0005515 (protein binding),GO:0004842 (ubiquitin-protein ligase activity),GO:0016567 (protein ubiquitination)	IPR001680 (WD40 repeat),IPR003613 (U box domain),IPR013083 (Zinc finger, RING/FYVE/PHD-type),IPR013915 (Pre-mRNA-splicing factor 19),IPR015943 (WD40/YVTN repeat-like-containing domain),IPR017986 (WD40-repeat-containing domain)	K10599 (pre-mRNA-processing factor 19 [EC:2.3.2.27], pre-mRNA-processing factor 19 [EC:6.3.2.19])	ko03040 (Spliceosome),ko04120 (Ubiquitin mediated proteolysis)	6.3.2.19 (Ubiquitin--protein ligase.)	KOG0289 (mRNA splicing factor)	PTHR13889:SF11 (SUBFAMILY NOT NAMED),PTHR13889 (PRE-MRNA SPLICING FACTOR PRP19-RELATED)	PF08606 (Prp19/Pso4-like),PF04564 (U-box domain),PF00400 (WD domain, G-beta repeat)	Y	-0.0544282	0.999323	-0.362905	0.139849	-0.00675074	0.989999	-0.00928914	0.979508	-0.0319722	0.970639	-0.12261	0.552326	-0.0771067	0.725516	-0.599606	8.60929e-08
Prupe.1G047600.1	-	IPR006571 (TLDc domain)	-	-	-	KOG2372 (Oxidation resistance protein)	PTHR23354 (NUCLEOLAR PROTEIN 7/ESTROGEN RECEPTOR COACTIVATOR-RELATED),PTHR23354:SF5 (NUCLEOLAR PROTEIN-RELATED)	PF07534 (TLD)	N	0.0870452	0.999323	0.0442053	0.961774	-0.00622688	0.992987	-0.0533162	0.935155	-0.105147	0.936213	0.146982	0.768202	-0.182957	0.541984	0.208711	0.470584
Prupe.1G047700.1	GO:0043531 (ADP binding)	IPR002182 (NB-ARC),IPR027417 (P-loop containing nucleoside triphosphate hydrolase)	-	-	-	KOG4658 (Apoptotic ATPase)	PTHR23155 (LEUCINE-RICH REPEAT-CONTAINING PROTEIN),PTHR23155:SF419	PF00931 (NB-ARC domain)	N	0.522987	0.999323	-0.500848	0.525641	-0.291099	0.777216	-0.370544	0.711331	0.47017	0.900443	0.126872	0.972289	0.509022	0.738336	-0.544908	0.741772
Prupe.1G047800.1	GO:0005741 (mitochondrial outer membrane),GO:0006886 (intracellular protein transport)	IPR005683 (Mitochondrial outer membrane translocase complex, subunit Tom22)	K17769 (mitochondrial import receptor subunit TOM22)	-	-	-	PTHR12504 (MITOCHONDRIAL IMPORT RECEPTOR SUBUNIT TOM22),PTHR12504:SF0 (SUBFAMILY NOT NAMED)	PF04281 (Mitochondrial import receptor subunit Tom22)	N	-0.32521	0.999323	-0.97992	0.383608	0.241089	0.826621	-0.127739	0.929056	-0.33459	0.814382	-0.2163	0.863979	0.845928	0.251982	1.12496	0.312924
Prupe.1G047900.1	GO:0043531 (ADP binding)	IPR002182 (NB-ARC),IPR027417 (P-loop containing nucleoside triphosphate hydrolase)	-	-	-	KOG4658 (Apoptotic ATPase)	PTHR23155 (LEUCINE-RICH REPEAT-CONTAINING PROTEIN),PTHR23155:SF419	PF00931 (NB-ARC domain)	N	1.65715	0.999323	-0.680799	0.870043	1.02696	0.808807	-0.610226	0.83813	0.210928	NA	-1.99431	NA	2.12897	0.53369	-0.833519	0.859462
Prupe.1G048000.1	GO:0043531 (ADP binding)	IPR002182 (NB-ARC),IPR027417 (P-loop containing nucleoside triphosphate hydrolase)	-	-	-	KOG4658 (Apoptotic ATPase)	PTHR23155 (LEUCINE-RICH REPEAT-CONTAINING PROTEIN),PTHR23155:SF419	PF00931 (NB-ARC domain)	N	0.745718	0.999323	0.0235261	0.989415	0.140381	0.948706	0.86115	0.372743	0.532262	0.863335	-0.681463	0.712282	0.142148	0.936724	-0.575624	0.720314
Prupe.1G048100.1	-	IPR029063 (S-adenosyl-L-methionine-dependent methyltransferase)	-	-	-	-	PTHR12176 (UNCHARACTERIZED),PTHR12176:SF12	-	Y	0.00700806	0.999736	-0.16398	0.871751	-0.193487	0.778587	-0.43143	0.215926	0.0922551	0.952519	0.0486222	0.957608	-0.129406	0.79708	-1.12051	0.00158593
Prupe.1G048200.1	GO:0005515 (protein binding)	IPR002885 (Pentatricopeptide repeat),IPR011990 (Tetratricopeptide-like helical domain)	-	-	-	-	PTHR24015 (FAMILY NOT NAMED),PTHR24015:SF75 (SUBFAMILY NOT NAMED)	PF01535 (PPR repeat),PF14432 (DYW family of nucleic acid deaminases),PF13041 (PPR repeat family)	N	0.261912	0.999323	-0.139604	0.971864	-0.243055	0.929242	-0.372735	0.876133	-0.184292	0.952519	0.0262386	0.988945	0.529645	0.534973	-0.285091	0.737895
Prupe.1G048300.1	-	IPR002902 (Gnk2-homologous domain)	-	-	-	-	PTHR32080 (FAMILY NOT NAMED),PTHR32080:SF4	PF01657 (Salt stress response/antifungal)	N	-0.000121845	0.999843	0.387927	0.708456	0.362602	0.58483	0.410899	0.580309	0.0300433	0.981949	0.388237	0.172288	0.495464	0.0979522	-0.144046	0.700216
Prupe.1G048400.1	-	-	-	-	-	-	-	-	Y	-0.0295916	0.999323	0.295738	0.781894	0.445157	0.688124	-0.512377	0.470687	0.158428	0.945534	0.453133	0.528601	0.417835	0.519027	2.35758	4.59279e-12
Prupe.1G048500.1	GO:0043531 (ADP binding)	IPR002182 (NB-ARC),IPR003593 (AAA+ ATPase domain),IPR027417 (P-loop containing nucleoside triphosphate hydrolase)	-	-	-	KOG4658 (Apoptotic ATPase)	PTHR23155 (LEUCINE-RICH REPEAT-CONTAINING PROTEIN),PTHR23155:SF419	PF00931 (NB-ARC domain)	N	0.486405	0.999323	-0.174241	0.901514	-0.0877161	0.945449	-0.294854	0.768299	0.0123677	0.99726	0.181276	0.892269	-0.425314	0.588805	-0.917124	0.134115
Prupe.1G048600.1	GO:0003677 (DNA binding),GO:0046983 (protein dimerization activity)	IPR002100 (Transcription factor, MADS-box)	-	-	-	-	PTHR11945 (MADS BOX PROTEIN),PTHR11945:SF141	PF00319 (SRF-type transcription factor (DNA-binding and dimerisation domain))	Y	-0.0338947	0.999323	-0.137182	0.927171	0.510567	0.486272	-0.190751	0.847714	0.228936	0.863335	0.494785	0.249327	0.686538	0.100771	1.14696	0.00208539
Prupe.1G048700.1	GO:0005515 (protein binding)	IPR002885 (Pentatricopeptide repeat),IPR011990 (Tetratricopeptide-like helical domain)	-	-	-	-	PTHR24015 (FAMILY NOT NAMED),PTHR24015:SF424	PF13812 (Pentatricopeptide repeat domain),PF12854 (PPR repeat),PF01535 (PPR repeat),PF13041 (PPR repeat family)	Y	-0.18749	0.999323	0.349486	0.917408	0.300225	0.901938	0.89162	0.596499	0.257873	0.929318	0.047418	0.987852	0.101523	0.956145	-2.60775	0.0347124
Prupe.1G048800.1	GO:0003676 (nucleic acid binding),GO:0000166 (nucleotide binding)	IPR000504 (RNA recognition motif domain),IPR012677 (Nucleotide-binding alpha-beta plait domain)	-	-	-	KOG0131 (Splicing factor 3b, subunit 4)	PTHR24012 (FAMILY NOT NAMED),PTHR24012:SF282	PF14259 (RNA recognition motif (a.k.a. RRM, RBD, or RNP domain)),PF00076 (RNA recognition motif. (a.k.a. RRM, RBD, or RNP domain))	Y	0.174185	0.999323	-0.405033	0.377667	-0.26067	0.374919	-0.634213	0.00191205	-0.441307	0.647468	-0.466527	0.664767	-1.2806	0.0189034	-0.688631	0.417857
Prupe.1G048900.1	GO:0003676 (nucleic acid binding),GO:0005622 (intracellular),GO:0000166 (nucleotide binding),GO:0006810 (transport)	IPR000504 (RNA recognition motif domain),IPR002075 (Nuclear transport factor 2),IPR012677 (Nucleotide-binding alpha-beta plait domain),IPR018222 (Nuclear transport factor 2, eukaryote)	-	-	-	KOG0116 (RasGAP SH3 binding protein rasputin, contains NTF2 and RRM domains)	PTHR10693 (RAS GTPASE-ACTIVATING PROTEIN-BINDING PROTEIN),PTHR10693:SF20	PF02136 (Nuclear transport factor 2 (NTF2) domain),PF14259 (RNA recognition motif (a.k.a. RRM, RBD, or RNP domain))	N	0.0754165	0.999323	0.104495	0.88679	0.0666333	0.912666	0.0768689	0.902997	-0.0427325	0.970766	0.0481138	0.932639	0.245907	0.222008	0.0971485	0.643038
Prupe.1G049000.1	GO:0005515 (protein binding),GO:0005622 (intracellular),GO:0006396 (RNA processing)	IPR003107 (HAT (Half-A-TPR) repeat),IPR011990 (Tetratricopeptide-like helical domain),IPR013026 (Tetratricopeptide repeat-containing domain)	-	-	-	-	PTHR26312:SF53 (SUBFAMILY NOT NAMED),PTHR26312 (FAMILY NOT NAMED)	PF13414 (TPR repeat)	Y	0.22967	0.999323	-0.31646	0.30568	0.0610297	0.887223	-0.372313	0.0453752	-0.148244	0.746775	0.47871	0.00174365	0.569364	0.00238543	0.100297	0.725256
Prupe.1G049100.1	GO:0005515 (protein binding)	IPR000008 (C2 domain)	-	-	-	-	PTHR32246 (FAMILY NOT NAMED),PTHR32246:SF16	PF00168 (C2 domain)	N	0.147285	NA	-1.15289	NA	-0.256068	NA	-1.17409	NA	-4.21577	NA	0.56108	0.92779	1.31324	NA	NA	NA
Prupe.1G049200.1	GO:0046983 (protein dimerization activity),GO:0005634 (nucleus),GO:0006355 (regulation of transcription, DNA-dependent)	IPR003311 (AUX/IAA protein),IPR011525 (Aux/IAA-ARF-dimerisation)	K14484 (auxin-responsive protein IAA)	ko04075 (Plant hormone signal transduction)	-	-	PTHR31734 (FAMILY NOT NAMED),PTHR31734:SF6	PF02309 (AUX/IAA family)	Y	0.0694301	0.999323	0.462044	0.705307	-0.924492	0.110113	0.558089	0.571571	-0.112975	0.942265	0.000568856	0.999572	0.110795	0.817101	-1.28551	2.0688e-09
Prupe.1G049300.1	GO:0008152 (metabolic process),GO:0008652 (cellular amino acid biosynthetic process),GO:0016836,GO:0051539 (4 iron, 4 sulfur cluster binding)	IPR001030 (Aconitase/3-isopropylmalate dehydratase large subunit, alpha/beta/alpha),IPR006251 (Homoaconitase/3-isopropylmalate dehydratase, large subunit),IPR015931 (Aconitase/3-isopropylmalate dehydratase large subunit, alpha/beta/alpha, subdomain 1/3),IPR015932 (Aconitase/3-isopropylmalate dehydratase large subunit, alpha/beta/alpha, subdomain 2),IPR015937 (Aconitase/isopropylmalate dehydratase)	K01703 (3-isopropylmalate/(R)-2-methylmalate dehydratase large subunit [EC:4.2.1.33 4.2.1.35])	ko01210 (2-Oxocarboxylic acid metabolism),ko01230 (Biosynthesis of amino acids),ko00660 (C5-Branched dibasic acid metabolism),ko00290 (Valine, leucine and isoleucine biosynthesis)	4.2.1.35 ((R)-2-methylmalate dehydratase.),4.2.1.33 (3-isopropylmalate dehydratase.)	KOG0454 (3-isopropylmalate dehydratase (aconitase superfamily))	PTHR11670:SF34,PTHR11670 (ACONITASE)	PF00330 (Aconitase family (aconitate hydratase))	Y	0.0362968	0.999323	-0.121485	0.80864	0.27532	0.175422	0.06649	0.838906	-0.0217328	0.976626	0.132577	0.424598	0.660276	2.78925e-08	0.492378	1.60076e-07
Prupe.1G049400.1	-	-	-	-	-	-	-	-	N	-0.0334576	0.999323	-0.529192	0.0528589	-0.0945941	0.858234	-0.141848	0.745117	-0.0560656	0.95332	0.0228732	0.972289	-0.142102	0.63722	0.037537	0.878116
Prupe.1G049500.1	-	IPR010264 (Plant self-incompatibility S1)	-	-	-	-	PTHR31232:SF2,PTHR31232 (FAMILY NOT NAMED)	PF05938 (Plant self-incompatibility protein S1)	N	NA	NA	NA	NA	NA	NA	NA	NA	NA	NA	NA	NA	NA	NA	NA	NA
Prupe.1G049600.1	GO:0005509 (calcium ion binding)	IPR002048 (EF-hand domain),IPR011992 (EF-hand domain pair)	-	-	-	-	-	-	Y	-0.254913	0.999323	1.81696	0.20949	1.32545	0.294579	1.78085	0.0892332	-1.31615	NA	3.96221	0.337033	4.14831	0.179895	3.95931	0.000481246
Prupe.1G049700.1	GO:0005509 (calcium ion binding)	IPR002048 (EF-hand domain),IPR011992 (EF-hand domain pair),IPR018247 (EF-Hand 1, calcium-binding site)	-	-	-	-	-	-	N	NA	NA	NA	NA	NA	NA	-2.25154	NA	NA	NA	NA	NA	NA	NA	NA	NA
Prupe.1G049800.1	GO:0005509 (calcium ion binding)	IPR002048 (EF-hand domain),IPR011992 (EF-hand domain pair),IPR018247 (EF-Hand 1, calcium-binding site)	-	-	-	-	-	-	N	NA	NA	NA	NA	NA	NA	1.07007	NA	NA	NA	NA	NA	2.32012	NA	NA	NA
Prupe.1G049900.1	GO:0043531 (ADP binding)	IPR002182 (NB-ARC),IPR027417 (P-loop containing nucleoside triphosphate hydrolase)	-	-	-	KOG4658 (Apoptotic ATPase)	PTHR23155 (LEUCINE-RICH REPEAT-CONTAINING PROTEIN),PTHR23155:SF419	PF00931 (NB-ARC domain)	N	-0.377055	0.999323	-0.474715	0.749338	0.17613	0.912272	-0.0050726	0.996598	-0.164817	0.975577	-0.359042	0.895864	-1.29401	0.351185	0.897015	0.480175
Prupe.1G050000.1	GO:0005509 (calcium ion binding)	IPR002048 (EF-hand domain),IPR011992 (EF-hand domain pair),IPR018247 (EF-Hand 1, calcium-binding site)	-	-	-	-	-	PF13499 (EF-hand domain pair),PF13202 (EF hand)	N	1.55397	NA	NA	NA	NA	NA	0.396423	NA	NA	NA	NA	NA	NA	NA	NA	NA
Prupe.1G050100.1	GO:0005509 (calcium ion binding)	IPR002048 (EF-hand domain),IPR011992 (EF-hand domain pair),IPR018247 (EF-Hand 1, calcium-binding site)	-	-	-	-	-	PF13499 (EF-hand domain pair)	N	2.29072	NA	NA	NA	NA	NA	NA	NA	NA	NA	NA	NA	NA	NA	NA	NA
Prupe.1G050200.1	GO:0005524 (ATP binding),GO:0006298 (mismatch repair),GO:0030983 (mismatched DNA binding)	IPR000305 (GIY-YIG nuclease superfamily),IPR000432 (DNA mismatch repair protein MutS, C-terminal),IPR007695 (DNA mismatch repair protein MutS-like, N-terminal),IPR016151 (DNA mismatch repair protein MutS, N-terminal),IPR027417 (P-loop containing nucleoside triphosphate hydrolase)	-	-	-	KOG0217 (Mismatch repair ATPase MSH6 (MutS family))	PTHR11361 (DNA MISMATCH REPAIR MUTS RELATED PROTEINS),PTHR11361:SF82	PF00488 (MutS domain V),PF01541 (GIY-YIG catalytic domain),PF01624 (MutS domain I)	N	0.2606	0.999323	0.426138	0.683532	-0.246743	0.844895	0.0464359	0.977439	-0.286281	0.865712	-0.204846	0.897183	-1.1415	0.0943977	-1.07048	0.178342
Prupe.1G050300.1	GO:0006950 (response to stress)	IPR006016 (UspA),IPR014729 (Rossmann-like alpha/beta/alpha sandwich fold)	-	-	-	-	PTHR31964:SF5,PTHR31964 (FAMILY NOT NAMED)	PF00582 (Universal stress protein family)	N	3.21939	NA	NA	NA	NA	NA	NA	NA	NA	NA	NA	NA	NA	NA	NA	NA
Prupe.1G050400.1	GO:0005515 (protein binding)	IPR001810 (F-box domain),IPR005174 (Protein of unknown function DUF295)	-	-	-	-	PTHR11102:SF11 (SEL-1-LIKE PROTEIN, SEL-1L),PTHR11102 (SEL-1-LIKE PROTEIN)	PF03478 (Protein of unknown function (DUF295)),PF00646 (F-box domain)	N	3.21939	NA	NA	NA	-0.93495	NA	-3.7789	NA	NA	NA	NA	NA	NA	NA	NA	NA
Prupe.1G050500.1	GO:0005515 (protein binding)	IPR001810 (F-box domain)	-	-	-	-	-	PF00646 (F-box domain)	N	NA	NA	1.75395	NA	1.93676	NA	NA	NA	NA	NA	NA	NA	NA	NA	NA	NA
Prupe.1G050600.1	GO:0016884 (carbon-nitrogen ligase activity, with glutamine as amido-N-donor),GO:0016874 (ligase activity)	IPR003789 (Aspartyl/glutamyl-tRNA amidotransferase subunit B-related),IPR004413 (Aspartyl/glutamyl-tRNA(Asn/Gln) amidotransferase, B subunit),IPR006075 (Aspartyl/Glutamyl-tRNA(Gln) amidotransferase, subunit B/E, catalytic),IPR017958 (Glutamyl-tRNA(Gln) amidotransferase, subunit B, conserved site),IPR017959 (Aspartyl/glutamyl-tRNA(Asn/Gln) amidotransferase, subunit B /E),IPR018027 (Asn/Gln amidotr…	K02434 (aspartyl-tRNA(Asn)/glutamyl-tRNA(Gln) amidotransferase subunit B [EC:6.3.5.6 6.3.5.7], aspartyl-tRNA(Asn)/glutamyl-tRNA (Gln) amidotransferase subunit B [EC:6.3.5.6 6.3.5.7])	ko00970 (Aminoacyl-tRNA biosynthesis)	6.3.5.7 (Glutaminyl-tRNA synthase (glutamine-hydrolyzing).),6.3.5.6 (Asparaginyl-tRNA synthase (glutamine-hydrolyzing).)	KOG2438 (Glutamyl-tRNA amidotransferase subunit B)	PTHR11659 (GLUTAMYL-TRNA(GLN) AMIDOTRANSFERASE SUBUNIT B (MITOCHONDRIAL AND PROKARYOTIC) PET112-RELATED),PTHR11659:SF1 (GLUTAMYL-TRNA AMIDOTRANSFERASE SUBUNIT B)	PF02637 (GatB domain),PF02934 (GatB/GatE catalytic domain)	Y	0.116521	0.999323	0.0309001	0.977581	0.0154443	0.986505	0.0644625	0.921528	0.0559259	0.954036	-0.129535	0.731787	0.0247168	0.949059	-0.531453	0.00263425
Prupe.1G050700.1	-	-	-	-	-	-	-	-	Y	-0.5416	0.977491	0.510168	0.346638	-0.0190103	0.986505	-0.293864	0.490403	0.0146421	0.991976	-0.100969	0.875971	-0.823189	7.36091e-05	0.397873	0.228183
Prupe.1G050800.1	GO:0005515 (protein binding),GO:0005634 (nucleus),GO:0042393 (histone binding),GO:0016571,GO:0008270 (zinc ion binding),GO:0018024 (histone-lysine N-methyltransferase activity),GO:0034968 (histone lysine methylation)	IPR001214 (SET domain),IPR003105 (SRA-YDG),IPR003606 (Pre-SET zinc-binding sub-group),IPR007728 (Pre-SET domain),IPR015947 (PUA-like domain),IPR025794 (Histone H3-K9 methyltransferase, plant)	K11420 (euchromatic histone-lysine N-methyltransferase [EC:2.1.1.43])	ko00310 (Lysine degradation),ko04211 (Longevity regulating pathway - mammal)	-	KOG1082 (Histone H3 (Lys9) methyltransferase SUV39H1/Clr4, required for transcriptional silencing)	PTHR22884 (SET DOMAIN PROTEINS),PTHR22884:SF95 (SET DOMAIN CONTAINING PROTEIN)	PF02182 (SAD/SRA domain),PF05033 (Pre-SET motif),PF00856 (SET domain)	Y	0.0702546	0.999323	-0.319364	0.500534	-0.437281	0.159991	-0.312787	0.428022	0.393444	0.324551	-0.0591232	0.92779	-0.102613	0.798399	-0.755557	0.000488378
Prupe.1G050900.1	-	IPR008390 (AWPM-19-like)	-	-	-	-	-	PF05512 (AWPM-19-like family)	Y	0.00373643	0.999843	-0.546122	0.0514429	-0.398007	0.00634657	-0.464811	0.00585927	-0.0943011	0.926278	0.117785	0.793996	-1.24805	3.95551e-16	-1.71378	1.14258e-22
Prupe.1G051000.1	-	IPR007019 (Surfeit locus 6),IPR029188 (Ribosomal RNA-processing protein 14, N-terminal),IPR029190 (Ribosomal RNA-processing protein 14/surfeit locus protein 6, C-terminal domain)	-	-	-	KOG2885 (Uncharacterized conserved protein)	PTHR14369 (SURFEIT LOCUS PROTEIN 6),PTHR14369:SF0 (SUBFAMILY NOT NAMED)	PF15459 (60S ribosome biogenesis protein Rrp14),PF04935 (Surfeit locus protein 6)	N	-0.224127	0.999323	0.2601	0.749165	0.595134	0.0826718	0.0610468	0.94276	0.077829	0.96101	-0.209229	0.769063	-0.027642	0.956253	0.579386	0.0881085
Prupe.1G051100.1	GO:0003677 (DNA binding),GO:0003682 (chromatin binding)	IPR001005 (SANT/Myb domain),IPR009057 (Homeodomain-like),IPR017930 (Myb domain)	K09422 (myb proto-oncogene protein, plant)	-	-	KOG0048 (Transcription factor, Myb superfamily)	PTHR10641 (MYB-LIKE DNA-BINDING PROTEIN MYB),PTHR10641:SF456	PF00249 (Myb-like DNA-binding domain)	N	NA	NA	0.10549	NA	-2.03113	NA	1.99739	NA	NA	NA	NA	NA	NA	NA	NA	NA
Prupe.1G051200.1	-	IPR029044 (Nucleotide-diphospho-sugar transferases)	-	-	-	-	-	-	N	-0.0469162	0.999323	-0.139126	0.891883	-0.192047	0.781175	-0.28219	0.609477	-0.0869441	0.950157	-0.0950844	0.892269	0.0575718	0.912109	-0.190054	0.528911
Prupe.1G051300.1	GO:0003677 (DNA binding),GO:0003682 (chromatin binding)	IPR001005 (SANT/Myb domain),IPR009057 (Homeodomain-like),IPR017930 (Myb domain)	K09422 (myb proto-oncogene protein, plant)	-	-	KOG0048 (Transcription factor, Myb superfamily)	PTHR10641 (MYB-LIKE DNA-BINDING PROTEIN MYB),PTHR10641:SF456	PF00249 (Myb-like DNA-binding domain)	N	-1.15578	0.999323	0.867362	0.811329	0.586866	0.863106	2.57269	NA	0.120967	NA	-0.673449	NA	-2.41852	NA	NA	NA
Prupe.1G051400.1	GO:0005515 (protein binding)	IPR002885 (Pentatricopeptide repeat),IPR011990 (Tetratricopeptide-like helical domain)	-	-	-	-	PTHR24015 (FAMILY NOT NAMED),PTHR24015:SF75 (SUBFAMILY NOT NAMED)	PF01535 (PPR repeat),PF13041 (PPR repeat family)	N	-0.935485	0.999323	0.408823	0.863787	0.807661	0.650868	0.823986	0.598869	0.282663	0.893734	0.189941	0.913769	-0.0852794	0.936751	-1.05567	0.0767697
Prupe.1G051500.1	GO:0043531 (ADP binding)	IPR002182 (NB-ARC),IPR027417 (P-loop containing nucleoside triphosphate hydrolase)	-	-	-	-	PTHR23155 (LEUCINE-RICH REPEAT-CONTAINING PROTEIN),PTHR23155:SF419	PF00931 (NB-ARC domain)	N	-0.147897	NA	-1.21746	NA	2.53423	0.590633	0.867933	NA	NA	NA	2.22859	0.694631	2.97253	NA	2.73955	NA
Prupe.1G051600.1	GO:0006810 (transport),GO:0016021 (integral to membrane)	IPR004324 (Folate-biopterin transporter),IPR020846 (Major facilitator superfamily domain)	-	-	-	-	PTHR31585:SF2,PTHR31585 (FAMILY NOT NAMED)	PF03092 (BT1 family)	N	0.145519	0.999323	0.862871	0.787611	-0.148075	0.960499	0.498904	0.821545	0.0358141	0.99197	0.0478464	0.984445	1.17881	0.144828	-0.603785	0.373522
Prupe.1G051700.1	-	-	-	-	-	-	-	-	N	0.877711	NA	-0.718954	NA	-0.871715	NA	1.78723	NA	0.232774	0.975538	-3.5579	0.328765	0.425748	0.897033	-0.992699	0.658928
Prupe.1G051800.1	GO:0043531 (ADP binding)	IPR002182 (NB-ARC),IPR027417 (P-loop containing nucleoside triphosphate hydrolase)	-	-	-	KOG4658 (Apoptotic ATPase)	PTHR23155 (LEUCINE-RICH REPEAT-CONTAINING PROTEIN),PTHR23155:SF419	PF00931 (NB-ARC domain)	N	NA	NA	NA	NA	2.86001	NA	3.9536	NA	NA	NA	NA	NA	NA	NA	NA	NA
Prupe.1G051900.1	-	-	-	-	-	-	-	-	N	NA	NA	0.940997	NA	NA	NA	-0.853487	NA	NA	NA	NA	NA	NA	NA	NA	NA
Prupe.1G052000.1	-	-	-	-	-	-	-	-	N	NA	NA	NA	NA	NA	NA	NA	NA	NA	NA	NA	NA	NA	NA	NA	NA
Prupe.1G052100.1	-	-	-	-	-	-	-	-	N	-2.36863	NA	NA	NA	3.65658	NA	-2.21224	NA	NA	NA	2.06523	NA	NA	NA	NA	NA
Prupe.1G052200.1	GO:0043531 (ADP binding)	IPR002182 (NB-ARC),IPR027417 (P-loop containing nucleoside triphosphate hydrolase)	-	-	-	KOG4658 (Apoptotic ATPase)	PTHR23155 (LEUCINE-RICH REPEAT-CONTAINING PROTEIN),PTHR23155:SF419	PF00931 (NB-ARC domain)	N	-0.65086	NA	NA	NA	2.3976	0.42699	-0.570805	NA	-0.753702	NA	-0.673449	NA	2.22143	NA	-0.477786	NA
Prupe.1G052300.1	GO:0008152 (metabolic process),GO:0016787 (hydrolase activity)	IPR006439 (HAD hydrolase, subfamily IA),IPR023214 (HAD-like domain)	-	-	-	KOG3085 (Predicted hydrolase (HAD superfamily))	PTHR19288 (4-NITROPHENYLPHOSPHATASE-RELATED),PTHR19288:SF38	PF13419 (Haloacid dehalogenase-like hydrolase)	N	0.080837	0.999323	0.219346	0.831253	-0.255117	0.718016	0.582587	0.208755	0.100383	0.930818	0.137212	0.793696	-0.0095108	0.987838	-0.158554	0.661385
Prupe.1G052400.1	GO:0008519 (ammonium transmembrane transporter activity),GO:0015696 (ammonium transport),GO:0016020 (membrane),GO:0072488 (ammonium transmembrane transport)	IPR001905 (Ammonium transporter),IPR018047 (Ammonium transporter, conserved site),IPR024041 (Ammonium transporter AmtB-like domain),IPR029020 (Ammonium/urea transporter)	K03320 (ammonium transporter, Amt family)	-	-	KOG0682 (Ammonia permease)	PTHR11730 (AMMONIUM TRANSPORTER),PTHR11730:SF6 (AMMONIUM TRANSPORTER)	PF00909 (Ammonium Transporter Family)	Y	0.414167	0.729176	-0.0604097	0.943932	-0.0451069	0.948589	-0.234597	0.26682	0.4593	0.00801702	0.808695	1.55546e-07	1.50553	6.31778e-16	2.03145	1.25909e-69
Prupe.1G052500.1	GO:0005515 (protein binding),GO:0006508 (proteolysis),GO:0008236 (serine-type peptidase activity)	IPR001478 (PDZ domain),IPR004447 (C-terminal-processing peptidase S41A),IPR005151 (Tail specific protease),IPR029045 (ClpP/crotonase-like domain)	-	-	-	-	PTHR32060 (FAMILY NOT NAMED),PTHR32060:SF7	PF03572 (Peptidase family S41),PF13180 (PDZ domain)	N	-0.0386036	0.999323	-0.0536852	0.949714	0.0345923	0.964826	-0.0642101	0.923052	-0.100362	0.931485	-0.162815	0.776476	-0.297551	0.376342	-0.294635	0.356883
Prupe.1G052600.1	-	-	-	-	-	-	-	-	N	0.192137	0.999323	0.819691	0.642618	-0.388256	0.770385	-0.294468	0.876877	-0.238777	0.915374	-0.788316	0.433927	0.606857	0.531026	-0.255673	0.840708
Prupe.1G052700.1	-	-	-	-	-	-	-	-	N	0.132034	0.999323	0.0771564	0.922368	0.0634913	0.920775	0.0652635	0.884447	-0.356492	0.34813	-0.0785545	0.838101	-0.31246	0.186676	0.250358	0.137629
Prupe.1G052800.1	-	-	-	-	-	-	-	-	N	NA	NA	NA	NA	NA	NA	1.08834	NA	NA	NA	NA	NA	NA	NA	NA	NA
Prupe.1G052900.1	GO:0005515 (protein binding)	IPR001810 (F-box domain),IPR005174 (Protein of unknown function DUF295)	-	-	-	-	-	PF03478 (Protein of unknown function (DUF295)),PF00646 (F-box domain)	N	0.348728	NA	NA	NA	3.52079	NA	-2.21224	NA	NA	NA	NA	NA	NA	NA	NA	NA
Prupe.1G053000.1	GO:0005515 (protein binding)	IPR001810 (F-box domain),IPR005174 (Protein of unknown function DUF295)	-	-	-	-	-	PF03478 (Protein of unknown function (DUF295))	N	NA	NA	1.85998	NA	NA	NA	1.25168	NA	NA	NA	NA	NA	NA	NA	NA	NA
Prupe.1G053100.1	GO:0008152 (metabolic process),GO:0016758 (transferase activity, transferring hexosyl groups)	IPR002213 (UDP-glucuronosyl/UDP-glucosyltransferase)	-	-	-	KOG1192 (UDP-glucuronosyl and UDP-glucosyl transferase)	PTHR11926:SF143,PTHR11926 (GLUCOSYL/GLUCURONOSYL TRANSFERASES)	PF00201 (UDP-glucoronosyl and UDP-glucosyl transferase)	N	NA	NA	NA	NA	1.93145	NA	2.05238	NA	NA	NA	NA	NA	NA	NA	NA	NA
Prupe.1G053200.1	GO:0008152 (metabolic process),GO:0016758 (transferase activity, transferring hexosyl groups)	IPR002213 (UDP-glucuronosyl/UDP-glucosyltransferase)	-	-	-	KOG1192 (UDP-glucuronosyl and UDP-glucosyl transferase)	PTHR11926:SF143,PTHR11926 (GLUCOSYL/GLUCURONOSYL TRANSFERASES)	PF00201 (UDP-glucoronosyl and UDP-glucosyl transferase)	N	-0.358546	NA	1.5054	NA	2.71946	NA	-0.853487	NA	-3.87346	NA	NA	NA	-0.662084	NA	2.00452	0.687804
Prupe.1G053300.1	GO:0008152 (metabolic process),GO:0016758 (transferase activity, transferring hexosyl groups)	IPR002213 (UDP-glucuronosyl/UDP-glucosyltransferase)	-	-	-	KOG1192 (UDP-glucuronosyl and UDP-glucosyl transferase)	PTHR11926:SF143,PTHR11926 (GLUCOSYL/GLUCURONOSYL TRANSFERASES)	PF00201 (UDP-glucoronosyl and UDP-glucosyl transferase)	Y	1.22256	0.999323	1.18957	0.598089	1.73103	0.112912	0.73392	0.646623	-1.31329	0.849445	4.071	0.000409973	7.11859	1.72455e-06	5.0334	0.0289068
Prupe.1G053400.1	GO:0008152 (metabolic process),GO:0016758 (transferase activity, transferring hexosyl groups)	IPR002213 (UDP-glucuronosyl/UDP-glucosyltransferase)	-	-	-	KOG1192 (UDP-glucuronosyl and UDP-glucosyl transferase)	PTHR11926:SF143,PTHR11926 (GLUCOSYL/GLUCURONOSYL TRANSFERASES)	PF00201 (UDP-glucoronosyl and UDP-glucosyl transferase)	N	-0.00929442	0.999843	0.264649	0.945385	-0.204399	0.964768	0.602535	0.892298	-4.13655	NA	0.00313693	0.999848	1.98443	0.581807	4.95296	0.0966553
Prupe.1G053500.1	GO:0008152 (metabolic process),GO:0016758 (transferase activity, transferring hexosyl groups)	IPR002213 (UDP-glucuronosyl/UDP-glucosyltransferase)	-	-	-	KOG1192 (UDP-glucuronosyl and UDP-glucosyl transferase)	PTHR11926:SF143,PTHR11926 (GLUCOSYL/GLUCURONOSYL TRANSFERASES)	PF00201 (UDP-glucoronosyl and UDP-glucosyl transferase)	N	-1.8886	NA	NA	NA	NA	NA	NA	NA	NA	NA	NA	NA	NA	NA	NA	NA
Prupe.1G053600.1	GO:0005515 (protein binding)	IPR001680 (WD40 repeat),IPR015943 (WD40/YVTN repeat-like-containing domain),IPR017986 (WD40-repeat-containing domain),IPR019775 (WD40 repeat, conserved site)	K17985 (activating molecule in BECN1-regulated autophagy protein 1)	-	-	-	PTHR22874:SF1 (SUBFAMILY NOT NAMED),PTHR22874 (FAMILY NOT NAMED)	PF00400 (WD domain, G-beta repeat)	Y	-0.147664	0.999323	-0.0803244	0.903537	-0.0451568	0.942525	-0.0499561	0.915599	0.124177	0.832119	-0.0742498	0.824125	0.38782	0.0323298	-0.267663	0.104886
Prupe.1G053700.1	-	-	-	-	-	-	-	-	N	0.592196	NA	-2.43616	NA	-3.03942	NA	1.95382	NA	-0.862174	NA	NA	NA	-1.57695	NA	0.0673714	NA
Prupe.1G053800.1	GO:0000272 (polysaccharide catabolic process),GO:0005975 (carbohydrate metabolic process),GO:0016161 (beta-amylase activity)	IPR001371 (Glycoside hydrolase, family 14B, plant),IPR001554 (Glycoside hydrolase, family 14),IPR013781 (Glycoside hydrolase, catalytic domain),IPR017853 (Glycoside hydrolase superfamily),IPR018238 (Glycoside hydrolase, family 14, conserved site)	K01177 (beta-amylase [EC:3.2.1.2])	ko00500 (Starch and sucrose metabolism)	-	-	PTHR31352 (FAMILY NOT NAMED),PTHR31352:SF1	PF01373 (Glycosyl hydrolase family 14)	Y	0.0116824	0.999323	-0.570197	0.000712081	-0.414839	0.000940096	-0.462328	0.000137474	-0.0426732	0.959899	-0.348366	0.00187959	-0.475841	0.00167766	-0.74765	1.03243e-15
Prupe.1G053900.1	-	-	-	-	-	-	-	-	N	NA	NA	NA	NA	NA	NA	2.05238	NA	NA	NA	NA	NA	NA	NA	NA	NA
Prupe.1G054000.1	GO:0005515 (protein binding),GO:0006629 (lipid metabolic process)	IPR000008 (C2 domain),IPR002921 (Fungal lipase-like domain),IPR029058 (Alpha/Beta hydrolase fold)	-	-	-	KOG4569 (Predicted lipase)	PTHR23180 (CENTAURIN/ARF),PTHR23180:SF203	PF00168 (C2 domain),PF01764 (Lipase (class 3))	Y	-0.177782	0.999323	-0.0740823	0.922944	-0.265174	0.572526	-0.338345	0.189107	-0.611243	0.230683	-0.521124	0.0286538	-0.276277	0.335275	-0.217473	0.455534
Prupe.1G054100.1	-	-	-	-	-	-	-	-	N	0.424087	0.999323	0.315485	0.945385	1.16814	0.489945	-2.48012	0.263252	0.686737	0.930778	-1.38593	0.831881	-1.42644	NA	-0.09766	0.9783
Prupe.1G054200.1	GO:0005515 (protein binding),GO:0003774 (motor activity),GO:0005524 (ATP binding),GO:0016459 (myosin complex)	IPR000048 (IQ motif, EF-hand binding site),IPR001609 (Myosin head, motor domain),IPR002710 (Dilute),IPR004009 (Myosin, N-terminal, SH3-like),IPR018444 (Dil domain),IPR027417 (P-loop containing nucleoside triphosphate hydrolase)	K10357 (myosin V)	-	-	KOG0160 (Myosin class V heavy chain)	PTHR13140 (MYOSIN),PTHR13140:SF256	PF01843 (DIL domain),PF00612 (IQ calmodulin-binding motif),PF02736 (Myosin N-terminal SH3-like domain),PF00063 (Myosin head (motor domain))	N	-1.30041	0.999323	-0.0957058	NA	1.36565	0.757566	3.20379	NA	-1.16528	0.711204	0.274099	0.9547	-1.18782	0.672652	-0.74109	0.82692
Prupe.1G054300.1	GO:0004499 (N,N-dimethylaniline monooxygenase activity),GO:0055114 (oxidation-reduction process),GO:0016491 (oxidoreductase activity),GO:0050660 (flavin adenine dinucleotide binding),GO:0050661 (NADP binding)	IPR000103 (Pyridine nucleotide-disulphide oxidoreductase, class-II),IPR013027 (FAD-dependent pyridine nucleotide-disulphide oxidoreductase),IPR020946 (Flavin monooxygenase-like)	K11816 (indole-3-pyruvate monooxygenase [EC:1.14.13.168], YUCCA family monooxygenase [EC:1.14.13.-])	ko00380 (Tryptophan metabolism)	1.14.13.- (With NADH or NADPH as one donor, and incorporation of one atom of oxygen.)	KOG1399 (Flavin-containing monooxygenase)	PTHR23023:SF83,PTHR23023 (DIMETHYLANILINE MONOOXYGENASE)	PF00743 (Flavin-binding monooxygenase-like)	N	NA	NA	NA	NA	-1.63639	NA	-0.853487	NA	NA	NA	NA	NA	NA	NA	NA	NA
Prupe.1G054400.1	-	IPR007525 (Coenzyme F420 hydrogenase/dehydrogenase beta subunit, C-terminal)	-	-	-	-	PTHR31332:SF0 (SUBFAMILY NOT NAMED),PTHR31332 (FAMILY NOT NAMED)	PF04432 (Coenzyme F420 hydrogenase/dehydrogenase, beta subunit C terminus)	N	-0.00843453	0.999843	3.19241	NA	-0.345621	0.948883	1.15406	NA	-3.83065	NA	-1.33188	0.845654	-0.646842	NA	NA	NA
Prupe.1G054500.1	-	-	-	-	-	-	-	-	N	0.772733	NA	-1.67637	NA	1.35679	NA	-2.21224	NA	-1.08918	0.892693	0.716979	0.892269	-2.87154	NA	-0.0686266	0.987952
Prupe.1G054600.1	-	IPR007516 (Coenzyme F420 hydrogenase/dehydrogenase beta subunit, N-terminal),IPR007525 (Coenzyme F420 hydrogenase/dehydrogenase beta subunit, C-terminal)	K18010 (7-hydroxymethyl chlorophyll a reductase [EC:1.17.7.2]),K00441 (coenzyme F420 hydrogenase beta subunit [EC:1.12.98.1])	ko00860 (Porphyrin and chlorophyll metabolism)	1.12.98.1 (Coenzyme F420 hydrogenase.)	-	PTHR31332:SF0 (SUBFAMILY NOT NAMED),PTHR31332 (FAMILY NOT NAMED)	PF04422 (Coenzyme F420 hydrogenase/dehydrogenase, beta subunit N-term),PF04432 (Coenzyme F420 hydrogenase/dehydrogenase, beta subunit C terminus)	N	-0.152646	0.999323	-0.204133	0.815982	0.0831066	0.939998	-0.173582	0.819977	-0.248124	0.789017	0.0516883	0.96219	-0.610656	0.177085	-0.761744	0.247183
Prupe.1G054700.1	-	-	-	-	-	-	-	-	Y	0.188138	0.999323	0.124953	0.860581	-0.233091	0.636764	0.0604739	0.91981	-0.0622055	0.970609	-0.0689682	0.904885	0.133879	0.686849	0.457769	0.0282191
Prupe.1G054800.1	GO:0005515 (protein binding)	IPR004045 (Glutathione S-transferase, N-terminal),IPR010987 (Glutathione S-transferase, C-terminal-like),IPR012336 (Thioredoxin-like fold)	-	-	-	-	PTHR11260:SF39 (PUTATIVE UNCHARACTERIZED PROTEIN),PTHR11260 (GLUTATHIONE S-TRANSFERASE, GST, SUPERFAMILY, GST DOMAIN CONTAINING)	PF13417 (Glutathione S-transferase, N-terminal domain)	Y	-0.0547954	NA	3.97208	NA	-0.463816	NA	0.701908	NA	0.488653	NA	1.40545	0.694656	4.43811	0.112821	6.17733	0.000359828
Prupe.1G054900.1	GO:0005515 (protein binding)	IPR004045 (Glutathione S-transferase, N-terminal),IPR010987 (Glutathione S-transferase, C-terminal-like),IPR012336 (Thioredoxin-like fold)	K00799 (glutathione S-transferase [EC:2.5.1.18])	ko00480 (Glutathione metabolism),ko00980 (Metabolism of xenobiotics by cytochrome P450),ko00982 (Drug metabolism - cytochrome P450),ko05204 (Chemical carcinogenesis)	-	KOG0406 (Glutathione S-transferase)	PTHR11260:SF39 (PUTATIVE UNCHARACTERIZED PROTEIN),PTHR11260 (GLUTATHIONE S-TRANSFERASE, GST, SUPERFAMILY, GST DOMAIN CONTAINING)	PF13417 (Glutathione S-transferase, N-terminal domain),PF13410 (Glutathione S-transferase, C-terminal domain)	Y	0.257524	0.999323	0.658295	0.383312	1.05617	0.00347503	0.241364	0.781287	-0.223838	0.905539	1.09178	6.47022e-05	1.69916	2.38733e-10	3.2109	6.19628e-32
Prupe.1G055000.1	GO:0005515 (protein binding)	IPR004045 (Glutathione S-transferase, N-terminal),IPR004046 (Glutathione S-transferase, C-terminal),IPR010987 (Glutathione S-transferase, C-terminal-like),IPR012336 (Thioredoxin-like fold)	K00799 (glutathione S-transferase [EC:2.5.1.18])	ko00480 (Glutathione metabolism),ko00980 (Metabolism of xenobiotics by cytochrome P450),ko00982 (Drug metabolism - cytochrome P450),ko05204 (Chemical carcinogenesis)	-	KOG0406 (Glutathione S-transferase)	PTHR11260:SF39 (PUTATIVE UNCHARACTERIZED PROTEIN),PTHR11260 (GLUTATHIONE S-TRANSFERASE, GST, SUPERFAMILY, GST DOMAIN CONTAINING)	PF00043 (Glutathione S-transferase, C-terminal domain),PF13417 (Glutathione S-transferase, N-terminal domain)	Y	0.401983	0.999323	1.16508	0.0560164	2.93925	3.84021e-21	2.29593	1.10021e-18	0.473406	0.817984	4.51645	2.99975e-76	5.00852	5.72941e-82	7.45927	1.22079e-154
Prupe.1G055100.1	GO:0006508 (proteolysis),GO:0008234 (cysteine-type peptidase activity)	IPR003653 (Peptidase C48, SUMO/Sentrin/Ubl1)	-	-	-	-	-	PF02902 (Ulp1 protease family, C-terminal catalytic domain)	N	NA	NA	NA	NA	NA	NA	NA	NA	NA	NA	NA	NA	NA	NA	NA	NA
Prupe.1G055200.1	GO:0005515 (protein binding)	IPR001611 (Leucine-rich repeat),IPR003591 (Leucine-rich repeat, typical subtype),IPR025875 (Leucine rich repeat 4)	-	-	-	KOG0472 (Leucine-rich repeat protein)	PTHR24420:SF637,PTHR24420 (LEUCINE-RICH REPEAT RECEPTOR-LIKE PROTEIN KINASE)	PF13855 (Leucine rich repeat),PF13516 (Leucine Rich repeat),PF13504 (Leucine rich repeat),PF00560 (Leucine Rich Repeat),PF12799 (Leucine Rich repeats (2 copies))	N	1.55397	NA	NA	NA	NA	NA	-2.66522	NA	NA	NA	4.46425	0.15463	3.35095	NA	2.97163	NA
Prupe.1G055300.1	GO:0005515 (protein binding)	IPR004045 (Glutathione S-transferase, N-terminal),IPR004046 (Glutathione S-transferase, C-terminal),IPR010987 (Glutathione S-transferase, C-terminal-like),IPR012336 (Thioredoxin-like fold)	-	-	-	KOG0406 (Glutathione S-transferase)	PTHR11260:SF16 (GLUTATHIONE S-TRANSFERASE),PTHR11260 (GLUTATHIONE S-TRANSFERASE, GST, SUPERFAMILY, GST DOMAIN CONTAINING)	PF00043 (Glutathione S-transferase, C-terminal domain)	N	NA	NA	NA	NA	NA	NA	NA	NA	NA	NA	NA	NA	NA	NA	NA	NA
Prupe.1G055400.1	-	IPR025558 (Domain of unknown function DUF4283),IPR025836 (Zinc knuckle CX2CX4HX4C)	-	-	-	-	PTHR31286 (FAMILY NOT NAMED),PTHR31286:SF1	PF14392 (Zinc knuckle),PF14111 (Domain of unknown function (DUF4283))	N	1.85464	NA	NA	NA	1.93145	NA	-1.14992	NA	-0.862174	NA	NA	NA	NA	NA	NA	NA
Prupe.1G055500.1	-	IPR010264 (Plant self-incompatibility S1)	-	-	-	-	PTHR31232:SF2,PTHR31232 (FAMILY NOT NAMED)	PF05938 (Plant self-incompatibility protein S1)	N	NA	NA	NA	NA	0.988604	NA	NA	NA	NA	NA	NA	NA	NA	NA	NA	NA
Prupe.1G055600.1	-	IPR010264 (Plant self-incompatibility S1)	-	-	-	-	PTHR31232:SF2,PTHR31232 (FAMILY NOT NAMED)	PF05938 (Plant self-incompatibility protein S1)	N	NA	NA	NA	NA	NA	NA	NA	NA	NA	NA	NA	NA	NA	NA	NA	NA
Prupe.1G055700.1	GO:0008152 (metabolic process),GO:0016758 (transferase activity, transferring hexosyl groups)	IPR002213 (UDP-glucuronosyl/UDP-glucosyltransferase)	-	-	-	-	PTHR11926:SF143,PTHR11926 (GLUCOSYL/GLUCURONOSYL TRANSFERASES)	-	N	NA	NA	NA	NA	NA	NA	NA	NA	NA	NA	NA	NA	NA	NA	NA	NA
Prupe.1G055800.1	GO:0008152 (metabolic process),GO:0016758 (transferase activity, transferring hexosyl groups)	IPR002213 (UDP-glucuronosyl/UDP-glucosyltransferase)	-	-	-	KOG1192 (UDP-glucuronosyl and UDP-glucosyl transferase)	PTHR11926 (GLUCOSYL/GLUCURONOSYL TRANSFERASES),PTHR11926:SF143	PF00201 (UDP-glucoronosyl and UDP-glucosyl transferase)	N	NA	NA	NA	NA	NA	NA	NA	NA	NA	NA	NA	NA	NA	NA	NA	NA
Prupe.1G055900.1	GO:0005515 (protein binding)	IPR004045 (Glutathione S-transferase, N-terminal),IPR004046 (Glutathione S-transferase, C-terminal),IPR010987 (Glutathione S-transferase, C-terminal-like),IPR012336 (Thioredoxin-like fold)	K00799 (glutathione S-transferase [EC:2.5.1.18])	ko00480 (Glutathione metabolism),ko00980 (Metabolism of xenobiotics by cytochrome P450),ko00982 (Drug metabolism - cytochrome P450),ko05204 (Chemical carcinogenesis)	-	KOG0406 (Glutathione S-transferase)	PTHR11260:SF39 (PUTATIVE UNCHARACTERIZED PROTEIN),PTHR11260 (GLUTATHIONE S-TRANSFERASE, GST, SUPERFAMILY, GST DOMAIN CONTAINING)	PF00043 (Glutathione S-transferase, C-terminal domain),PF13417 (Glutathione S-transferase, N-terminal domain)	N	NA	NA	NA	NA	-0.93495	NA	-0.704594	NA	NA	NA	NA	NA	NA	NA	NA	NA
Prupe.1G056000.1	GO:0005515 (protein binding)	IPR004045 (Glutathione S-transferase, N-terminal),IPR010987 (Glutathione S-transferase, C-terminal-like),IPR012336 (Thioredoxin-like fold)	K00799 (glutathione S-transferase [EC:2.5.1.18])	ko00480 (Glutathione metabolism),ko00980 (Metabolism of xenobiotics by cytochrome P450),ko00982 (Drug metabolism - cytochrome P450),ko05204 (Chemical carcinogenesis)	-	KOG0406 (Glutathione S-transferase)	PTHR11260:SF39 (PUTATIVE UNCHARACTERIZED PROTEIN),PTHR11260 (GLUTATHIONE S-TRANSFERASE, GST, SUPERFAMILY, GST DOMAIN CONTAINING)	PF13417 (Glutathione S-transferase, N-terminal domain),PF13410 (Glutathione S-transferase, C-terminal domain)	N	NA	NA	NA	NA	-3.6228	NA	1.07007	NA	NA	NA	NA	NA	NA	NA	NA	NA
Prupe.1G056100.1	GO:0005515 (protein binding)	IPR004045 (Glutathione S-transferase, N-terminal),IPR004046 (Glutathione S-transferase, C-terminal),IPR010987 (Glutathione S-transferase, C-terminal-like),IPR012336 (Thioredoxin-like fold)	K00799 (glutathione S-transferase [EC:2.5.1.18])	ko00480 (Glutathione metabolism),ko00980 (Metabolism of xenobiotics by cytochrome P450),ko00982 (Drug metabolism - cytochrome P450),ko05204 (Chemical carcinogenesis)	-	KOG0406 (Glutathione S-transferase)	PTHR11260:SF39 (PUTATIVE UNCHARACTERIZED PROTEIN),PTHR11260 (GLUTATHIONE S-TRANSFERASE, GST, SUPERFAMILY, GST DOMAIN CONTAINING)	PF00043 (Glutathione S-transferase, C-terminal domain),PF13417 (Glutathione S-transferase, N-terminal domain)	N	-1.17391	NA	NA	NA	NA	NA	-1.45518	NA	NA	NA	NA	NA	NA	NA	NA	NA
Prupe.1G056200.1	-	IPR009346 (GRIM-19)	K11353 (NADH dehydrogenase (ubiquinone) 1 alpha subcomplex subunit 13, NADH dehydrogenase (ubiquinone) 1 alpha subcomplex 13 [EC:1.6.5.3 1.6.99.3])	ko00190 (Oxidative phosphorylation),ko05010 (Alzheimer's disease),ko05012 (Parkinson's disease),ko05016 (Huntington's disease),ko04932 (Non-alcoholic fatty liver disease (NAFLD))	1.6.99.3 (NADH dehydrogenase.),1.6.5.3 (NADH:ubiquinone reductase (H(+)-translocating).)	KOG3300 (NADH:ubiquinone oxidoreductase, B16.6 subunit/cell death-regulatory protein)	PTHR12966 (NADH DEHYDROGENASE [UBIQUINONE] 1 ALPHA SUBCOMPLEX SUBUNIT 13),PTHR12966:SF0 (NADH DEHYDROGENASE [UBIQUINONE] 1 ALPHA SUBCOMPLEX SUBUNIT 13)	PF06212 (GRIM-19 protein)	N	0.147002	0.999323	0.00647441	0.990938	-0.0523822	0.923981	-0.220424	0.246635	-0.0128255	0.986879	-0.171967	0.39016	-0.239195	0.309145	0.115689	0.459889
Prupe.1G056300.1	GO:0005524 (ATP binding),GO:0005737 (cytoplasm),GO:0044267 (cellular protein metabolic process),GO:0042026,GO:0006457 (protein folding)	IPR001844 (Chaperonin Cpn60),IPR002423 (Chaperonin Cpn60/TCP-1),IPR018370 (Chaperonin Cpn60, conserved site),IPR027409 (GroEL-like apical domain),IPR027413 (GroEL-like equatorial domain)	K04077 (chaperonin GroEL)	ko03018 (RNA degradation),ko04212 (Longevity regulating pathway - worm),ko04940 (Type I diabetes mellitus),ko05134 (Legionellosis),ko05152 (Tuberculosis)	-	KOG0356 (Mitochondrial chaperonin, Cpn60/Hsp60p)	PTHR11353 (CHAPERONIN)	PF00118 (TCP-1/cpn60 chaperonin family)	Y	-0.141668	0.999323	0.50521	0.605486	0.635193	0.097613	0.93863	0.113146	-0.0626446	0.96949	-0.132281	0.847896	0.21309	0.648404	0.78266	0.0247656
Prupe.1G056400.1	GO:0005634 (nucleus),GO:0005515 (protein binding),GO:0016568 (chromatin modification),GO:0008270 (zinc ion binding)	IPR001965 (Zinc finger, PHD-type),IPR011011 (Zinc finger, FYVE/PHD-type),IPR013083 (Zinc finger, RING/FYVE/PHD-type),IPR019786 (Zinc finger, PHD-type, conserved site),IPR019787 (Zinc finger, PHD-finger),IPR024610 (Inhibitor of growth protein, N-terminal),IPR028651 (ING family)	K11346 (inhibitor of growth protein 4)	-	-	KOG1973 (Chromatin remodeling protein, contains PHD Zn-finger)	PTHR10333 (INHIBITOR OF GROWTH PROTEIN)	PF12998 (Inhibitor of growth proteins N-terminal histone-binding),PF00628 (PHD-finger)	N	0.319122	0.999323	-0.152446	0.865158	0.227997	0.694472	-0.0696655	0.917023	-0.394967	0.6581	0.107259	0.903259	-0.35579	0.377988	0.654302	0.0516768
Prupe.1G056500.1	GO:0006886 (intracellular protein transport),GO:0006888 (ER to Golgi vesicle-mediated transport),GO:0008270 (zinc ion binding),GO:0030127 (COPII vesicle coat)	IPR002035 (von Willebrand factor, type A),IPR006895 (Zinc finger, Sec23/Sec24-type),IPR006896 (Sec23/Sec24, trunk domain),IPR006900 (Sec23/Sec24, helical domain),IPR007123 (Gelsolin-like domain),IPR012990 (Sec23/Sec24 beta-sandwich),IPR029006 (ADF-H/Gelsolin-like domain)	K14007 (protein transport protein SEC24)	ko04141 (Protein processing in endoplasmic reticulum)	-	KOG1984 (Vesicle coat complex COPII, subunit SFB3)	PTHR13803:SF9,PTHR13803 (SEC24-RELATED PROTEIN)	PF04811 (Sec23/Sec24 trunk domain),PF04815 (Sec23/Sec24 helical domain),PF04810 (Sec23/Sec24 zinc finger),PF08033 (Sec23/Sec24 beta-sandwich domain),PF00626 (Gelsolin repeat)	N	0.0818341	0.999323	-0.14965	0.795575	0.0213175	0.971894	0.205076	0.444288	0.286247	0.158836	0.0186436	0.96698	0.299753	0.102123	0.19468	0.060212
Prupe.1G056600.1	GO:0016020 (membrane)	IPR005016 (Serine incorporator/TMS membrane protein)	-	-	-	KOG2592 (Tumor differentially expressed (TDE) protein)	PTHR10383 (SERINE INCORPORATOR),PTHR10383:SF23	PF03348 (Serine incorporator (Serinc))	N	NA	NA	NA	NA	NA	NA	NA	NA	NA	NA	1.2501	NA	NA	NA	NA	NA
Prupe.1G056700.1	-	IPR004265 (Plant disease resistance response protein)	-	-	-	-	PTHR21495 (NUCLEOPORIN-RELATED),PTHR21495:SF43	PF03018 (Dirigent-like protein)	N	NA	NA	NA	NA	NA	NA	NA	NA	NA	NA	NA	NA	NA	NA	NA	NA
Prupe.1G056800.1	-	IPR004265 (Plant disease resistance response protein)	-	-	-	-	PTHR21495 (NUCLEOPORIN-RELATED),PTHR21495:SF43	PF03018 (Dirigent-like protein)	N	0.243778	0.999323	-0.683436	0.773228	0.200926	0.946583	0.943962	0.804577	-2.21086	0.687619	0.575323	0.938028	-1.55215	0.473728	-0.790283	NA
Prupe.1G056900.1	GO:0004417 (hydroxyethylthiazole kinase activity),GO:0009228 (thiamine biosynthetic process)	IPR000417 (Hydroxyethylthiazole kinase),IPR029056 (Ribokinase-like)	K00878 (hydroxyethylthiazole kinase [EC:2.7.1.50])	ko00730 (Thiamine metabolism)	2.7.1.50 (Hydroxyethylthiazole kinase.)	-	PTHR20857 (THIAMINE-PHOSPHATE PYROPHOSPHORYLASE)	PF02110 (Hydroxyethylthiazole kinase family)	N	0.434351	0.999323	0.0770948	0.957543	-0.337634	0.743695	-0.0192187	0.986122	0.00844885	0.997545	-0.628422	0.502483	-0.246433	0.773609	-0.70957	0.338906
Prupe.1G057000.1	-	IPR010264 (Plant self-incompatibility S1)	-	-	-	-	PTHR31232:SF2,PTHR31232 (FAMILY NOT NAMED)	PF05938 (Plant self-incompatibility protein S1)	N	NA	NA	-1.67637	NA	NA	NA	NA	NA	NA	NA	NA	NA	NA	NA	NA	NA
Prupe.1G057100.1	-	IPR010264 (Plant self-incompatibility S1)	-	-	-	-	-	PF05938 (Plant self-incompatibility protein S1)	N	NA	NA	NA	NA	NA	NA	NA	NA	NA	NA	NA	NA	NA	NA	NA	NA
Prupe.1G057200.1	-	IPR010264 (Plant self-incompatibility S1)	-	-	-	-	PTHR31232:SF2,PTHR31232 (FAMILY NOT NAMED)	PF05938 (Plant self-incompatibility protein S1)	N	2.29072	NA	NA	NA	1.78658	NA	NA	NA	NA	NA	NA	NA	NA	NA	NA	NA
Prupe.1G057300.1	-	IPR010264 (Plant self-incompatibility S1)	-	-	-	-	PTHR31232:SF2,PTHR31232 (FAMILY NOT NAMED)	PF05938 (Plant self-incompatibility protein S1)	N	NA	NA	NA	NA	NA	NA	NA	NA	NA	NA	NA	NA	NA	NA	NA	NA
Prupe.1G057400.1	GO:0008375 (acetylglucosaminyltransferase activity),GO:0016020 (membrane)	IPR003406 (Glycosyl transferase, family 14)	-	-	-	KOG0799 (Branching enzyme)	PTHR19297:SF75,PTHR19297 (GLYCOSYLTRANSFERASE 14 FAMILY MEMBER)	PF02485 (Core-2/I-Branching enzyme)	N	-0.0822225	0.999323	0.0480876	0.972835	0.122892	0.931189	0.471358	0.515288	0.351195	0.487114	0.0221275	0.982644	-0.0333655	0.953826	-0.347833	0.291219
Prupe.1G057500.1	GO:0016020 (membrane)	IPR001727 (Uncharacterised protein family UPF0016)	-	-	-	KOG2881 (Predicted membrane protein)	PTHR12608:SF3 (TRANSMEMBRANE PROTEIN FT27 - RELATED),PTHR12608 (TRANSMEMBRANE PROTEIN HTP-1 RELATED)	PF01169 (Uncharacterized protein family UPF0016)	Y	0.308458	0.999323	0.00216682	0.997724	-0.150261	0.779199	-0.164088	0.743338	0.151327	0.782235	-0.0549653	0.937139	-0.0662371	0.8382	0.529624	0.0034453
Prupe.1G057600.1	GO:0005515 (protein binding),GO:0016772 (transferase activity, transferring phosphorus-containing groups),GO:0004672 (protein kinase activity),GO:0004674 (protein serine/threonine kinase activity),GO:0005524 (ATP binding),GO:0006468 (protein phosphorylation)	IPR000719 (Protein kinase domain),IPR001611 (Leucine-rich repeat),IPR002290 (Serine/threonine/dual specificity protein kinase, catalytic domain),IPR003591 (Leucine-rich repeat, typical subtype),IPR008271 (Serine/threonine-protein kinase, active site),IPR011009 (Protein kinase-like domain),IPR013210 (Leucine-rich repeat-containing N-terminal, type 2),IPR013320 (Concanavalin A-like lectin/glucanase…	-	-	-	KOG1187 (Serine/threonine protein kinase)	PTHR24420:SF595,PTHR24420 (LEUCINE-RICH REPEAT RECEPTOR-LIKE PROTEIN KINASE)	PF13516 (Leucine Rich repeat),PF00069 (Protein kinase domain),PF08263 (Leucine rich repeat N-terminal domain),PF00560 (Leucine Rich Repeat),PF12799 (Leucine Rich repeats (2 copies))	Y	0.154852	0.999323	0.170619	0.849476	0.693033	0.0673566	-0.056103	0.9424	0.0362199	0.990083	0.712686	0.0600445	1.71101	5.2807e-08	0.915581	0.00386845
Prupe.1G057700.1	-	IPR010264 (Plant self-incompatibility S1)	-	-	-	-	PTHR31232:SF2,PTHR31232 (FAMILY NOT NAMED)	PF05938 (Plant self-incompatibility protein S1)	N	NA	NA	NA	NA	NA	NA	0.269717	NA	NA	NA	NA	NA	NA	NA	NA	NA
Prupe.1G057800.1	-	IPR010264 (Plant self-incompatibility S1)	-	-	-	-	PTHR31232:SF2,PTHR31232 (FAMILY NOT NAMED)	PF05938 (Plant self-incompatibility protein S1)	N	NA	NA	NA	NA	NA	NA	NA	NA	NA	NA	NA	NA	NA	NA	NA	NA
Prupe.1G057900.1	GO:0008270 (zinc ion binding),GO:0016491 (oxidoreductase activity),GO:0055114 (oxidation-reduction process)	IPR002085 (Alcohol dehydrogenase superfamily, zinc-type),IPR011032 (GroES (chaperonin 10)-like),IPR013149 (Alcohol dehydrogenase, C-terminal),IPR013154 (Alcohol dehydrogenase GroES-like),IPR016040 (NAD(P)-binding domain)	-	-	-	KOG0024 (Sorbitol dehydrogenase)	PTHR11695:SF451,PTHR11695 (ALCOHOL DEHYDROGENASE RELATED)	PF08240 (Alcohol dehydrogenase GroES-like domain),PF00107 (Zinc-binding dehydrogenase)	N	NA	NA	0.89731	NA	NA	NA	NA	NA	NA	NA	NA	NA	NA	NA	NA	NA
Prupe.1G058000.1	GO:0033926 (glycopeptide alpha-N-acetylgalactosaminidase activity),GO:0003824 (catalytic activity)	IPR008928 (Six-hairpin glycosidase-like),IPR024746 (Glycosyl hydrolase family 100)	-	-	-	-	PTHR31916:SF3,PTHR31916 (FAMILY NOT NAMED)	PF12899 (Alkaline and neutral invertase)	N	NA	NA	NA	NA	NA	NA	NA	NA	NA	NA	NA	NA	NA	NA	NA	NA
Prupe.1G058100.1	-	IPR010264 (Plant self-incompatibility S1)	-	-	-	-	PTHR31232:SF2,PTHR31232 (FAMILY NOT NAMED)	PF05938 (Plant self-incompatibility protein S1)	N	NA	NA	NA	NA	NA	NA	-1.66534	NA	NA	NA	NA	NA	NA	NA	NA	NA
Prupe.1G058200.1	-	IPR010264 (Plant self-incompatibility S1)	-	-	-	-	-	PF05938 (Plant self-incompatibility protein S1)	N	NA	NA	NA	NA	NA	NA	-2.14926	NA	NA	NA	NA	NA	NA	NA	NA	NA
Prupe.1G058300.1	GO:0004672 (protein kinase activity),GO:0016772 (transferase activity, transferring phosphorus-containing groups),GO:0005524 (ATP binding),GO:0004674 (protein serine/threonine kinase activity),GO:0006468 (protein phosphorylation)	IPR000719 (Protein kinase domain),IPR001245 (Serine-threonine/tyrosine-protein kinase catalytic domain),IPR002290 (Serine/threonine/dual specificity protein kinase, catalytic domain),IPR008271 (Serine/threonine-protein kinase, active site),IPR011009 (Protein kinase-like domain),IPR017441 (Protein kinase, ATP binding site)	-	-	-	KOG0581 (Mitogen-activated protein kinase kinase (MAP2K))	PTHR24360 (MAPKK/MEKK)	PF00069 (Protein kinase domain)	N	2.80519	NA	-2.2486	NA	1.78658	NA	-0.853487	NA	NA	NA	NA	NA	NA	NA	NA	NA
Prupe.1G058400.1	-	IPR010264 (Plant self-incompatibility S1)	-	-	-	-	PTHR31232:SF2,PTHR31232 (FAMILY NOT NAMED)	PF05938 (Plant self-incompatibility protein S1)	N	-0.402703	0.999323	0.765275	0.673941	-0.158833	0.939998	0.337757	0.833271	-0.610172	0.960579	NA	NA	NA	NA	NA	NA
Prupe.1G058500.1	-	IPR009886 (HCaRG)	-	-	-	-	PTHR15663 (FAMILY NOT NAMED)	PF07258 (HCaRG protein)	N	NA	NA	NA	NA	NA	NA	NA	NA	NA	NA	NA	NA	NA	NA	NA	NA
Prupe.1G058600.1	-	IPR010264 (Plant self-incompatibility S1)	-	-	-	-	PTHR31232:SF2,PTHR31232 (FAMILY NOT NAMED)	PF05938 (Plant self-incompatibility protein S1)	N	NA	NA	NA	NA	NA	NA	NA	NA	NA	NA	NA	NA	NA	NA	NA	NA
Prupe.1G058700.1	-	-	-	-	-	-	-	-	N	0.115904	0.999323	0.170574	0.961666	-0.377508	0.937483	-0.593185	0.820411	-0.826913	0.897443	-0.00500307	0.999293	-1.76411	0.489573	-0.286811	0.908671
Prupe.1G058800.1	-	-	-	-	-	-	-	-	N	0.615444	0.999323	0.397601	0.891488	0.363199	0.906878	-0.509209	0.823168	-0.0998576	0.986236	-0.186953	0.945932	-0.930517	0.492131	0.445059	0.795933
Prupe.1G058900.1	-	IPR010264 (Plant self-incompatibility S1)	-	-	-	-	PTHR31232:SF2,PTHR31232 (FAMILY NOT NAMED)	PF05938 (Plant self-incompatibility protein S1)	N	NA	NA	NA	NA	NA	NA	NA	NA	NA	NA	NA	NA	NA	NA	NA	NA
Prupe.1G059000.1	-	IPR010264 (Plant self-incompatibility S1)	-	-	-	-	PTHR31232:SF2,PTHR31232 (FAMILY NOT NAMED)	PF05938 (Plant self-incompatibility protein S1)	N	1.55397	NA	NA	NA	NA	NA	NA	NA	NA	NA	NA	NA	NA	NA	NA	NA
Prupe.1G059100.1	-	IPR010264 (Plant self-incompatibility S1)	-	-	-	-	PTHR31232:SF2,PTHR31232 (FAMILY NOT NAMED)	PF05938 (Plant self-incompatibility protein S1)	N	NA	NA	1.75395	NA	NA	NA	NA	NA	NA	NA	NA	NA	NA	NA	NA	NA
Prupe.1G059200.1	-	IPR010264 (Plant self-incompatibility S1)	-	-	-	-	PTHR31232:SF2,PTHR31232 (FAMILY NOT NAMED)	PF05938 (Plant self-incompatibility protein S1)	N	NA	NA	NA	NA	-2.84343	NA	NA	NA	NA	NA	NA	NA	NA	NA	NA	NA
Prupe.1G059300.1	-	IPR010264 (Plant self-incompatibility S1)	-	-	-	-	PTHR31232:SF2,PTHR31232 (FAMILY NOT NAMED)	PF05938 (Plant self-incompatibility protein S1)	N	NA	NA	NA	NA	NA	NA	-0.853487	NA	NA	NA	NA	NA	NA	NA	NA	NA
Prupe.1G059400.1	-	IPR010264 (Plant self-incompatibility S1)	-	-	-	-	PTHR31232:SF2,PTHR31232 (FAMILY NOT NAMED)	PF05938 (Plant self-incompatibility protein S1)	N	NA	NA	NA	NA	NA	NA	NA	NA	NA	NA	NA	NA	NA	NA	NA	NA
Prupe.1G059500.1	-	IPR010264 (Plant self-incompatibility S1)	-	-	-	-	PTHR31232:SF2,PTHR31232 (FAMILY NOT NAMED)	PF05938 (Plant self-incompatibility protein S1)	N	NA	NA	NA	NA	NA	NA	NA	NA	NA	NA	NA	NA	NA	NA	NA	NA
Prupe.1G059600.1	-	IPR010264 (Plant self-incompatibility S1)	-	-	-	-	PTHR31232:SF2,PTHR31232 (FAMILY NOT NAMED)	PF05938 (Plant self-incompatibility protein S1)	N	NA	NA	NA	NA	NA	NA	1.07007	NA	NA	NA	NA	NA	NA	NA	NA	NA
Prupe.1G059700.1	-	IPR010264 (Plant self-incompatibility S1)	-	-	-	-	PTHR31232:SF2,PTHR31232 (FAMILY NOT NAMED)	PF05938 (Plant self-incompatibility protein S1)	N	NA	NA	NA	NA	NA	NA	NA	NA	NA	NA	NA	NA	NA	NA	NA	NA
Prupe.1G059800.1	-	IPR010264 (Plant self-incompatibility S1)	-	-	-	-	PTHR31232:SF2,PTHR31232 (FAMILY NOT NAMED)	PF05938 (Plant self-incompatibility protein S1)	N	NA	NA	NA	NA	NA	NA	NA	NA	NA	NA	NA	NA	NA	NA	NA	NA
Prupe.1G059900.1	-	-	-	-	-	-	-	-	N	NA	NA	NA	NA	0.608844	NA	-0.377824	NA	NA	NA	NA	NA	-2.63127	NA	NA	NA
Prupe.1G060000.1	-	IPR010264 (Plant self-incompatibility S1)	-	-	-	-	PTHR31232:SF2,PTHR31232 (FAMILY NOT NAMED)	PF05938 (Plant self-incompatibility protein S1)	N	NA	NA	NA	NA	NA	NA	NA	NA	NA	NA	NA	NA	NA	NA	NA	NA
Prupe.1G060100.1	-	IPR010264 (Plant self-incompatibility S1)	-	-	-	-	PTHR31232:SF2,PTHR31232 (FAMILY NOT NAMED)	PF05938 (Plant self-incompatibility protein S1)	N	NA	NA	NA	NA	NA	NA	0.331793	NA	NA	NA	NA	NA	NA	NA	NA	NA
Prupe.1G060200.1	-	IPR010264 (Plant self-incompatibility S1)	-	-	-	-	-	PF05938 (Plant self-incompatibility protein S1)	N	1.55397	NA	NA	NA	NA	NA	NA	NA	NA	NA	NA	NA	-1.21468	NA	NA	NA
Prupe.1G060300.1	-	IPR027902 (Protein of unknown function DUF4487)	-	-	-	-	-	PF14868 (Domain of unknown function (DUF4487))	Y	0.0351088	0.999323	0.0781115	0.977714	-0.218089	0.937128	0.781252	0.626786	-0.620001	0.403793	0.481892	0.497206	0.0173114	0.984091	-1.52499	0.000557885
Prupe.1G060400.1	-	-	-	-	-	-	-	-	N	0.358109	NA	0.940997	NA	-0.0250942	NA	-0.0869096	NA	NA	NA	NA	NA	NA	NA	NA	NA
Prupe.1G060500.1	GO:0006952 (defense response)	IPR003614 (Knottin, scorpion toxin-like)	-	-	-	-	-	-	N	NA	NA	NA	NA	NA	NA	NA	NA	NA	NA	NA	NA	NA	NA	NA	NA
Prupe.1G060600.1	-	-	-	-	-	-	-	-	N	NA	NA	NA	NA	NA	NA	NA	NA	NA	NA	NA	NA	NA	NA	NA	NA
Prupe.1G060700.1	GO:0005515 (protein binding),GO:0004672 (protein kinase activity),GO:0016772 (transferase activity, transferring phosphorus-containing groups),GO:0005524 (ATP binding),GO:0004674 (protein serine/threonine kinase activity),GO:0006468 (protein phosphorylation)	IPR000719 (Protein kinase domain),IPR001245 (Serine-threonine/tyrosine-protein kinase catalytic domain),IPR001611 (Leucine-rich repeat),IPR002290 (Serine/threonine/dual specificity protein kinase, catalytic domain),IPR003591 (Leucine-rich repeat, typical subtype),IPR008271 (Serine/threonine-protein kinase, active site),IPR011009 (Protein kinase-like domain),IPR013210 (Leucine-rich repeat-containi…	-	-	-	KOG1187 (Serine/threonine protein kinase)	PTHR24420:SF624,PTHR24420 (LEUCINE-RICH REPEAT RECEPTOR-LIKE PROTEIN KINASE)	PF13855 (Leucine rich repeat),PF07714 (Protein tyrosine kinase),PF08263 (Leucine rich repeat N-terminal domain),PF00560 (Leucine Rich Repeat),PF12799 (Leucine Rich repeats (2 copies))	N	4.21677	NA	NA	NA	3.25522	NA	-0.8833	NA	NA	NA	NA	NA	NA	NA	NA	NA
Prupe.1G060800.1	GO:0016787 (hydrolase activity),GO:0009143,GO:0047429	IPR002637 (Ham1-like protein),IPR027502 (Inosine triphosphate pyrophosphatase),IPR029001 (Inosine triphosphate pyrophosphatase-like)	K01519 (inosine triphosphate pyrophosphatase [EC:3.6.1.19], nucleoside-triphosphate pyrophosphatase [EC:3.6.1.19])	ko00230 (Purine metabolism),ko00240 (Pyrimidine metabolism),ko00983 (Drug metabolism - other enzymes)	3.6.1.19 (Nucleoside-triphosphate diphosphatase.)	KOG3222 (Inosine triphosphate pyrophosphatase)	PTHR11067 (INOSINE TRIPHOSPHATE PYROPHOSPHATASE/HAM1 PROTEIN)	PF01725 (Ham1 family)	Y	-0.0613468	0.999323	0.0850985	0.898639	0.166795	0.667956	0.152055	0.717709	-0.2267	0.6238	0.182615	0.493759	0.0641389	0.852858	0.428838	0.00275469
Prupe.1G060900.1	-	IPR002022 (Pectate lyase/Amb allergen),IPR011050 (Pectin lyase fold/virulence factor),IPR012334 (Pectin lyase fold),IPR018082 (AmbAllergen)	K01728 (pectate lyase [EC:4.2.2.2])	ko00040 (Pentose and glucuronate interconversions)	4.2.2.2 (Pectate lyase.)	-	PTHR31683:SF3,PTHR31683 (FAMILY NOT NAMED)	PF00544 (Pectate lyase)	Y	-0.935945	0.00404656	0.86297	0.000974635	0.660818	0.00212282	1.39223	0.152499	0.0852502	0.867122	-0.4334	4.72645e-07	-0.494499	0.00200307	-0.991702	8.25773e-36
Prupe.1G061000.1	GO:0016787 (hydrolase activity),GO:0003993 (acid phosphatase activity),GO:0046872 (metal ion binding)	IPR004843 (Calcineurin-like phosphoesterase domain, apaH type),IPR008963 (Purple acid phosphatase-like, N-terminal),IPR015914 (Purple acid phosphatase, N-terminal),IPR025733 (Iron/zinc purple acid phosphatase-like C-terminal domain),IPR029052 (Metallo-dependent phosphatase-like)	-	-	-	KOG1378 (Purple acid phosphatase)	PTHR22953:SF15,PTHR22953 (ACID PHOSPHATASE RELATED)	PF00149 (Calcineurin-like phosphoesterase),PF14008 (Iron/zinc purple acid phosphatase-like protein C)	Y	-0.694453	0.0157924	0.236365	0.568196	-0.130515	0.763087	-0.0421279	0.927631	0.000633981	0.998828	0.0459253	0.88391	-0.14003	0.527227	-0.63736	7.22318e-12
Prupe.1G061100.1	-	IPR001395 (Aldo/keto reductase),IPR005399 (Potassium channel, voltage-dependent, beta subunit, KCNAB-related),IPR023210 (NADP-dependent oxidoreductase domain)	-	-	-	KOG1575 (Voltage-gated shaker-like K+ channel, subunit beta/KCNAB)	PTHR11732:SF14 (POTASSIUM CHANNEL BETA),PTHR11732 (ALDO/KETO REDUCTASE)	PF00248 (Aldo/keto reductase family)	Y	-0.21841	0.999323	0.207858	0.587229	0.0127421	0.980614	0.0902852	0.750194	0.0785026	0.877968	0.0450786	0.89022	-0.160043	0.328009	-0.401829	4.54787e-06
Prupe.1G061200.1	GO:0004672 (protein kinase activity),GO:0005515 (protein binding),GO:0004674 (protein serine/threonine kinase activity),GO:0005524 (ATP binding),GO:0016772 (transferase activity, transferring phosphorus-containing groups),GO:0006468 (protein phosphorylation)	IPR000270 (Phox/Bem1p),IPR000719 (Protein kinase domain),IPR001245 (Serine-threonine/tyrosine-protein kinase catalytic domain),IPR002290 (Serine/threonine/dual specificity protein kinase, catalytic domain),IPR008271 (Serine/threonine-protein kinase, active site),IPR011009 (Protein kinase-like domain),IPR017441 (Protein kinase, ATP binding site)	-	-	-	KOG0192 (Tyrosine kinase specific for activated (GTP-bound) p21cdc42Hs)	PTHR23257:SF328,PTHR23257 (SERINE-THREONINE PROTEIN KINASE)	PF07714 (Protein tyrosine kinase),PF00564 (PB1 domain)	N	0.803708	0.999323	0.045639	0.989415	-0.275904	0.939998	-0.638577	0.683211	-0.403021	0.884103	-0.0699634	0.972289	-0.48601	0.524057	1.12221	0.0551879
Prupe.1G061300.1	-	IPR004294 (Carotenoid oxygenase)	K09840 (9-cis-epoxycarotenoid dioxygenase [EC:1.13.11.51])	ko00906 (Carotenoid biosynthesis)	1.13.11.51 (9-cis-epoxycarotenoid dioxygenase.)	KOG1285 (Beta, beta-carotene 15,15'-dioxygenase and related enzymes)	PTHR10543 (BETA-CAROTENE DIOXYGENASE),PTHR10543:SF26 (SUBFAMILY NOT NAMED)	PF03055 (Retinal pigment epithelial membrane protein)	N	0.415692	NA	NA	NA	1.07045	NA	1.62061	NA	NA	NA	NA	NA	NA	NA	NA	NA
Prupe.1G061400.1	GO:0009916 (alternative oxidase activity),GO:0055114 (oxidation-reduction process)	IPR002680 (Alternative oxidase)	K17893 (ubiquinol oxidase [EC:1.10.3.11])	-	-	-	PTHR31803 (FAMILY NOT NAMED),PTHR31803:SF3	PF01786 (Alternative oxidase)	N	-0.369586	NA	NA	NA	-1.63639	NA	NA	NA	NA	NA	1.2501	NA	NA	NA	2.84952	NA
Prupe.1G061500.1	GO:0005515 (protein binding)	IPR001440 (Tetratricopeptide TPR1),IPR011990 (Tetratricopeptide-like helical domain),IPR013026 (Tetratricopeptide repeat-containing domain),IPR019734 (Tetratricopeptide repeat)	-	-	-	-	PTHR23083 (TETRATRICOPEPTIDE REPEAT PROTEIN, TPR)	PF00515 (Tetratricopeptide repeat)	Y	-1.26158	0.810516	0.99618	0.475267	0.350825	0.869891	1.02383	0.143502	-0.277295	0.834232	-0.821414	0.0150949	0.0640148	0.912195	-0.0859804	0.843868
Prupe.1G061600.1	-	-	-	-	-	-	-	-	N	NA	NA	NA	NA	NA	NA	NA	NA	NA	NA	NA	NA	NA	NA	NA	NA
Prupe.1G061700.1	GO:0003677 (DNA binding),GO:0003684 (damaged DNA binding),GO:0005524 (ATP binding),GO:0006259 (DNA metabolic process),GO:0006281 (DNA repair),GO:0008094	IPR004504 (DNA repair protein RadA),IPR013632 (DNA recombination and repair protein Rad51, C-terminal),IPR020588 (DNA recombination and repair protein RecA-like, ATP-binding domain),IPR027417 (P-loop containing nucleoside triphosphate hydrolase)	K10880 (DNA-repair protein XRCC3)	ko03440 (Homologous recombination)	-	-	PTHR22942 (RECA/RAD51/RADA DNA STRAND-PAIRING FAMILY MEMBER),PTHR22942:SF24 (SUBFAMILY NOT NAMED)	PF08423 (Rad51)	N	0.887115	0.999323	-0.104246	0.971157	0.297362	0.903657	-0.20331	0.919282	0.0103158	0.99848	-0.605451	0.802721	-0.477477	0.849277	0.41049	0.827627
Prupe.1G061800.1	GO:0009916 (alternative oxidase activity),GO:0055114 (oxidation-reduction process)	IPR002680 (Alternative oxidase)	K17893 (ubiquinol oxidase [EC:1.10.3.11])	-	-	-	PTHR31803 (FAMILY NOT NAMED),PTHR31803:SF3	PF01786 (Alternative oxidase)	N	0.0745018	0.999323	0.148134	0.793856	0.0199331	0.977316	0.194888	0.538586	0.0261778	0.977056	-0.00592002	0.99081	0.214925	0.198916	-0.0376316	0.82418
Prupe.1G061900.1	GO:0009916 (alternative oxidase activity),GO:0055114 (oxidation-reduction process)	IPR002680 (Alternative oxidase)	K17893 (ubiquinol oxidase [EC:1.10.3.11]),K00540 (formate acetyltransferase activating enzyme [EC:1.97.1.4])	-	1.-.-.- (Oxidoreductases.)	-	PTHR31803 (FAMILY NOT NAMED),PTHR31803:SF3	PF01786 (Alternative oxidase)	Y	0.675931	0.647289	0.984771	0.000388538	2.4425	4.15685e-31	0.667003	0.0176088	1.53654	5.80217e-11	2.62136	3.45062e-77	4.23619	2.31582e-187	6.12308	0
Prupe.1G062000.1	-	IPR010264 (Plant self-incompatibility S1)	-	-	-	-	PTHR31232:SF2,PTHR31232 (FAMILY NOT NAMED)	PF05938 (Plant self-incompatibility protein S1)	N	1.55397	NA	NA	NA	3.52392	NA	-0.198118	NA	NA	NA	NA	NA	NA	NA	NA	NA
Prupe.1G062100.1	-	IPR010264 (Plant self-incompatibility S1)	-	-	-	-	PTHR31232:SF2,PTHR31232 (FAMILY NOT NAMED)	PF05938 (Plant self-incompatibility protein S1)	N	NA	NA	NA	NA	NA	NA	NA	NA	NA	NA	NA	NA	NA	NA	NA	NA
Prupe.1G062200.1	-	-	-	-	-	-	-	-	N	NA	NA	NA	NA	NA	NA	-0.853487	NA	NA	NA	NA	NA	NA	NA	NA	NA
Prupe.1G062300.1	-	IPR010264 (Plant self-incompatibility S1)	-	-	-	-	PTHR31232:SF2,PTHR31232 (FAMILY NOT NAMED)	PF05938 (Plant self-incompatibility protein S1)	N	NA	NA	NA	NA	NA	NA	NA	NA	NA	NA	NA	NA	NA	NA	NA	NA
Prupe.1G062400.1	-	IPR010264 (Plant self-incompatibility S1)	-	-	-	-	PTHR31232:SF2,PTHR31232 (FAMILY NOT NAMED)	PF05938 (Plant self-incompatibility protein S1)	N	NA	NA	NA	NA	NA	NA	NA	NA	NA	NA	NA	NA	NA	NA	NA	NA
Prupe.1G062500.1	-	IPR010264 (Plant self-incompatibility S1)	-	-	-	-	PTHR31232:SF2,PTHR31232 (FAMILY NOT NAMED)	PF05938 (Plant self-incompatibility protein S1)	N	NA	NA	NA	NA	NA	NA	1.99739	NA	NA	NA	NA	NA	NA	NA	NA	NA
Prupe.1G062600.1	-	IPR010264 (Plant self-incompatibility S1)	-	-	-	-	PTHR31232:SF2,PTHR31232 (FAMILY NOT NAMED)	PF05938 (Plant self-incompatibility protein S1)	N	NA	NA	NA	NA	NA	NA	-0.853487	NA	NA	NA	NA	NA	NA	NA	NA	NA
Prupe.1G062700.1	-	IPR010264 (Plant self-incompatibility S1)	-	-	-	-	PTHR31232:SF2,PTHR31232 (FAMILY NOT NAMED)	PF05938 (Plant self-incompatibility protein S1)	N	NA	NA	NA	NA	NA	NA	NA	NA	NA	NA	NA	NA	NA	NA	NA	NA
Prupe.1G062800.1	-	IPR010264 (Plant self-incompatibility S1)	-	-	-	-	PTHR31232:SF2,PTHR31232 (FAMILY NOT NAMED)	PF05938 (Plant self-incompatibility protein S1)	N	NA	NA	NA	NA	NA	NA	NA	NA	NA	NA	NA	NA	NA	NA	NA	NA
Prupe.1G062900.1	-	IPR010264 (Plant self-incompatibility S1)	-	-	-	-	PTHR31232:SF2,PTHR31232 (FAMILY NOT NAMED)	PF05938 (Plant self-incompatibility protein S1)	N	NA	NA	NA	NA	NA	NA	NA	NA	NA	NA	NA	NA	NA	NA	NA	NA
Prupe.1G063000.1	GO:0006457 (protein folding),GO:0016272 (prefoldin complex),GO:0051082 (unfolded protein binding)	IPR002777 (Prefoldin beta-like),IPR009053 (Prefoldin)	K09548 (prefoldin subunit 1)	-	-	KOG3501 (Molecular chaperone Prefoldin, subunit 1)	PTHR20903 (PREFOLDIN SUBUNIT 1-RELATED)	PF01920 (Prefoldin subunit)	Y	-0.00940859	0.999736	0.594643	0.317758	0.109473	0.883482	0.268006	0.446835	-0.255168	0.68292	0.0246144	0.977334	-0.613254	0.00551642	0.769438	0.000550336
Prupe.1G063100.1	GO:0004672 (protein kinase activity),GO:0005524 (ATP binding),GO:0004674 (protein serine/threonine kinase activity),GO:0016772 (transferase activity, transferring phosphorus-containing groups),GO:0006468 (protein phosphorylation)	IPR000719 (Protein kinase domain),IPR001245 (Serine-threonine/tyrosine-protein kinase catalytic domain),IPR008271 (Serine/threonine-protein kinase, active site),IPR011009 (Protein kinase-like domain),IPR013320 (Concanavalin A-like lectin/glucanase domain),IPR017441 (Protein kinase, ATP binding site)	-	-	-	KOG1187 (Serine/threonine protein kinase)	PTHR24420:SF625,PTHR24420 (LEUCINE-RICH REPEAT RECEPTOR-LIKE PROTEIN KINASE)	PF07714 (Protein tyrosine kinase)	N	-0.377731	0.999323	-0.187506	0.857038	0.0493174	0.951206	0.11309	0.867271	0.0374284	0.978014	0.0271868	0.976404	-0.106152	0.780624	-0.256068	0.336639
Prupe.1G063200.1	GO:0003854 (3-beta-hydroxy-delta5-steroid dehydrogenase activity),GO:0006694 (steroid biosynthetic process),GO:0016616 (oxidoreductase activity, acting on the CH-OH group of donors, NAD or NADP as acceptor),GO:0055114 (oxidation-reduction process)	IPR002225 (3-beta hydroxysteroid dehydrogenase/isomerase),IPR016040 (NAD(P)-binding domain)	-	-	-	-	PTHR10366:SF304,PTHR10366 (NAD DEPENDENT EPIMERASE/DEHYDRATASE)	PF01073 (3-beta hydroxysteroid dehydrogenase/isomerase family)	N	1.1823	0.999323	-0.223375	NA	-0.0292029	0.99432	-0.517247	0.857904	-0.916798	0.907861	1.00812	0.83661	2.68432	0.335573	0.704745	0.826353
Prupe.1G063300.1	GO:0005515 (protein binding),GO:0005488	IPR000357 (HEAT),IPR011989 (Armadillo-like helical),IPR016024 (Armadillo-type fold)	-	-	-	-	PTHR31355:SF5,PTHR31355 (FAMILY NOT NAMED)	PF02985 (HEAT repeat)	N	0.573429	0.999323	-0.331571	0.864671	0.834525	0.605545	0.815663	0.697726	-0.998033	0.451796	0.19935	0.915865	0.0175797	0.993966	-1.10423	0.249821
Prupe.1G063400.1	GO:0003824 (catalytic activity),GO:0016866 (intramolecular transferase activity)	IPR001330 (Prenyltransferase/squalene oxidase),IPR002365 (Terpene synthase, conserved site),IPR008930 (Terpenoid cyclases/protein prenyltransferase alpha-alpha toroid),IPR018333 (Squalene cyclase)	K01853 (cycloartenol synthase [EC:5.4.99.8])	ko00100 (Steroid biosynthesis)	5.4.99.8 (Cycloartenol synthase.)	KOG0497 (Oxidosqualene-lanosterol cyclase and related proteins)	PTHR11764:SF12,PTHR11764 (FAMILY NOT NAMED)	PF13249 (Prenyltransferase-like),PF00432 (Prenyltransferase and squalene oxidase repeat)	Y	0.00821184	0.999736	-0.533707	0.0211272	-0.243297	0.446035	-0.18024	0.536262	0.0178736	0.984916	-0.0203187	0.968434	0.277153	0.19379	-0.921739	3.52073e-10
Prupe.1G063500.1	GO:0003824 (catalytic activity),GO:0016866 (intramolecular transferase activity)	IPR001330 (Prenyltransferase/squalene oxidase),IPR002365 (Terpene synthase, conserved site),IPR008930 (Terpenoid cyclases/protein prenyltransferase alpha-alpha toroid),IPR018333 (Squalene cyclase)	K01853 (cycloartenol synthase [EC:5.4.99.8]),K01852 (lanosterol synthase [EC:5.4.99.7])	ko00100 (Steroid biosynthesis)	5.4.99.7 (Lanosterol synthase.)	KOG0497 (Oxidosqualene-lanosterol cyclase and related proteins)	PTHR11764:SF12,PTHR11764 (FAMILY NOT NAMED)	PF13249 (Prenyltransferase-like),PF00432 (Prenyltransferase and squalene oxidase repeat)	N	NA	NA	NA	NA	1.93145	NA	NA	NA	NA	NA	-0.673449	NA	NA	NA	NA	NA
Prupe.1G063600.1	GO:0005515 (protein binding),GO:0006364 (rRNA processing),GO:0032040 (small-subunit processome)	IPR001680 (WD40 repeat),IPR007319 (Small-subunit processome, Utp21),IPR011047 (Quinonprotein alcohol dehydrogenase-like superfamily),IPR015943 (WD40/YVTN repeat-like-containing domain),IPR017986 (WD40-repeat-containing domain),IPR019775 (WD40 repeat, conserved site)	K14554 (U3 small nucleolar RNA-associated protein 21)	ko03008 (Ribosome biogenesis in eukaryotes)	-	KOG1539 (WD repeat protein)	PTHR13889:SF2 (WD-REPEAT PROTEIN 36 (T-CELL ACTIVATION WD REPEAT PROTEIN)),PTHR13889 (PRE-MRNA SPLICING FACTOR PRP19-RELATED)	PF04192 (Utp21 specific WD40 associated putative domain),PF00400 (WD domain, G-beta repeat)	Y	0.0248111	0.999323	1.07343	0.0890008	-0.0684664	0.948589	0.58147	0.302664	0.201104	0.802812	-0.352436	0.354727	0.631989	0.0159584	-0.306144	0.429294
Prupe.1G063700.1	GO:0003677 (DNA binding),GO:0006355 (regulation of transcription, DNA-dependent)	IPR003441 (NAC domain)	-	-	-	-	-	PF02365 (No apical meristem (NAM) protein)	N	NA	NA	NA	NA	NA	NA	0.0789883	NA	NA	NA	NA	NA	NA	NA	NA	NA
Prupe.1G063800.1	GO:0005634 (nucleus),GO:0005737 (cytoplasm)	IPR006773 (26S proteasome complex ubiquitin receptor, subunit Rpn13)	-	-	-	KOG3037 (Cell membrane glycoprotein)	PTHR12225 (ADHESION REGULATING MOLECULE 1 (110 KDA CELL MEMBRANE GLYCOPROTEIN))	PF04683 (Proteasome complex subunit Rpn13 ubiquitin receptor)	N	0.400901	0.999323	0.204441	0.741051	0.152578	0.749765	0.114415	0.801048	-0.0459283	0.970609	-0.0741988	0.876958	-0.148023	0.622448	0.0404858	0.876121
Prupe.1G063900.1	-	-	-	-	-	-	-	-	N	NA	NA	NA	NA	NA	NA	1.99739	NA	NA	NA	NA	NA	NA	NA	NA	NA
Prupe.1G064000.1	GO:0001522 (pseudouridine synthesis),GO:0003723 (RNA binding),GO:0009451 (RNA modification),GO:0009982 (pseudouridine synthase activity)	IPR001406 (Pseudouridine synthase I, TruA),IPR020094 (Pseudouridine synthase I, TruA, N-terminal),IPR020095 (Pseudouridine synthase I, TruA, C-terminal),IPR020097 (Pseudouridine synthase I, TruA, alpha/beta domain),IPR020103 (Pseudouridine synthase, catalytic domain)	-	-	-	KOG2553 (Pseudouridylate synthase)	PTHR11142 (PSEUDOURIDYLATE SYNTHASE),PTHR11142:SF7	PF01416 (tRNA pseudouridine synthase)	N	0.038887	0.999323	0.172976	0.863787	0.345479	0.616561	0.260712	0.723637	-0.307108	0.801881	-0.0938953	0.933202	-0.113394	0.856349	0.0817713	0.879069
Prupe.1G064100.1	GO:0005515 (protein binding),GO:0004672 (protein kinase activity),GO:0016772 (transferase activity, transferring phosphorus-containing groups),GO:0005524 (ATP binding),GO:0006468 (protein phosphorylation)	IPR000719 (Protein kinase domain),IPR001245 (Serine-threonine/tyrosine-protein kinase catalytic domain),IPR001611 (Leucine-rich repeat),IPR011009 (Protein kinase-like domain),IPR013210 (Leucine-rich repeat-containing N-terminal, type 2)	-	-	-	KOG1187 (Serine/threonine protein kinase)	PTHR24420:SF700,PTHR24420 (LEUCINE-RICH REPEAT RECEPTOR-LIKE PROTEIN KINASE)	PF13855 (Leucine rich repeat),PF07714 (Protein tyrosine kinase),PF08263 (Leucine rich repeat N-terminal domain)	N	2.29072	NA	1.75395	NA	1.93676	NA	4.18835	NA	NA	NA	NA	NA	NA	NA	NA	NA
Prupe.1G064200.1	GO:0006950 (response to stress)	IPR006016 (UspA),IPR014729 (Rossmann-like alpha/beta/alpha sandwich fold)	-	-	-	-	-	PF00582 (Universal stress protein family)	N	NA	NA	NA	NA	NA	NA	NA	NA	NA	NA	NA	NA	NA	NA	NA	NA
Prupe.1G064300.1	GO:0004672 (protein kinase activity),GO:0016772 (transferase activity, transferring phosphorus-containing groups),GO:0006950 (response to stress),GO:0004674 (protein serine/threonine kinase activity),GO:0005524 (ATP binding),GO:0006468 (protein phosphorylation)	IPR000719 (Protein kinase domain),IPR002290 (Serine/threonine/dual specificity protein kinase, catalytic domain),IPR006016 (UspA),IPR008271 (Serine/threonine-protein kinase, active site),IPR011009 (Protein kinase-like domain),IPR013320 (Concanavalin A-like lectin/glucanase domain),IPR014729 (Rossmann-like alpha/beta/alpha sandwich fold)	-	-	-	KOG1187 (Serine/threonine protein kinase)	PTHR24420 (LEUCINE-RICH REPEAT RECEPTOR-LIKE PROTEIN KINASE),PTHR24420:SF728	PF00069 (Protein kinase domain),PF00582 (Universal stress protein family)	N	1.55397	NA	NA	NA	0.0268311	NA	-4.05753	NA	NA	NA	NA	NA	NA	NA	NA	NA
Prupe.1G064400.1	-	IPR002885 (Pentatricopeptide repeat)	-	-	-	-	PTHR24015 (FAMILY NOT NAMED),PTHR24015:SF233	PF01535 (PPR repeat)	N	-0.560166	0.999323	-0.229677	0.914954	0.0898127	0.958574	-0.46536	0.646371	-0.178368	0.936707	-0.0117998	0.994407	-0.495084	0.437927	0.723948	0.142973
Prupe.1G064500.1	-	IPR018392 (LysM domain)	-	-	-	-	-	PF01476 (LysM domain)	N	NA	NA	NA	NA	2.52035	NA	NA	NA	NA	NA	NA	NA	NA	NA	NA	NA
Prupe.1G064600.1	-	IPR007650 (Zf-FLZ domain)	-	-	-	-	-	PF04570 (Protein of unknown function (DUF581))	Y	-0.243614	0.999323	0.330431	0.329752	-0.250397	0.216255	-0.178423	0.568871	-0.0273871	0.975822	-0.0696892	0.858138	-0.562523	1.33369e-06	-0.67119	1.22894e-09
Prupe.1G064700.1	-	-	-	-	-	-	-	-	Y	0.00747025	0.999736	0.660454	0.251644	0.241346	0.703338	0.249732	0.61394	-0.0133306	0.99227	-0.0233643	0.975498	0.00487024	0.99516	0.553482	0.0117056
Prupe.1G064800.1	GO:0016874 (ligase activity),GO:0005524 (ATP binding),GO:0004075,GO:0003824 (catalytic activity),GO:0046872 (metal ion binding),GO:0008152 (metabolic process)	IPR004549 (Acetyl-CoA carboxylase, biotin carboxylase),IPR005479 (Carbamoyl-phosphate synthetase large subunit-like, ATP-binding domain),IPR005481 (Carbamoyl-phosphate synthase, large subunit, N-terminal),IPR005482 (Biotin carboxylase, C-terminal),IPR011054 (Rudiment single hybrid motif),IPR011761 (ATP-grasp fold),IPR011764 (Biotin carboxylation domain),IPR013815 (ATP-grasp fold, subdomain 1),IPR…	K01961 (acetyl-CoA carboxylase, biotin carboxylase subunit [EC:6.4.1.2 6.3.4.14])	ko01200 (Carbon metabolism),ko01212 (Fatty acid metabolism),ko00620 (Pyruvate metabolism),ko00640 (Propanoate metabolism),ko00720 (Carbon fixation pathways in prokaryotes),ko00061 (Fatty acid biosynthesis),ko00253 (Tetracycline biosynthesis)	6.3.4.14 (Biotin carboxylase.),6.4.1.2 (Acetyl-CoA carboxylase.)	-	PTHR18866:SF79,PTHR18866 (CARBOXYLASE:PYRUVATE/ACETYL-COA/PROPIONYL-COA CARBOXYLASE)	PF02785 (Biotin carboxylase C-terminal domain),PF00289 (Carbamoyl-phosphate synthase L chain, N-terminal domain),PF02786 (Carbamoyl-phosphate synthase L chain, ATP binding domain)	N	-0.31169	0.999323	0.243541	0.862911	-0.374537	0.731191	0.345364	0.762684	-0.229792	0.906845	-0.378455	0.602978	-0.151693	0.83859	-0.642365	0.159079
Prupe.1G064900.1	GO:0016705 (oxidoreductase activity, acting on paired donors, with incorporation or reduction of molecular oxygen),GO:0005506 (iron ion binding),GO:0055114 (oxidation-reduction process),GO:0020037 (heme binding)	IPR001128 (Cytochrome P450),IPR002401 (Cytochrome P450, E-class, group I),IPR017972 (Cytochrome P450, conserved site)	K00487 (trans-cinnamate 4-monooxygenase [EC:1.14.13.11])	ko01220 (Degradation of aromatic compounds),ko00360 (Phenylalanine metabolism),ko00130 (Ubiquinone and other terpenoid-quinone biosynthesis),ko00940 (Phenylpropanoid biosynthesis),ko00945 (Stilbenoid, diarylheptanoid and gingerol biosynthesis),ko00941 (Flavonoid biosynthesis)	-	KOG0156 (Cytochrome P450 CYP2 subfamily)	PTHR24298:SF56,PTHR24298 (FAMILY NOT NAMED)	PF00067 (Cytochrome P450)	Y	0.32436	0.999323	0.0692766	0.974498	0.35019	0.848236	-6.66365e-05	0.999926	-0.393212	0.761954	0.390128	0.677905	1.10211	0.0415611	0.117482	0.875988
Prupe.1G065000.1	GO:0005524 (ATP binding),GO:0016817 (hydrolase activity, acting on acid anhydrides),GO:0003676 (nucleic acid binding),GO:0016818 (hydrolase activity, acting on acid anhydrides, in phosphorus-containing anhydrides)	IPR001650 (Helicase, C-terminal),IPR011545 (DEAD/DEAH box helicase domain),IPR012961 (DSH, C-terminal),IPR014001 (Helicase superfamily 1/2, ATP-binding domain),IPR016438 (RNA helicase, ATP-dependent, SK12/DOB1),IPR025696 (rRNA-processing arch domain),IPR027417 (P-loop containing nucleoside triphosphate hydrolase)	K12598 (ATP-dependent RNA helicase DOB1 [EC:3.6.4.13])	ko03018 (RNA degradation)	-	KOG0948 (Nuclear exosomal RNA helicase MTR4, DEAD-box superfamily)	PTHR11752 (HELICASE SKI2W),PTHR11752:SF49	PF00270 (DEAD/DEAH box helicase),PF08148 (DSHCT (NUC185) domain),PF00271 (Helicase conserved C-terminal domain),PF13234 (rRNA-processing arch domain)	Y	-0.0687307	0.999323	-0.14021	0.79947	-0.00556603	0.993565	-0.0710319	0.882049	-0.0822219	0.927912	-0.134992	0.686777	0.492707	0.00767101	0.185753	0.348249
Prupe.1G065100.1	-	-	-	-	-	-	-	-	N	-0.995062	0.999323	-0.479047	NA	0.114618	0.980123	0.292202	NA	-2.04032	NA	-0.618863	0.903264	2.27003	NA	-0.956141	0.791084
Prupe.1G065200.1	GO:0004175 (endopeptidase activity),GO:0004298 (threonine-type endopeptidase activity),GO:0005839 (proteasome core complex),GO:0051603 (proteolysis involved in cellular protein catabolic process)	IPR000243 (Peptidase T1A, proteasome beta-subunit),IPR001353 (Proteasome, subunit alpha/beta),IPR016050 (Proteasome beta-type subunit, conserved site),IPR023333 (Proteasome B-type subunit),IPR029055 (Nucleophile aminohydrolases, N-terminal)	K02738 (20S proteasome subunit beta 1 [EC:3.4.25.1])	ko03050 (Proteasome)	3.4.25.1 (Proteasome endopeptidase complex.)	KOG0174 (20S proteasome, regulatory subunit beta type PSMB6/PSMB9/PRE3)	PTHR11599:SF4 (PROTEASOME SUBUNIT BETA TYPE 6,9),PTHR11599 (PROTEASOME SUBUNIT ALPHA/BETA)	PF00227 (Proteasome subunit)	N	-0.0478906	0.999323	0.221212	0.698642	-0.0464208	0.943708	0.28887	0.305962	-0.253323	0.442477	0.0276148	0.958337	-0.100319	0.709166	0.324762	0.0512962
Prupe.1G065300.1	GO:0003677 (DNA binding),GO:0005634 (nucleus),GO:0046983 (protein dimerization activity),GO:0006355 (regulation of transcription, DNA-dependent),GO:0009725 (response to hormone stimulus)	IPR003311 (AUX/IAA protein),IPR003340 (B3 DNA binding domain),IPR010525 (Auxin response factor),IPR011525 (Aux/IAA-ARF-dimerisation),IPR015300 (DNA-binding pseudobarrel domain)	-	-	-	-	PTHR31384:SF9,PTHR31384 (FAMILY NOT NAMED)	PF02362 (B3 DNA binding domain),PF02309 (AUX/IAA family),PF06507 (Auxin response factor)	Y	-0.657885	0.0975076	-0.622156	0.00457746	-0.572904	0.00312658	-0.478681	0.0152625	-0.0335831	0.970718	-0.166724	0.452055	-0.044545	0.893794	-0.931863	8.13485e-17
Prupe.1G065400.1	-	IPR007112 (Expansin/pollen allergen, DPBB domain),IPR009009 (RlpA-like double-psi beta-barrel domain),IPR014733 (Barwin-like endoglucanase)	-	-	-	-	PTHR22595 (CHITINASE-RELATED),PTHR22595:SF33	PF03330 (Rare lipoprotein A (RlpA)-like double-psi beta-barrel)	N	1.55397	NA	NA	NA	NA	NA	NA	NA	NA	NA	NA	NA	NA	NA	NA	NA
Prupe.1G065500.1	GO:0003824 (catalytic activity),GO:0030170 (pyridoxal phosphate binding)	IPR000310 (Orn/Lys/Arg decarboxylase, major domain),IPR008286 (Orn/Lys/Arg decarboxylase, C-terminal),IPR015421 (Pyridoxal phosphate-dependent transferase, major region, subdomain 1),IPR015424 (Pyridoxal phosphate-dependent transferase)	-	-	-	-	PTHR11751:SF345,PTHR11751 (SUBGROUP I AMINOTRANSFERASE RELATED)	PF01276 (Orn/Lys/Arg decarboxylase, major domain),PF03711 (Orn/Lys/Arg decarboxylase, C-terminal domain)	Y	-0.254031	0.999323	0.338504	0.710529	0.0178844	0.989098	-0.0640096	0.947111	0.369125	0.545341	-0.0100413	0.990647	0.640542	0.0119411	-0.432074	0.115519
Prupe.1G065600.1	GO:0003677 (DNA binding),GO:0008270 (zinc ion binding),GO:0005634 (nucleus)	IPR001739 (Methyl-CpG DNA binding),IPR011124 (Zinc finger, CW-type),IPR016177 (DNA-binding domain)	-	-	-	-	PTHR12396 (METHYL-CPG BINDING PROTEIN, MBD),PTHR12396:SF3	PF01429 (Methyl-CpG binding domain),PF07496 (CW-type Zinc Finger)	N	0.0764526	0.999323	-0.0519475	0.951548	-0.0707723	0.919729	-0.038046	0.955293	0.149831	0.81949	-0.26488	0.31286	0.0679859	0.842674	-0.051062	0.865075
Prupe.1G065700.1	GO:0005742 (mitochondrial outer membrane translocase complex),GO:0030150 (protein import into mitochondrial matrix)	IPR012621 (Mitochondrial import receptor subunit TOM7)	K17771 (mitochondrial import receptor subunit TOM7)	-	-	KOG4449 (Translocase of outer mitochondrial membrane complex, subunit TOM7)	-	PF08038 (TOM7 family)	Y	0.0319358	0.999323	0.336126	0.59062	0.277601	0.389412	0.17077	0.654808	-0.27764	0.428853	-0.118933	0.718071	0.128792	0.694608	1.27815	7.78221e-18
Prupe.1G065800.1	-	-	-	-	-	-	-	-	Y	0.0312721	0.999323	0.106194	0.872488	0.101623	0.869891	0.162212	0.714823	-0.18033	0.773954	-0.0529811	0.92779	-0.589148	0.0122375	0.295782	0.198157
Prupe.1G065900.1	-	-	-	-	-	-	-	-	N	0.0597297	0.999323	1.26855	0.567572	-0.267082	0.931433	-0.500132	0.842884	0.184805	0.972921	-1.0689	0.521512	0.795919	0.443647	0.771566	0.499284
Prupe.1G066000.1	-	-	-	-	-	-	-	-	N	NA	NA	NA	NA	NA	NA	NA	NA	NA	NA	NA	NA	NA	NA	NA	NA
Prupe.1G066100.1	GO:0005515 (protein binding)	IPR001810 (F-box domain),IPR017451 (F-box associated interaction domain)	-	-	-	-	PTHR32133 (FAMILY NOT NAMED)	PF00646 (F-box domain)	N	0.194048	0.999323	-0.182293	0.794372	-0.369893	0.335068	-0.391987	0.212721	-0.0606	0.970609	0.0939067	0.890939	-0.159351	0.692578	-0.333125	0.314175
Prupe.1G066200.1	GO:0005515 (protein binding)	IPR001810 (F-box domain),IPR017451 (F-box associated interaction domain)	-	-	-	-	PTHR32133 (FAMILY NOT NAMED)	PF00646 (F-box domain)	N	-1.36313	NA	0.940997	NA	NA	NA	-2.45487	NA	1.06138	NA	NA	NA	-1.42553	NA	NA	NA
Prupe.1G066300.1	GO:0005515 (protein binding)	IPR001810 (F-box domain),IPR017451 (F-box associated interaction domain)	-	-	-	-	PTHR32133 (FAMILY NOT NAMED),PTHR32133:SF79	PF00646 (F-box domain)	N	NA	NA	-0.982557	NA	NA	NA	2.97817	NA	NA	NA	NA	NA	NA	NA	NA	NA
Prupe.1G066400.1	GO:0005515 (protein binding)	IPR001810 (F-box domain),IPR017451 (F-box associated interaction domain)	-	-	-	-	PTHR31264 (FAMILY NOT NAMED)	-	N	-2.5466	NA	0.725109	NA	-0.5696	NA	0.218286	NA	NA	NA	NA	NA	NA	NA	NA	NA
Prupe.1G066500.1	GO:0004623 (phospholipase A2 activity),GO:0006644 (phospholipid metabolic process),GO:0005509 (calcium ion binding),GO:0016042 (lipid catabolic process)	IPR001211 (Phospholipase A2),IPR013090 (Phospholipase A2, active site),IPR016090 (Phospholipase A2 domain)	K01047 (secretory phospholipase A2 [EC:3.1.1.4])	ko00564 (Glycerophospholipid metabolism),ko00565 (Ether lipid metabolism),ko00590 (Arachidonic acid metabolism),ko00591 (Linoleic acid metabolism),ko00592 (alpha-Linolenic acid metabolism),ko04014 (Ras signaling pathway),ko04270 (Vascular smooth muscle contraction),ko04972 (Pancreatic secretion),ko04975 (Fat digestion and absorption)	-	-	PTHR11716:SF49,PTHR11716 (PHOSPHOLIPASE A2)	PF00068 (Phospholipase A2)	N	-0.207098	0.999323	1.41212	NA	-1.15124	0.750794	3.80638	NA	-2.62015	NA	1.2501	NA	-1.66557	NA	NA	NA
Prupe.1G066600.1	-	-	-	-	-	-	-	-	N	NA	NA	NA	NA	NA	NA	NA	NA	2.10308	NA	-1.68908	NA	NA	NA	2.95091	NA
Prupe.1G066700.1	-	-	-	-	-	-	-	-	N	NA	NA	-2.2486	NA	NA	NA	NA	NA	NA	NA	NA	NA	-1.42553	NA	4.55865	0.17205
Prupe.1G066800.1	GO:0006812 (cation transport),GO:0008324 (cation transmembrane transporter activity),GO:0055085 (transmembrane transport)	IPR003445 (Cation transporter)	-	-	-	-	PTHR31064 (FAMILY NOT NAMED)	PF02386 (Cation transport protein)	N	-1.36313	NA	2.86085	NA	NA	NA	NA	NA	NA	NA	NA	NA	NA	NA	NA	NA
Prupe.1G066900.1	-	-	-	-	-	-	-	-	N	NA	NA	NA	NA	-2.62057	NA	NA	NA	NA	NA	NA	NA	NA	NA	NA	NA
Prupe.1G067000.1	GO:0005515 (protein binding)	IPR001611 (Leucine-rich repeat),IPR003591 (Leucine-rich repeat, typical subtype),IPR013210 (Leucine-rich repeat-containing N-terminal, type 2)	-	-	-	KOG0472 (Leucine-rich repeat protein)	PTHR24420 (LEUCINE-RICH REPEAT RECEPTOR-LIKE PROTEIN KINASE)	PF13855 (Leucine rich repeat),PF08263 (Leucine rich repeat N-terminal domain),PF00560 (Leucine Rich Repeat)	N	-0.369586	NA	-1.67637	NA	NA	NA	-1.66534	NA	NA	NA	NA	NA	NA	NA	NA	NA
Prupe.1G067100.1	GO:0006812 (cation transport),GO:0008324 (cation transmembrane transporter activity),GO:0055085 (transmembrane transport)	IPR003445 (Cation transporter)	-	-	-	-	PTHR31064 (FAMILY NOT NAMED)	PF02386 (Cation transport protein)	N	-3.90096	NA	-1.80488	NA	1.56045	0.775596	-0.210466	0.960008	-4.11947	NA	-2.18545	NA	-0.646842	NA	NA	NA
Prupe.1G067200.1	GO:0004335,GO:0005524 (ATP binding),GO:0005737 (cytoplasm),GO:0006012 (galactose metabolic process),GO:0008152 (metabolic process),GO:0046835,GO:0016301 (kinase activity),GO:0016773 (phosphotransferase activity, alcohol group as acceptor)	IPR000705 (Galactokinase),IPR006204 (GHMP kinase N-terminal domain),IPR006206 (Mevalonate/galactokinase),IPR013750 (GHMP kinase, C-terminal domain),IPR014721 (Ribosomal protein S5 domain 2-type fold, subgroup),IPR020568 (Ribosomal protein S5 domain 2-type fold)	K18677 (galacturonokinase [EC:2.7.1.44]),K00849 (galactokinase [EC:2.7.1.6])	ko00520 (Amino sugar and nucleotide sugar metabolism)	2.7.1.6 (Galactokinase.)	KOG0631 (Galactokinase)	PTHR10457 (MEVALONATE KINASE/GALACTOKINASE),PTHR10457:SF11	PF08544 (GHMP kinases C terminal),PF00288 (GHMP kinases N terminal domain)	N	-0.145273	0.999323	1.21025	0.061286	-0.05407	0.968235	0.266749	0.74133	-0.40629	0.452304	0.046652	0.961539	-0.00137696	0.998634	-0.0351145	0.954668
Prupe.1G067300.1	-	-	-	-	-	-	-	-	N	2.08825	0.748965	-0.848144	0.74942	0.154132	0.967608	-0.570311	0.763913	-0.420246	0.940747	-0.510749	0.865408	0.138856	0.954418	-3.42096	0.21367
Prupe.1G067400.1	-	IPR003676 (Auxin-induced protein, ARG7)	K14488 (SAUR family protein)	ko04075 (Plant hormone signal transduction)	-	-	PTHR31374:SF3,PTHR31374 (FAMILY NOT NAMED)	PF02519 (Auxin responsive protein)	N	0.169386	0.999323	0.610009	0.692194	-0.281243	0.920037	-0.117531	0.955835	-1.28066	0.529409	-1.16363	0.776476	-1.15115	0.54019	0.160502	NA
Prupe.1G067500.1	GO:0016765 (transferase activity, transferring alkyl or aryl (other than methyl) groups)	IPR001441 (Decaprenyl diphosphate synthase-like),IPR018520 (Di-trans-poly-cis-decaprenylcistransferase-like, conserved site)	K11778 (ditrans,polycis-polyprenyl diphosphate synthase [EC:2.5.1.87], cis-prenyltransferase, dehydrodolichyl diphosphate synthase [EC:2.5.1.-])	ko00900 (Terpenoid backbone biosynthesis)	2.5.1.- (Transferring alkyl or aryl groups, other than methyl groups.)	KOG1602 (Cis-prenyltransferase)	PTHR10291:SF3 (UNDECAPRENYL PYROPHOSPHATE SYNTHETASE),PTHR10291 (DEHYDRODOLICHYL DIPHOSPHATE SYNTHASE)	PF01255 (Putative undecaprenyl diphosphate synthase)	N	-0.20855	0.999323	0.548975	0.872488	-0.710132	0.781462	0.267945	0.942578	-0.231689	0.972574	-2.08614	0.499206	0.29567	0.917595	0.609377	0.806872
Prupe.1G067600.1	-	IPR011991 (Winged helix-turn-helix DNA-binding domain)	-	-	-	-	PTHR10855:SF1 (26S PROTEASOME NON-ATPASE REGULATORY SUBUNIT 12),PTHR10855 (26S PROTEASOME NON-ATPASE REGULATORY SUBUNIT 12/COP9 SIGNALOSOME COMPLEX SUBUNIT 4)	-	N	-0.218359	0.999323	0.593303	NA	-1.64962	0.135776	-1.29108	0.658402	0.0277718	0.99726	-0.504201	0.92779	-0.167629	NA	-0.88624	0.851132
Prupe.1G067700.1	GO:0003824 (catalytic activity),GO:0005975 (carbohydrate metabolic process),GO:0004553 (hydrolase activity, hydrolyzing O-glycosyl compounds),GO:0043169 (cation binding)	IPR004193 (Glycoside hydrolase, family 13, N-terminal),IPR006047 (Glycosyl hydrolase, family 13, catalytic domain),IPR006589 (Glycosyl hydrolase, family 13, subfamily, catalytic domain),IPR013780 (Glycosyl hydrolase, family 13, all-beta),IPR013781 (Glycoside hydrolase, catalytic domain),IPR013783 (Immunoglobulin-like fold),IPR014756 (Immunoglobulin E-set),IPR015902 (Glycoside hydrolase, family 13…	K01214 (isoamylase [EC:3.2.1.68]),K02438 (glycogen operon protein GlgX [EC:3.2.1.-])	-	3.2.1.- (Glycosidases, i.e.enzymes hydrolyzing O- and S-glycosyl compounds.)	KOG0470 (1,4-alpha-glucan branching enzyme/starch branching enzyme II)	PTHR10357:SF74 (GLYCOGEN DEBRANCHING ENZYME),PTHR10357 (ALPHA-AMYLASE)	PF02922 (Carbohydrate-binding module 48 (Isoamylase N-terminal domain)),PF00128 (Alpha amylase, catalytic domain)	N	0.399222	0.999323	-0.073794	0.963628	-0.517622	0.239574	-0.215883	0.839394	-0.13844	0.914657	-0.0306629	0.981062	-0.115906	0.843637	-0.0458563	0.926051
Prupe.1G067800.1	-	-	-	-	-	-	-	-	N	-0.328718	0.999323	0.0130874	0.98637	-0.256172	0.536984	0.126658	0.863042	-0.12491	0.923565	-0.274947	0.480186	-0.116884	0.746752	0.123877	0.691232
Prupe.1G067900.1	GO:0003824 (catalytic activity),GO:0009058 (biosynthetic process)	IPR004821 (Cytidyltransferase-like domain),IPR014729 (Rossmann-like alpha/beta/alpha sandwich fold)	K00967 (ethanolamine-phosphate cytidylyltransferase [EC:2.7.7.14])	ko00564 (Glycerophospholipid metabolism),ko00440 (Phosphonate and phosphinate metabolism)	-	KOG2803 (Choline phosphate cytidylyltransferase/Predicted CDP-ethanolamine synthase)	PTHR10739:SF23,PTHR10739 (CYTIDYLYLTRANSFERASE)	PF01467 (Cytidylyltransferase)	Y	0.232432	0.999323	-0.0816223	0.889677	-0.220818	0.440516	-0.0993201	0.839031	-0.292071	0.562489	0.0704211	0.903259	0.00164852	0.997949	0.52884	0.0186678
Prupe.1G068000.1	GO:0009055 (electron carrier activity),GO:0045454 (cell redox homeostasis),GO:0015035 (protein disulfide oxidoreductase activity)	IPR002109 (Glutaredoxin),IPR011767 (Glutaredoxin active site),IPR011899 (Glutaredoxin, eukaryotic/virial),IPR012336 (Thioredoxin-like fold),IPR014025 (Glutaredoxin subgroup)	K03676 (glutaredoxin 3)	-	-	KOG1752 (Glutaredoxin and related proteins)	PTHR10168 (GLUTAREDOXIN)	PF00462 (Glutaredoxin)	Y	-0.0538835	0.999323	-0.184094	0.709146	-0.0903076	0.848948	0.144449	0.625876	-0.0794305	0.902256	-0.106741	0.661623	-0.412795	0.00585403	-0.186812	0.17116
Prupe.1G068100.1	GO:0005488	IPR003347 (JmjC domain),IPR011989 (Armadillo-like helical),IPR016024 (Armadillo-type fold)	-	-	-	-	PTHR13096:SF1 (SUBFAMILY NOT NAMED),PTHR13096 (MINA53 (MYC INDUCED NUCLEAR ANTIGEN))	PF08007 (Cupin superfamily protein)	N	-1.54254	NA	1.80769	NA	1.36887	NA	1.38057	0.685903	0.475796	0.961245	-0.050632	0.996304	1.34468	NA	2.95091	NA
Prupe.1G068200.1	-	-	-	-	-	-	-	-	N	-0.11098	0.999323	0.406101	0.85056	-0.8819	0.641525	0.252804	0.927655	2.57063	NA	-0.581949	0.92779	0.727113	0.781629	0.0792881	0.982322
Prupe.1G068300.1	-	IPR010851 (S locus-related glycoprotein 1 binding pollen coat)	-	-	-	-	-	PF07333 (S locus-related glycoprotein 1 binding pollen coat protein (SLR1-BP))	N	NA	NA	NA	NA	NA	NA	-0.853487	NA	NA	NA	NA	NA	NA	NA	NA	NA
Prupe.1G068400.1	GO:0003677 (DNA binding),GO:0003700 (sequence-specific DNA binding transcription factor activity),GO:0006355 (regulation of transcription, DNA-dependent),GO:0005634 (nucleus),GO:0043565 (sequence-specific DNA binding)	IPR001356 (Homeobox domain),IPR003106 (Leucine zipper, homeobox-associated),IPR009057 (Homeodomain-like),IPR017970 (Homeobox, conserved site)	-	-	-	KOG0483 (Transcription factor HEX, contains HOX and HALZ domains)	PTHR24326:SF177,PTHR24326 (FAMILY NOT NAMED)	PF00046 (Homeobox domain),PF02183 (Homeobox associated leucine zipper)	N	1.55397	NA	2.38754	NA	NA	NA	-1.66534	NA	NA	NA	NA	NA	NA	NA	NA	NA
Prupe.1G068500.1	-	IPR013256 (Chromatin SPT2)	K15193 (protein SPT2)	-	-	-	-	PF08243 (SPT2 chromatin protein)	N	-0.553486	NA	-0.982557	NA	0.0268314	NA	NA	NA	NA	NA	NA	NA	NA	NA	NA	NA
Prupe.1G068600.1	-	IPR025846 (PMR5 N-terminal domain),IPR026057 (PC-Esterase),IPR029962 (Trichome birefringence-like family),IPR029970 (Protein trichome birefringence-like 5)	-	-	-	-	PTHR32285 (FAMILY NOT NAMED),PTHR32285:SF8	PF13839 (GDSL/SGNH-like Acyl-Esterase family found in Pmr5 and Cas1p),PF14416 (PMR5 N terminal Domain)	N	-0.0673529	0.999323	0.135025	0.927225	-0.568597	0.355584	-0.161908	0.891099	-0.162611	0.892159	0.0215506	0.984786	-0.174839	0.733476	-0.685478	0.0670572
Prupe.1G068700.1	-	-	-	-	-	-	-	-	N	-1.91695	NA	NA	NA	-2.03113	NA	NA	NA	-3.71114	NA	-0.673449	NA	NA	NA	NA	NA
Prupe.1G068800.1	GO:0004672 (protein kinase activity),GO:0004674 (protein serine/threonine kinase activity),GO:0016772 (transferase activity, transferring phosphorus-containing groups),GO:0005524 (ATP binding),GO:0006468 (protein phosphorylation)	IPR000719 (Protein kinase domain),IPR002290 (Serine/threonine/dual specificity protein kinase, catalytic domain),IPR008271 (Serine/threonine-protein kinase, active site),IPR011009 (Protein kinase-like domain),IPR013320 (Concanavalin A-like lectin/glucanase domain)	-	-	-	KOG1187 (Serine/threonine protein kinase)	PTHR24420:SF610,PTHR24420 (LEUCINE-RICH REPEAT RECEPTOR-LIKE PROTEIN KINASE)	PF00069 (Protein kinase domain)	N	NA	NA	1.85998	NA	NA	NA	NA	NA	NA	NA	NA	NA	NA	NA	NA	NA
Prupe.1G068900.1	GO:0004518 (nuclease activity)	IPR007346 (Endonuclease I)	-	-	-	-	-	PF04231 (Endonuclease I)	N	0.361191	0.999323	-0.187738	0.883256	0.0117606	0.994305	0.0143766	0.992627	-0.283695	0.895634	0.0435597	0.984463	-0.743441	0.475986	-0.0694043	0.965381
Prupe.1G069000.1	-	-	-	-	-	-	-	-	N	1.04083	NA	1.4726	NA	0.875724	NA	1.02766	NA	-0.666948	NA	-0.696342	0.905618	0.202784	NA	0.391175	0.91974
Prupe.1G069100.1	-	-	-	-	-	-	-	-	N	-0.986651	0.999323	0.0326125	0.991888	0.394139	0.877206	-0.390011	0.864553	0.0996431	0.989464	1.72791	0.528601	-1.43468	0.592571	-0.431841	0.859307
Prupe.1G069200.1	-	-	-	-	-	-	-	-	N	NA	NA	NA	NA	-0.93495	NA	-0.853487	NA	NA	NA	NA	NA	NA	NA	NA	NA
Prupe.1G069300.1	GO:0005515 (protein binding),GO:0008270 (zinc ion binding)	IPR001841 (Zinc finger, RING-type),IPR013083 (Zinc finger, RING/FYVE/PHD-type)	-	-	-	-	PTHR14155 (RING FINGER DOMAIN-CONTAINING),PTHR14155:SF78	PF13639 (Ring finger domain)	Y	-0.944684	0.67602	-0.306287	0.747961	-1.10789	0.000345792	-1.17474	0.000396529	-0.323542	0.855	-0.000117295	0.999906	-0.892623	0.0381418	-0.894983	0.0794366
Prupe.1G069400.1	-	IPR005037 (Pre-mRNA-splicing factor 38),IPR024767 (Pre-mRNA-splicing factor 38, C-terminal)	K12850 (pre-mRNA-splicing factor 38B)	ko03040 (Spliceosome)	-	KOG2888 (Putative RNA binding protein)	PTHR23142 (UNCHARACTERIZED)	PF03371 (PRP38 family),PF12871 (Pre-mRNA-splicing factor 38-associated hydrophilic C-term)	N	0.207944	0.999323	-0.236987	0.570642	-0.0719842	0.917054	-0.11409	0.782131	0.188338	0.703711	0.104938	0.782069	0.060632	0.848355	0.081679	0.721864
Prupe.1G069500.1	GO:0005524 (ATP binding),GO:0016887 (ATPase activity)	IPR003439 (ABC transporter-like),IPR003593 (AAA+ ATPase domain),IPR017871 (ABC transporter, conserved site),IPR027417 (P-loop containing nucleoside triphosphate hydrolase)	-	-	-	KOG2355 (Predicted ABC-type transport, ATPase component/CCR4 associated factor)	PTHR24220 (FAMILY NOT NAMED),PTHR24220:SF76 (PUTATIVE UNCHARACTERIZED PROTEIN PY00170 (FRAGMENT))	PF00005 (ABC transporter)	N	0.0832028	0.999323	-0.0315436	0.969629	-0.081022	0.880223	-0.27136	0.389322	0.112001	0.935316	-0.270357	0.480494	-0.43991	0.0853123	-0.220162	0.441133
Prupe.1G069600.1	-	-	-	-	-	-	-	-	N	0.810284	NA	-0.82069	0.843548	-0.633964	0.911338	-1.4643	0.647893	-0.306721	NA	-0.316239	0.977031	1.2299	0.688702	-2.17206	NA
Prupe.1G069700.1	GO:0006364 (rRNA processing),GO:0030688 (preribosome, small subunit precursor)	IPR010301 (Nucleolar, Nop52)	K14849 (ribosomal RNA-processing protein 1)	-	-	KOG3911 (Nucleolar protein NOP52/RRP1)	PTHR13026:SF0 (SUBFAMILY NOT NAMED),PTHR13026 (NNP-1 PROTEIN (NOVEL NUCLEAR PROTEIN 1) (NOP52))	PF05997 (Nucleolar protein,Nop52)	Y	-0.0489587	0.999323	0.0244643	0.976258	0.171597	0.735628	0.261627	0.480818	0.242475	0.561955	0.100394	0.78077	0.414661	0.0218934	-0.0499896	0.822038
Prupe.1G069800.1	GO:0004553 (hydrolase activity, hydrolyzing O-glycosyl compounds),GO:0005618 (cell wall),GO:0005975 (carbohydrate metabolic process),GO:0006073 (cellular glucan metabolic process),GO:0016762 (xyloglucan:xyloglucosyl transferase activity),GO:0048046 (apoplast)	IPR000757 (Glycoside hydrolase, family 16),IPR008263 (Glycoside hydrolase, family 16, active site),IPR008264 (Beta-glucanase),IPR010713 (Xyloglucan endo-transglycosylase, C-terminal),IPR013320 (Concanavalin A-like lectin/glucanase domain),IPR016455 (Xyloglucan endotransglucosylase/hydrolase)	K08235 (xyloglucan:xyloglucosyl transferase [EC:2.4.1.207])	-	2.4.1.207 (Xyloglucan:xyloglucosyl transferase.)	-	PTHR31062 (FAMILY NOT NAMED),PTHR31062:SF20	PF06955 (Xyloglucan endo-transglycosylase (XET) C-terminus),PF00722 (Glycosyl hydrolases family 16)	Y	0.509594	0.322207	-0.256633	0.470972	-0.105707	0.752857	-0.48863	0.000426191	0.34345	0.751067	-0.465039	0.0116588	-2.94417	3.32232e-54	-1.07474	0.0167576
Prupe.1G069900.1	-	IPR008590 (Protein of unknown function DUF872, transmembrane)	-	-	-	KOG4753 (Predicted membrane protein)	PTHR15664 (C20ORF30 PROTEIN),PTHR15664:SF1 (SUBFAMILY NOT NAMED)	PF05915 (Eukaryotic protein of unknown function (DUF872))	Y	0.21584	0.999323	0.0174721	0.982346	-0.0667731	0.924053	-0.144668	0.745582	0.109977	0.91719	0.133113	0.765643	-0.258987	0.270785	1.23471	1.79601e-13
Prupe.1G070000.1	GO:0005515 (protein binding)	IPR002885 (Pentatricopeptide repeat),IPR011990 (Tetratricopeptide-like helical domain)	-	-	-	-	PTHR24015 (FAMILY NOT NAMED),PTHR24015:SF334	PF01535 (PPR repeat),PF13041 (PPR repeat family)	N	0.0247372	0.999323	-0.00327746	0.998765	0.108544	0.948589	-0.126595	0.934403	-0.0216557	0.994876	0.0218656	0.991532	-0.043019	0.973846	-0.914006	0.189598
Prupe.1G070100.1	-	IPR026127 (Probable RNA helicase SDE3),IPR027417 (P-loop containing nucleoside triphosphate hydrolase)	K18422 (helicase MOV-10 [EC:3.6.4.13])	-	-	-	PTHR10887 (DNA2/NAM7 HELICASE FAMILY),PTHR10887:SF331	-	Y	-0.211854	0.999323	-0.433241	0.531109	-0.260926	0.737838	0.0859373	0.921588	0.481648	0.760968	-0.394278	0.709607	-0.817457	0.129369	-2.33011	4.46262e-05
Prupe.1G070200.1	-	IPR026127 (Probable RNA helicase SDE3),IPR027417 (P-loop containing nucleoside triphosphate hydrolase)	K18422 (helicase MOV-10 [EC:3.6.4.13])	-	-	-	PTHR10887 (DNA2/NAM7 HELICASE FAMILY),PTHR10887:SF331	-	Y	0.0384762	0.999323	-0.501141	0.472946	-0.698551	0.0634683	-0.11192	0.90177	0.175743	0.908922	-0.158923	0.883218	-0.313564	0.568829	-1.2655	0.000389822
Prupe.1G070300.1	-	IPR026127 (Probable RNA helicase SDE3),IPR027417 (P-loop containing nucleoside triphosphate hydrolase)	K18422 (helicase MOV-10 [EC:3.6.4.13])	-	-	-	PTHR10887 (DNA2/NAM7 HELICASE FAMILY),PTHR10887:SF331	PF13086 (AAA domain)	N	-0.229911	0.999323	-0.285182	0.84832	-0.803995	0.143913	-0.251475	0.807548	0.236435	0.952519	-0.441883	0.89431	0.270237	0.8746	-1.10809	0.34525
Prupe.1G070400.1	-	IPR026127 (Probable RNA helicase SDE3),IPR027417 (P-loop containing nucleoside triphosphate hydrolase)	-	-	-	-	PTHR10887 (DNA2/NAM7 HELICASE FAMILY),PTHR10887:SF331	-	N	NA	NA	-0.982557	NA	NA	NA	NA	NA	NA	NA	NA	NA	NA	NA	NA	NA
Prupe.1G070500.1	-	IPR005333 (Transcription factor, TCP),IPR017887 (Transcription factor TCP subgroup)	-	-	-	-	PTHR31072 (FAMILY NOT NAMED),PTHR31072:SF7	PF03634 (TCP family transcription factor)	Y	-0.220383	0.999323	-0.0322042	0.966299	-0.498505	0.000440943	-0.31272	0.151667	0.0722614	0.904328	-0.098743	0.595244	-0.91677	3.39394e-11	-0.394831	0.00877448
Prupe.1G070600.1	-	IPR019370 (E2F-associated phosphoprotein)	-	-	-	-	PTHR15967 (UNCHARACTERIZED)	PF10238 (E2F-associated phosphoprotein)	N	-0.00419336	0.999843	0.205984	0.872187	-0.148036	0.919729	-0.209327	0.825561	0.17073	0.936082	-0.0805422	0.935991	0.163504	0.734501	0.201881	0.658928
Prupe.1G070700.1	GO:0006662 (glycerol ether metabolic process),GO:0045454 (cell redox homeostasis),GO:0015035 (protein disulfide oxidoreductase activity)	IPR005746 (Thioredoxin),IPR012336 (Thioredoxin-like fold),IPR013766 (Thioredoxin domain)	-	-	-	KOG0910 (Thioredoxin-like protein)	PTHR10438:SF226,PTHR10438 (THIOREDOXIN)	PF00085 (Thioredoxin)	Y	-0.180971	0.999323	0.312297	0.713386	0.0319844	0.981357	0.162876	0.844396	0.172869	0.863335	-0.114918	0.870587	-0.777271	0.0149399	-0.320873	0.430948
Prupe.1G070800.1	GO:0005215 (transporter activity),GO:0016021 (integral to membrane),GO:0016020 (membrane),GO:0022857 (transmembrane transporter activity),GO:0022891,GO:0055085 (transmembrane transport)	IPR003663 (Sugar/inositol transporter),IPR005828 (General substrate transporter),IPR005829 (Sugar transporter, conserved site),IPR020846 (Major facilitator superfamily domain)	-	-	-	KOG0254 (Predicted transporter (major facilitator superfamily))	PTHR24063:SF312,PTHR24063 (FAMILY NOT NAMED)	PF00083 (Sugar (and other) transporter)	N	NA	NA	NA	NA	NA	NA	2.05238	NA	NA	NA	NA	NA	NA	NA	NA	NA
Prupe.1G070900.1	GO:0016020 (membrane),GO:0005215 (transporter activity),GO:0016021 (integral to membrane),GO:0022891,GO:0022857 (transmembrane transporter activity),GO:0055085 (transmembrane transport)	IPR003663 (Sugar/inositol transporter),IPR005828 (General substrate transporter),IPR005829 (Sugar transporter, conserved site),IPR020846 (Major facilitator superfamily domain)	-	-	-	KOG0254 (Predicted transporter (major facilitator superfamily))	PTHR24063:SF312,PTHR24063 (FAMILY NOT NAMED)	PF00083 (Sugar (and other) transporter)	N	2.29072	NA	NA	NA	NA	NA	NA	NA	NA	NA	NA	NA	NA	NA	NA	NA
Prupe.1G071000.1	GO:0005515 (protein binding)	IPR001680 (WD40 repeat),IPR015943 (WD40/YVTN repeat-like-containing domain),IPR017986 (WD40-repeat-containing domain),IPR019775 (WD40 repeat, conserved site),IPR020472 (G-protein beta WD-40 repeat)	K12857 (Prp8 binding protein)	ko03040 (Spliceosome)	-	KOG0265 (U5 snRNP-specific protein-like factor and related proteins)	PTHR22847:SF330,PTHR22847 (WD40 REPEAT PROTEIN)	PF00400 (WD domain, G-beta repeat)	Y	0.314817	0.999323	0.430488	0.386551	0.167626	0.767435	0.255616	0.579741	-0.0231145	0.986946	-0.0516741	0.937653	0.522435	0.0466322	0.151422	0.592611
Prupe.1G071100.1	-	-	-	-	-	-	-	-	Y	0.0545543	0.999323	-0.389591	0.12081	-0.110077	0.841564	-0.297717	0.0911619	0.0117407	0.990721	-0.134633	0.698982	0.113419	0.663686	-0.614145	0.000155756
Prupe.1G071200.1	-	IPR019150 (Vesicle transport protein, Use1)	K08507 (unconventional SNARE in the endoplasmic reticulum protein 1)	ko04130 (SNARE interactions in vesicular transport)	-	KOG2678 (Predicted membrane protein)	PTHR13050 (USE1-LIKE PROTEIN)	PF09753 (Membrane fusion protein Use1)	N	-0.0521685	0.999323	0.446724	0.411683	0.0909364	0.929242	0.21406	0.722782	0.103609	0.941119	-0.10611	0.892269	-0.207792	0.64818	-0.278043	0.429445
Prupe.1G071300.1	-	-	-	-	-	-	-	-	N	-1.38976	0.999323	0.514138	NA	-1.16309	0.807785	1.14976	0.755602	-1.28869	NA	2.17352	NA	-2.52896	NA	-1.80707	NA
Prupe.1G071400.1	GO:0003700 (sequence-specific DNA binding transcription factor activity),GO:0006355 (regulation of transcription, DNA-dependent),GO:0043565 (sequence-specific DNA binding)	IPR003657 (DNA-binding WRKY),IPR018872 (Zn-cluster domain)	-	-	-	-	PTHR31282:SF1,PTHR31282 (FAMILY NOT NAMED)	PF03106 (WRKY DNA -binding domain),PF10533 (Plant zinc cluster domain)	Y	-0.260978	0.999323	0.138898	0.866757	0.244328	0.692891	0.00476271	0.996047	-0.132147	0.886748	0.679322	0.00366673	0.976007	9.80983e-08	3.68125	1.7566e-144
Prupe.1G071500.1	-	-	-	-	-	-	-	-	N	NA	NA	NA	NA	NA	NA	-0.853487	NA	NA	NA	NA	NA	NA	NA	NA	NA
Prupe.1G071600.1	-	-	-	-	-	-	-	-	N	NA	NA	NA	NA	NA	NA	NA	NA	NA	NA	NA	NA	NA	NA	NA	NA
Prupe.1G071700.1	GO:0016021 (integral to membrane),GO:0055085 (transmembrane transport)	IPR004776 (Auxin efflux carrier),IPR014024 (Auxin efflux carrier, plant type)	-	-	-	-	PTHR31752 (FAMILY NOT NAMED),PTHR31752:SF4	PF03547 (Membrane transport protein)	N	NA	NA	NA	NA	-0.93495	NA	NA	NA	NA	NA	NA	NA	NA	NA	NA	NA
Prupe.1G071800.1	GO:0016021 (integral to membrane),GO:0055085 (transmembrane transport)	IPR004776 (Auxin efflux carrier),IPR014024 (Auxin efflux carrier, plant type)	K13947 (auxin efflux carrier family, )	-	-	-	PTHR31752 (FAMILY NOT NAMED),PTHR31752:SF4	PF03547 (Membrane transport protein)	N	1.55397	NA	NA	NA	1.93145	NA	-2.11	NA	NA	NA	NA	NA	NA	NA	NA	NA
Prupe.1G071900.1	-	IPR004853 (Triose-phosphate transporter domain)	K15285 (solute carrier family 35, member E3)	-	-	KOG1441 (Glucose-6-phosphate/phosphate and phosphoenolpyruvate/phosphate antiporter)	PTHR11132 (SOLUTE CARRIER FAMILY 35),PTHR11132:SF38	PF03151 (Triose-phosphate Transporter family)	Y	-0.271119	0.999323	-0.0137558	0.988087	-0.627534	0.012235	0.0409596	0.94737	0.0469041	0.970766	-0.0836444	0.87232	0.0720238	0.855568	-0.475201	0.0239726
Prupe.1G072000.1	-	IPR021149 (Oligosaccharyl transferase complex, subunit OST3/OST6)	-	-	-	KOG3356 (Predicted membrane protein)	PTHR13160 (FAMILY NOT NAMED)	PF04756 (OST3 / OST6 family)	Y	-0.0553403	0.999323	-0.1235	0.869226	-0.471883	0.0387485	-0.093567	0.845934	0.103115	0.915374	-0.136266	0.564612	-0.279523	0.121369	-1.00307	1.79994e-16
Prupe.1G072100.1	GO:0005515 (protein binding)	IPR001611 (Leucine-rich repeat),IPR003591 (Leucine-rich repeat, typical subtype),IPR025875 (Leucine rich repeat 4)	-	-	-	KOG0617 (Ras suppressor protein (contains leucine-rich repeats))	PTHR23155:SF406,PTHR23155 (LEUCINE-RICH REPEAT-CONTAINING PROTEIN)	PF13504 (Leucine rich repeat),PF00560 (Leucine Rich Repeat),PF12799 (Leucine Rich repeats (2 copies))	N	NA	NA	-3.79777	NA	-0.93495	NA	-0.469818	NA	3.51961	NA	NA	NA	NA	NA	3.95944	0.261764
Prupe.1G072200.1	-	-	-	-	-	-	-	-	N	NA	NA	NA	NA	NA	NA	NA	NA	NA	NA	NA	NA	NA	NA	NA	NA
Prupe.1G072300.1	GO:0006508 (proteolysis),GO:0008234 (cysteine-type peptidase activity)	IPR000169 (Cysteine peptidase, cysteine active site),IPR000668 (Peptidase C1A, papain C-terminal),IPR013128 (Peptidase C1A),IPR013201 (Proteinase inhibitor I29, cathepsin propeptide),IPR025660 (Cysteine peptidase, histidine active site),IPR025661 (Cysteine peptidase, asparagine active site)	-	-	-	KOG1543 (Cysteine proteinase Cathepsin L)	PTHR12411:SF297,PTHR12411 (CYSTEINE PROTEASE FAMILY C1-RELATED)	PF08246 (Cathepsin propeptide inhibitor domain (I29)),PF00112 (Papain family cysteine protease)	N	NA	NA	NA	NA	NA	NA	NA	NA	NA	NA	NA	NA	NA	NA	NA	NA
Prupe.1G072400.1	GO:0008234 (cysteine-type peptidase activity),GO:0006508 (proteolysis)	IPR000169 (Cysteine peptidase, cysteine active site),IPR000668 (Peptidase C1A, papain C-terminal),IPR013128 (Peptidase C1A),IPR013201 (Proteinase inhibitor I29, cathepsin propeptide),IPR025660 (Cysteine peptidase, histidine active site),IPR025661 (Cysteine peptidase, asparagine active site)	-	-	-	KOG1543 (Cysteine proteinase Cathepsin L)	PTHR12411:SF297,PTHR12411 (CYSTEINE PROTEASE FAMILY C1-RELATED)	PF08246 (Cathepsin propeptide inhibitor domain (I29)),PF00112 (Papain family cysteine protease)	N	NA	NA	NA	NA	-2.03113	NA	NA	NA	NA	NA	NA	NA	NA	NA	NA	NA
Prupe.1G072500.1	GO:0005506 (iron ion binding),GO:0016491 (oxidoreductase activity),GO:0006725 (cellular aromatic compound metabolic process),GO:0051537 (2 iron, 2 sulfur cluster binding),GO:0016708 (oxidoreductase activity, acting on paired donors, with incorporation or reduction of molecular oxygen, NAD(P)H as one donor, and incorporation of two atoms of oxygen into one donor),GO:0055114 (oxidation-reduction pr…	IPR001663 (Aromatic-ring-hydroxylating dioxygenase, alpha subunit),IPR015879 (Aromatic-ring-hydroxylating dioxygenase, alpha subunit, C-terminal domain),IPR017941 (Rieske [2Fe-2S] iron-sulphur domain)	K00499 (choline monooxygenase [EC:1.14.15.7])	ko00260 (Glycine, serine and threonine metabolism)	-	-	PTHR21266 (IRON-SULFUR DOMAIN CONTAINING PROTEIN),PTHR21266:SF2 (CHOLINE MONOOXYGENASE)	PF00848 (Ring hydroxylating alpha subunit (catalytic domain)),PF00355 (Rieske [2Fe-2S] domain)	N	-0.226358	0.999323	-0.49634	0.523809	-0.161274	0.863651	-0.249643	0.722782	0.152849	0.934845	-0.115349	0.91978	0.0660213	0.93096	-0.284864	0.598259
Prupe.1G072600.1	GO:0016021 (integral to membrane),GO:0000166 (nucleotide binding),GO:0005388,GO:0005516 (calmodulin binding),GO:0046872 (metal ion binding),GO:0005524 (ATP binding),GO:0016020 (membrane),GO:0070588	IPR001757 (P-type ATPase),IPR004014 (Cation-transporting P-type ATPase, N-terminal),IPR006068 (Cation-transporting P-type ATPase, C-terminal),IPR006408 (P-type ATPase, subfamily IIB),IPR008250 (P-type ATPase, A domain),IPR018303 (P-type ATPase, phosphorylation site),IPR023214 (HAD-like domain),IPR023298 (P-type ATPase, transmembrane domain),IPR023299 (P-type ATPase, cytoplasmic domain N),IPR02475…	K01537 (Ca2+-transporting ATPase [EC:3.6.3.8])	-	3.6.3.8 (Calcium-transporting ATPase.)	KOG0204 (Calcium transporting ATPase)	PTHR24093:SF254,PTHR24093 (FAMILY NOT NAMED)	PF00702 (haloacid dehalogenase-like hydrolase),PF00690 (Cation transporter/ATPase, N-terminus),PF00689 (Cation transporting ATPase, C-terminus),PF00122 (E1-E2 ATPase),PF12515 (Ca2+-ATPase N terminal autoinhibitory domain)	Y	0.198221	0.999323	-0.253825	0.508117	-0.32502	0.066092	-0.046319	0.890523	0.149788	0.639172	-0.293635	0.00569015	-0.211505	0.284544	-0.704642	4.10359e-15
Prupe.1G072700.1	-	-	-	-	-	-	-	-	N	NA	NA	-0.982557	NA	0.988604	NA	NA	NA	NA	NA	NA	NA	NA	NA	NA	NA
Prupe.1G072800.1	-	-	-	-	-	-	-	-	N	2.31638	NA	-0.0914032	NA	0.434523	0.956683	-3.19186	NA	-0.0345606	NA	-0.673449	NA	-0.538734	0.908696	-0.50021	0.838769
Prupe.1G072900.1	GO:0004672 (protein kinase activity),GO:0005515 (protein binding),GO:0016772 (transferase activity, transferring phosphorus-containing groups),GO:0004674 (protein serine/threonine kinase activity),GO:0005524 (ATP binding),GO:0006468 (protein phosphorylation)	IPR000719 (Protein kinase domain),IPR001611 (Leucine-rich repeat),IPR008271 (Serine/threonine-protein kinase, active site),IPR011009 (Protein kinase-like domain)	-	-	-	-	PTHR24420:SF733,PTHR24420 (LEUCINE-RICH REPEAT RECEPTOR-LIKE PROTEIN KINASE)	PF00069 (Protein kinase domain),PF00560 (Leucine Rich Repeat)	N	NA	NA	1.85998	NA	NA	NA	NA	NA	NA	NA	NA	NA	NA	NA	NA	NA
Prupe.1G073000.1	GO:0005515 (protein binding)	IPR006594 (LisH dimerisation motif)	-	-	-	-	-	-	N	-0.261601	0.999323	0.603915	0.12081	0.195162	0.642196	0.0994673	0.88896	-0.125333	0.866233	-0.16714	0.548768	-0.117883	0.717959	-0.0748909	0.77427
Prupe.1G073100.1	-	IPR005998 (Ribosomal protein L7, eukaryotic),IPR012988 (Ribosomal protein L30, N-terminal),IPR016082 (Ribosomal protein L30, ferredoxin-like fold domain),IPR018038 (Ribosomal protein L30, conserved site)	K02937 (large subunit ribosomal protein L7e)	ko03010 (Ribosome)	-	KOG3184 (60S ribosomal protein L7)	PTHR11524 (60S RIBOSOMAL PROTEIN L7)	PF00327 (Ribosomal protein L30p/L7e),PF08079 (Ribosomal L30 N-terminal domain)	Y	-0.0799189	0.999323	0.368345	0.386811	0.520552	0.00151748	0.412736	0.0255016	-0.148777	0.720998	0.0690583	0.83661	0.343093	0.0439866	0.830928	3.62348e-11
Prupe.1G073200.1	GO:0003676 (nucleic acid binding),GO:0008270 (zinc ion binding)	IPR001878 (Zinc finger, CCHC-type)	-	-	-	-	PTHR13491 (ZCCHC10 PROTEIN)	PF13917 (Zinc knuckle)	N	-0.0984571	0.999323	0.0629794	0.939858	-0.375717	0.152731	-0.293465	0.390694	-0.040465	0.97643	-0.140718	0.742731	-0.176918	0.560443	0.0240272	0.936445
Prupe.1G073300.1	-	-	-	-	-	-	-	-	Y	-0.610665	0.879637	0.796369	0.0431103	-1.04174	0.00194023	-0.206034	0.506978	0.019665	0.990819	-0.610009	0.0442771	-1.64005	1.44322e-07	-0.212586	0.619302
Prupe.1G073400.1	-	-	-	-	-	-	-	-	Y	-0.489712	0.381231	0.668203	0.0103032	-0.425093	0.136424	-0.104313	0.779534	0.0952841	0.872131	-0.202351	0.273957	-0.440097	0.00386366	0.576327	4.66563e-05
Prupe.1G073500.1	GO:0003676 (nucleic acid binding)	IPR012337 (Ribonuclease H-like domain)	-	-	-	-	-	PF13456 (Reverse transcriptase-like)	N	-1.26093	NA	0.212999	NA	-0.93495	NA	-3.67406	NA	NA	NA	NA	NA	2.32012	NA	NA	NA
Prupe.1G073600.1	GO:0005488	IPR016024 (Armadillo-type fold),IPR019155 (Uncharacterised protein family FPL)	K19513 (protein CLEC16A)	-	-	KOG2219 (Uncharacterized conserved protein)	PTHR21481 (UNCHARACTERIZED)	PF09758 (Uncharacterised conserved protein)	N	-0.124823	0.999323	-0.00397765	0.995782	-0.320183	0.273536	-0.179833	0.645526	0.0220061	0.985139	-0.107569	0.781182	0.135922	0.6082	-0.0147801	0.954872
Prupe.1G073700.1	GO:0019538 (protein metabolic process)	IPR004176 (Clp, N-terminal),IPR023150 (Double Clp-N motif),IPR027417 (P-loop containing nucleoside triphosphate hydrolase)	-	-	-	KOG1051 (Chaperone HSP104 and related ATP-dependent Clp proteases)	PTHR11638:SF69 (ENDOPEPTIDASE CLP ATP-BINDING CHAIN),PTHR11638 (ATP-DEPENDENT CLP PROTEASE)	PF02861 (Clp amino terminal domain)	N	-0.195587	0.999323	-0.292169	0.660037	-0.196216	0.683424	-0.130064	0.86312	0.00957274	0.995873	0.00377682	0.99804	-1.04507	0.064265	-1.54328	0.0868981
Prupe.1G073800.1	GO:0004571 (mannosyl-oligosaccharide 1,2-alpha-mannosidase activity),GO:0005509 (calcium ion binding),GO:0016020 (membrane)	IPR001382 (Glycoside hydrolase, family 47)	K01230 (mannosyl-oligosaccharide alpha-1,2-mannosidase [EC:3.2.1.113])	ko00510 (N-Glycan biosynthesis),ko00513 (Various types of N-glycan biosynthesis),ko04141 (Protein processing in endoplasmic reticulum)	-	KOG2204 (Mannosyl-oligosaccharide alpha-1,2-mannosidase and related glycosyl hydrolases)	PTHR11742 (MANNOSYL-OLIGOSACCHARIDE ALPHA-1,2-MANNOSIDASE-RELATED)	PF01532 (Glycosyl hydrolase family 47)	Y	0.182976	0.999323	0.178921	0.806168	0.321853	0.55281	0.254119	0.590557	0.0372932	0.980444	0.524977	0.0417197	0.636923	0.000967248	1.60534	2.08626e-18
Prupe.1G073900.1	-	-	-	-	-	-	-	-	N	2.15504	NA	1.99765	NA	-0.619682	0.918476	-0.821222	NA	-0.2508	0.970609	0.322388	0.957006	0.205944	0.942324	0.263733	0.911392
Prupe.1G074000.1	GO:0005524 (ATP binding),GO:0005515 (protein binding),GO:0016772 (transferase activity, transferring phosphorus-containing groups),GO:0004672 (protein kinase activity),GO:0004674 (protein serine/threonine kinase activity),GO:0006468 (protein phosphorylation)	IPR000719 (Protein kinase domain),IPR001245 (Serine-threonine/tyrosine-protein kinase catalytic domain),IPR001611 (Leucine-rich repeat),IPR002290 (Serine/threonine/dual specificity protein kinase, catalytic domain),IPR003591 (Leucine-rich repeat, typical subtype),IPR008271 (Serine/threonine-protein kinase, active site),IPR011009 (Protein kinase-like domain),IPR013320 (Concanavalin A-like lectin/g…	-	-	-	KOG1187 (Serine/threonine protein kinase)	PTHR24420 (LEUCINE-RICH REPEAT RECEPTOR-LIKE PROTEIN KINASE),PTHR24420:SF672	PF13855 (Leucine rich repeat),PF07714 (Protein tyrosine kinase),PF13504 (Leucine rich repeat),PF00560 (Leucine Rich Repeat)	N	-1.95236	NA	1.1827	NA	2.78185	NA	3.02631	NA	2.10308	NA	NA	NA	-1.42553	NA	NA	NA
Prupe.1G074100.1	-	IPR004330 (FAR1 DNA binding domain)	-	-	-	-	PTHR31669 (FAMILY NOT NAMED)	PF03101 (FAR1 DNA-binding domain)	N	-1.72485	NA	-0.130917	NA	-1.92661	0.675981	-0.806019	NA	1.04194	NA	1.20838	NA	-0.646842	NA	0.0673714	NA
Prupe.1G074200.1	GO:0016787 (hydrolase activity)	IPR004843 (Calcineurin-like phosphoesterase domain, apaH type),IPR011230 (Phosphoesterase At2g46880),IPR029052 (Metallo-dependent phosphatase-like)	-	-	-	KOG1432 (Predicted DNA repair exonuclease SIA1)	PTHR32440:SF2,PTHR32440 (FAMILY NOT NAMED)	PF00149 (Calcineurin-like phosphoesterase)	N	0.068982	0.999323	0.0219557	0.981607	-0.161004	0.77129	-0.124312	0.844396	0.0221913	0.985766	-0.0728732	0.916553	0.0356112	0.939281	-0.239801	0.509846
Prupe.1G074300.1	-	-	-	-	-	-	-	-	N	2.29072	NA	NA	NA	3.31033	NA	-3.47063	NA	NA	NA	NA	NA	NA	NA	NA	NA
Prupe.1G074400.1	GO:0046983 (protein dimerization activity)	IPR011598 (Myc-type, basic helix-loop-helix (bHLH) domain)	-	-	-	-	PTHR11514:SF33,PTHR11514 (MYC)	PF00010 (Helix-loop-helix DNA-binding domain)	Y	0.678642	0.999323	-0.0541643	0.983304	0.755113	0.415816	0.977283	0.334277	-0.50568	0.951203	2.69153	0.000330534	2.68557	1.09679e-05	10.0549	1.27438e-15
Prupe.1G074500.1	-	IPR018800 (Proline-rich protein PRCC)	K13105 (proline-rich protein PRCC)	ko05202 (Transcriptional misregulation in cancers)	-	KOG3903 (Mitotic checkpoint protein PRCC)	PTHR13621 (FAMILY NOT NAMED)	PF10253 (Mitotic checkpoint regulator, MAD2B-interacting)	Y	-0.256268	0.999323	-0.415763	0.289301	-0.14289	0.827933	-0.242562	0.527886	0.0127822	0.992214	-0.0545415	0.930293	0.500176	0.0118411	0.784287	1.48938e-05
Prupe.1G074600.1	GO:0003910 (DNA ligase (ATP) activity),GO:0003909,GO:0003677 (DNA binding),GO:0005524 (ATP binding),GO:0051103 (DNA ligation involved in DNA repair),GO:0006281 (DNA repair),GO:0006310 (DNA recombination),GO:0071897	IPR000977 (DNA ligase, ATP-dependent),IPR001357 (BRCT domain),IPR012308 (DNA ligase, ATP-dependent, N-terminal),IPR012309 (DNA ligase, ATP-dependent, C-terminal),IPR012310 (DNA ligase, ATP-dependent, central),IPR012340 (Nucleic acid-binding, OB-fold),IPR016059 (DNA ligase, ATP-dependent, conserved site),IPR029710 (DNA ligase 4)	K10777 (DNA ligase 4 [EC:6.5.1.1])	ko03450 (Non-homologous end-joining)	6.5.1.1 (DNA ligase (ATP).)	KOG0966 (ATP-dependent DNA ligase IV)	PTHR10459:SF7 (DNA LIGASE IV),PTHR10459 (DNA LIGASE)	PF04679 (ATP dependent DNA ligase C terminal region),PF00533 (BRCA1 C Terminus (BRCT) domain),PF01068 (ATP dependent DNA ligase domain),PF04675 (DNA ligase N terminus)	N	-0.386927	0.999323	0.1906	0.859444	-0.275754	0.67902	-0.31765	0.629441	-0.159086	0.912009	0.108646	0.903259	-0.0402279	0.954429	0.267277	0.439832
Prupe.1G074700.1	-	IPR001398 (Macrophage migration inhibitory factor),IPR014347 (Tautomerase/MIF superfamily)	-	-	-	KOG1759 (Macrophage migration inhibitory factor)	PTHR11954:SF20,PTHR11954 (MACROPHAGE MIGRATION INHIBITORY FACTOR RELATED)	PF01187 (Macrophage migration inhibitory factor (MIF))	Y	-0.274966	0.999323	0.0948771	0.979768	0.115526	0.968331	0.612176	0.691265	0.161682	0.96949	-0.770223	0.548459	-0.30893	0.847748	2.41738	0.0253649
Prupe.1G074800.1	GO:0003723 (RNA binding),GO:0003676 (nucleic acid binding)	IPR004087 (K Homology domain),IPR004088 (K Homology domain, type 1)	K13162 (poly(rC)-binding protein 2/3/4)	-	-	KOG2190 (PolyC-binding proteins alphaCP-1 and related KH domain proteins)	PTHR10288:SF132,PTHR10288 (KH DOMAIN CONTAINING RNA BINDING PROTEIN)	PF00013 (KH domain)	Y	0.251735	0.999323	-0.267716	0.543033	-0.194052	0.577025	-0.139707	0.652181	0.0729334	0.92596	-0.0169861	0.975135	0.225397	0.297497	-0.421703	0.0199714
Prupe.1G074900.1	GO:0005515 (protein binding)	IPR010402 (CCT domain)	-	-	-	-	PTHR31874 (FAMILY NOT NAMED),PTHR31874:SF2	PF06203 (CCT motif)	Y	0.283024	0.999323	-0.154835	0.882583	-1.14286	7.89096e-10	-0.501505	0.142864	0.304592	0.803415	-0.574425	0.358528	-0.440953	0.460846	-1.37898	0.00012955
Prupe.1G075000.1	-	-	-	-	-	-	-	-	N	-0.588608	0.999323	-0.358675	0.724889	-0.184575	0.869382	-0.257068	0.794833	-0.222099	0.937635	-0.586731	0.731787	-1.29185	0.172055	0.171375	0.890594
Prupe.1G075100.1	GO:0003824 (catalytic activity),GO:0008270 (zinc ion binding),GO:0016787 (hydrolase activity)	IPR002125 (CMP/dCMP deaminase, zinc-binding),IPR016192 (APOBEC/CMP deaminase, zinc-binding),IPR016193 (Cytidine deaminase-like)	K15441 (tRNA-specific adenosine deaminase 2 [EC:3.5.4.-])	-	-	KOG1018 (Cytosine deaminase FCY1 and related enzymes)	PTHR11079 (CYTOSINE DEAMINASE),PTHR11079:SF38	PF00383 (Cytidine and deoxycytidylate deaminase zinc-binding region)	N	0.0361878	0.999323	0.465265	0.481265	0.0380418	0.979648	0.0540923	0.948523	-0.0792508	0.975822	0.0419993	0.979759	-0.244469	0.682888	0.783253	0.082486
Prupe.1G075200.1	-	-	-	-	-	-	-	-	N	0.271111	0.999323	-0.018344	0.995911	-0.299333	0.893487	-0.444294	0.86714	-0.26655	0.951203	-0.154583	0.956302	-0.0846319	0.964721	-0.574246	0.626501
Prupe.1G075300.1	-	-	-	-	-	-	-	-	N	-0.0374418	0.999323	0.0627846	0.985303	-0.528787	0.849601	-0.000223602	0.999926	0.515952	0.913466	0.500365	0.858344	-0.601283	0.783456	0.085644	0.95797
Prupe.1G075400.1	GO:0005515 (protein binding),GO:0008270 (zinc ion binding)	IPR001965 (Zinc finger, PHD-type),IPR011011 (Zinc finger, FYVE/PHD-type),IPR011124 (Zinc finger, CW-type),IPR013083 (Zinc finger, RING/FYVE/PHD-type),IPR019786 (Zinc finger, PHD-type, conserved site),IPR019787 (Zinc finger, PHD-finger)	-	-	-	-	-	PF00628 (PHD-finger)	N	-0.0546076	0.999323	0.195039	0.852054	0.0400207	0.970949	-0.312582	0.65601	-0.169511	0.909111	0.0396901	0.976124	0.0158416	0.985735	0.393893	0.28325
Prupe.1G075500.1	GO:0003677 (DNA binding),GO:0005515 (protein binding),GO:0008270 (zinc ion binding)	IPR001356 (Homeobox domain),IPR001965 (Zinc finger, PHD-type),IPR009057 (Homeodomain-like),IPR011011 (Zinc finger, FYVE/PHD-type),IPR013083 (Zinc finger, RING/FYVE/PHD-type),IPR019786 (Zinc finger, PHD-type, conserved site),IPR019787 (Zinc finger, PHD-finger)	-	-	-	-	PTHR12628 (POLYCOMB-LIKE TRANSCRIPTION FACTOR)	PF00046 (Homeobox domain),PF00628 (PHD-finger)	N	0.449768	0.727587	-0.198287	0.771845	-0.116555	0.836219	-0.14268	0.735741	0.0482297	0.971807	-0.0222998	0.980028	-0.243956	0.343066	0.1834	0.472345
Prupe.1G075600.1	-	-	-	-	-	-	-	-	Y	0.196638	0.999323	-0.108162	0.854484	0.268618	0.337945	0.319664	0.131144	-0.0177929	0.984916	0.178364	0.40621	-0.0272998	0.925592	0.48622	0.000909744
Prupe.1G075700.1	-	-	-	-	-	-	-	-	N	-0.522874	0.999323	-0.201914	0.957543	-1.06225	0.501068	-1.15183	0.603383	-0.289682	0.980444	0.0690458	0.990449	-0.300541	0.935792	-0.609191	0.804558
Prupe.1G075800.1	GO:0005545,GO:0005543 (phospholipid binding),GO:0030136,GO:0030276,GO:0048268	IPR008942 (ENTH/VHS),IPR011417 (AP180 N-terminal homology (ANTH) domain),IPR013809 (ENTH domain),IPR014712 (Phosphoinositide-binding clathrin adaptor, domain 2)	-	-	-	KOG0251 (Clathrin assembly protein AP180 and related proteins, contain ENTH domain)	PTHR22951:SF17,PTHR22951 (CLATHRIN ASSEMBLY PROTEIN)	PF07651 (ANTH domain)	N	NA	NA	1.89774	NA	1.25149	NA	1.23811	NA	NA	NA	NA	NA	NA	NA	NA	NA
Prupe.1G075900.1	-	-	-	-	-	-	-	-	N	0.979145	0.999323	0.870947	0.698339	-0.286257	0.939183	0.0910221	0.974308	0.119818	0.976634	0.0303865	0.991532	-0.733677	0.382367	0.729685	0.493427
Prupe.1G076000.1	GO:0005545,GO:0005543 (phospholipid binding),GO:0030136,GO:0030276,GO:0048268	IPR011417 (AP180 N-terminal homology (ANTH) domain),IPR014712 (Phosphoinositide-binding clathrin adaptor, domain 2)	-	-	-	-	PTHR22951:SF17,PTHR22951 (CLATHRIN ASSEMBLY PROTEIN)	PF07651 (ANTH domain)	N	NA	NA	NA	NA	NA	NA	NA	NA	NA	NA	NA	NA	NA	NA	NA	NA
Prupe.1G076100.1	GO:0005515 (protein binding)	IPR001810 (F-box domain),IPR005174 (Protein of unknown function DUF295)	-	-	-	-	-	PF03478 (Protein of unknown function (DUF295))	N	NA	NA	NA	NA	NA	NA	NA	NA	NA	NA	NA	NA	NA	NA	NA	NA
Prupe.1G076200.1	-	-	-	-	-	-	-	-	N	0.159778	0.999323	-0.153631	0.744373	-0.148172	0.685628	-0.29517	0.190547	0.210612	0.589904	-0.00847498	0.987852	-0.261618	0.235534	-0.305759	0.104397
Prupe.1G076300.1	-	-	-	-	-	-	-	-	N	0.01393	0.999323	0.0220178	0.979516	0.0324894	0.964831	0.0325695	0.953248	0.00714074	0.996516	-0.072199	0.890652	-0.332339	0.18263	0.0367431	0.907671
Prupe.1G076400.1	GO:0005097 (Rab GTPase activator activity),GO:0032313 (regulation of Rab GTPase activity)	IPR000195 (Rab-GTPase-TBC domain)	-	-	-	KOG1091 (Ypt/Rab-specific GTPase-activating protein GYP6)	PTHR22957 (TBC1 DOMAIN FAMILY MEMBER GTPASE-ACTIVATING PROTEIN),PTHR22957:SF24 (MICROTUBULE-ASSOCIATED PROTEIN-RELATED)	PF00566 (Rab-GTPase-TBC domain)	Y	0.00600985	0.999736	-0.0350466	0.959489	0.388671	0.0971801	0.110411	0.818594	0.214196	0.619845	0.621585	1.31422e-06	1.28317	3.8386e-22	1.30105	1.49489e-27
Prupe.1G076500.1	GO:0006357 (regulation of transcription from RNA polymerase II promoter),GO:0033588 (Elongator holoenzyme complex)	IPR008728 (Elongator complex protein 4),IPR027417 (P-loop containing nucleoside triphosphate hydrolase)	K11375 (elongator complex protein 4)	-	-	KOG3949 (RNA polymerase II elongator complex, subunit ELP4)	PTHR12896:SF1 (gb def: elongator protein 4, 50kd subunit, elp4p [saccharomyces cerevisiae]),PTHR12896 (PAX6 NEIGHBOR PROTEIN (PAXNEB))	PF05625 (PAXNEB protein)	N	0.0266853	0.999323	-0.0805528	0.917474	-0.0553588	0.943862	-0.02912	0.95782	0.224496	0.69486	0.0433904	0.956733	0.159113	0.722528	-0.195591	0.47746
Prupe.1G076600.1	GO:0004252 (serine-type endopeptidase activity),GO:0005618 (cell wall),GO:0006508 (proteolysis),GO:0016020 (membrane)	IPR000209 (Peptidase S8/S53 domain),IPR003137 (Protease-associated domain, PA),IPR009020 (Proteinase inhibitor, propeptide),IPR010259 (Peptidase S8 propeptide/proteinase inhibitor I9),IPR010435 (Peptidase S8A, DUF1034 C-terminal),IPR015500 (Peptidase S8, subtilisin-related),IPR023827 (Peptidase S8, subtilisin, Asp-active site),IPR023828 (Peptidase S8, subtilisin, Ser-active site)	-	-	-	-	PTHR10795:SF341,PTHR10795 (PROPROTEIN CONVERTASE SUBTILISIN/KEXIN)	PF02225 (PA domain),PF06280 (Fn3-like domain (DUF1034)),PF00082 (Subtilase family),PF05922 (Peptidase inhibitor I9)	Y	-0.203805	0.999323	-0.18805	0.655315	-0.250987	0.326533	0.549212	0.0274967	0.00648279	0.995332	0.132434	0.516709	0.181942	0.336636	-0.720079	1.77947e-08
Prupe.1G076700.1	-	IPR012336 (Thioredoxin-like fold)	-	-	-	-	-	-	N	0.223528	0.999323	-0.130025	0.900452	0.0797193	0.924053	0.301012	0.554169	-0.217842	0.791772	0.120671	0.871338	-0.296339	0.407437	0.281072	0.406389
Prupe.1G076800.1	-	IPR000648 (Oxysterol-binding protein),IPR018494 (Oxysterol-binding protein, conserved site)	-	-	-	KOG2210 (Oxysterol-binding protein)	PTHR10972 (OXYSTEROL-BINDING PROTEIN-RELATED)	PF01237 (Oxysterol-binding protein)	N	0.0281124	0.999323	-0.470908	0.527142	0.327217	0.787204	-0.357632	0.614378	0.231281	0.958904	-0.173161	0.92779	0.238754	0.835004	0.641941	0.366783
Prupe.1G076900.1	-	IPR025322 (Protein of unknown function DUF4228, plant)	-	-	-	-	-	PF14009 (Domain of unknown function (DUF4228))	Y	-0.242502	0.999323	-0.21572	0.662065	-0.0970852	0.847908	-0.164134	0.700076	-0.0849589	0.924689	0.0433368	0.938968	-0.26991	0.192343	-0.344716	0.0378671
Prupe.1G077000.1	-	IPR021325 (Protein of unknown function DUF2930)	-	-	-	-	-	PF11152 (Protein of unknown function (DUF2930))	N	0.113673	0.999323	0.159992	0.894296	-0.024889	0.98236	-0.498944	0.268342	0.208964	0.867076	0.134726	0.876141	0.465601	0.206897	-0.456564	0.22428
Prupe.1G077100.1	GO:0005515 (protein binding)	IPR002885 (Pentatricopeptide repeat),IPR011990 (Tetratricopeptide-like helical domain)	K17964 (leucine-rich PPR motif-containing protein, mitochondrial)	-	-	-	PTHR24015 (FAMILY NOT NAMED),PTHR24015:SF348	PF01535 (PPR repeat),PF13041 (PPR repeat family)	N	0.285837	0.999323	-0.23181	0.846394	0.11189	0.937854	-0.0871304	0.93905	-0.321891	0.868862	-0.127036	0.930159	0.0790846	0.945148	0.320929	0.636708
Prupe.1G077200.1	GO:0006891 (intra-Golgi vesicle-mediated transport),GO:0017119 (Golgi transport complex)	IPR010490 (Conserved oligomeric Golgi complex subunit 6)	-	-	-	KOG3758 (Uncharacterized conserved protein)	PTHR21506 (COMPONENT OF OLIGOMERIC GOLGI COMPLEX 6)	PF06419 (Conserved oligomeric complex COG6)	Y	0.0230484	0.999323	-0.121482	0.849177	-0.185289	0.652289	0.0127463	0.980477	0.0839581	0.908374	-0.163617	0.494817	-0.112354	0.675671	-0.883096	1.79938e-08
Prupe.1G077300.1	-	IPR003772 (Protein of unknown function DUF177)	-	-	-	-	-	PF02620 (Uncharacterized ACR, COG1399)	N	0.443233	0.999323	1.28678	0.611776	0.00450486	0.998827	-2.18041	0.573939	-1.04602	0.866567	0.288332	NA	NA	NA	-0.790283	NA
Prupe.1G077400.1	GO:0003723 (RNA binding),GO:0005515 (protein binding),GO:0006396 (RNA processing)	IPR000061 (SWAP/Surp),IPR000626 (Ubiquitin-like),IPR022030 (Pre-mRNA splicing factor PRP21-like protein),IPR029071 (Ubiquitin-related domain)	K12825 (splicing factor 3A subunit 1)	ko03040 (Spliceosome)	-	KOG0007 (Splicing factor 3a, subunit 1)	PTHR15316:SF1 (SPLICEOSOME ASSOCIATED PROTEIN 114),PTHR15316 (SPLICEOSOME ASSOCIATED PROTEIN 114/SWAP SPLICING FACTOR-RELATED)	PF12230 (Pre-mRNA splicing factor PRP21 like protein),PF00240 (Ubiquitin family),PF01805 (Surp module)	Y	0.0180234	0.999323	-0.424695	0.270309	-0.18127	0.619845	-0.0250467	0.953845	0.145409	0.728933	-0.299513	0.0312382	0.0133779	0.972464	0.0364633	0.856624
Prupe.1G077500.1	-	IPR007750 (Protein of unknown function DUF674)	-	-	-	-	-	PF05056 (Protein of unknown function (DUF674))	N	NA	NA	NA	NA	NA	NA	0.342178	NA	NA	NA	NA	NA	NA	NA	NA	NA
Prupe.1G077600.1	GO:0004190 (aspartic-type endopeptidase activity),GO:0006508 (proteolysis)	IPR001461 (Aspartic peptidase),IPR021109 (Aspartic peptidase domain)	-	-	-	KOG1339 (Aspartyl protease)	PTHR13683:SF223,PTHR13683 (ASPARTYL PROTEASES)	PF14543 (Xylanase inhibitor N-terminal),PF14541 (Xylanase inhibitor C-terminal)	N	NA	NA	NA	NA	-0.93495	NA	NA	NA	NA	NA	NA	NA	NA	NA	NA	NA
Prupe.1G077700.1	GO:0008375 (acetylglucosaminyltransferase activity),GO:0016020 (membrane)	IPR003406 (Glycosyl transferase, family 14)	-	-	-	-	PTHR31042:SF1,PTHR31042 (FAMILY NOT NAMED)	PF02485 (Core-2/I-Branching enzyme)	Y	0.014347	0.999323	0.32352	0.466059	0.0235654	0.970511	0.203548	0.510833	0.190543	0.664861	0.445031	0.00303064	0.91146	1.48388e-11	1.119	1.1093e-19
Prupe.1G077800.1	-	-	-	-	-	-	-	-	N	-3.15397	0.879637	-1.23875	0.728555	1.79276	0.357065	0.192378	0.967686	-2.96389	NA	1.10373	0.791568	-1.42702	0.708805	1.36948	0.600214
Prupe.1G077900.1	-	-	-	-	-	-	-	-	Y	0.53031	0.999323	-0.449604	0.769242	0.0379893	0.983746	0.398244	0.71273	0.510869	0.689391	0.148144	0.905296	0.00197789	0.998756	1.31908	0.00186045
Prupe.1G078000.1	-	IPR010851 (S locus-related glycoprotein 1 binding pollen coat)	-	-	-	-	-	PF07333 (S locus-related glycoprotein 1 binding pollen coat protein (SLR1-BP))	N	NA	NA	NA	NA	NA	NA	NA	NA	NA	NA	NA	NA	NA	NA	NA	NA
Prupe.1G078100.1	GO:0003735 (structural constituent of ribosome),GO:0005840 (ribosome),GO:0006412 (translation)	IPR002136 (Ribosomal protein L4/L1e),IPR013000 (Ribosomal protein L4/L1e, eukaryotic/archaeal, conserved site),IPR023574 (Ribosomal protein L4 domain),IPR025755 (60S ribosomal protein L4, C-terminal domain)	K02930 (large subunit ribosomal protein L4e)	ko03010 (Ribosome)	-	KOG1475 (Ribosomal protein RPL1/RPL2/RL4L4)	PTHR19431 (60S RIBOSOMAL PROTEIN L4)	PF00573 (Ribosomal protein L4/L1 family),PF14374 (60S ribosomal protein L4 C-terminal domain)	Y	0.276759	0.999323	0.0955788	0.872311	0.249515	0.432772	0.200173	0.46043	0.0988818	0.877344	0.235462	0.0931501	0.646309	0.000251803	0.428694	0.000625877
Prupe.1G078200.1	GO:0005524 (ATP binding),GO:0006457 (protein folding),GO:0051082 (unfolded protein binding)	IPR012725 (Chaperone DnaK),IPR013126 (Heat shock protein 70 family),IPR018181 (Heat shock protein 70, conserved site),IPR029047 (Heat shock protein 70kD, peptide-binding domain),IPR029048 (Heat shock protein 70kD, C-terminal domain)	-	-	-	KOG0102 (Molecular chaperones mortalin/PBP74/GRP75, HSP70 superfamily)	PTHR19375 (HEAT SHOCK PROTEIN 70KDA),PTHR19375:SF147	PF00012 (Hsp70 protein)	Y	0.0600678	0.999323	-0.123836	0.836012	-0.0576567	0.909712	-0.0944631	0.720728	-0.0992043	0.896543	-0.139585	0.317706	-0.0265592	0.913869	-0.53676	3.03328e-10
Prupe.1G078300.1	-	-	-	-	-	-	-	-	N	-0.523847	0.999323	1.06457	NA	-1.16426	0.808237	1.43685	NA	-0.124064	0.986879	0.541682	0.871392	1.3092	0.491976	0.499619	0.761574
Prupe.1G078400.1	-	-	-	-	-	-	-	-	N	NA	NA	NA	NA	1.9341	NA	1.07007	NA	NA	NA	NA	NA	NA	NA	NA	NA
Prupe.1G078500.1	-	-	-	-	-	-	-	-	N	2.29072	NA	1.85998	NA	1.93145	NA	-1.11736	NA	NA	NA	NA	NA	NA	NA	NA	NA
Prupe.1G078600.1	-	-	-	-	-	-	-	-	N	NA	NA	NA	NA	NA	NA	NA	NA	NA	NA	NA	NA	NA	NA	NA	NA
Prupe.1G078700.1	GO:0006812 (cation transport),GO:0016021 (integral to membrane),GO:0030001 (metal ion transport),GO:0000166 (nucleotide binding),GO:0046872 (metal ion binding),GO:0019829 (cation-transporting ATPase activity)	IPR001757 (P-type ATPase),IPR006121 (Heavy metal-associated domain, HMA),IPR008250 (P-type ATPase, A domain),IPR018303 (P-type ATPase, phosphorylation site),IPR023214 (HAD-like domain),IPR023299 (P-type ATPase, cytoplasmic domain N),IPR027256 (P-type ATPase, subfamily IB),IPR027265 (Probable cadmium transporting P-type ATPase)	K01534 (Cd2+/Zn2+-exporting ATPase [EC:3.6.3.3 3.6.3.5])	-	3.6.3.3 (Cadmium-exporting ATPase.),3.6.3.5 (Zinc-exporting ATPase.)	KOG0207 (Cation transport ATPase)	PTHR24093 (FAMILY NOT NAMED),PTHR24093:SF126 (SUBFAMILY NOT NAMED)	PF00702 (haloacid dehalogenase-like hydrolase),PF00122 (E1-E2 ATPase)	Y	-0.117621	0.999323	-0.614991	0.0115906	-0.237234	0.426907	-0.34069	0.071249	0.125212	0.884103	0.172009	0.699785	-0.31591	0.215858	-0.400812	0.0836213
Prupe.1G078800.1	-	-	-	-	-	-	-	-	N	NA	NA	NA	NA	0.988604	NA	-3.94506	NA	-1.5347	NA	NA	NA	NA	NA	NA	NA
Prupe.1G078900.1	GO:0030976 (thiamine pyrophosphate binding),GO:0000287 (magnesium ion binding),GO:0003824 (catalytic activity),GO:0016831 (carboxy-lyase activity)	IPR011766 (Thiamine pyrophosphate enzyme, C-terminal TPP-binding),IPR012000 (Thiamine pyrophosphate enzyme, central domain),IPR012001 (Thiamine pyrophosphate enzyme, N-terminal TPP-binding domain),IPR012110 (Thiamine pyrophosphate (TPP)-dependent enzyme),IPR029035 (DHS-like NAD/FAD-binding domain),IPR029061 (Thiamin diphosphate-binding fold)	-	-	-	KOG1184 (Thiamine pyrophosphate-requiring enzyme)	PTHR18968 (THIAMINE PYROPHOSPHATE ENZYMES),PTHR18968:SF121	PF02775 (Thiamine pyrophosphate enzyme, C-terminal TPP binding domain),PF00205 (Thiamine pyrophosphate enzyme, central domain),PF02776 (Thiamine pyrophosphate enzyme, N-terminal TPP binding domain)	N	2.29072	NA	NA	NA	2.86001	NA	1.07007	NA	NA	NA	NA	NA	NA	NA	NA	NA
Prupe.1G079000.1	GO:0005515 (protein binding)	IPR002885 (Pentatricopeptide repeat),IPR011990 (Tetratricopeptide-like helical domain)	-	-	-	-	PTHR24015 (FAMILY NOT NAMED),PTHR24015:SF37 (PENTATRICOPEPTIDE (PPR) REPEAT-CONTAINING PROTEIN)	PF01535 (PPR repeat),PF13041 (PPR repeat family)	N	-0.187785	0.999323	0.377889	0.908831	0.0274914	0.992672	0.282515	0.917023	1.00425	0.616522	0.126962	0.965525	0.749793	0.503622	0.80044	0.530184
Prupe.1G079100.1	-	IPR006867 (Domain of unknown function DUF632),IPR006868 (Domain of unknown function DUF630)	-	-	-	-	PTHR21450:SF3 (UNCHARACTERIZED),PTHR21450 (UNCHARACTERIZED)	PF04783 (Protein of unknown function (DUF630)),PF04782 (Protein of unknown function (DUF632))	N	0.294035	0.999323	-0.343256	0.720697	0.0975212	0.939998	-0.0234724	0.983181	-0.481261	0.762321	-0.2218	0.895424	-0.235054	0.856038	-1.37932	0.207315
Prupe.1G079200.1	-	-	K17776 (metaxin)	-	-	KOG3028 (Translocase of outer mitochondrial membrane complex, subunit TOM37/Metaxin 1)	PTHR12289 (METAXIN RELATED),PTHR12289:SF35	-	Y	-0.558502	0.999323	1.65075	0.122064	0.633254	0.357617	0.665375	0.405729	-0.0849683	0.968528	-0.0349256	0.973543	0.94671	0.00106082	1.12449	0.000228688
Prupe.1G079300.1	GO:0003723 (RNA binding),GO:0005488	IPR001313 (Pumilio RNA-binding repeat),IPR011989 (Armadillo-like helical),IPR012940 (Nucleic acid binding NABP),IPR016024 (Armadillo-type fold)	-	-	-	KOG1488 (Translational repressor Pumilio/PUF3 and related RNA-binding proteins (Puf superfamily))	PTHR12537 (RNA BINDING PROTEIN PUMILIO-RELATED),PTHR12537:SF55	PF07990 (Nucleic acid binding protein NABP),PF00806 (Pumilio-family RNA binding repeat)	Y	0.0533627	0.999323	-0.373429	0.226129	-0.197461	0.489371	-0.1183	0.730048	0.0959269	0.867122	-0.212219	0.276009	0.201166	0.448813	-0.591582	2.51933e-06
Prupe.1G079400.1	GO:0008152 (metabolic process),GO:0008168 (methyltransferase activity)	IPR013216 (Methyltransferase type 11),IPR022238 (Uncharacterised protein family, methyltransferase, Williams-Beuren syndrome),IPR029063 (S-adenosyl-L-methionine-dependent methyltransferase)	K19306 (18S rRNA (guanine1575-N7)-methyltransferase [EC:2.1.1.309])	-	-	KOG1541 (Predicted protein carboxyl methylase)	PTHR12734:SF0 (SUBFAMILY NOT NAMED),PTHR12734 (METHYLTRANSFERASE-RELATED)	PF12589 (Methyltransferase involved in Williams-Beuren syndrome),PF08241 (Methyltransferase domain)	N	-0.202946	0.999323	-0.138518	0.910809	0.429504	0.35513	0.448327	0.450268	-0.341191	0.580791	0.0253919	0.982644	0.320073	0.469644	0.564408	0.190956
Prupe.1G079500.1	GO:0003735 (structural constituent of ribosome),GO:0005622 (intracellular),GO:0005840 (ribosome),GO:0006414 (translational elongation)	IPR001813 (Ribosomal protein L10/L12),IPR027534 (Ribosomal protein L12 family)	K02942 (large subunit ribosomal protein LP1)	ko03010 (Ribosome)	-	-	PTHR21141 (60S ACIDIC RIBOSOMAL PROTEIN FAMILY MEMBER)	PF00428 (60s Acidic ribosomal protein)	Y	0.148375	0.999323	0.457826	0.2011	0.450394	0.0347253	0.704829	4.94052e-06	-0.271064	0.300145	0.168297	0.376376	0.00988831	0.975893	0.860855	4.31398e-14
Prupe.1G079600.1	GO:0005634 (nucleus)	IPR010678 (Digestive organ expansion factor, predicted),IPR027417 (P-loop containing nucleoside triphosphate hydrolase)	K14774 (U3 small nucleolar RNA-associated protein 25)	-	-	KOG2340 (Uncharacterized conserved protein)	PTHR12933 (ORF PROTEIN-RELATED)	PF06862 (Protein of unknown function (DUF1253))	N	-0.197482	0.999323	0.919131	0.388053	0.298015	0.77333	0.917926	0.0847141	-0.14426	0.910337	-0.343307	0.605355	0.248332	0.619427	-0.471347	0.238539
Prupe.1G079700.1	GO:0008168 (methyltransferase activity)	IPR004033 (UbiE/COQ5 methyltransferase),IPR023576 (UbiE/COQ5 methyltransferase, conserved site),IPR029063 (S-adenosyl-L-methionine-dependent methyltransferase)	K06127 (2-methoxy-6-polyprenyl-1,4-benzoquinol methylase [EC:2.1.1.201], ubiquinone biosynthesis methyltransferase [EC:2.1.1.-])	ko00130 (Ubiquinone and other terpenoid-quinone biosynthesis)	2.1.1.- (Methyltransferases.)	KOG1540 (Ubiquinone biosynthesis methyltransferase COQ5)	PTHR10108 (METHYLTRANSFERASE),PTHR10108:SF24 (UBIQUINONE/MENAQUINONE BIOSYNTHESIS METHYLTRANSFERASE)	PF01209 (ubiE/COQ5 methyltransferase family)	N	0.267366	0.999323	0.801105	0.239963	-0.235352	0.804574	0.373272	0.642132	0.154371	0.903069	0.446494	0.141546	0.118127	0.786491	0.507432	0.0685158
Prupe.1G079800.1	GO:0016747 (transferase activity, transferring acyl groups other than amino-acyl groups)	IPR003480 (Transferase),IPR023213 (Chloramphenicol acetyltransferase-like domain)	-	-	-	-	PTHR31642 (FAMILY NOT NAMED),PTHR31642:SF11	PF02458 (Transferase family)	N	NA	NA	NA	NA	1.51093	NA	NA	NA	NA	NA	NA	NA	NA	NA	NA	NA
Prupe.1G079900.1	GO:0004550 (nucleoside diphosphate kinase activity),GO:0005524 (ATP binding),GO:0006165 (nucleoside diphosphate phosphorylation),GO:0006183 (GTP biosynthetic process),GO:0006228 (UTP biosynthetic process),GO:0006241 (CTP biosynthetic process)	IPR001564 (Nucleoside diphosphate kinase),IPR010851 (S locus-related glycoprotein 1 binding pollen coat)	-	-	-	-	-	PF00334 (Nucleoside diphosphate kinase),PF07333 (S locus-related glycoprotein 1 binding pollen coat protein (SLR1-BP))	N	NA	NA	NA	NA	NA	NA	NA	NA	NA	NA	NA	NA	NA	NA	NA	NA
Prupe.1G080000.1	-	IPR010851 (S locus-related glycoprotein 1 binding pollen coat)	-	-	-	-	-	PF07333 (S locus-related glycoprotein 1 binding pollen coat protein (SLR1-BP))	N	NA	NA	NA	NA	NA	NA	NA	NA	NA	NA	NA	NA	NA	NA	NA	NA
Prupe.1G080100.1	GO:0016747 (transferase activity, transferring acyl groups other than amino-acyl groups)	IPR003480 (Transferase),IPR023213 (Chloramphenicol acetyltransferase-like domain)	-	-	-	-	PTHR31642 (FAMILY NOT NAMED),PTHR31642:SF11	PF02458 (Transferase family)	N	NA	NA	NA	NA	0.0671508	NA	-1.66534	NA	NA	NA	NA	NA	NA	NA	NA	NA
Prupe.1G080200.1	GO:0005737 (cytoplasm),GO:0017183 (peptidyl-diphthamide biosynthetic process from peptidyl-histidine)	IPR002728 (Diphthamide synthesis, DPH1/DPH2),IPR010014 (Diphthamide synthesis DHP2, eukaryotic)	K17866 (diphthamide biosynthesis protein 2)	-	-	KOG2648 (Diphthamide biosynthesis protein)	PTHR10762:SF2 (DIPHTHAMIDE BIOSYNTHESIS PROTEIN 2 (DPH2 HOMOLOG)),PTHR10762 (DIPHTHAMIDE BIOSYNTHESIS PROTEIN)	PF01866 (Putative diphthamide synthesis protein)	N	-0.0223905	0.999323	-0.13608	0.836012	0.0776947	0.912048	0.1784	0.679323	-0.274525	0.60042	0.0272699	0.9701	0.201284	0.500667	0.0146832	0.968795
Prupe.1G080300.1	GO:0008061 (chitin binding)	IPR001002 (Chitin-binding, type 1)	-	-	-	-	-	-	N	-0.369586	NA	NA	NA	-0.93495	NA	NA	NA	NA	NA	NA	NA	-1.62762	NA	NA	NA
Prupe.1G080400.1	-	-	-	-	-	-	-	-	N	NA	NA	NA	NA	NA	NA	-1.66534	NA	NA	NA	NA	NA	NA	NA	NA	NA
Prupe.1G080500.1	GO:0004568 (chitinase activity),GO:0008061 (chitin binding),GO:0005975 (carbohydrate metabolic process),GO:0006032 (chitin catabolic process),GO:0016998 (cell wall macromolecule catabolic process)	IPR000726 (Glycoside hydrolase, family 19, catalytic),IPR001002 (Chitin-binding, type 1),IPR016283 (Glycoside hydrolase, family 19),IPR018371 (Chitin-binding, type 1, conserved site),IPR023346 (Lysozyme-like domain)	-	-	-	KOG4742 (Predicted chitinase)	PTHR22595:SF37,PTHR22595 (CHITINASE-RELATED)	PF00182 (Chitinase class I),PF00187 (Chitin recognition protein)	N	-0.103509	0.999323	0.306047	0.778783	0.176924	0.891195	0.770077	0.152966	-0.348373	0.661794	0.141816	0.901087	-0.681487	0.242683	0.406282	0.603275
Prupe.1G080600.1	GO:0004568 (chitinase activity),GO:0008061 (chitin binding),GO:0006032 (chitin catabolic process),GO:0005975 (carbohydrate metabolic process),GO:0016998 (cell wall macromolecule catabolic process)	IPR000726 (Glycoside hydrolase, family 19, catalytic),IPR001002 (Chitin-binding, type 1),IPR016283 (Glycoside hydrolase, family 19),IPR018371 (Chitin-binding, type 1, conserved site),IPR023346 (Lysozyme-like domain)	-	-	-	KOG4742 (Predicted chitinase)	PTHR22595:SF37,PTHR22595 (CHITINASE-RELATED)	PF00182 (Chitinase class I),PF00187 (Chitin recognition protein)	N	-0.11938	0.999323	0.505251	0.742648	0.596215	0.704738	0.662833	0.597969	-0.179535	0.941465	-0.724862	0.701946	-1.0401	0.228479	0.99129	0.416694
Prupe.1G080700.1	GO:0008061 (chitin binding),GO:0004568 (chitinase activity),GO:0005975 (carbohydrate metabolic process),GO:0006032 (chitin catabolic process),GO:0016998 (cell wall macromolecule catabolic process)	IPR000726 (Glycoside hydrolase, family 19, catalytic),IPR001002 (Chitin-binding, type 1),IPR016283 (Glycoside hydrolase, family 19),IPR018371 (Chitin-binding, type 1, conserved site),IPR023346 (Lysozyme-like domain)	K01183 (chitinase [EC:3.2.1.14])	ko00520 (Amino sugar and nucleotide sugar metabolism)	-	KOG4742 (Predicted chitinase)	PTHR22595:SF37,PTHR22595 (CHITINASE-RELATED)	PF00187 (Chitin recognition protein),PF00182 (Chitinase class I)	Y	0.150598	0.999323	0.736203	0.313934	1.81646	2.53161e-08	2.69064	1.9586e-28	-0.62153	0.828373	1.10892	0.199176	3.18974	2.79518e-15	5.20332	4.01715e-05
Prupe.1G080800.1	GO:0008061 (chitin binding)	IPR001002 (Chitin-binding, type 1)	-	-	-	-	PTHR22595:SF37,PTHR22595 (CHITINASE-RELATED)	PF00187 (Chitin recognition protein)	N	NA	NA	NA	NA	NA	NA	NA	NA	NA	NA	NA	NA	NA	NA	NA	NA
Prupe.1G080900.1	GO:0006412 (translation),GO:0003735 (structural constituent of ribosome),GO:0005840 (ribosome),GO:0008097 (5S rRNA binding)	IPR011035 (Ribosomal protein L25/Gln-tRNA synthetase, anti-codon-binding domain),IPR020056 (Ribosomal protein L25/Gln-tRNA synthetase, beta-barrel domain),IPR020057 (Ribosomal protein L25, beta domain),IPR029751 (Ribosomal protein L25)	K02897 (large subunit ribosomal protein L25)	ko03010 (Ribosome)	-	-	-	PF14693 (Ribosomal protein TL5, C-terminal domain),PF01386 (Ribosomal L25p family)	N	0.0560498	0.999323	-0.200754	0.866268	-0.187738	0.834627	0.648892	0.378077	-0.00855842	0.99726	-0.477101	0.289485	0.333824	0.512347	-0.343805	0.492088
Prupe.1G081000.1	-	IPR008528 (Protein of unknown function DUF810)	-	-	-	-	PTHR31280:SF4,PTHR31280 (FAMILY NOT NAMED)	PF05664 (Protein of unknown function (DUF810))	N	-0.369586	NA	-1.80302	NA	NA	NA	-0.853487	NA	NA	NA	NA	NA	NA	NA	-2.47652	0.621689
Prupe.1G081100.1	-	-	-	-	-	-	-	-	Y	-0.856075	NA	3.42952	NA	3.13664	NA	2.73347	NA	2.10308	NA	4.33037	0.284379	5.62094	0.00328328	4.12966	0.0152675
Prupe.1G081200.1	GO:0006629 (lipid metabolic process),GO:0016788 (hydrolase activity, acting on ester bonds)	IPR001087 (Lipase, GDSL),IPR013830 (SGNH hydrolase-type esterase domain)	-	-	-	-	PTHR22835 (ZINC FINGER FYVE DOMAIN CONTAINING PROTEIN),PTHR22835:SF120	PF00657 (GDSL-like Lipase/Acylhydrolase)	N	-0.650795	NA	NA	NA	0.968037	NA	-0.853487	NA	NA	NA	NA	NA	NA	NA	NA	NA
Prupe.1G081300.1	GO:0006629 (lipid metabolic process),GO:0016788 (hydrolase activity, acting on ester bonds)	IPR001087 (Lipase, GDSL),IPR013830 (SGNH hydrolase-type esterase domain)	-	-	-	-	PTHR22835 (ZINC FINGER FYVE DOMAIN CONTAINING PROTEIN),PTHR22835:SF120	PF00657 (GDSL-like Lipase/Acylhydrolase)	N	2.29072	NA	NA	NA	-3.03644	NA	1.06003	NA	NA	NA	NA	NA	NA	NA	NA	NA
Prupe.1G081400.1	GO:0003779 (actin binding),GO:0051015 (actin filament binding),GO:0007010 (cytoskeleton organization),GO:0051017	IPR003128 (Villin headpiece),IPR007122 (Villin/Gelsolin),IPR007123 (Gelsolin-like domain),IPR029006 (ADF-H/Gelsolin-like domain),IPR030009 (Villin-2/3/4/5, plant)	-	-	-	KOG0443 (Actin regulatory proteins (gelsolin/villin family))	PTHR11977:SF24 (GELSOLIN-RELATED),PTHR11977 (VILLIN)	PF02209 (Villin headpiece domain),PF00626 (Gelsolin repeat)	Y	-0.17962	0.999323	-0.124324	0.820606	-0.331063	0.160527	0.183413	0.567891	-0.0547916	0.950845	-0.240863	0.111358	0.0831459	0.771726	-0.561877	9.98247e-05
Prupe.1G081500.1	GO:0003824 (catalytic activity),GO:0005975 (carbohydrate metabolic process),GO:0016853 (isomerase activity),GO:0030246 (carbohydrate binding)	IPR008183 (Aldose 1-/Glucose-6-phosphate 1-epimerase),IPR011013 (Galactose mutarotase-like domain),IPR014718 (Glycoside hydrolase-type carbohydrate-binding, subgroup),IPR025532 (Glucose-6-phosphate 1-epimerase)	K01792 (glucose-6-phosphate 1-epimerase [EC:5.1.3.15])	ko00010 (Glycolysis / Gluconeogenesis)	5.1.3.15 (Glucose-6-phosphate 1-epimerase.)	KOG1594 (Uncharacterized enzymes related to aldose 1-epimerase)	PTHR11122:SF11,PTHR11122 (APOSPORY-ASSOCIATED PROTEIN C-RELATED)	PF01263 (Aldose 1-epimerase)	N	-0.146934	0.999323	-0.213685	0.628684	0.00423844	0.994089	-0.18763	0.409883	-0.0562039	0.94708	-0.00841996	0.985865	-0.249622	0.176851	-0.199573	0.150055
Prupe.1G081600.1	GO:0004601 (peroxidase activity),GO:0006979 (response to oxidative stress),GO:0055114 (oxidation-reduction process),GO:0020037 (heme binding)	IPR000823 (Plant peroxidase),IPR002016 (Haem peroxidase, plant/fungal/bacterial),IPR010255 (Haem peroxidase),IPR019793 (Peroxidases heam-ligand binding site),IPR019794 (Peroxidase, active site)	K00430 (peroxidase [EC:1.11.1.7])	ko00940 (Phenylpropanoid biosynthesis)	1.11.1.7 (Peroxidase.)	-	PTHR31517 (FAMILY NOT NAMED),PTHR31517:SF3	PF00141 (Peroxidase)	Y	-3.9091	NA	4.1452	NA	0.0125529	0.997053	-0.899578	0.775058	3.71683	NA	5.76146	3.72643e-05	6.15256	1.79749e-18	5.88414	7.75192e-15
Prupe.1G081700.1	-	-	-	-	-	-	-	-	N	-2.72609	NA	-0.421051	NA	-0.579893	0.9217	2.60948	NA	0.119757	NA	0.879529	0.900533	-1.19569	0.771495	1.98514	NA
Prupe.1G081800.1	GO:0005506 (iron ion binding),GO:0016226 (iron-sulfur cluster assembly),GO:0051536 (iron-sulfur cluster binding)	IPR001075 (NIF system FeS cluster assembly, NifU, C-terminal)	-	-	-	KOG2358 (NifU-like domain-containing proteins)	PTHR11178 (IRON-SULFUR CLUSTER SCAFFOLD PROTEIN NFU-RELATED),PTHR11178:SF12	PF01106 (NifU-like domain)	N	-0.668819	0.999323	-0.332523	0.816336	-0.439049	0.706559	-0.847124	0.241787	0.0634801	0.984916	0.0693088	0.979204	-0.94654	0.190714	-0.510513	0.552877
Prupe.1G081900.1	-	-	-	-	-	-	-	-	N	-2.36863	NA	1.89774	NA	-2.03113	NA	0.0642578	NA	-0.237415	0.970609	-0.831871	0.761809	1.1479	0.338093	-2.33085	0.242379
Prupe.1G082000.1	GO:0016021 (integral to membrane),GO:0000166 (nucleotide binding),GO:0006200 (ATP catabolic process),GO:0046872 (metal ion binding),GO:0006754 (ATP biosynthetic process),GO:0016887 (ATPase activity)	IPR001757 (P-type ATPase),IPR004014 (Cation-transporting P-type ATPase, N-terminal),IPR006534 (P-type ATPase, subfamily IIIA),IPR008250 (P-type ATPase, A domain),IPR018303 (P-type ATPase, phosphorylation site),IPR023214 (HAD-like domain),IPR023298 (P-type ATPase, transmembrane domain),IPR023299 (P-type ATPase, cytoplasmic domain N)	K01535 (H+-transporting ATPase [EC:3.6.3.6])	ko00190 (Oxidative phosphorylation)	3.6.3.6 (Proton-exporting ATPase.)	KOG0205 (Plasma membrane H+-transporting ATPase)	PTHR24093 (FAMILY NOT NAMED),PTHR24093:SF264	PF00702 (haloacid dehalogenase-like hydrolase),PF00690 (Cation transporter/ATPase, N-terminus),PF00122 (E1-E2 ATPase)	Y	0.678533	0.999323	1.65619	2.08495e-11	3.13048	1.427e-37	2.23427	3.00968e-16	1.05077	0.0146917	4.09496	2.47227e-103	6.30374	2.03136e-241	6.18352	1.04411e-25
Prupe.1G082100.1	-	IPR002902 (Gnk2-homologous domain)	-	-	-	-	-	PF01657 (Salt stress response/antifungal)	N	NA	NA	NA	NA	NA	NA	NA	NA	NA	NA	NA	NA	NA	NA	NA	NA
Prupe.1G082200.1	-	IPR002902 (Gnk2-homologous domain)	-	-	-	-	-	PF01657 (Salt stress response/antifungal)	N	NA	NA	NA	NA	NA	NA	NA	NA	NA	NA	NA	NA	NA	NA	NA	NA
Prupe.1G082300.1	GO:0003676 (nucleic acid binding),GO:0004386 (helicase activity),GO:0005524 (ATP binding),GO:0008026 (ATP-dependent helicase activity)	IPR001650 (Helicase, C-terminal),IPR002464 (DNA/RNA helicase, ATP-dependent, DEAH-box type, conserved site),IPR007502 (Helicase-associated domain),IPR011545 (DEAD/DEAH box helicase domain),IPR011709 (Domain of unknown function DUF1605),IPR014001 (Helicase superfamily 1/2, ATP-binding domain),IPR027417 (P-loop containing nucleoside triphosphate hydrolase)	-	-	-	KOG0922 (DEAH-box RNA helicase)	PTHR18934 (ATP-DEPENDENT RNA HELICASE),PTHR18934:SF85	PF00270 (DEAD/DEAH box helicase),PF00271 (Helicase conserved C-terminal domain),PF04408 (Helicase associated domain (HA2)),PF07717 (Oligonucleotide/oligosaccharide-binding (OB)-fold)	Y	-0.370169	0.999323	0.0877779	0.957784	-0.325094	0.791031	-0.358086	0.764257	-0.431557	0.851813	1.01995	0.12168	2.28992	2.98753e-07	2.35589	2.26687e-07
Prupe.1G082400.1	GO:0000166 (nucleotide binding),GO:0004824,GO:0003676 (nucleic acid binding),GO:0004812 (aminoacyl-tRNA ligase activity),GO:0005524 (ATP binding),GO:0006418 (tRNA aminoacylation for protein translation),GO:0006430,GO:0005737 (cytoplasm)	IPR002313 (Lysine-tRNA ligase, class II),IPR004364 (Aminoacyl-tRNA synthetase, class II (D/K/N)),IPR004365 (OB-fold nucleic acid binding domain, AA-tRNA synthetase-type),IPR006195 (Aminoacyl-tRNA synthetase, class II),IPR012340 (Nucleic acid-binding, OB-fold),IPR018149 (Lysyl-tRNA synthetase, class II, C-terminal),IPR018150 (Aminoacyl-tRNA synthetase, class II (D/K/N)-like)	K04567 (lysyl-tRNA synthetase, class II [EC:6.1.1.6])	ko00970 (Aminoacyl-tRNA biosynthesis)	6.1.1.6 (Lysine--tRNA ligase.)	KOG1885 (Lysyl-tRNA synthetase (class II))	PTHR22594:SF4 (LYSYL-TRNA SYNTHETASE),PTHR22594 (ASPARTYL/LYSYL-TRNA SYNTHETASE)	PF01336 (OB-fold nucleic acid binding domain),PF00152 (tRNA synthetases class II (D, K and N))	N	-0.11075	0.999323	-0.0103072	0.986883	0.152109	0.711028	0.283145	0.384834	0.0486387	0.956774	-0.0861694	0.778266	0.207495	0.269338	0.00753255	0.97484
Prupe.1G082500.1	GO:0004659 (prenyltransferase activity),GO:0016021 (integral to membrane)	IPR000537 (UbiA prenyltransferase family)	K09833 (homogentisate phytyltransferase / homogentisate geranylgeranyltransferase [EC:2.5.1.115 2.5.1.116], homogenitisate phytyltransferase)	ko00130 (Ubiquinone and other terpenoid-quinone biosynthesis)	-	-	PTHR11048:SF1 (BACTERIOCHLOROPHYLL SYNTHASE),PTHR11048 (PRENYLTRANSFERASES)	PF01040 (UbiA prenyltransferase family)	Y	-0.453137	0.830725	0.0891045	0.930072	-0.272774	0.539769	0.218724	0.646371	-0.19803	0.696264	-0.166064	0.690561	-0.128656	0.683153	-0.46176	0.0267136
Prupe.1G082600.1	GO:0004871 (signal transducer activity),GO:0005515 (protein binding),GO:0007165 (signal transduction)	IPR000014 (PAS domain),IPR001810 (F-box domain),IPR011043 (Galactose oxidase/kelch, beta-propeller),IPR015915 (Kelch-type beta propeller)	K12115 (clock-associated PAS protein ZTL)	ko04712 (Circadian rhythm - plant)	-	KOG4693 (Uncharacterized conserved protein, contains kelch repeat)	PTHR23244 (KELCH REPEAT DOMAIN),PTHR23244:SF290	PF12937 (F-box-like),PF13418 (Galactose oxidase, central domain),PF13415 (Galactose oxidase, central domain),PF13426 (PAS domain)	Y	0.243462	0.999323	-0.189318	0.678541	-0.150153	0.690328	-0.317299	0.114292	0.200519	0.529116	-0.100644	0.696777	-0.0640541	0.803608	-0.868419	1.01446e-11
Prupe.1G082700.1	-	-	-	-	-	-	-	-	Y	0.284081	0.999323	-0.160293	0.832678	-0.16986	0.724698	0.0911076	0.88553	-0.0695885	0.943676	-0.19124	0.54343	-0.261606	0.327643	-0.708323	8.579e-05
Prupe.1G082800.1	GO:0004672 (protein kinase activity),GO:0016772 (transferase activity, transferring phosphorus-containing groups),GO:0005524 (ATP binding),GO:0006468 (protein phosphorylation)	IPR000719 (Protein kinase domain),IPR011009 (Protein kinase-like domain),IPR017441 (Protein kinase, ATP binding site)	-	-	-	KOG0581 (Mitogen-activated protein kinase kinase (MAP2K))	PTHR24360:SF43,PTHR24360 (MAPKK/MEKK)	PF00069 (Protein kinase domain)	N	3.21939	NA	NA	NA	NA	NA	0.132994	NA	NA	NA	NA	NA	NA	NA	NA	NA
Prupe.1G082900.1	GO:0016772 (transferase activity, transferring phosphorus-containing groups),GO:0004672 (protein kinase activity),GO:0006468 (protein phosphorylation),GO:0005524 (ATP binding)	IPR000719 (Protein kinase domain),IPR001245 (Serine-threonine/tyrosine-protein kinase catalytic domain),IPR011009 (Protein kinase-like domain)	-	-	-	KOG1187 (Serine/threonine protein kinase)	PTHR24420:SF561,PTHR24420 (LEUCINE-RICH REPEAT RECEPTOR-LIKE PROTEIN KINASE)	PF07714 (Protein tyrosine kinase)	N	NA	NA	NA	NA	NA	NA	0.815798	NA	NA	NA	NA	NA	NA	NA	NA	NA
Prupe.1G083000.1	GO:0004674 (protein serine/threonine kinase activity),GO:0004672 (protein kinase activity),GO:0005524 (ATP binding),GO:0016772 (transferase activity, transferring phosphorus-containing groups),GO:0006468 (protein phosphorylation)	IPR000719 (Protein kinase domain),IPR001245 (Serine-threonine/tyrosine-protein kinase catalytic domain),IPR002290 (Serine/threonine/dual specificity protein kinase, catalytic domain),IPR008271 (Serine/threonine-protein kinase, active site),IPR011009 (Protein kinase-like domain),IPR013320 (Concanavalin A-like lectin/glucanase domain),IPR017441 (Protein kinase, ATP binding site)	-	-	-	KOG1187 (Serine/threonine protein kinase)	PTHR24420:SF561,PTHR24420 (LEUCINE-RICH REPEAT RECEPTOR-LIKE PROTEIN KINASE)	PF07714 (Protein tyrosine kinase)	N	3.24278	NA	-1.83793	0.537833	1.97452	NA	1.37719	NA	-0.862174	NA	0.285217	0.979248	NA	NA	-0.808528	NA
Prupe.1G083100.1	GO:0016772 (transferase activity, transferring phosphorus-containing groups),GO:0004672 (protein kinase activity),GO:0004674 (protein serine/threonine kinase activity),GO:0005524 (ATP binding),GO:0006468 (protein phosphorylation)	IPR000719 (Protein kinase domain),IPR001245 (Serine-threonine/tyrosine-protein kinase catalytic domain),IPR002290 (Serine/threonine/dual specificity protein kinase, catalytic domain),IPR008271 (Serine/threonine-protein kinase, active site),IPR011009 (Protein kinase-like domain),IPR013320 (Concanavalin A-like lectin/glucanase domain)	-	-	-	KOG1187 (Serine/threonine protein kinase)	PTHR24420:SF561,PTHR24420 (LEUCINE-RICH REPEAT RECEPTOR-LIKE PROTEIN KINASE)	PF07714 (Protein tyrosine kinase)	N	NA	NA	NA	NA	NA	NA	NA	NA	NA	NA	NA	NA	NA	NA	NA	NA
Prupe.1G083200.1	-	-	-	-	-	-	-	-	N	0.356416	0.999323	2.00783	0.47826	0.155928	0.96763	2.08872	0.450122	-1.08522	0.863335	-3.09238	0.240867	-0.00126707	NA	-0.409307	0.915668
Prupe.1G083300.1	GO:0005524 (ATP binding),GO:0004674 (protein serine/threonine kinase activity),GO:0004672 (protein kinase activity),GO:0016772 (transferase activity, transferring phosphorus-containing groups),GO:0006468 (protein phosphorylation)	IPR000719 (Protein kinase domain),IPR001245 (Serine-threonine/tyrosine-protein kinase catalytic domain),IPR002290 (Serine/threonine/dual specificity protein kinase, catalytic domain),IPR008271 (Serine/threonine-protein kinase, active site),IPR011009 (Protein kinase-like domain),IPR013320 (Concanavalin A-like lectin/glucanase domain),IPR017441 (Protein kinase, ATP binding site)	-	-	-	KOG1187 (Serine/threonine protein kinase)	PTHR24420:SF561,PTHR24420 (LEUCINE-RICH REPEAT RECEPTOR-LIKE PROTEIN KINASE)	PF07714 (Protein tyrosine kinase)	N	2.29072	NA	-2.2486	NA	0.593923	NA	0.0300651	NA	0.0790928	NA	-0.721496	NA	-0.088151	NA	NA	NA
Prupe.1G083400.1	-	-	-	-	-	-	-	-	N	NA	NA	NA	NA	NA	NA	NA	NA	NA	NA	NA	NA	NA	NA	NA	NA
Prupe.1G083500.1	GO:0005488	IPR011989 (Armadillo-like helical),IPR016024 (Armadillo-type fold),IPR021133 (HEAT, type 2),IPR024395 (CLASP N-terminal domain)	K16803 (cytoskeleton-associated protein 5)	-	-	KOG1820 (Microtubule-associated protein)	PTHR12609 (MICROTUBULE ASSOCIATED PROTEIN XMAP215),PTHR12609:SF0 (SUBFAMILY NOT NAMED)	PF12348 (CLASP N terminal)	N	0.128296	0.999323	-0.331873	0.431402	-0.233143	0.425021	-0.0994558	0.819234	-0.125019	0.866043	-0.21626	0.212232	0.149828	0.527066	0.0913025	0.66832
Prupe.1G083600.1	-	-	-	-	-	-	-	-	N	NA	NA	NA	NA	NA	NA	NA	NA	NA	NA	NA	NA	NA	NA	NA	NA
Prupe.1G083700.1	GO:0004824,GO:0004812 (aminoacyl-tRNA ligase activity),GO:0003676 (nucleic acid binding),GO:0000166 (nucleotide binding),GO:0005524 (ATP binding),GO:0006418 (tRNA aminoacylation for protein translation),GO:0006430,GO:0005737 (cytoplasm)	IPR002313 (Lysine-tRNA ligase, class II),IPR004364 (Aminoacyl-tRNA synthetase, class II (D/K/N)),IPR004365 (OB-fold nucleic acid binding domain, AA-tRNA synthetase-type),IPR006195 (Aminoacyl-tRNA synthetase, class II),IPR012340 (Nucleic acid-binding, OB-fold),IPR018149 (Lysyl-tRNA synthetase, class II, C-terminal),IPR018150 (Aminoacyl-tRNA synthetase, class II (D/K/N)-like)	K04567 (lysyl-tRNA synthetase, class II [EC:6.1.1.6])	ko00970 (Aminoacyl-tRNA biosynthesis)	6.1.1.6 (Lysine--tRNA ligase.)	KOG1885 (Lysyl-tRNA synthetase (class II))	PTHR22594:SF4 (LYSYL-TRNA SYNTHETASE),PTHR22594 (ASPARTYL/LYSYL-TRNA SYNTHETASE)	PF01336 (OB-fold nucleic acid binding domain),PF00152 (tRNA synthetases class II (D, K and N))	N	1.55397	NA	-0.982557	NA	-0.67862	NA	3.28456	NA	2.51975	NA	-0.673449	NA	NA	NA	NA	NA
Prupe.1G083800.1	-	IPR002477 (Peptidoglycan binding-like)	-	-	-	-	PTHR15852 (FAMILY NOT NAMED),PTHR15852:SF16	PF01471 (Putative peptidoglycan binding domain)	N	1.85506	NA	-1.741	NA	-0.848004	NA	-1.70862	NA	-1.5347	NA	-3.44801	0.499598	-0.646842	NA	-1.43638	0.687208
Prupe.1G083900.1	-	-	-	-	-	-	-	-	N	-0.580737	NA	-0.203723	NA	-0.40876	0.931189	-1.41114	0.660654	-0.265007	0.979674	-0.578196	0.894645	-0.998742	0.637743	-0.232988	0.919968
Prupe.1G084000.1	-	-	-	-	-	-	-	-	N	-0.292793	NA	1.41921	NA	-2.49345	NA	-1.18778	NA	-0.895963	NA	1.12937	0.839575	-0.243536	0.95365	-0.344313	0.906615
Prupe.1G084100.1	-	-	-	-	-	-	-	-	N	0.162366	0.999323	-0.0635851	0.979597	-0.100653	0.96043	0.266865	0.865134	-0.569971	0.828373	0.249154	0.903184	-0.258733	0.861608	0.907081	0.445352
Prupe.1G084200.1	GO:0005515 (protein binding)	IPR001680 (WD40 repeat),IPR011042 (Six-bladed beta-propeller, TolB-like),IPR015943 (WD40/YVTN repeat-like-containing domain),IPR017986 (WD40-repeat-containing domain)	K14552 (NET1-associated nuclear protein 1 (U3 small nucleolar RNA-associated protein 17))	ko03008 (Ribosome biogenesis in eukaryotes)	-	KOG1963 (WD40 repeat protein)	PTHR22847:SF305,PTHR22847 (WD40 REPEAT PROTEIN)	PF00400 (WD domain, G-beta repeat)	Y	0.0590553	0.999323	1.35354	0.110911	0.698954	0.110102	0.841814	0.230093	0.158571	0.90327	0.0493109	0.957125	1.27086	3.47709e-05	0.282493	0.406835
Prupe.1G084300.1	GO:0016772 (transferase activity, transferring phosphorus-containing groups),GO:0005524 (ATP binding),GO:0004672 (protein kinase activity),GO:0004674 (protein serine/threonine kinase activity),GO:0006468 (protein phosphorylation)	IPR000719 (Protein kinase domain),IPR002290 (Serine/threonine/dual specificity protein kinase, catalytic domain),IPR008271 (Serine/threonine-protein kinase, active site),IPR011009 (Protein kinase-like domain),IPR013320 (Concanavalin A-like lectin/glucanase domain),IPR017441 (Protein kinase, ATP binding site)	-	-	-	KOG1187 (Serine/threonine protein kinase)	PTHR24420:SF580,PTHR24420 (LEUCINE-RICH REPEAT RECEPTOR-LIKE PROTEIN KINASE)	PF00069 (Protein kinase domain)	N	-0.191189	NA	0.477878	0.921217	-0.867165	0.844903	-0.8572	NA	-0.0917709	NA	-2.62315	NA	-1.57695	NA	0.0768129	NA
Prupe.1G084400.1	-	IPR013957 (Domain of unknown function DUF1777)	K12846 (U4/U6.U5 tri-snRNP-associated protein 3)	ko03040 (Spliceosome)	-	-	PTHR31077 (FAMILY NOT NAMED)	PF08648 (Protein of unknown function (DUF1777))	N	0.172741	0.999323	-0.0358236	0.964849	0.0435078	0.940411	-0.239651	0.465171	-0.197672	0.658852	-0.10385	0.79428	-0.279873	0.358921	-0.0422738	0.875234
Prupe.1G084500.1	-	IPR000894 (Ribulose bisphosphate carboxylase small chain, domain),IPR024681 (Ribulose bisphosphate carboxylase, small chain)	K01602 (ribulose-bisphosphate carboxylase small chain [EC:4.1.1.39])	ko01200 (Carbon metabolism),ko00630 (Glyoxylate and dicarboxylate metabolism),ko00710 (Carbon fixation in photosynthetic organisms)	-	-	PTHR31262 (FAMILY NOT NAMED)	PF00101 (Ribulose bisphosphate carboxylase, small chain)	Y	0.00158245	0.999843	-0.266829	0.395564	0.581873	1.39578e-05	-0.157341	0.615131	-0.0199492	0.982876	1.56879	1.17916e-28	1.08775	3.03141e-12	-0.169627	0.41161
Prupe.1G084600.1	GO:0005515 (protein binding)	IPR002885 (Pentatricopeptide repeat),IPR011990 (Tetratricopeptide-like helical domain)	-	-	-	-	PTHR24015 (FAMILY NOT NAMED),PTHR24015:SF109 (SUBFAMILY NOT NAMED)	PF13812 (Pentatricopeptide repeat domain),PF12854 (PPR repeat),PF01535 (PPR repeat),PF13041 (PPR repeat family)	N	1.66505	0.999323	-0.192247	NA	1.24066	0.666411	-0.00402462	0.999458	2.58429	NA	-2.41423	NA	-1.54197	NA	NA	NA
Prupe.1G084700.1	GO:0005515 (protein binding)	IPR003961 (Fibronectin type III),IPR013783 (Immunoglobulin-like fold)	-	-	-	-	PTHR21736:SF13 (VERNALIZATION-INSENSITIVE PROTEIN 3),PTHR21736 (VERNALIZATION-INSENSITIVE PROTEIN 3)	PF00041 (Fibronectin type III domain),PF07227 (Protein of unknown function (DUF1423))	Y	0.134056	0.999323	-0.641409	0.000256738	-0.0814482	0.832512	-0.41964	0.0163586	0.0768557	0.935778	-0.0702636	0.877305	-0.22738	0.374948	-0.754593	5.61643e-06
Prupe.1G084800.1	GO:0003700 (sequence-specific DNA binding transcription factor activity),GO:0003677 (DNA binding),GO:0006355 (regulation of transcription, DNA-dependent)	IPR001471 (AP2/ERF domain),IPR016177 (DNA-binding domain)	-	-	-	-	PTHR31677 (FAMILY NOT NAMED),PTHR31677:SF1	PF00847 (AP2 domain)	N	NA	NA	NA	NA	NA	NA	-1.45518	NA	NA	NA	NA	NA	NA	NA	1.99092	NA
Prupe.1G084900.1	GO:0003700 (sequence-specific DNA binding transcription factor activity),GO:0003677 (DNA binding),GO:0006355 (regulation of transcription, DNA-dependent)	IPR001471 (AP2/ERF domain),IPR016177 (DNA-binding domain)	K09285 (AP2-like factor, ANT lineage)	-	-	-	PTHR32467:SF5,PTHR32467 (FAMILY NOT NAMED)	PF00847 (AP2 domain)	N	0.140479	0.999323	0.1143	0.949938	-0.439356	0.705024	0.00919981	0.996598	0.16592	0.969865	0.671371	0.807729	-1.73884	0.305409	1.70193	0.522746
Prupe.1G085000.1	GO:0003676 (nucleic acid binding),GO:0003677 (DNA binding),GO:0005634 (nucleus),GO:0006260 (DNA replication),GO:0006281 (DNA repair),GO:0006310 (DNA recombination)	IPR004365 (OB-fold nucleic acid binding domain, AA-tRNA synthetase-type),IPR011991 (Winged helix-turn-helix DNA-binding domain),IPR012340 (Nucleic acid-binding, OB-fold),IPR014646 (Replication factor A protein 2),IPR014892 (Replication protein A, C-terminal)	K10739 (replication factor A2)	ko03030 (DNA replication),ko03420 (Nucleotide excision repair),ko03430 (Mismatch repair),ko03440 (Homologous recombination),ko03460 (Fanconi anemia pathway)	-	KOG3108 (Single-stranded DNA-binding replication protein A (RPA), medium (30 kD) subunit)	PTHR13989:SF14,PTHR13989 (REPLICATION PROTEIN A-RELATED)	PF08784 (Replication protein A C terminal),PF01336 (OB-fold nucleic acid binding domain)	Y	-0.501302	0.979929	0.151479	0.89806	0.0311585	0.979648	0.163859	0.8487	-0.240039	0.816668	-0.151062	0.810534	-0.288691	0.40706	-0.739261	0.00383615
Prupe.1G085100.1	-	-	-	-	-	-	-	-	N	NA	NA	NA	NA	NA	NA	NA	NA	NA	NA	NA	NA	NA	NA	NA	NA
Prupe.1G085200.1	-	-	-	-	-	-	-	-	Y	0.14568	NA	3.07707	NA	1.1033	0.798623	3.84572	0.00782669	NA	NA	1.23686	NA	0.371839	NA	-0.790283	NA
Prupe.1G085300.1	-	IPR021622 (Afadin/alpha-actinin-binding)	K06085 (synovial sarcoma, X breakpoint 2 interacting protein)	ko04520 (Adherens junction)	-	-	PTHR21736 (VERNALIZATION-INSENSITIVE PROTEIN 3)	PF11559 (Afadin- and alpha -actinin-Binding)	N	-0.038344	0.999323	0.185104	0.854484	0.0272168	0.980045	-0.156796	0.840329	-0.354218	0.516872	-0.446724	0.176675	-0.0754947	0.882485	-0.265523	0.520117
Prupe.1G085400.1	GO:0016491 (oxidoreductase activity),GO:0005506 (iron ion binding),GO:0010181 (FMN binding),GO:0003958,GO:0055114 (oxidation-reduction process)	IPR001094 (Flavodoxin),IPR001433 (Oxidoreductase FAD/NAD(P)-binding),IPR001709 (Flavoprotein pyridine nucleotide cytochrome reductase),IPR003097 (FAD-binding, type 1),IPR008254 (Flavodoxin/nitric oxide synthase),IPR017927 (Ferredoxin reductase-type FAD-binding domain),IPR017938 (Riboflavin synthase-like beta-barrel),IPR023173 (NADPH-cytochrome p450 reductase, FAD-binding, alpha-helical domain-3),…	K00327 (NADPH-ferrihemoprotein reductase [EC:1.6.2.4])	-	1.6.2.4 (NADPH--hemoprotein reductase.)	KOG1158 (NADP/FAD dependent oxidoreductase)	PTHR19384:SF59,PTHR19384 (FLAVODOXIN-RELATED)	PF00258 (Flavodoxin),PF00175 (Oxidoreductase NAD-binding domain),PF00667 (FAD binding domain)	Y	0.0207018	0.999323	-0.102646	0.85939	0.283549	0.13958	-0.080497	0.819977	0.307975	0.0469109	0.670591	7.74359e-13	1.18479	2.85958e-21	1.24765	3.69117e-33
Prupe.1G085500.1	GO:0005634 (nucleus),GO:0006396 (RNA processing)	IPR001163 (Ribonucleoprotein LSM domain),IPR006649 (Ribonucleoprotein LSM domain, eukaryotic/archaea-type),IPR010920 (Like-Sm (LSM) domain),IPR016487 (Small nuclear ribonucleoprotein SmF)	K11098 (small nuclear ribonucleoprotein F)	ko03040 (Spliceosome)	-	KOG3482 (Small nuclear ribonucleoprotein (snRNP) SMF)	PTHR11021 (SMALL NUCLEAR RIBONUCLEOPROTEIN F (SNRNP-F))	PF01423 (LSM domain)	Y	-0.224197	0.999323	1.09731	0.0495297	0.112478	0.928458	0.454412	0.419618	-0.30339	0.70903	-0.324174	0.449432	-0.263209	0.55431	1.04026	0.0001801
Prupe.1G085600.1	-	-	-	-	-	-	-	-	N	NA	NA	NA	NA	0.988604	NA	NA	NA	NA	NA	NA	NA	0.314938	NA	2.73955	NA
Prupe.1G085700.1	-	-	-	-	-	-	-	-	N	-0.593845	NA	1.85998	NA	-2.03113	NA	NA	NA	-2.45969	NA	2.52774	0.66238	-2.18563	NA	-2.10916	NA
Prupe.1G085800.1	-	-	-	-	-	-	-	-	N	2.04227	NA	NA	NA	-1.83338	NA	0.108293	NA	-2.52103	NA	-0.305483	NA	0.514498	0.917459	1.10585	0.826001
Prupe.1G085900.1	GO:0005634 (nucleus),GO:0046983 (protein dimerization activity),GO:0006355 (regulation of transcription, DNA-dependent)	IPR003311 (AUX/IAA protein),IPR011525 (Aux/IAA-ARF-dimerisation)	-	-	-	-	PTHR31734 (FAMILY NOT NAMED),PTHR31734:SF7	PF02309 (AUX/IAA family)	N	-0.369586	NA	-0.982557	NA	NA	NA	3.3208	NA	0.0996064	NA	-1.97682	NA	NA	NA	NA	NA
Prupe.1G086000.1	GO:0008152 (metabolic process),GO:0016787 (hydrolase activity)	IPR006439 (HAD hydrolase, subfamily IA),IPR023214 (HAD-like domain)	K17623 (pseudouridine-5'-monophosphatase [EC:3.1.3.-])	-	-	KOG2914 (Predicted haloacid-halidohydrolase and related hydrolases)	PTHR18901 (2-DEOXYGLUCOSE-6-PHOSPHATE PHOSPHATASE 2),PTHR18901:SF10	PF13419 (Haloacid dehalogenase-like hydrolase)	Y	0.0319934	0.999323	0.265826	0.745016	0.319959	0.64448	0.860714	0.00544501	0.117045	0.923686	0.0344559	0.967195	0.203546	0.579708	0.262458	0.413653
Prupe.1G086100.1	-	-	-	-	-	-	-	-	N	-0.531561	0.999323	-0.237365	0.948565	0.335381	0.931189	0.943023	0.818364	-0.905663	0.774446	-0.697362	0.745252	-0.221086	0.91603	-0.701758	0.620452
Prupe.1G086200.1	GO:0016020 (membrane),GO:0016192 (vesicle-mediated transport),GO:0048193 (Golgi vesicle transport)	IPR010989 (t-SNARE),IPR015260 (Syntaxin 6, N-terminal)	-	-	-	-	-	PF09177 (Syntaxin 6, N-terminal)	Y	0.0388012	0.999323	-0.0350027	0.950265	0.00901549	0.98386	-0.266356	0.183884	0.0818525	0.876228	0.238457	0.0489921	-0.0409852	0.882954	0.197341	0.0963704
Prupe.1G086300.1	GO:0005515 (protein binding)	IPR001214 (SET domain),IPR015353 (Rubisco LSMT, substrate-binding domain)	K19199 (histone-lysine N-methyltransferase SETD3 [EC:2.1.1.43])	-	-	KOG1337 (N-methyltransferase)	PTHR13271 (UNCHARACTERIZED PUTATIVE METHYLTRANSFERASE),PTHR13271:SF8	PF00856 (SET domain),PF09273 (Rubisco LSMT substrate-binding)	N	-0.042068	0.999323	0.000435283	0.999752	-0.485844	0.606364	0.219372	0.825751	0.042571	0.984916	-0.270512	0.650275	-0.0616997	0.921107	-0.289929	0.407991
Prupe.1G086400.1	GO:0016772 (transferase activity, transferring phosphorus-containing groups)	IPR011009 (Protein kinase-like domain)	-	-	-	-	PTHR24420:SF341 (SUBFAMILY NOT NAMED),PTHR24420 (LEUCINE-RICH REPEAT RECEPTOR-LIKE PROTEIN KINASE)	-	N	-1.88173	NA	NA	NA	NA	NA	NA	NA	NA	NA	NA	NA	NA	NA	NA	NA
Prupe.1G086500.1	GO:0034551 (mitochondrial respiratory chain complex III assembly),GO:0005524 (ATP binding)	IPR003593 (AAA+ ATPase domain),IPR003959 (ATPase, AAA-type, core),IPR025753 (AAA-type ATPase, N-terminal domain),IPR027243 (Mitochondrial chaperone BCS1),IPR027417 (P-loop containing nucleoside triphosphate hydrolase)	K08900 (mitochondrial chaperone BCS1)	-	-	KOG0743 (AAA+-type ATPase)	PTHR23070:SF17,PTHR23070 (BCS1 AAA-TYPE ATPASE)	PF14363 (Domain associated at C-terminal with AAA),PF00004 (ATPase family associated with various cellular activities (AAA))	N	-0.643966	0.999323	-0.001565	0.999752	-0.342607	0.88844	-1.02405	0.181467	-0.197961	0.976378	-0.360411	0.868642	-0.845385	0.578387	-0.848219	0.623053
Prupe.1G086600.1	GO:0016020 (membrane)	IPR006977 (Yip1 domain)	-	-	-	KOG2946 (Uncharacterized conserved protein)	PTHR21236 (GOLGI MEMBRANE PROTEIN YIP1),PTHR21236:SF1 (YIP1-RELATED)	PF04893 (Yip1 domain)	Y	0.0359149	0.999323	0.00195486	0.997724	-0.26938	0.332289	-0.0336527	0.953062	0.207097	0.58668	-0.077227	0.834755	-0.216768	0.323441	-0.813849	9.04538e-14
Prupe.1G086700.1	GO:0005741 (mitochondrial outer membrane),GO:0055085 (transmembrane transport)	IPR023614 (Porin domain),IPR027246 (Eukaryotic porin/Tom40)	K15040 (voltage-dependent anion channel protein 2)	ko04020 (Calcium signaling pathway),ko04022 (cGMP - PKG signaling pathway),ko05012 (Parkinson's disease),ko05016 (Huntington's disease),ko05166 (HTLV-I infection)	-	KOG3126 (Porin/voltage-dependent anion-selective channel protein)	PTHR11743 (VOLTAGE-DEPENDENT ANION-SELECTIVE CHANNEL),PTHR11743:SF27	PF01459 (Eukaryotic porin)	Y	-0.100981	0.999323	0.392829	0.253301	0.487398	0.0402254	0.631797	0.00179896	0.204791	0.543989	0.35304	0.00246653	0.671858	3.96107e-07	0.844167	6.2406e-16
Prupe.1G086800.1	GO:0003735 (structural constituent of ribosome),GO:0005622 (intracellular),GO:0005840 (ribosome),GO:0006412 (translation)	IPR000554 (Ribosomal protein S7e)	K02993 (small subunit ribosomal protein S7e)	ko03010 (Ribosome)	-	KOG3320 (40S ribosomal protein S7)	PTHR11278:SF0 (SUBFAMILY NOT NAMED),PTHR11278 (40S RIBOSOMAL PROTEIN S7)	PF01251 (Ribosomal protein S7e)	Y	-0.0649469	0.999323	0.788387	0.00473174	0.402661	0.0306772	0.663217	0.000860134	-0.23266	0.447995	0.204352	0.342361	0.600696	0.000468822	1.40089	9.29102e-25
Prupe.1G086900.1	GO:0006486 (protein glycosylation),GO:0008378 (galactosyltransferase activity),GO:0016020 (membrane)	IPR002659 (Glycosyl transferase, family 31)	-	-	-	KOG2287 (Galactosyltransferases)	PTHR11214 (BETA-1,3-N-ACETYLGLUCOSAMINYLTRANSFERASE),PTHR11214:SF3 (GLYCOSYLTRANSFERASE FAMILY 31-RELATED)	PF01762 (Galactosyltransferase)	N	NA	NA	1.89774	NA	-2.03113	NA	1.67535	NA	NA	NA	1.2501	NA	NA	NA	NA	NA
Prupe.1G087000.1	GO:0006486 (protein glycosylation),GO:0008378 (galactosyltransferase activity),GO:0016020 (membrane)	IPR002659 (Glycosyl transferase, family 31)	-	-	-	KOG2287 (Galactosyltransferases)	PTHR11214 (BETA-1,3-N-ACETYLGLUCOSAMINYLTRANSFERASE),PTHR11214:SF3 (GLYCOSYLTRANSFERASE FAMILY 31-RELATED)	PF01762 (Galactosyltransferase)	Y	0.748007	0.999323	5.64758	0.00470103	2.55389	0.027296	4.56455	0.0234291	1.49092	0.48583	1.43052	2.81327e-06	3.01036	9.99041e-17	3.06203	1.39213e-35
Prupe.1G087100.1	GO:0006457 (protein folding)	IPR001179 (Peptidyl-prolyl cis-trans isomerase, FKBP-type, domain),IPR023566 (Peptidyl-prolyl cis-trans isomerase, FKBP-type)	-	-	-	KOG0544 (FKBP-type peptidyl-prolyl cis-trans isomerase)	PTHR10516 (PEPTIDYL-PROLYL CIS-TRANS ISOMERASE),PTHR10516:SF179 (SUBFAMILY NOT NAMED)	PF00254 (FKBP-type peptidyl-prolyl cis-trans isomerase)	N	0.387223	0.999323	0.000807525	0.999752	0.0350918	0.981957	0.244565	0.782131	-0.187687	0.927877	-0.0190799	0.988295	-0.160503	0.809187	-0.250594	0.680566
Prupe.1G087200.1	-	-	-	-	-	-	-	-	N	1.55397	NA	NA	NA	NA	NA	2.99878	NA	NA	NA	NA	NA	NA	NA	NA	NA
Prupe.1G087300.1	GO:0004190 (aspartic-type endopeptidase activity),GO:0006508 (proteolysis)	IPR001461 (Aspartic peptidase),IPR021109 (Aspartic peptidase domain)	-	-	-	KOG1339 (Aspartyl protease)	PTHR13683:SF246,PTHR13683 (ASPARTYL PROTEASES)	PF14543 (Xylanase inhibitor N-terminal),PF14541 (Xylanase inhibitor C-terminal)	N	1.8914	NA	0.191899	NA	-0.563169	NA	-1.54835	NA	NA	NA	2.06523	NA	NA	NA	NA	NA
Prupe.1G087400.1	GO:0005515 (protein binding),GO:0005524 (ATP binding),GO:0016787 (hydrolase activity)	IPR011990 (Tetratricopeptide-like helical domain),IPR014016 (UvrD-like Helicase, ATP-binding domain),IPR014017 (DNA helicase, UvrD-like, C-terminal),IPR027417 (P-loop containing nucleoside triphosphate hydrolase)	-	-	-	-	PTHR21529 (MAMMARY TURMOR VIRUS RECEPTOR HOMOLOG 1, 2 (MTVR1, 2))	PF00580 (UvrD/REP helicase N-terminal domain),PF13361 (UvrD-like helicase C-terminal domain)	N	0.525816	NA	NA	NA	-1.95376	NA	-3.7624	NA	NA	NA	NA	NA	NA	NA	NA	NA
Prupe.1G087500.1	-	-	-	-	-	-	-	-	N	3.56749	NA	-0.946832	NA	-1.22921	0.81304	0.638523	0.872802	-1.90655	NA	0.388172	NA	1.98138	NA	1.62673	0.676465
Prupe.1G087600.1	-	-	-	-	-	-	-	-	N	-0.369586	NA	NA	NA	3.63498	NA	NA	NA	NA	NA	NA	NA	NA	NA	NA	NA
Prupe.1G087700.1	GO:0003677 (DNA binding),GO:0046983 (protein dimerization activity)	IPR002100 (Transcription factor, MADS-box)	K12412 (pheromone receptor transcription factor)	ko04011 (MAPK signaling pathway - yeast),ko04111 (Cell cycle - yeast)	-	KOG0014 (MADS box transcription factor)	PTHR11945 (MADS BOX PROTEIN)	PF00319 (SRF-type transcription factor (DNA-binding and dimerisation domain))	N	2.29072	NA	NA	NA	-2.03113	NA	1.85001	NA	NA	NA	NA	NA	NA	NA	NA	NA
Prupe.1G087800.1	-	IPR008480 (Protein of unknown function DUF761, plant)	-	-	-	-	-	PF05553 (Cotton fibre expressed protein)	Y	-0.87624	NA	1.36572	NA	1.90638	0.729782	0.241116	0.958013	3.04503	0.0159545	4.43339	1.0259e-16	5.37789	1.31624e-22	6.62319	9.77554e-27
Prupe.1G087900.1	GO:0003824 (catalytic activity),GO:0008152 (metabolic process)	IPR000873 (AMP-dependent synthetase/ligase),IPR020845 (AMP-binding, conserved site),IPR025110 (AMP-binding enzyme C-terminal domain)	K01904 (4-coumarate--CoA ligase [EC:6.2.1.12])	ko00360 (Phenylalanine metabolism),ko00130 (Ubiquinone and other terpenoid-quinone biosynthesis),ko00940 (Phenylpropanoid biosynthesis)	6.2.1.12 (4-coumarate--CoA ligase.)	KOG1176 (Acyl-CoA synthetase)	PTHR24096:SF149,PTHR24096 (FAMILY NOT NAMED)	PF00501 (AMP-binding enzyme),PF13193 (AMP-binding enzyme C-terminal domain)	N	-0.250255	0.999323	-0.36909	0.617311	-0.194726	0.844903	0.141287	0.880841	-0.180179	0.955474	-0.0549756	0.972113	0.580364	0.2562	0.539545	0.412163
Prupe.1G088000.1	GO:0046872 (metal ion binding)	IPR007087 (Zinc finger, C2H2)	-	-	-	-	PTHR10042 (EARLY GROWTH RESPONSE PROTEIN-RELATED)	-	N	-0.180033	0.999323	0.111007	0.813687	-0.0831024	0.836219	-0.0266655	0.957512	0.284648	0.234317	-0.0091232	0.983719	-0.0681509	0.836696	-0.0825589	0.64272
Prupe.1G088100.1	-	IPR006459 (Uncharacterised protein family UPF0497, trans-membrane plant subgroup),IPR006702 (Uncharacterised protein family UPF0497, trans-membrane plant)	-	-	-	-	PTHR11615 (NITRATE, FROMATE, IRON DEHYDROGENASE),PTHR11615:SF100	PF04535 (Domain of unknown function (DUF588))	N	-0.469613	0.999323	-0.141237	0.966812	-0.712966	0.753317	-0.0662802	0.983181	0.32683	NA	1.76858	0.821415	-0.088151	NA	0.716473	0.785688
Prupe.1G088200.1	GO:0030410 (nicotianamine synthase activity),GO:0030418 (nicotianamine biosynthetic process)	IPR004298 (Nicotianamine synthase),IPR029063 (S-adenosyl-L-methionine-dependent methyltransferase)	K05953 (nicotianamine synthase [EC:2.5.1.43])	-	-	-	PTHR32266:SF9,PTHR32266 (FAMILY NOT NAMED)	PF03059 (Nicotianamine synthase protein)	N	2.29072	NA	NA	NA	1.78658	NA	1.99739	NA	NA	NA	NA	NA	NA	NA	NA	NA
Prupe.1G088300.1	-	-	-	-	-	-	-	-	N	NA	NA	2.48465	NA	0.827664	NA	-0.70474	NA	NA	NA	NA	NA	NA	NA	NA	NA
Prupe.1G088400.1	GO:0016772 (transferase activity, transferring phosphorus-containing groups),GO:0004672 (protein kinase activity),GO:0005524 (ATP binding),GO:0004674 (protein serine/threonine kinase activity),GO:0006468 (protein phosphorylation)	IPR000719 (Protein kinase domain),IPR001245 (Serine-threonine/tyrosine-protein kinase catalytic domain),IPR002290 (Serine/threonine/dual specificity protein kinase, catalytic domain),IPR008271 (Serine/threonine-protein kinase, active site),IPR011009 (Protein kinase-like domain),IPR017441 (Protein kinase, ATP binding site)	-	-	-	KOG0581 (Mitogen-activated protein kinase kinase (MAP2K))	PTHR24360 (MAPKK/MEKK)	PF00069 (Protein kinase domain)	Y	-0.369586	NA	1.75395	NA	NA	NA	2.05238	NA	1.06138	NA	5.79899	0.00241638	5.06049	0.0285293	4.90466	0.0373856
Prupe.1G088500.1	GO:0004553 (hydrolase activity, hydrolyzing O-glycosyl compounds),GO:0005618 (cell wall),GO:0005975 (carbohydrate metabolic process),GO:0006073 (cellular glucan metabolic process),GO:0016762 (xyloglucan:xyloglucosyl transferase activity),GO:0048046 (apoplast)	IPR000757 (Glycoside hydrolase, family 16),IPR008263 (Glycoside hydrolase, family 16, active site),IPR010713 (Xyloglucan endo-transglycosylase, C-terminal),IPR013320 (Concanavalin A-like lectin/glucanase domain),IPR016455 (Xyloglucan endotransglucosylase/hydrolase)	K08235 (xyloglucan:xyloglucosyl transferase [EC:2.4.1.207])	-	-	-	PTHR31062 (FAMILY NOT NAMED),PTHR31062:SF20	PF06955 (Xyloglucan endo-transglycosylase (XET) C-terminus),PF00722 (Glycosyl hydrolases family 16)	N	NA	NA	-0.982557	NA	NA	NA	-0.853487	NA	NA	NA	NA	NA	NA	NA	NA	NA
Prupe.1G088600.1	GO:0005618 (cell wall),GO:0004553 (hydrolase activity, hydrolyzing O-glycosyl compounds),GO:0006073 (cellular glucan metabolic process),GO:0005975 (carbohydrate metabolic process),GO:0016762 (xyloglucan:xyloglucosyl transferase activity),GO:0048046 (apoplast)	IPR000757 (Glycoside hydrolase, family 16),IPR008263 (Glycoside hydrolase, family 16, active site),IPR010713 (Xyloglucan endo-transglycosylase, C-terminal),IPR013320 (Concanavalin A-like lectin/glucanase domain),IPR016455 (Xyloglucan endotransglucosylase/hydrolase)	K14504 (xyloglucan:xyloglucosyl transferase TCH4 [EC:2.4.1.207]),K08235 (xyloglucan:xyloglucosyl transferase [EC:2.4.1.207])	ko04075 (Plant hormone signal transduction)	2.4.1.207 (Xyloglucan:xyloglucosyl transferase.)	-	PTHR31062 (FAMILY NOT NAMED),PTHR31062:SF20	PF06955 (Xyloglucan endo-transglycosylase (XET) C-terminus),PF00722 (Glycosyl hydrolases family 16)	Y	-0.199836	0.999323	-0.440174	0.91729	2.10724	0.0027649	0.228963	0.95782	1.31821	2.15408e-05	5.38092	5.10756e-122	6.69381	5.40437e-61	7.39422	1.29144e-34
Prupe.1G088700.1	GO:0003677 (DNA binding),GO:0006355 (regulation of transcription, DNA-dependent)	IPR003441 (NAC domain)	-	-	-	-	PTHR31719 (FAMILY NOT NAMED)	PF02365 (No apical meristem (NAM) protein)	N	NA	NA	NA	NA	NA	NA	1.07007	NA	NA	NA	NA	NA	NA	NA	NA	NA
Prupe.1G088800.1	GO:0004553 (hydrolase activity, hydrolyzing O-glycosyl compounds),GO:0005618 (cell wall),GO:0005975 (carbohydrate metabolic process),GO:0006073 (cellular glucan metabolic process),GO:0016762 (xyloglucan:xyloglucosyl transferase activity),GO:0048046 (apoplast)	IPR000757 (Glycoside hydrolase, family 16),IPR008263 (Glycoside hydrolase, family 16, active site),IPR010713 (Xyloglucan endo-transglycosylase, C-terminal),IPR013320 (Concanavalin A-like lectin/glucanase domain),IPR016455 (Xyloglucan endotransglucosylase/hydrolase)	K14504 (xyloglucan:xyloglucosyl transferase TCH4 [EC:2.4.1.207]),K08235 (xyloglucan:xyloglucosyl transferase [EC:2.4.1.207])	ko04075 (Plant hormone signal transduction)	2.4.1.207 (Xyloglucan:xyloglucosyl transferase.)	-	PTHR31062 (FAMILY NOT NAMED),PTHR31062:SF20	PF06955 (Xyloglucan endo-transglycosylase (XET) C-terminus),PF00722 (Glycosyl hydrolases family 16)	N	NA	NA	NA	NA	NA	NA	NA	NA	NA	NA	2.1717	NA	NA	NA	NA	NA
Prupe.1G088900.1	GO:0004553 (hydrolase activity, hydrolyzing O-glycosyl compounds),GO:0005618 (cell wall),GO:0005975 (carbohydrate metabolic process),GO:0006073 (cellular glucan metabolic process),GO:0016762 (xyloglucan:xyloglucosyl transferase activity),GO:0048046 (apoplast)	IPR000757 (Glycoside hydrolase, family 16),IPR008263 (Glycoside hydrolase, family 16, active site),IPR010713 (Xyloglucan endo-transglycosylase, C-terminal),IPR013320 (Concanavalin A-like lectin/glucanase domain),IPR016455 (Xyloglucan endotransglucosylase/hydrolase)	K08235 (xyloglucan:xyloglucosyl transferase [EC:2.4.1.207])	-	2.4.1.207 (Xyloglucan:xyloglucosyl transferase.)	-	PTHR31062 (FAMILY NOT NAMED),PTHR31062:SF20	PF06955 (Xyloglucan endo-transglycosylase (XET) C-terminus),PF00722 (Glycosyl hydrolases family 16)	Y	-1.3078	NA	1.85143	NA	2.52338	NA	-0.525663	NA	2.79558	9.92104e-08	7.14849	3.87699e-36	7.35854	1.95364e-10	8.13606	6.22153e-10
Prupe.1G089000.1	GO:0004553 (hydrolase activity, hydrolyzing O-glycosyl compounds),GO:0005618 (cell wall),GO:0005975 (carbohydrate metabolic process),GO:0006073 (cellular glucan metabolic process),GO:0016762 (xyloglucan:xyloglucosyl transferase activity),GO:0048046 (apoplast)	IPR000757 (Glycoside hydrolase, family 16),IPR008263 (Glycoside hydrolase, family 16, active site),IPR010713 (Xyloglucan endo-transglycosylase, C-terminal),IPR013320 (Concanavalin A-like lectin/glucanase domain),IPR016455 (Xyloglucan endotransglucosylase/hydrolase)	K08235 (xyloglucan:xyloglucosyl transferase [EC:2.4.1.207]),K14504 (xyloglucan:xyloglucosyl transferase TCH4 [EC:2.4.1.207])	-	2.4.1.207 (Xyloglucan:xyloglucosyl transferase.)	-	PTHR31062 (FAMILY NOT NAMED),PTHR31062:SF20	PF06955 (Xyloglucan endo-transglycosylase (XET) C-terminus),PF00722 (Glycosyl hydrolases family 16)	N	NA	NA	-0.997726	NA	NA	NA	-3.16	NA	NA	NA	NA	NA	NA	NA	NA	NA
Prupe.1G089100.1	-	IPR012416 (Calmodulin binding protein-like)	-	-	-	-	PTHR31713 (FAMILY NOT NAMED),PTHR31713:SF1	PF07887 (Calmodulin binding protein-like)	Y	0.094917	0.999323	-0.247921	0.460963	-0.207524	0.398726	-0.0602306	0.863027	0.0325526	0.970609	0.0787579	0.793981	0.0972523	0.700139	-0.346571	0.00317313
Prupe.1G089200.1	-	-	-	-	-	-	-	-	N	-2.27588	NA	-1.57462	NA	-0.642016	NA	-2.67999	NA	1.06138	NA	-2.00055	NA	1.04925	NA	-1.79787	NA
Prupe.1G089300.1	GO:0008483 (transaminase activity),GO:0003824 (catalytic activity),GO:0000287 (magnesium ion binding),GO:0030170 (pyridoxal phosphate binding),GO:0004141,GO:0005524 (ATP binding),GO:0009102	IPR004472 (Dethiobiotin synthase BioD),IPR005814 (Aminotransferase class-III),IPR015421 (Pyridoxal phosphate-dependent transferase, major region, subdomain 1),IPR015422 (Pyridoxal phosphate-dependent transferase, major region, subdomain 2),IPR015424 (Pyridoxal phosphate-dependent transferase),IPR027417 (P-loop containing nucleoside triphosphate hydrolase)	K19562 (bifunctional dethiobiotin synthetase / adenosylmethionine---8-amino-7-oxononanoate aminotransferase [EC:6.3.3.3 2.6.1.62]),K00833 (adenosylmethionine-8-amino-7-oxononanoate aminotransferase [EC:2.6.1.62])	ko00780 (Biotin metabolism)	2.6.1.62 (Adenosylmethionine--8-amino-7-oxononanoate transaminase.)	KOG1401 (Acetylornithine aminotransferase)	PTHR11986 (AMINOTRANSFERASE CLASS III),PTHR11986:SF8 (ADENOSYLMETHIONINE-8-AMINO-7-OXONONANOATE AMINOTRANSFERASE)	PF13500 (AAA domain),PF00202 (Aminotransferase class-III)	Y	0.56053	0.999323	0.675496	0.739422	0.963148	0.628954	0.867602	0.586588	0.775501	0.877082	-0.162103	0.964101	2.36988	0.117036	1.99291	0.0421976
Prupe.1G089400.1	GO:0005975 (carbohydrate metabolic process),GO:0016773 (phosphotransferase activity, alcohol group as acceptor)	IPR006003 (Carbohydrate kinase, FGGY-related),IPR018484 (Carbohydrate kinase, FGGY, N-terminal),IPR018485 (Carbohydrate kinase, FGGY, C-terminal)	-	-	-	KOG2517 (Ribulose kinase and related carbohydrate kinases)	PTHR10196 (SUGAR KINASE),PTHR10196:SF10 (XYLULOSE KINASE)	PF02782 (FGGY family of carbohydrate kinases, C-terminal domain),PF00370 (FGGY family of carbohydrate kinases, N-terminal domain)	Y	0.335231	0.999323	-0.165633	0.742648	-0.362828	0.0364987	-0.15082	0.661346	-0.0234759	0.981949	-0.299286	0.270064	-0.562256	0.00351005	-1.17463	8.28605e-14
Prupe.1G089500.1	-	-	-	-	-	-	-	-	N	NA	NA	NA	NA	NA	NA	NA	NA	NA	NA	NA	NA	NA	NA	NA	NA
Prupe.1G089600.1	GO:0005524 (ATP binding),GO:0005515 (protein binding),GO:0016772 (transferase activity, transferring phosphorus-containing groups),GO:0004674 (protein serine/threonine kinase activity),GO:0004672 (protein kinase activity),GO:0006468 (protein phosphorylation)	IPR000270 (Phox/Bem1p),IPR000719 (Protein kinase domain),IPR001245 (Serine-threonine/tyrosine-protein kinase catalytic domain),IPR002290 (Serine/threonine/dual specificity protein kinase, catalytic domain),IPR008271 (Serine/threonine-protein kinase, active site),IPR011009 (Protein kinase-like domain),IPR017441 (Protein kinase, ATP binding site)	-	-	-	KOG0192 (Tyrosine kinase specific for activated (GTP-bound) p21cdc42Hs)	PTHR23257:SF331,PTHR23257 (SERINE-THREONINE PROTEIN KINASE)	PF07714 (Protein tyrosine kinase),PF00564 (PB1 domain)	Y	0.0431428	0.999323	-0.450305	0.141825	-0.157576	0.609994	-0.346173	0.0756634	0.136933	0.711079	-0.0330339	0.929074	0.028206	0.912479	-0.531247	1.88293e-07
Prupe.1G089700.1	GO:0003677 (DNA binding),GO:0003682 (chromatin binding)	IPR001005 (SANT/Myb domain),IPR009057 (Homeodomain-like),IPR017930 (Myb domain)	K09422 (myb proto-oncogene protein, plant)	-	-	KOG0048 (Transcription factor, Myb superfamily)	PTHR10641 (MYB-LIKE DNA-BINDING PROTEIN MYB),PTHR10641:SF472	PF00249 (Myb-like DNA-binding domain)	N	NA	NA	1.75395	NA	1.78658	NA	-1.66534	NA	NA	NA	NA	NA	NA	NA	NA	NA
Prupe.1G089800.1	GO:0006855 (drug transmembrane transport),GO:0015238 (drug transmembrane transporter activity),GO:0015297 (antiporter activity),GO:0016020 (membrane),GO:0055085 (transmembrane transport)	IPR002528 (Multi antimicrobial extrusion protein)	K03327 (multidrug resistance protein, MATE family)	-	-	KOG1347 (Uncharacterized membrane protein, predicted efflux pump)	PTHR11206:SF87,PTHR11206 (MULTIDRUG RESISTANCE PROTEIN)	PF01554 (MatE)	N	0.592195	NA	NA	NA	0.988604	NA	NA	NA	NA	NA	NA	NA	NA	NA	NA	NA
Prupe.1G089900.1	-	-	-	-	-	-	-	-	N	3.8209	NA	-2.2486	NA	2.51857	NA	NA	NA	-0.862174	NA	-1.68908	NA	NA	NA	NA	NA
Prupe.1G090000.1	GO:0006855 (drug transmembrane transport),GO:0015238 (drug transmembrane transporter activity),GO:0015297 (antiporter activity),GO:0016020 (membrane),GO:0055085 (transmembrane transport)	IPR002528 (Multi antimicrobial extrusion protein)	K03327 (multidrug resistance protein, MATE family)	-	-	KOG1347 (Uncharacterized membrane protein, predicted efflux pump)	PTHR11206:SF87,PTHR11206 (MULTIDRUG RESISTANCE PROTEIN)	PF01554 (MatE)	N	NA	NA	NA	NA	NA	NA	1.08871	NA	NA	NA	NA	NA	1.27671	NA	NA	NA
Prupe.1G090100.1	GO:0006855 (drug transmembrane transport),GO:0015238 (drug transmembrane transporter activity),GO:0015297 (antiporter activity),GO:0016020 (membrane),GO:0055085 (transmembrane transport)	IPR002528 (Multi antimicrobial extrusion protein)	K03327 (multidrug resistance protein, MATE family)	-	-	KOG1347 (Uncharacterized membrane protein, predicted efflux pump)	PTHR11206:SF87,PTHR11206 (MULTIDRUG RESISTANCE PROTEIN)	PF01554 (MatE)	Y	0.0434936	0.999323	0.0125231	0.988751	0.41986	0.152888	-0.0766868	0.908089	-0.103055	0.935804	0.122944	0.831681	1.15829	1.03387e-07	0.927568	8.68022e-05
Prupe.1G090200.1	-	-	-	-	-	-	-	-	N	-1.36313	NA	0.940997	NA	-2.3487	NA	1.07007	NA	1.06138	NA	1.08013	0.839415	-1.06306	0.722674	2.07391	0.54603
Prupe.1G090300.1	GO:0006855 (drug transmembrane transport),GO:0015238 (drug transmembrane transporter activity),GO:0015297 (antiporter activity),GO:0016020 (membrane),GO:0055085 (transmembrane transport)	IPR002528 (Multi antimicrobial extrusion protein)	K03327 (multidrug resistance protein, MATE family)	-	-	KOG1347 (Uncharacterized membrane protein, predicted efflux pump)	PTHR11206:SF87,PTHR11206 (MULTIDRUG RESISTANCE PROTEIN)	PF01554 (MatE)	Y	0.0893821	0.999323	0.17091	0.694281	-0.156559	0.643594	-0.252153	0.198597	-0.0198815	0.981949	0.201901	0.367339	-0.316699	0.191774	-0.838518	1.17645e-07
Prupe.1G090400.1	GO:0008152 (metabolic process),GO:0016758 (transferase activity, transferring hexosyl groups)	IPR002213 (UDP-glucuronosyl/UDP-glucosyltransferase)	-	-	-	KOG1192 (UDP-glucuronosyl and UDP-glucosyl transferase)	PTHR11926:SF143,PTHR11926 (GLUCOSYL/GLUCURONOSYL TRANSFERASES)	PF00201 (UDP-glucoronosyl and UDP-glucosyl transferase)	N	NA	NA	NA	NA	NA	NA	2.05238	NA	NA	NA	NA	NA	NA	NA	NA	NA
Prupe.1G090500.1	GO:0008152 (metabolic process),GO:0016758 (transferase activity, transferring hexosyl groups)	IPR002213 (UDP-glucuronosyl/UDP-glucosyltransferase)	-	-	-	-	PTHR11926:SF143,PTHR11926 (GLUCOSYL/GLUCURONOSYL TRANSFERASES)	PF00201 (UDP-glucoronosyl and UDP-glucosyl transferase)	N	-2.41179	0.74488	-0.98854	0.737277	-0.503656	0.93345	-0.122143	0.979573	0.0210981	0.99726	-0.492046	0.781847	-2.22983	0.310738	-1.90691	0.584103
Prupe.1G090600.1	-	-	-	-	-	-	-	-	N	NA	NA	NA	NA	NA	NA	0.108293	NA	NA	NA	NA	NA	NA	NA	NA	NA
Prupe.1G090700.1	-	-	-	-	-	-	-	-	N	-0.511516	NA	-3.39752	NA	1.41397	0.705357	-1.64348	NA	-0.902166	NA	2.15876	NA	NA	NA	-1.89124	NA
Prupe.1G090800.1	GO:0006952 (defense response),GO:0009607 (response to biotic stimulus)	IPR000916 (Bet v I domain),IPR023393 (START-like domain),IPR024949 (Bet v I type allergen)	-	-	-	-	-	PF00407 (Pathogenesis-related protein Bet v I family)	N	-0.399417	NA	2.84359	NA	-2.62304	NA	-1.84533	NA	-0.862174	NA	-1.42262	NA	3.10462	NA	NA	NA
Prupe.1G090900.1	-	IPR029472 (Gag-polypeptide of LTR copia-type)	-	-	-	-	-	PF14244 (gag-polypeptide of LTR copia-type)	N	NA	NA	NA	NA	1.93676	NA	-0.853487	NA	NA	NA	NA	NA	NA	NA	NA	NA
Prupe.1G091000.1	GO:0008152 (metabolic process),GO:0016758 (transferase activity, transferring hexosyl groups)	IPR002213 (UDP-glucuronosyl/UDP-glucosyltransferase)	-	-	-	KOG1192 (UDP-glucuronosyl and UDP-glucosyl transferase)	PTHR11926:SF143,PTHR11926 (GLUCOSYL/GLUCURONOSYL TRANSFERASES)	PF00201 (UDP-glucoronosyl and UDP-glucosyl transferase)	N	NA	NA	NA	NA	NA	NA	NA	NA	NA	NA	NA	NA	NA	NA	NA	NA
Prupe.1G091100.1	GO:0008152 (metabolic process),GO:0016758 (transferase activity, transferring hexosyl groups)	IPR002213 (UDP-glucuronosyl/UDP-glucosyltransferase)	-	-	-	-	PTHR11926:SF143,PTHR11926 (GLUCOSYL/GLUCURONOSYL TRANSFERASES)	PF00201 (UDP-glucoronosyl and UDP-glucosyl transferase)	N	0.0465065	0.999323	-0.287067	0.930069	-1.06476	0.695011	-0.302759	0.948523	0.96203	0.538238	-2.78425	0.213682	2.14592	NA	-1.79787	NA
Prupe.1G091200.1	-	-	-	-	-	-	-	-	N	0.147886	0.999323	-1.57977	0.382125	-0.258716	0.952081	-1.36186	0.563973	-0.524025	0.908748	0.365117	0.937561	1.43357	0.56233	1.07567	0.815759
Prupe.1G091300.1	GO:0005576 (extracellular region)	IPR001283 (Cysteine-rich secretory protein, allergen V5/Tpx-1-related),IPR002413 (Ves allergen),IPR014044 (CAP domain),IPR018244 (Allergen V5/Tpx-1-related, conserved site)	-	-	-	KOG3017 (Defense-related protein containing SCP domain)	PTHR10334 (CYSTEINE-RICH SECRETORY PROTEIN-RELATED),PTHR10334:SF170	PF00188 (Cysteine-rich secretory protein family)	N	NA	NA	NA	NA	1.93676	NA	-1.66534	NA	NA	NA	NA	NA	NA	NA	NA	NA
[truncated: 25,960 more rows]

## Sheet: 3.KEGG
			Gene Expression (Log10 (1/Padj))
[truncated: 69 more rows]

## Sheet: 4.Jasmonic
				Gene Expression (Log2 FC)
[truncated: 33 more rows]

## Sheet: 5.Ethylene
				Gene Expression (Log2 FC)
[truncated: 39 more rows]
