# Supplementary material for: Depicting the battle between nectarine and Monilinia laxa: the fruit developmental stage dictates the effectiveness of the host defenses and the pathogen’s infection strategies
Source: Hortic Res. 2020 Oct 1;7:167. doi: 10.1038/s41438-020-00387-w (PMC7527454; doi:10.1038/s41438-020-00387-w)
Supplement: Supplementary file 4 — Suppl. Table S4 [file 41438_2020_387_MOESM4_ESM.xlsx]

## Sheet: S4
Supplemental Table S4. Differential expression and functional analysis of M. laxa. Differentially expressed genes, where the first column denotes the transcript ID, the following columns show the annotated function, and each of the following group of columns indicates the DESeq2 results for each pairwise comparison. Values represent the Log2FC expression and the P-adj value of the statistic of th…

## Sheet: DESeq2
Gene	GO	PFAM	CAZy	CBM	PHI	fPox	TCDB	SignalP	IM14_vs_IM6_baseMean	IM14_vs_IM6_log2FoldChange	IM14_vs_IM6_pvalue	IM14_vs_IM6_padj	IM24_vs_IM6_baseMean	IM24_vs_IM6_log2FoldChange	IM24_vs_IM6_pvalue	IM24_vs_IM6_padj	IM48_vs_IM6_baseMean	IM48_vs_IM6_log2FoldChange	IM48_vs_IM6_pvalue	IM48_vs_IM6_padj	M14_vs_M6_baseMean	M14_vs_M6_log2FoldChange	M14_vs_M6_pvalue	M14_vs_M6_padj	M24_vs_M6_baseMean	M24_vs_M6_log2FoldChange	M24_vs_M6_pvalue	M24_vs_M6_padj	M48_vs_M6_baseMean	M48_vs_M6_log2FoldChange	M48_vs_M6_pvalue	M48_vs_M6_padj
Monilinia__000010	-	-	-	-	-	-	-	-	0	NA	NA	NA	0	NA	NA	NA	0	NA	NA	NA	0	NA	NA	NA	0	NA	NA	NA	0	NA	NA	NA
Monilinia__000020	GO:0003924 (GTPase activity),GO:0005525 (GTP binding),GO:0007264 (small GTPase mediated signal transduction)	PF00071.22 (Ras family , 3.3e-48),PF08477.13 (Ras of Complex, Roc, domain of DAPkinase , 5.2e-20),PF00025.21 (ADP-ribosylation factor family , 3.3e-05)	-	-	Fgrho4 (Fusarium graminearum, reduced virulence, 3.09e-129)	-	9.A.60.1.1 (GTP-binding nuclear protein Ran OS=Homo sapiens GN=RAN PE=1 SV=3)	-	12.0201	0.0674252	0.924253	0.987576	12.8245	0.0202385	0.977001	0.992898	5.63603	-1.39864	0.185497	0.487715	28.5601	-0.367274	0.501955	0.831674	47.0835	-0.360918	0.454291	0.672483	80.6418	-0.443559	0.314787	0.467546
Monilinia__000030	-	PF01569.21 (PAP2 superfamily , 3e-17)	-	-	-	-	9.B.105.2.1 (Membrane associated acid phosphatase OS=Leptospira interrogans serogroup Icterohaemorrhagiae serovar Lai (strain 56601) GN=LA_2954 PE=4 SV=1)	-	3.67117	1.55998	0.281459	NA	4.92721	1.90803	0.120519	0.46373	4.59715	2.61967	0.0885424	0.326479	23.6915	0.481412	0.325008	0.71513	33.3499	0.0718809	0.861155	0.934733	49.5732	-0.430738	0.148222	0.270912
Monilinia__000040	GO:0000413 (protein peptidyl-prolyl isomerization),GO:0003755 (peptidyl-prolyl cis-trans isomerase activity)	-	-	-	-	-	-	-	0.10456	0.0252421	0.995064	NA	0	NA	NA	NA	0	NA	NA	NA	0	NA	NA	NA	0.545106	1.30077	0.641589	NA	1.18739	1.61063	0.321488	0.474181
Monilinia__000050	-	-	-	-	PTH11 (Magnaporthe oryzae, reduced virulence, 2.43e-06)	-	-	-	3.11185	-0.706391	0.621587	NA	3.82201	-0.242706	0.849769	0.961738	5.25154	1.54084	0.193774	0.500006	7.49775	1.58763	0.0877787	0.382539	7.88691	0.650104	0.467847	0.682158	7.80853	-1.13489	0.102685	0.205019
Monilinia__000060	GO:0016811 (hydrolase activity, acting on carbon-nitrogen (but not peptide) bonds, in linear amides)	PF03069.15 (Acetamidase/Formamidase family , 9.8e-21),PF03069.15 (Acetamidase/Formamidase family , 2.9e-32)	-	-	-	-	-	-	0.631191	0.942872	0.771841	NA	4.83145	4.15114	0.00596823	0.0595713	3.13564	4.17558	0.0202193	0.116255	4.77392	-0.0305005	0.979838	0.99419	5.35402	-1.55506	0.178676	0.37731	11.2716	-0.658374	0.455572	0.602059
Monilinia__000070	GO:0005096 (GTPase activator activity),GO:0007021 (tubulin complex assembly),GO:0007023 (post-chaperonin tubulin folding pathway),GO:0048487 (beta-tubulin binding)	PF12612.8 (Tubulin folding cofactor D C terminal , 2.6e-29)	-	-	-	-	-	-	4.84299	2.2072	0.0610626	NA	5.46415	2.25863	0.0433756	0.257948	2.11344	1.25127	0.460153	NA	11.9105	0.334668	0.61854	0.890246	21.4448	0.560354	0.297158	0.520826	42.6534	0.842571	0.0189144	0.0538127
Monilinia__000080	-	PF13621.6 (Cupin-like domain , 1.4e-33),PF08007.12 (Cupin superfamily protein , 1.8e-06)	-	-	JmjC_domain-containing_protein_5_[GH10_family] (Magnaporthe oryzae, reduced virulence, 1.93e-129)	-	-	-	4.17388	-0.452403	0.689082	NA	3.48175	-1.64997	0.224174	0.62016	2.18465	-1.85203	0.279824	NA	8.22188	-0.469778	0.552475	0.856568	15.2528	-0.0846375	0.899818	0.954982	28.5282	0.0804436	0.871118	0.921344
Monilinia__000090	GO:0004601 (peroxidase activity),GO:0006979 (response to oxidative stress),GO:0020037 (heme binding),GO:0055114 (oxidation-reduction process)	PF00141.23 (Peroxidase , 8.4e-44)	AA2 (E:2.5e-56)	-	um01947 (Ustilago maydis, reduced virulence, 6.36e-151)	Cytochrome C peroxidase (E:6.8e-218)	9.A.61.3.1 (Peroxidase OS=Brassica rapa subsp. pekinensis GN=Bra023449 PE=3 SV=1)	-	7.16291	-0.814581	0.347309	NA	6.01292	-2.29807	0.0166677	0.129531	4.27746	-1.54795	0.19979	0.508357	21.3434	0.694239	0.227409	0.619581	34.5377	0.65408	0.170774	0.367115	71.3232	1.00739	0.000911846	0.00412287
Monilinia__000100	GO:0008270 (zinc ion binding)	PF13639.6 (Ring finger domain , 9.4e-11),PF12861.7 (Anaphase-promoting complex subunit 11 RING-H2 finger , 1.6e-05),PF12678.7 (RING-H2 zinc finger domain , 2.2e-05),PF17123.5 (RING-like zinc finger , 4.3e-06),PF17120.5 (Zinc-ribbon, C4HC2 type , 1.6e-05),PF13923.6 (Zinc finger, C3HC4 type (RING finger) , 1.1e-05),PF13445.6 (RING-type zinc-finger , 1.4e-05),PF14634.6 (zinc-RING finger domain , 7e-…	-	-	-	-	3.A.16.1.3 (Putative uncharacterized protein OS=Plasmodium falciparum (isolate 3D7) GN=PF14_0215 PE=4 SV=2)	-	0	NA	NA	NA	0	NA	NA	NA	0	NA	NA	NA	0	NA	NA	NA	0	NA	NA	NA	0	NA	NA	NA
Monilinia__000110	GO:0005515 (protein binding)	PF07719.17 (Tetratricopeptide repeat , 5.8e-06),PF07719.17 (Tetratricopeptide repeat , 2.1e-06),PF00515.28 (Tetratricopeptide repeat , 1.1e-07),PF00515.28 (Tetratricopeptide repeat , 2.1e-06),PF12895.7 (Anaphase-promoting complex, cyclosome, subunit 3 , 8.1e-24),PF13181.6 (Tetratricopeptide repeat , 1.9e-05),PF14559.6 (Tetratricopeptide repeat , 2.8e-08),PF13424.6 (Tetratricopeptide repeat , 9.3e…	GT41 (E:2.7e-13)	-	lmp1 (Borrelia burgdorferi, reduced virulence, 2.99e-08)	-	3.A.20.1.2 (Peroxisomal targeting signal type 1 receptor OS=Arabidopsis thaliana GN=At5g56290 PE=1 SV=1)	-	5.25875	-0.975465	0.365717	NA	8.48697	0.358348	0.684036	0.909527	6.10426	0.618351	0.623468	0.851966	15.3736	-0.616836	0.281235	0.675948	35.9978	0.431413	0.353931	0.576476	64.3791	0.465755	0.114502	0.223037
Monilinia__000120	-	PF05620.11 (SRP-independent targeting protein 2/TMEM208 , 5.2e-49)	-	-	-	-	9.B.26.1.4 (Uncharacterized protein OS=Penicillium digitatum (strain Pd1 / CECT 20795) GN=PDIP_84590 PE=4 SV=1)	-	2.23531	-0.800704	0.587245	NA	3.77185	0.468991	0.690666	0.911496	2.03193	0.0191339	0.990488	NA	4.84713	0.00786306	0.993798	0.998402	9.51339	0.472555	0.611354	0.790107	17.5533	0.585556	0.291571	0.443382
Monilinia__000130	-	PF12239.8 (Protein of unknown function (DUF3605) , 1.7e-61)	-	-	-	-	-	-	1.90106	-0.411619	0.806275	NA	3.30419	0.829835	0.562411	0.865409	1.03445	-1.28611	0.615513	NA	6.14324	0.918629	0.321015	0.710562	12.5403	1.35731	0.0898986	0.24122	23.0318	1.42877	0.00717067	0.023977
Monilinia__000140	-	-	-	-	-	-	-	-	0.218858	0.850441	0.83346	NA	0.267971	1.03193	0.797079	NA	0.199063	1.03332	0.800087	NA	0.887618	1.35376	0.600666	NA	0.98973	0.515878	0.801094	NA	1.94629	0.777864	0.593246	0.723783
Monilinia__000150	GO:0016491 (oxidoreductase activity),GO:0055114 (oxidation-reduction process)	PF00970.24 (Oxidoreductase FAD-binding domain , 1.2e-28),PF00175.21 (Oxidoreductase NAD-binding domain , 3.3e-26)	-	-	ZtCBR1 (Zymoseptoria tritici, reduced virulence, 3.52e-130)	-	5.B.1.2.4 (hypothetical protein A2Y10_08285 [Planctomycetes bacterium GWF2_41_51])	-	38.1116	0.0700858	0.878872	0.980825	36.6338	-0.31486	0.501529	0.842419	25.6029	-0.0687699	0.903617	0.969399	102.748	-0.0763248	0.827157	0.957421	169.682	-0.0606437	0.847198	0.927169	302.568	-0.00862656	0.973859	0.986208
Monilinia__000160	GO:0004843 (thiol-dependent ubiquitin-specific protease activity),GO:0016579 (protein deubiquitination)	PF00443.29 (Ubiquitin carboxyl-terminal hydrolase , 1.3e-67),PF06337.12 (DUSP domain , 4.8e-10)	-	-	Ubp5 (Cryptococcus gattii, reduced virulence, 7.89e-07)	-	-	-	18.8509	0.108137	0.862569	0.977387	22.1415	0.318747	0.577755	0.872256	13.459	0.177809	0.82621	0.937778	47.6583	-0.089697	0.825531	0.956996	94.5742	0.420569	0.196813	0.401072	140.339	-0.0282594	0.906281	0.944567
Monilinia__000170	GO:0003676 (nucleic acid binding),GO:0005524 (ATP binding)	PF00270.29 (DEAD/DEAH box helicase , 1.2e-29),PF00271.31 (Helicase conserved C-terminal domain , 9.5e-19),PF04851.15 (Type III restriction enzyme, res subunit , 0.00017)	-	-	GzAra006 (Fusarium graminearum, unaffected pathogenicity, 4.18e-21)	-	1.I.1.1.3 (ATP-dependent RNA helicase DDX3X OS=Homo sapiens GN=DDX3X PE=1 SV=3)	-	4.61458	1.2651	0.268456	NA	4.41115	0.971339	0.3842	0.773909	2.13892	0.266611	0.866758	NA	23.7183	0.667246	0.170602	0.548897	53.0886	1.34318	0.000642476	0.00514915	122.298	1.87671	6.22214e-11	1.04441e-09
Monilinia__000180	GO:0016021 (integral component of membrane),GO:0055085 (transmembrane transport)	PF07690.16 (Major Facilitator Superfamily , 3.1e-44),PF00083.24 (Sugar (and other) transporter , 8.3e-11)	-	-	FVEG_12533 (Fusarium verticillioides, unaffected pathogenicity, 1.91e-72)	-	2.A.1.2.86 (Pc21g09220 protein OS=Penicillium chrysogenum (strain ATCC 28089 / DSM 1075 / Wisconsin 54-1255) GN=Pc21g09220 PE=4 SV=1)	-	0.642254	-2.14498	0.507157	NA	1.24316	0.134132	0.951827	NA	1.93358	1.95153	0.347031	NA	1.23625	-1.42941	0.539316	NA	1.81612	-2.01351	0.412761	0.636155	3.18809	-2.031	0.178346	0.311633
Monilinia__000190	-	PF06985.11 (Heterokaryon incompatibility protein (HET) , 8.1e-21)	-	-	-	-	-	-	0	NA	NA	NA	0	NA	NA	NA	0	NA	NA	NA	0	NA	NA	NA	0.165087	-0.468694	0.907082	NA	0.554457	0.514899	0.820994	NA
Monilinia__000200	-	PF07540.11 (Nucleolar complex-associated protein , 6.2e-30),PF03914.17 (CBF/Mak21 family , 2.8e-27)	-	-	NOC3 (Aspergillus fumigatus, lethal, 0)	-	-	-	1.3759	3.49224	0.110925	NA	1.67879	3.66412	0.0669005	NA	1.39013	4.00269	0.0805778	NA	15.1331	2.83882	0.00265256	0.0333767	34.1327	3.33023	8.24973e-06	0.000117514	39.92	2.68896	0.000898648	0.00407778
Monilinia__000210	GO:0003723 (RNA binding),GO:0005634 (nucleus),GO:0042255 (ribosome assembly)	PF03657.13 (UPF0113 PUA domain , 1.9e-25),PF17833.1 (UPF0113 Pre-PUA domain , 4.8e-22)	-	-	-	-	-	-	0.761133	2.64501	0.368528	NA	1.54967	3.50806	0.124168	NA	1.41946	4.05016	0.0784765	NA	7.46578	3.24897	0.00464995	0.0514268	13.1321	3.34723	0.00102275	0.00752365	17.9144	2.92988	0.000838067	0.00384286
Monilinia__000220	GO:0000027 (ribosomal large subunit assembly),GO:0000981 (DNA-binding transcription factor activity, RNA polymerase II-specific),GO:0005524 (ATP binding),GO:0005634 (nucleus),GO:0006355 (regulation of transcription, DNA-templated),GO:0008270 (zinc ion binding),GO:0016887 (ATPase activity)	PF07728.14 (AAA domain (dynein-related subfamily) , 5.3e-16),PF07728.14 (AAA domain (dynein-related subfamily) , 1.7e-05),PF07728.14 (AAA domain (dynein-related subfamily) , 3.6e-07),PF07728.14 (AAA domain (dynein-related subfamily) , 3.2e-21),PF07728.14 (AAA domain (dynein-related subfamily) , 4.9e-07),PF07728.14 (AAA domain (dynein-related subfamily) , 3e-13),PF07728.14 (AAA domain (dynein-rela…	-	-	FZC58 (Magnaporthe oryzae, unaffected pathogenicity, 3.43e-43)	-	3.D.4.10.1 (Protein NorQ OS=Paracoccus denitrificans (strain Pd 1222) GN=norQ PE=3 SV=2)	0.644	6.26244	0.541294	0.611755	NA	8.61634	0.990193	0.264241	0.665607	3.32719	-0.183774	0.893639	0.965067	31.3089	0.73745	0.176876	0.555845	60.5	1.08585	0.0164281	0.0702732	88.2637	0.668153	0.0620442	0.138462
Monilinia__000230	GO:0003735 (structural constituent of ribosome),GO:0005840 (ribosome),GO:0006412 (translation)	PF00542.19 (Ribosomal protein L7/L12 C-terminal domain , 1.8e-20),PF16320.5 (Ribosomal protein L7/L12 dimerisation domain , 1.7e-13)	-	-	-	-	-	-	18.4765	-1.00635	0.109051	0.593216	16.0486	-2.36673	0.000815381	0.0114924	10.1976	-2.57926	0.00763978	0.0574148	55.4582	0.954287	0.0189844	0.139632	106.853	1.28237	0.00181838	0.0122478	202.109	1.43543	1.73577e-06	1.45517e-05
Monilinia__000240	-	PF12224.8 (Putative amidoligase enzyme , 6.4e-54)	-	-	-	-	-	-	0	NA	NA	NA	0	NA	NA	NA	0	NA	NA	NA	0.117874	-0.238096	0.95347	NA	0	NA	NA	NA	0.252306	-0.622933	0.804014	NA
Monilinia__000250	-	PF07946.14 (Protein of unknown function (DUF1682) , 2.8e-113)	-	-	-	-	-	0.664	18.154	1.11279	0.0855494	0.525886	14.2879	0.338633	0.593122	0.878548	7.17804	-0.339847	0.707399	0.887519	79.1097	-0.16032	0.61232	0.885356	131.924	-0.125769	0.630399	0.801174	209.948	-0.430067	0.00326423	0.0122724
Monilinia__000260	GO:0004672 (protein kinase activity),GO:0005524 (ATP binding),GO:0006468 (protein phosphorylation)	PF12330.8 (Haspin like kinase domain , 7.8e-33)	-	-	-	-	-	-	3.619	-1.37041	0.293375	NA	4.26673	-0.958473	0.388319	0.776337	1.86675	-4.34159	0.0359959	NA	5.31178	0.777853	0.47078	0.81922	7.45522	0.394367	0.664413	0.821487	13.0929	0.406015	0.510549	0.65025
Monilinia__000270	GO:0004571 (mannosyl-oligosaccharide 1,2-alpha-mannosidase activity),GO:0005509 (calcium ion binding),GO:0016020 (membrane)	PF01532.20 (Glycosyl hydrolase family 47 , 1.6e-170)	GH47 (E:7.4e-162)	-	-	-	-	-	0.865736	1.5385	0.53833	NA	2.39887	3.06921	0.0807689	NA	3.52389	4.35988	0.0177891	0.106539	7.29234	-1.31427	0.146147	0.50845	8.91987	-4.77032	9.71357e-06	0.000136199	16.5053	-3.47323	4.59755e-06	3.53411e-05
Monilinia__000280	GO:0005509 (calcium ion binding),GO:0019722 (calcium-mediated signaling)	PF00036.32 (EF hand , 2.1e-09),PF00036.32 (EF hand , 1.2e-08),PF00036.32 (EF hand , 2.7e-09),PF00036.32 (EF hand , 7.8e-10),PF13499.6 (EF-hand domain pair , 6.1e-15),PF13499.6 (EF-hand domain pair , 3.9e-19),PF13833.6 (EF-hand domain pair , 3.4e-14),PF13833.6 (EF-hand domain pair , 2.3e-15),PF13405.6 (EF-hand domain , 3.6e-09),PF13405.6 (EF-hand domain , 8e-09),PF13405.6 (EF-hand domain , 0.00082…	-	-	CAM (Magnaporthe oryzae, loss of_pathogenicity / reduced_virulence, 4.8e-106)	New Duox (E:4.4e-08)	8.A.82.1.1 (Calmodulin OS=Homo sapiens GN=CALM1 PE=1 SV=2)	-	21.1663	-0.423464	0.500055	0.930788	21.1192	-0.786205	0.173745	0.552405	12.5962	-1.0984	0.148352	0.434923	56.176	-0.368947	0.312479	0.701021	97.6013	-0.191386	0.580755	0.768157	193.853	0.155979	0.380935	0.530889
Monilinia__000290	GO:0006886 (intracellular protein transport),GO:0016192 (vesicle-mediated transport),GO:0031201 (SNARE complex)	PF05739.19 (SNARE domain , 4.2e-14),PF00804.25 (Syntaxin , 0.00017)	-	-	GzSYN1 (Fusarium graminearum, reduced virulence, 8.08e-07)	-	1.F.1.1.3 (Syntaxin-1A homolog OS=Caenorhabditis elegans GN=unc-64 PE=1 SV=1)	-	2.09648	-0.114732	0.941225	NA	2.48331	0.120442	0.934629	NA	1.46036	-0.0535358	0.980744	NA	5.3913	-0.119022	0.901814	0.976321	8.09675	-0.397419	0.642465	0.807732	15.1428	-0.161426	0.777165	0.858444
Monilinia__000300	-	-	-	-	-	-	-	-	0	NA	NA	NA	0	NA	NA	NA	0	NA	NA	NA	0	NA	NA	NA	0	NA	NA	NA	0.13776	-1.49254	0.707533	NA
Monilinia__000310	GO:0005337 (nucleoside transmembrane transporter activity),GO:0016021 (integral component of membrane),GO:1901642 (nucleoside transmembrane transport)	PF01733.18 (Nucleoside transporter , 2.3e-39)	-	-	-	-	2.A.57.3.1 (NUCLEOSIDE TRANSPORTER FUN26 - Saccharomyces cerevisiae (Baker's yeast).)	-	6.11446	0.0122697	0.990109	NA	7.18069	0.180277	0.838017	0.957809	3.46279	-0.686783	0.622785	0.851966	20.5093	0.0671245	0.914375	0.978376	28.3478	-0.479522	0.414979	0.637916	50.9502	-0.383184	0.453941	0.600532
Monilinia__000320	-	-	-	-	-	-	-	-	0	NA	NA	NA	0	NA	NA	NA	0	NA	NA	NA	0.235748	0.784978	0.845465	NA	0.728027	1.69705	0.502328	NA	1.93487	2.3134	0.102877	0.205349
Monilinia__000330	GO:0005524 (ATP binding),GO:0035299 (inositol pentakisphosphate 2-kinase activity)	PF06090.12 (Inositol-pentakisphosphate 2-kinase , 2e-40)	-	-	-	-	-	-	4.27816	0.125468	0.927973	NA	4.28913	-0.128677	0.914659	0.981632	2.72277	-0.218209	0.889566	0.962919	6.84415	1.3179	0.18638	0.569704	10.2409	1.11785	0.192311	0.395107	17.4335	1.05622	0.114838	0.223346
Monilinia__000340	-	PF06741.13 (LsmAD domain , 1.1e-26)	-	-	-	-	-	-	22.6399	-0.452896	0.399685	0.88613	26.8286	-0.186975	0.704078	0.916866	16.3563	-0.358753	0.566398	0.822065	57.264	-0.259511	0.508954	0.83684	86.406	-0.550764	0.0672739	0.198443	180.046	-0.00221803	0.991131	0.994539
Monilinia__000350	GO:0005519 (cytoskeletal regulatory protein binding),GO:0051125 (regulation of actin nucleation)	PF03915.13 (Actin interacting protein 3 , 1.6e-157)	-	-	Bud6p (Magnaporthe oryzae, unaffected pathogenicity, 0)	-	-	-	4.88638	0.579033	0.624577	NA	3.86086	-0.249573	0.849091	0.961738	1.92382	-1.15001	0.550031	NA	9.5105	-0.249393	0.762779	0.935315	18.0575	0.16231	0.784668	0.894234	30.556	0.0634274	0.902004	0.942969
Monilinia__000360	GO:0016021 (integral component of membrane),GO:0055085 (transmembrane transport)	PF07690.16 (Major Facilitator Superfamily , 3e-39),PF00083.24 (Sugar (and other) transporter , 9e-10)	-	-	CgTpo1_2 (Candida glabrata, reduced virulence, 2.91e-161)	-	2.A.1.2.16 (CHROMOSOME XII READING FRAME ORF YLL028W - Saccharomyces cerevisiae (Baker's yeast).)	-	8.36717	0.414835	0.661389	NA	9.25938	0.426969	0.611134	0.883389	10.717	1.70227	0.0499369	0.221608	65.4683	0.434248	0.462608	0.817572	87.2426	-0.157399	0.805445	0.903981	113.437	-1.2877	0.0105133	0.0331524
Monilinia__000370	GO:0030599 (pectinesterase activity),GO:0042545 (cell wall modification)	PF01095.19 (Pectinesterase , 7.4e-42)	CE8 (E:2.4e-68)	-	BCPME1__bcpme1 (Botrytis cinerea, reduced virulence / unaffected_pathogenicity, 4.63e-90)	-	-	0.785	13.6385	0.28592	0.683514	0.950131	15.0027	0.267043	0.709655	0.917834	11.4918	0.676799	0.452991	0.746401	269.244	3.01739	9.94294e-20	3.91752e-17	883.698	4.0968	6.5866e-38	3.93275e-35	1851.34	4.36407	6.12197e-53	1.29021e-50
Monilinia__000380	GO:0004650 (polygalacturonase activity),GO:0005975 (carbohydrate metabolic process)	PF00295.17 (Glycosyl hydrolases family 28 , 2e-109)	GH28 (E:4.8e-64)	-	MfPG1 (Monilinia fructicola, reduced virulence, 0)	-	-	0.844	98.6624	1.13148	0.01795	0.199776	159.516	1.91611	1.58135e-05	0.000352358	43.9711	-0.00330323	0.995424	0.999022	1661.04	2.48716	2.02434e-24	1.27614e-21	3697.21	2.98836	8.48566e-31	3.37777e-28	10460.2	3.74487	3.37039e-83	2.13093e-80
Monilinia__000390	-	PF06916.13 (Protein of unknown function (DUF1279) , 7.7e-26)	-	-	-	-	-	-	15.573	-0.0035573	0.995455	0.998051	14.9294	-0.406893	0.518037	0.848404	7.90005	-1.29088	0.200355	0.508473	28.9427	-0.0344091	0.947776	0.98727	44.7366	-0.216388	0.594958	0.778366	105.077	0.594531	0.0565474	0.128953
Monilinia__000400	GO:0003824 (catalytic activity)	PF00266.19 (Aminotransferase class-V , 3.2e-31)	-	-	-	-	-	-	26.1289	0.0107538	0.983169	0.998051	35.955	0.607926	0.170314	0.548494	17.9571	-0.0824104	0.897246	0.966372	76.9592	-0.607936	0.0604765	0.302311	157.55	0.086435	0.727626	0.863292	321.01	0.484682	0.013304	0.0403265
Monilinia__000410	GO:0005049 (nuclear export signal receptor activity),GO:0006886 (intracellular protein transport),GO:0008536 (Ran GTPase binding)	PF08767.11 (CRM1 C terminal , 1.3e-135),PF08389.12 (Exportin 1-like protein , 5.4e-39),PF18784.1 (CRM1 / Exportin repeat 2 , 1.8e-33),PF18787.1 (CRM1 / Exportin repeat 3 , 2.6e-28),PF18777.1 (Chromosome region maintenance or exportin repeat , 3.2e-19),PF03810.19 (Importin-beta N-terminal domain , 6.3e-11)	-	-	EXP5 (Magnaporthe oryzae, reduced virulence, 8.3e-05)	-	1.I.1.1.3 (Exportin-1 OS=Homo sapiens GN=XPO1 PE=1 SV=1)	-	25.5143	-0.0733731	0.892435	0.984555	30.2236	0.181858	0.716455	0.921083	21.227	0.401075	0.490828	0.774467	104.692	0.152364	0.583961	0.87139	172.4	0.153236	0.502508	0.709633	312.204	0.242839	0.0852451	0.177875
Monilinia__000420	-	PF13449.6 (Esterase-like activity of phytase , 1.1e-32)	-	-	-	-	-	0.671	3.43344	-0.0497428	0.971023	NA	10.3325	2.16962	0.010403	0.0909835	3.53238	0.903194	0.467455	0.757119	7.72515	-2.40011	0.0168747	0.129256	10.9802	-5.01859	2.22295e-08	6.59643e-07	19.0871	-5.39886	5.74393e-12	1.11456e-10
Monilinia__000430	-	-	-	-	-	-	-	-	1.45306	0.290849	0.896913	NA	0.771828	-3.59774	0.257147	NA	0.944479	0.00188719	0.999442	NA	0.235748	0.784978	0.845465	NA	0	NA	NA	NA	0	NA	NA	NA
Monilinia__000440	GO:0016787 (hydrolase activity)	PF01975.17 (Survival protein SurE , 4.2e-35)	-	-	-	-	-	0.629	2.72164	-1.23191	0.443319	NA	5.47322	0.747875	0.538284	0.857821	2.80121	0.142066	0.927329	0.978525	39.5549	1.11567	0.027317	0.179569	69.9186	1.26316	0.0056352	0.0300195	77.451	0.196706	0.532655	0.670302
Monilinia__000450	-	PF12855.7 (ECL1/2/3 zinc binding proteins , 3.1e-15)	-	-	-	-	-	-	11.4223	1.19231	0.105392	NA	22.5705	2.30334	0.000164039	0.00289766	9.48668	1.51866	0.0742373	0.290362	19.0161	0.202223	0.727329	0.926841	25.9745	-0.347011	0.53631	0.735874	60.8889	0.465257	0.180254	0.31417
Monilinia__000460	-	-	-	-	-	-	-	-	1.48823	0.393687	0.847472	NA	2.28885	1.2882	0.470125	NA	0.647539	-1.41312	0.676653	NA	5.86515	1.36807	0.163888	0.538099	5.95784	0.295333	0.756297	0.880748	7.42219	-0.781218	0.340244	0.492451
Monilinia__000470	GO:0000278 (mitotic cell cycle),GO:0042729 (DASH complex),GO:0072686 (mitotic spindle)	PF08654.10 (DASH complex subunit Dad2 , 2.1e-36)	-	-	-	-	-	-	0.173998	-1.89831	0.641775	NA	0.362927	-0.441637	0.901813	NA	0.119845	-0.890236	0.827297	NA	2.23549	-0.104117	0.943587	NA	3.98928	0.134126	0.916929	0.964586	5.11945	-0.910244	0.341063	0.492795
Monilinia__000480	GO:0000775 (chromosome, centromeric region),GO:0005634 (nucleus),GO:0045132 (meiotic chromosome segregation)	PF07558.11 (Shugoshin N-terminal coiled-coil region , 1.2e-15),PF07557.11 (Shugoshin C terminus , 5.3e-11)	-	-	-	-	-	0.763	7.98476	-1.06663	0.213599	NA	10.1217	-0.441229	0.551926	0.860782	4.34528	-2.93015	0.0329038	0.167207	14.6123	-1.25165	0.027958	0.182073	31.1455	-0.258628	0.547623	0.745388	49.3912	-0.600579	0.0563358	0.128509
Monilinia__000490	GO:0030904 (retromer complex),GO:0042147 (retrograde transport, endosome to Golgi)	PF12850.7 (Calcineurin-like phosphoesterase superfamily domain , 1.9e-12)	-	-	FgVps29 (Fusarium graminearum, reduced virulence, 1e-110)	-	9.A.63.1.2 (Vacuolar protein sorting-associated protein 29 OS=Toxoplasma gondii (strain ATCC 50861 / VEG) GN=BN1205_056190 PE=3 SV=1)	-	6.48619	-0.169629	0.86946	NA	5.69523	-0.916547	0.390362	0.77725	5.66669	0.457181	0.693842	0.882891	20.8807	0.481541	0.409333	0.781406	28.5898	-0.0179575	0.974719	0.990083	54.6961	0.246948	0.568895	0.70308
Monilinia__000500	GO:0031511 (Mis6-Sim4 complex)	PF13093.6 (Kinetochore complex Fta4 of Sim4 subunit, or CENP-50 , 1e-59),PF00106.25 (short chain dehydrogenase , 2.7e-19),PF13561.6 (Enoyl-(Acyl carrier protein) reductase , 3.6e-05),PF08659.10 (KR domain , 0.00018)	-	-	-	-	-	-	5.15842	-2.1625	0.0570236	NA	9.45916	0.0877653	0.915424	0.981978	10.8951	1.47155	0.0622858	0.255653	11.2721	-2.45618	0.0321001	0.199565	17.7918	-2.94941	0.00112768	0.00821953	30.2861	-3.34476	0.000535253	0.00258365
Monilinia__000510	GO:0005576 (extracellular region)	PF06766.11 (Fungal hydrophobin , 7.3e-06)	-	-	-	Other class II peroxidase (E:0.00012)	-	0.726	0	NA	NA	NA	0	NA	NA	NA	0	NA	NA	NA	0	NA	NA	NA	0	NA	NA	NA	0.0353074	-3.28066	0.421402	NA
Monilinia__000520	-	-	-	-	FZC32 (Magnaporthe oryzae, unaffected pathogenicity, 0.000167)	-	-	-	1.3477	-3.26105	0.161819	NA	2.66169	0.0700578	0.961592	0.991503	1.00708	-2.25718	0.39275	NA	4.16436	0.715543	0.577618	0.868574	8.62607	1.25705	0.167295	0.362801	18.6468	1.71375	0.010149	0.0322616
Monilinia__000530	GO:0004553 (hydrolase activity, hydrolyzing O-glycosyl compounds),GO:0005975 (carbohydrate metabolic process),GO:0030246 (carbohydrate binding)	PF01055.26 (Glycosyl hydrolases family 31 , 7.1e-155),PF16863.5 (N-terminal barrel of NtMGAM and CtMGAM, maltase-glucoamylase , 1.7e-36),PF13802.6 (Galactose mutarotase-like , 6.1e-14)	GH31 (E:2.1e-144)	-	MoGls2 (Magnaporthe oryzae, reduced virulence, 4.29e-46)	-	-	0.872	0.519943	2.07573	0.583176	NA	2.8394	4.38975	0.0109011	0.0942657	5.34888	5.96663	0.000469064	0.00612034	5.09784	-4.56019	0.00368089	0.042655	9.14527	-2.92797	0.0187153	0.0776464	16.7484	-2.53209	0.00945331	0.0302881
Monilinia__000540	GO:0005506 (iron ion binding),GO:0016705 (oxidoreductase activity, acting on paired donors, with incorporation or reduction of molecular oxygen),GO:0020037 (heme binding),GO:0055114 (oxidation-reduction process)	PF00067.22 (Cytochrome P450 , 5.2e-40)	-	-	VdCYP1 (Verticillium dahliae, loss of_pathogenicity, 2.21e-29)	Linoleate diol synthase (PGHS like) (E:0.00039)	-	-	0.877938	-3.83206	0.174827	NA	4.46907	1.69779	0.173342	0.551448	13.7788	4.21354	9.0274e-06	0.000190393	0.338742	1.31862	0.74107	NA	0.966714	2.12046	0.350475	NA	6.35542	4.02555	0.00240968	0.00950222
Monilinia__000550	-	PF11885.8 (Protein of unknown function (DUF3405) , 3.6e-186)	-	-	-	-	-	-	0	NA	NA	NA	0.329702	1.33471	0.736877	NA	0	NA	NA	NA	0.316929	1.23006	0.758204	NA	0.613129	1.44461	0.599411	NA	0.475431	0.282595	0.934918	NA
Monilinia__000560	GO:0004650 (polygalacturonase activity),GO:0005975 (carbohydrate metabolic process)	PF00295.17 (Glycosyl hydrolases family 28 , 4.4e-105)	GH28 (E:7.3e-69)	-	BcPG2 (Botrytis cinerea, reduced virulence, 0)	-	-	0.837	0	NA	NA	NA	0.748588	2.43804	0.408379	NA	0	NA	NA	NA	9.26476	6.1039	1.86967e-05	0.000741284	11.0371	5.63237	1.8182e-05	0.000236861	2.44995	2.64818	0.0571202	0.129907
Monilinia__000570	-	-	-	-	-	-	-	-	0.175985	-1.89831	0.641775	NA	0.289428	-1.18462	0.771575	NA	0.722663	1.79882	0.578472	NA	0.364405	1.44815	0.716199	NA	0.197442	-0.175009	0.965065	NA	1.35216	1.78646	0.30709	0.459998
Monilinia__000580	GO:0004512 (inositol-3-phosphate synthase activity),GO:0006021 (inositol biosynthetic process),GO:0008654 (phospholipid biosynthetic process)	PF07994.12 (Myo-inositol-1-phosphate synthase , 1.4e-143),PF01658.17 (Myo-inositol-1-phosphate synthase , 1e-45)	-	-	-	-	-	-	66.1859	2.56339	4.23286e-10	4.39794e-08	26.5453	0.648298	0.222238	0.618673	38.4964	2.25181	3.64283e-06	9.33212e-05	139.25	-0.91681	0.00350264	0.0411185	183.08	-2.18032	3.9483e-16	4.2863e-14	308.378	-2.53747	2.17374e-39	2.89336e-37
Monilinia__000590	GO:0009116 (nucleoside metabolic process)	PF14681.6 (Uracil phosphoribosyltransferase , 8.3e-31),PF00156.27 (Phosphoribosyl transferase domain , 4.7e-06),PF13207.6 (AAA domain , 1.5e-05)	-	-	-	-	-	-	0	NA	NA	NA	0	NA	NA	NA	0	NA	NA	NA	0	NA	NA	NA	0	NA	NA	NA	0	NA	NA	NA
Monilinia__000600	-	PF00561.20 (alpha/beta hydrolase fold , 2.6e-07)	CE1 (E:8e-08)	-	FVEG_12519 (Fusarium verticillioides, unaffected pathogenicity, 2.23e-10)	-	-	-	3.23861	-2.19875	0.129721	NA	7.31037	0.526297	0.565623	0.865848	2.76924	-1.05384	0.497285	0.777137	14.3336	-0.225318	0.792967	0.946913	17.8936	-1.26297	0.129997	0.309238	24.211	-3.37195	0.000858665	0.0039136
Monilinia__000610	GO:0010181 (FMN binding)	PF01613.18 (Flavin reductase like domain , 6.7e-18)	-	-	-	-	-	-	17.5044	-0.652562	0.296062	0.815932	19.8774	-0.509155	0.346399	0.746154	8.47619	-2.97761	0.00239056	0.0226686	31.9934	-0.920487	0.048315	0.261216	41.455	-2.30667	4.32922e-09	1.56661e-07	76.1972	-1.94991	1.59646e-12	3.30939e-11
Monilinia__000620	GO:0004115 (3',5'-cyclic-AMP phosphodiesterase activity),GO:0006198 (cAMP catabolic process)	PF02112.15 (cAMP phosphodiesterases class-II , 1.1e-44)	-	-	PdeL (Magnaporthe oryzae, unaffected pathogenicity / loss_of_pathogenicity, 1.62e-123)	-	-	-	0.570828	-0.847934	0.785713	NA	1.02919	0.51758	0.830003	NA	0.250949	-1.64003	0.684798	NA	1.31635	-0.13354	0.940237	NA	1.67596	-1.06088	0.505807	0.711862	3.40468	-0.487316	0.688731	0.797684
Monilinia__000630	GO:0003824 (catalytic activity),GO:0005351 (carbohydrate:proton symporter activity),GO:0005887 (integral component of plasma membrane),GO:0055085 (transmembrane transport)	PF00501.28 (AMP-binding enzyme , 6e-24),PF00501.28 (AMP-binding enzyme , 6.1e-09),PF00501.28 (AMP-binding enzyme , 2.7e-11),PF00501.28 (AMP-binding enzyme , 7.7e-12),PF06464.11 (DMAP1-binding Domain , 5.7e-11)	-	-	GzCPS1 (Fusarium graminearum, reduced virulence, 0)	-	4.C.1.1.4 (Long-chain-fatty-acid--CoA ligase - Escherichia coli.)	-	20.9314	0.155496	0.773376	0.964916	27.9219	0.682044	0.164735	0.539505	17.8027	0.640016	0.302242	0.629843	49.9936	-0.67039	0.0843001	0.374393	82.7531	-0.646016	0.0527331	0.165862	161.73	-0.281805	0.190336	0.327085
Monilinia__000640	-	-	-	-	-	-	-	-	0	NA	NA	NA	0	NA	NA	NA	0	NA	NA	NA	0.553622	-2.02947	0.550328	NA	0.849032	-3.45524	0.238813	NA	1.64176	-2.26679	0.299206	0.451128
Monilinia__000650	-	-	-	-	-	-	-	-	8.06515	-0.0609361	0.950296	NA	7.06856	-0.843353	0.416361	0.790336	5.32608	-0.286763	0.821068	0.936258	18.3118	-0.254536	0.686201	0.916485	31.4614	-0.137324	0.765973	0.885434	67.3385	0.398918	0.162828	0.291569
Monilinia__000660	-	-	-	-	FGSG_08844_(Sc_gpi7) (Fusarium graminearum, unaffected pathogenicity, 0.000582)	-	-	0.596	71.2206	1.39691	0.000159899	0.00467987	51.6773	0.506745	0.246301	0.644962	14.7469	-3.53712	2.41504e-05	0.000465227	508.942	0.245522	0.368702	0.750075	629.69	-0.636315	0.0254782	0.098093	1064.2	-0.778375	0.00109591	0.00482011
Monilinia__000670	-	PF13460.6 (NAD(P)H-binding , 1.1e-21)	-	-	-	-	-	-	20.3166	-0.26481	0.622123	0.950131	27.5521	0.351321	0.457639	0.818437	15.6658	0.0177503	0.977237	0.992706	39.1446	-0.7044	0.176089	0.554846	62.6468	-0.81819	0.0943568	0.248909	143.136	0.0709724	0.861867	0.916954
Monilinia__000680	GO:0004856 (xylulokinase activity),GO:0042732 (D-xylose metabolic process)	PF02782.16 (FGGY family of carbohydrate kinases, C-terminal domain , 5.9e-25),PF00370.21 (FGGY family of carbohydrate kinases, N-terminal domain , 3.2e-05),PF00370.21 (FGGY family of carbohydrate kinases, N-terminal domain , 5.1e-11)	-	-	-	-	-	-	8.97539	0.386195	0.638493	NA	14.5896	1.29047	0.0666379	0.331492	4.03541	-0.972433	0.45469	0.747329	28.8679	-0.408487	0.351077	0.736665	47.2916	-0.422107	0.248468	0.467877	83.4627	-0.394272	0.0830944	0.174395
Monilinia__000690	GO:0006812 (cation transport),GO:0008324 (cation transmembrane transporter activity),GO:0016021 (integral component of membrane),GO:0055085 (transmembrane transport)	PF01545.21 (Cation efflux family , 2.1e-49),PF16916.5 (Dimerisation domain of Zinc Transporter , 4.3e-05)	-	-	-	-	2.A.4.1.6 (Mitochondrial metal transporter 2 OS=Saccharomyces cerevisiae (strain ATCC 204508 / S288c) GN=MMT2 PE=1 SV=2)	-	5.22173	1.56887	0.214557	NA	4.04089	0.86129	0.507378	0.845449	3.10178	1.28205	0.455044	0.74766	16.5036	-1.03559	0.069522	0.330269	32.4494	-0.364168	0.463767	0.67874	62.4142	-0.0771688	0.820515	0.889793
Monilinia__000700	GO:0070403 (NAD+ binding)	PF02146.17 (Sir2 family , 3.9e-34)	-	-	cob (Salmonella enterica, unaffected pathogenicity, 3.74e-05)	-	-	-	12.0549	-1.31191	0.0581083	0.428719	12.8172	-1.52487	0.0269114	0.184565	8.29691	-1.43097	0.102145	0.350243	24.2036	-0.672426	0.154714	0.522676	40.3461	-0.624017	0.10097	0.262024	64.0693	-1.00686	0.000836222	0.00384044
Monilinia__000710	-	PF17254.2 (Family of unknown function (DUF5321) , 1e-59)	-	-	-	-	-	-	0.499402	0.456118	0.888497	NA	0.479113	0.155034	0.964634	NA	0.878597	2.18608	0.4307	NA	2.8394	-0.837445	0.520393	NA	7.14746	0.520214	0.561304	0.754124	13.5857	0.742851	0.233149	0.378779
Monilinia__000720	GO:0005515 (protein binding),GO:0005634 (nucleus),GO:0006508 (proteolysis),GO:0008233 (peptidase activity)	PF03568.17 (Peptidase family C50 , 6e-155)	-	-	-	-	-	-	4.61869	-0.170098	0.887244	NA	4.79319	-0.306925	0.785666	0.945067	2.11088	-2.20471	0.281314	NA	10.567	0.684002	0.470979	0.81922	19.894	0.993769	0.195468	0.399191	29.9071	0.651339	0.394902	0.544869
Monilinia__000730	-	PF02157.15 (Mannose-6-phosphate receptor , 1.3e-18),PF09451.10 (Autophagy-related protein 27 , 4.2e-13),PF00878.18 (Cation-independent mannose-6-phosphate receptor repeat , 0.00024)	-	-	-	-	9.B.247.1.4 (Uncharacterized protein OS=Fusarium oxysporum (strain Fo5176) GN=FOXB_12130 PE=4 SV=1)	0.85	5.87877	0.884036	0.457948	NA	5.08637	0.277358	0.804499	0.948991	7.4439	2.03944	0.0542991	0.234084	16.1559	-0.33043	0.574858	0.866863	29.4776	-0.0144058	0.972463	0.989167	51.3994	-0.0276858	0.930125	0.957902
Monilinia__000740	GO:0003700 (DNA-binding transcription factor activity),GO:0006355 (regulation of transcription, DNA-templated)	PF00170.21 (bZIP transcription factor , 1.5e-06)	-	-	GzbZIP013__FgAP1__Fgap1 (Fusarium graminearum, unaffected pathogenicity, 3.56e-07)	-	-	-	7.4254	-1.15376	0.195686	NA	10.3091	-0.279739	0.718099	0.922313	7.62894	0.153832	0.862823	0.951904	32.5439	-0.396776	0.389889	0.765077	48.5353	-0.768126	0.139739	0.324075	92.5799	-0.433852	0.0950336	0.193868
Monilinia__000750	GO:0003723 (RNA binding)	PF09598.10 (Stm1 , 1.7e-17),PF04774.15 (Hyaluronan / mRNA binding family , 1.8e-05)	-	-	PemG1 (Magnaporthe oryzae, effector (plant_avirulence_determinant), 5.37e-46)	-	-	-	144.423	-0.198579	0.531751	0.940606	112.619	-1.58948	2.75767e-06	7.25916e-05	72.0175	-1.60433	0.000115714	0.00185029	745.43	0.737216	0.000741877	0.0127781	1633.21	1.34923	2.90121e-06	4.72436e-05	1969	0.52963	0.000124575	0.000713863
Monilinia__000760	-	PF12223.8 (Protein of unknown function (DUF3602) , 4e-05),PF12223.8 (Protein of unknown function (DUF3602) , 0.00086)	-	-	-	-	-	-	2.76615	-2.28544	0.108448	NA	3.93536	-0.879468	0.437342	0.802206	2.24311	-1.33715	0.414651	0.719463	15.1503	-0.269057	0.655629	0.905783	20.3218	-1.02123	0.0737222	0.211203	27.9416	-2.52412	4.28732e-05	0.00027566
Monilinia__000770	GO:0003676 (nucleic acid binding)	-	-	-	GzC2H100 (Fusarium graminearum, unaffected pathogenicity, 8.53e-105)	-	-	-	17.2253	-0.493392	0.44005	0.893864	20.1322	-0.250318	0.692797	0.912455	14.0085	-0.0331231	0.959731	0.987495	39.5127	-0.249419	0.592138	0.877043	54.6541	-0.867363	0.0160058	0.0690022	109.982	-0.37554	0.110416	0.216747
Monilinia__000780	-	-	-	-	-	-	-	-	13.583	-0.72032	0.27289	0.790886	14.9606	-0.746648	0.266156	0.666009	11.4699	-0.114292	0.876412	0.957532	60.6665	0.287974	0.436149	0.799501	85.3897	-0.15521	0.601945	0.783319	145.666	-0.242141	0.325544	0.478571
Monilinia__000790	-	-	-	-	-	-	-	-	8.63623	0.211493	0.804175	NA	9.39846	0.195683	0.809634	0.949225	6.97471	0.57454	0.55946	0.817145	26.9679	0.0988954	0.836417	0.958065	45.6754	0.17749	0.62773	0.800282	75.2715	-0.00182256	0.993965	0.996592
Monilinia__000800	-	-	-	-	-	-	-	-	0.175985	-1.89831	0.641775	NA	0.194585	-2.14639	0.598877	NA	0.125474	-0.890236	0.827297	NA	0.569743	-3.24744	0.406408	NA	1.0027	-3.67548	0.192498	NA	1.78081	-3.46623	0.0954971	0.194559
Monilinia__000810	GO:0003676 (nucleic acid binding)	PF00096.26 (Zinc finger, C2H2 type , 3.2e-05),PF13465.6 (Zinc-finger double domain , 4.4e-05),PF13894.6 (C2H2-type zinc finger , 0.00011)	-	-	PAC1 (Sclerotinia sclerotiorum, reduced virulence, 0)	-	-	-	40.2431	-0.0582089	0.894622	0.984555	71.2226	1.12717	0.00164518	0.0206408	49.6094	1.2952	0.00142604	0.0151892	142.646	-1.44724	1.85813e-05	0.000741284	220.717	-1.81691	9.51791e-13	6.43357e-11	374.855	-2.02492	5.58583e-55	1.41266e-52
Monilinia__000820	-	PF12680.7 (SnoaL-like domain , 3.2e-06),PF14534.6 (Domain of unknown function (DUF4440) , 6.4e-06)	-	-	-	-	-	-	32.8054	0.177393	0.728476	0.957478	37.361	0.271908	0.558307	0.86385	17.6294	-0.679622	0.286989	0.613204	51.9145	-0.345429	0.405205	0.777767	88.6438	-0.219072	0.62442	0.798734	186.504	0.297241	0.33223	0.484966
Monilinia__000830	-	-	-	-	-	-	-	-	0	NA	NA	NA	0	NA	NA	NA	0	NA	NA	NA	0	NA	NA	NA	0	NA	NA	NA	0	NA	NA	NA
Monilinia__000840	GO:0003676 (nucleic acid binding),GO:0006355 (regulation of transcription, DNA-templated)	-	-	-	CON7 (Magnaporthe oryzae, reduced virulence, 9.59e-119)	-	-	-	55.377	-0.540889	0.197521	0.730104	76.8204	0.180536	0.644145	0.899763	30.1177	-1.64509	0.00217838	0.0211065	116.583	-0.184731	0.570473	0.865327	172.473	-0.542735	0.123957	0.299813	273.455	-0.917843	1.81908e-05	0.00012604
Monilinia__000850	-	PF10833.8 (Protein of unknown function (DUF2572) , 0.00024)	-	-	-	-	-	-	1.93523	1.29439	0.512949	NA	1.14832	-0.0778143	0.973182	NA	0.376423	-2.09701	0.601701	NA	2.39127	-0.646282	0.691947	NA	4.75494	-0.0252522	0.982289	0.991981	8.57891	0.0616518	0.935609	0.960864
Monilinia__000860	GO:0000814 (ESCRT II complex),GO:0071985 (multivesicular body sorting pathway)	PF04157.16 (EAP30/Vps36 family , 6.4e-73)	-	-	VPS22 (Cryptococcus neoformans, loss of_pathogenicity, 4.64e-48)	-	-	-	2.07507	-0.63015	0.71572	NA	1.50909	-2.9279	0.167744	NA	1.32325	-0.950392	0.681858	NA	3.90804	0.436797	0.689424	0.917679	6.05229	0.297687	0.752787	0.877891	12.2558	0.625188	0.365274	0.516462
Monilinia__000870	GO:0003735 (structural constituent of ribosome),GO:0005840 (ribosome),GO:0006412 (translation)	PF00380.19 (Ribosomal protein S9/S16 , 5.2e-34)	-	-	-	-	-	-	64.199	-0.376551	0.330215	0.837885	50.9715	-1.85316	1.8658e-05	0.000405641	33.0078	-1.78449	0.000543597	0.00696288	314.844	0.657709	0.00547952	0.0578442	646.572	1.14818	3.36854e-06	5.37541e-05	913.209	0.672864	1.32772e-09	1.86891e-08
Monilinia__000880	GO:0004665 (prephenate dehydrogenase (NADP+) activity),GO:0006571 (tyrosine biosynthetic process),GO:0008977 (prephenate dehydrogenase (NAD+) activity),GO:0055114 (oxidation-reduction process)	PF02153.17 (Prephenate dehydrogenase , 2.6e-14),PF03446.15 (NAD binding domain of 6-phosphogluconate dehydrogenase , 9.1e-07),PF03807.17 (NADP oxidoreductase coenzyme F420-dependent , 7.3e-05),PF02558.16 (Ketopantoate reductase PanE/ApbA , 0.00032),PF02826.19 (D-isomer specific 2-hydroxyacid dehydrogenase, NAD binding domain , 9e-04)	-	-	-	-	-	0.785	3.56723	-1.09888	0.397873	NA	3.09781	-2.57977	0.0938228	0.404681	3.01994	-0.41069	0.784932	0.91997	14.5793	0.98815	0.0902228	0.389298	33.2331	1.64981	0.000375977	0.00326155	53.7833	1.49642	3.17322e-05	0.000209168
Monilinia__000890	GO:0003735 (structural constituent of ribosome),GO:0005840 (ribosome),GO:0006412 (translation)	PF00411.19 (Ribosomal protein S11 , 7e-46)	-	-	-	-	-	-	129.427	-0.0710511	0.831931	0.97133	92.9384	-1.83062	1.7996e-07	6.21272e-06	63.8396	-1.45435	0.000393236	0.00536334	617.272	0.771395	7.91708e-05	0.00228942	1292.74	1.28897	2.41037e-07	5.29763e-06	1786.49	0.777756	1.30151e-20	6.2104e-19
Monilinia__000900	-	PF05282.11 (AAR2 protein , 7e-60)	-	-	-	-	-	-	1.80215	1.17267	0.56788	NA	1.25972	0.164107	0.940438	NA	0.528484	-1.14349	0.752334	NA	6.97211	0.200705	0.82992	0.957421	15.2763	0.921728	0.168927	0.364567	21.788	0.435351	0.380184	0.530524
Monilinia__000910	-	-	-	-	-	-	-	-	1.41821	-1.55686	0.425377	NA	2.06071	-0.265929	0.86893	NA	1.28653	-0.472104	0.820318	NA	3.89705	-0.625619	0.575568	0.866863	6.17853	-0.77803	0.397572	0.620746	12.0713	-0.388851	0.553326	0.689227
Monilinia__000920	GO:0003743 (translation initiation factor activity),GO:0005852 (eukaryotic translation initiation factor 3 complex),GO:0006413 (translational initiation),GO:0031369 (translation initiation factor binding)	PF05470.12 (Eukaryotic translation initiation factor 3 subunit 8 N-terminus , 1.8e-175),PF01399.27 (PCI domain , 6.3e-13)	-	-	-	-	-	-	56.8846	-0.385557	0.310012	0.826943	52.58	-1.03175	0.00607966	0.0603873	43.8377	-0.098834	0.821948	0.936608	220.825	0.448977	0.0964893	0.403094	431.227	0.851151	0.0003135	0.00282544	609.437	0.337797	0.044788	0.106846
Monilinia__000930	-	-	-	-	-	-	-	0.837	0.259971	1.06728	0.790917	NA	0	NA	NA	NA	0	NA	NA	NA	0	NA	NA	NA	0.0825436	-1.65127	0.685716	NA	0.0706148	-2.4539	0.544058	NA
Monilinia__000940	-	PF01814.23 (Hemerythrin HHE cation binding domain , 7.7e-08)	-	-	-	-	-	-	1.37705	-1.64664	0.463163	NA	2.22556	0.0152911	0.992209	NA	0.753608	-3.02025	0.332646	NA	2.98101	-3.07005	0.0286208	0.184484	7.95224	-0.30923	0.681881	0.834312	11.184	-1.13859	0.0448992	0.107022
Monilinia__000950	GO:0016301 (kinase activity),GO:0016773 (phosphotransferase activity, alcohol group as acceptor),GO:0046854 (phosphatidylinositol phosphorylation),GO:0048015 (phosphatidylinositol-mediated signaling)	PF00454.27 (Phosphatidylinositol 3- and 4-kinase , 8.3e-34),PF11522.8 (Yeast phosphatidylinositol-4-OH kinase Pik1 , 4.8e-19)	-	-	CgVps34 (Candida glabrata, reduced virulence, 1.3e-20)	-	-	-	17.3686	-0.751566	0.196585	0.730104	23.5621	-0.0343666	0.944357	0.990662	11.4738	-0.999615	0.198779	0.507012	41.2652	-0.471809	0.203625	0.592818	81.7707	0.0980517	0.735906	0.86909	157.141	0.341807	0.0801303	0.169629
Monilinia__000960	GO:0016021 (integral component of membrane),GO:0022857 (transmembrane transporter activity),GO:0055085 (transmembrane transport)	PF00083.24 (Sugar (and other) transporter , 2.3e-95),PF07690.16 (Major Facilitator Superfamily , 4.4e-27)	-	-	MoST1 (Magnaporthe oryzae, unaffected pathogenicity, 1.59e-49)	-	2.A.1.1.119 (Putative uncharacterized protein An14g04280 OS=Aspergillus niger (strain CBS 513.88 / FGSC A1513) GN=An14g04280 PE=3 SV=1)	-	2.10897	0.0800362	0.967494	NA	20.1285	4.30458	8.4897e-07	2.56122e-05	2.62538	1.42709	0.372818	0.689677	5.82301	1.59607	0.352469	0.737703	3.11539	-1.75269	0.22585	0.438422	4.45169	-4.0494	0.00105884	0.0046815
Monilinia__000970	GO:0019888 (protein phosphatase regulator activity)	PF03907.13 (Spo7-like protein , 2.5e-96)	-	-	-	-	-	-	11.1399	0.707403	0.336772	NA	12.356	0.760904	0.295268	0.695311	8.45907	0.871499	0.312825	0.641245	34.6485	-0.0343356	0.944767	0.986552	48.9787	-0.522785	0.18244	0.382084	87.8653	-0.427629	0.139208	0.25836
Monilinia__000980	-	PF00561.20 (alpha/beta hydrolase fold , 1.2e-19),PF12146.8 (Serine aminopeptidase, S33 , 3.8e-15),PF12697.7 (Alpha/beta hydrolase family , 4.4e-13),PF00756.20 (Putative esterase , 2.9e-06),PF06028.11 (Alpha/beta hydrolase of unknown function (DUF915) , 1.2e-05)	CE1 (E:1.9e-07)	-	-	-	-	-	15.3134	-1.18535	0.0814894	0.510215	18.8673	-0.734051	0.238271	0.63327	16.2118	0.21973	0.768294	0.915406	31.6481	-1.91246	3.42375e-05	0.00123333	49.6183	-2.29533	1.07743e-08	3.57397e-07	89.3717	-2.05996	4.86519e-14	1.21024e-12
Monilinia__000990	GO:0016491 (oxidoreductase activity),GO:0055114 (oxidation-reduction process)	PF07992.14 (Pyridine nucleotide-disulphide oxidoreductase , 9.3e-32),PF00070.27 (Pyridine nucleotide-disulphide oxidoreductase , 2.6e-07)	-	-	Rv0392c (Mycobacterium tuberculosis, unaffected pathogenicity, 1.07e-08)	-	-	0.511	2.68801	1.83519	0.274384	NA	3.59347	2.32375	0.120633	0.46373	3.1961	2.79673	0.0886193	0.326517	3.99722	-0.747193	0.52877	0.845367	6.9155	-0.541419	0.583538	0.769707	13.4177	-0.253852	0.692071	0.800174
Monilinia__001000	-	-	-	-	-	-	-	-	0	NA	NA	NA	0	NA	NA	NA	0	NA	NA	NA	0	NA	NA	NA	0	NA	NA	NA	0	NA	NA	NA
Monilinia__001010	-	-	-	-	-	-	-	-	0	NA	NA	NA	0	NA	NA	NA	0	NA	NA	NA	0	NA	NA	NA	0	NA	NA	NA	0	NA	NA	NA
Monilinia__001020	GO:0033961 (cis-stilbene-oxide hydrolase activity)	PF06441.12 (Epoxide hydrolase N terminus , 4.9e-31),PF00561.20 (alpha/beta hydrolase fold , 6.6e-09)	-	-	-	-	-	-	10.0885	-0.69055	0.372268	NA	18.7921	0.768294	0.197837	0.588068	8.89118	0.0576356	0.946993	0.984978	15.7067	-0.209194	0.777243	0.940348	17.603	-1.91279	0.0155965	0.0678655	28.5903	-2.49175	2.1521e-11	3.86004e-10
Monilinia__001030	GO:0009228 (thiamine biosynthetic process)	PF01946.17 (Thi4 family , 3.3e-116),PF01266.24 (FAD dependent oxidoreductase , 1.2e-06),PF13450.6 (NAD(P)-binding Rossmann-like domain , 0.00012),PF05834.12 (Lycopene cyclase protein , 0.00034)	AA3 (E:2.4e-06)	-	-	-	-	-	183.003	1.84267	2.60585e-10	3.00831e-08	379.675	2.93885	6.09142e-29	3.63454e-26	86.8446	1.06987	0.00177863	0.0180932	144.736	-0.158466	0.58846	0.874995	468.782	1.45115	3.90685e-06	6.12529e-05	1161.86	2.09856	8.4219e-07	7.50388e-06
Monilinia__001040	-	-	-	-	-	-	-	-	0	NA	NA	NA	0	NA	NA	NA	0	NA	NA	NA	0	NA	NA	NA	0	NA	NA	NA	0	NA	NA	NA
Monilinia__001050	-	-	-	-	PTH11 (Magnaporthe oryzae, reduced virulence, 4.25e-39)	-	-	-	1.74565	-0.686968	0.686811	NA	1.89978	-0.738693	0.646089	NA	0.73033	-3.05374	0.326911	NA	5.51206	1.11831	0.235791	0.629309	9.02799	1.10671	0.158324	0.351313	15.2764	1.04133	0.0954373	0.194541
Monilinia__001060	GO:0016627 (oxidoreductase activity, acting on the CH-CH group of donors),GO:0050660 (flavin adenine dinucleotide binding),GO:0055114 (oxidation-reduction process)	PF00441.24 (Acyl-CoA dehydrogenase, C-terminal domain , 2.4e-22),PF02771.16 (Acyl-CoA dehydrogenase, N-terminal domain , 1.4e-07),PF02770.19 (Acyl-CoA dehydrogenase, middle domain , 9.5e-06),PF08028.11 (Acyl-CoA dehydrogenase, C-terminal domain , 0.00043)	-	-	-	-	-	-	5.66514	2.63854	0.0299951	NA	4.16662	1.98351	0.117374	0.458821	4.11648	2.69998	0.0468747	0.212368	35.5525	0.135593	0.751682	0.935011	44.9792	-0.715332	0.0855184	0.233158	63.4667	-1.75472	1.47176e-09	2.04886e-08
Monilinia__001070	-	PF00106.25 (short chain dehydrogenase , 2.3e-10),PF13561.6 (Enoyl-(Acyl carrier protein) reductase , 8.7e-06),PF08659.10 (KR domain , 0.00016)	-	-	Sch1 (Parastagonospora nodorum, unaffected pathogenicity, 2.6e-06)	-	-	-	14.9123	-1.8114	0.00683601	0.097296	16.6551	-1.69539	0.0101436	0.0891507	8.82047	-3.38061	0.00122717	0.0135542	28.8969	-0.593239	0.228358	0.620237	49.3277	-0.453042	0.350035	0.57169	90.6933	-0.293574	0.456195	0.602568
Monilinia__001080	GO:0016020 (membrane),GO:0022857 (transmembrane transporter activity),GO:0055085 (transmembrane transport)	PF00860.20 (Permease family , 3e-65)	-	-	-	-	2.A.40.4.4 (PURINE PERMEASE - Emericella nidulans (Aspergillus nidulans).)	-	3.57632	0.234767	0.854794	NA	2.78699	-0.826867	0.555623	0.863134	1.715	-0.888436	0.670334	NA	63.0795	1.60216	9.53399e-06	0.000420296	67.4802	0.705284	0.139434	0.32363	64.296	-1.21081	0.00252053	0.00988792
Monilinia__001090	GO:0004672 (protein kinase activity),GO:0005524 (ATP binding),GO:0006468 (protein phosphorylation)	PF00069.25 (Protein kinase domain , 1.4e-10),PF07714.17 (Protein tyrosine kinase , 1.1e-07)	-	-	FGSG_12887 (Fusarium graminearum, unaffected pathogenicity, 0)	-	-	-	5.34154	0.306224	0.775643	NA	5.62494	0.22095	0.821491	0.952376	5.22611	1.07471	0.315086	0.642917	6.86397	-0.118969	0.89446	0.972851	12.2081	0.0734759	0.915857	0.964288	21.5604	0.10142	0.841033	0.903813
Monilinia__001100	GO:0004176 (ATP-dependent peptidase activity),GO:0004252 (serine-type endopeptidase activity),GO:0005524 (ATP binding),GO:0006515 (protein quality control for misfolded or incompletely synthesized proteins)	PF05362.13 (Lon protease (S16) C-terminal proteolytic domain , 1.9e-62),PF02190.16 (ATP-dependent protease La (LON) substrate-binding domain , 4.1e-35),PF00004.29 (ATPase family associated with various cellular activities (AAA) , 9.5e-22),PF07728.14 (AAA domain (dynein-related subfamily) , 2.4e-06),PF07724.14 (AAA domain (Cdc48 subfamily) , 8e-06),PF13401.6 (AAA domain , 0.00049),PF13541.6 (Subun…	-	-	LonA (Actinobacillus pleuropneumoniae, reduced virulence, 3.8e-152)	-	3.A.29.1.1 (Mitochondrial respiratory chain complexes assembly protein YTA12 OS=Saccharomyces cerevisiae (strain ATCC 204508 / S288c) OX=559292 GN=YTA12 PE=1 SV=2)	-	32.7715	0.0644936	0.893048	0.984555	42.2804	0.480467	0.270012	0.670349	24.0585	0.184053	0.735958	0.900899	88.0459	-0.0994836	0.737168	0.930428	149.193	-0.0122897	0.961825	0.983114	289.92	0.267864	0.0642683	0.142153
Monilinia__001110	GO:0005515 (protein binding)	PF03097.18 (BRO1-like domain , 2.3e-132),PF13949.6 (ALIX V-shaped domain binding to HIV , 2.5e-78)	-	-	Rim20 (Ustilago maydis, unaffected pathogenicity, 6.05e-34)	-	-	-	5.88937	0.916124	0.369144	NA	7.71415	1.27202	0.166064	0.542257	3.29239	0.414058	0.764274	0.914025	23.6798	0.147652	0.787597	0.945848	33.387	-0.306885	0.523273	0.724633	68.9806	0.182973	0.610357	0.736096
Monilinia__001120	GO:0005524 (ATP binding),GO:0006457 (protein folding),GO:0009408 (response to heat),GO:0031072 (heat shock protein binding),GO:0051082 (unfolded protein binding)	PF01556.18 (DnaJ C terminal domain , 1e-37),PF00226.31 (DnaJ domain , 1.5e-21),PF00684.19 (DnaJ central domain , 1.1e-07)	-	-	Mdj1 (Beauveria bassiana, reduced virulence, 0)	-	1.P.1.1.1 (DnaJ homolog subfamily B member 12 OS=Homo sapiens GN=DNAJB12 PE=1 SV=4)	-	10.7148	0.509961	0.560675	NA	10.747	0.285858	0.69994	0.916292	8.26778	0.718008	0.407086	0.714445	54.6941	0.818702	0.0297538	0.189271	119.653	1.41621	1.06927e-05	0.000148188	281.23	1.96601	7.71808e-16	2.41971e-14
Monilinia__001130	GO:0005515 (protein binding)	PF13867.6 (Sin3 binding region of histone deacetylase complex subunit SAP30 , 6.4e-12)	-	-	-	-	-	-	0.209119	0.794112	0.84455	NA	0.813147	2.60086	0.314174	NA	0.434638	2.35601	0.55639	NA	0.922042	2.77465	0.245407	NA	1.00204	2.1756	0.333556	NA	2.0281	2.37366	0.103234	0.205845
Monilinia__001140	GO:0003677 (DNA binding),GO:0005634 (nucleus),GO:0006351 (transcription, DNA-templated),GO:0008270 (zinc ion binding)	PF04082.18 (Fungal specific transcription factor domain , 4e-68),PF00096.26 (Zinc finger, C2H2 type , 9e-04)	-	-	GzC2H080 (Fusarium graminearum, unaffected pathogenicity, 0)	-	-	-	9.39855	0.671055	0.4053	NA	16.3943	1.62026	0.0164814	0.12864	7.02577	0.837906	0.37665	0.69229	16.7874	0.703657	0.224771	0.616067	20.2341	-0.106209	0.84197	0.924838	33.1768	-0.31296	0.442905	0.590732
Monilinia__001150	-	-	-	-	-	-	-	0.719	0.955962	-1.52499	0.583056	NA	1.86373	0.399394	0.819819	NA	1.76445	1.29854	0.540305	NA	2.21722	1.90624	0.258455	NA	2.35517	1.07565	0.501714	0.709388	2.53016	-0.117217	0.934425	0.960448
Monilinia__001160	GO:0005515 (protein binding)	PF10313.9 (Uncharacterised protein domain (DUF2415) , 2.7e-10)	-	-	-	-	-	-	8.67224	-1.02756	0.205729	NA	12.0813	-0.145518	0.834633	0.957687	7.90769	-0.0832497	0.923047	0.976956	39.4002	-0.146749	0.765808	0.937044	59.1547	-0.445826	0.322573	0.546391	95.2143	-0.749255	0.0621662	0.138673
Monilinia__001170	GO:0005524 (ATP binding),GO:0006457 (protein folding),GO:0051082 (unfolded protein binding)	PF00012.20 (Hsp70 protein , 1.1e-265),PF06723.13 (MreB/Mbl protein , 2.5e-13),PF10712.9 (NAD-specific glutamate dehydrogenase , 1.5e-43),PF10712.9 (NAD-specific glutamate dehydrogenase , 4.1e-37)	-	-	LHS1 (Magnaporthe oryzae, reduced virulence, 9.73e-23)	-	1.A.33.1.2 (Chaperone protein dnaK - Escherichia coli.)	-	83.8988	0.181264	0.563889	0.948158	71.5471	-0.581296	0.0892771	0.392322	84.541	1.04086	0.00123777	0.0135542	578.367	0.964379	1.27614e-05	0.000532767	1182.75	1.41553	1.31068e-12	8.53728e-11	2583.34	1.83299	2.2523e-53	5.17825e-51
Monilinia__001180	GO:0003743 (translation initiation factor activity),GO:0005852 (eukaryotic translation initiation factor 3 complex)	PF12353.8 (Eukaryotic translation initiation factor 3 subunit G , 2.3e-42),PF00076.22 (RNA recognition motif. (a.k.a. RRM, RBD, or RNP domain) , 2.2e-16)	-	-	TIF35 (Aspergillus fumigatus, lethal, 1.3e-145)	-	3.A.18.1.1 (RNA-binding protein 8A - Homo sapiens (Human).)	-	18.3494	-0.533659	0.363501	0.868225	16.7047	-1.30621	0.0281578	0.189246	11.1857	-1.11557	0.16083	0.455837	71.8861	1.08585	0.000652988	0.0116284	156.701	1.65001	5.56722e-08	1.48287e-06	207.819	1.09309	5.1428e-07	4.78167e-06
Monilinia__001190	-	-	-	-	PTH11 (Magnaporthe oryzae, reduced virulence, 7.34e-17)	-	-	-	4.78196	1.31377	0.27983	NA	7.761	2.10864	0.0237186	0.169599	3.7448	1.54116	0.225828	0.545667	20.5771	0.710563	0.169125	0.54619	24.0408	-0.202712	0.668679	0.824485	30.5556	-1.49286	0.000126957	0.000725864
Monilinia__001200	GO:0005634 (nucleus),GO:0006355 (regulation of transcription, DNA-templated),GO:0030015 (CCR4-NOT core complex)	PF04153.18 (NOT2 / NOT3 / NOT5 family , 3.3e-32)	-	-	GzNot002__FgNOT3 (Fusarium graminearum, reduced virulence, 1.7e-05)	-	-	-	5.00349	0.523842	0.623877	NA	6.5213	0.95208	0.307742	0.708922	6.06119	1.70101	0.0981887	0.343415	16.927	0.247807	0.687082	0.916885	31.9007	0.581148	0.238605	0.455045	54.4435	0.50412	0.21045	0.352236
Monilinia__001210	GO:0000981 (DNA-binding transcription factor activity, RNA polymerase II-specific),GO:0005634 (nucleus),GO:0006355 (regulation of transcription, DNA-templated),GO:0008270 (zinc ion binding)	PF11951.8 (Fungal specific transcription factor domain , 1.6e-10)	-	-	FZC82 (Magnaporthe oryzae, unaffected pathogenicity, 1.45e-163)	-	-	-	7.24189	0.477631	0.665841	NA	12.3766	1.42151	0.100045	0.416789	2.65007	-1.76022	0.325793	0.652005	22.5612	-0.236301	0.701288	0.920408	42.1178	0.135732	0.749366	0.877035	57.4916	-0.652108	0.0491592	0.115466
Monilinia__001220	GO:0005515 (protein binding),GO:0005524 (ATP binding),GO:0005694 (chromosome),GO:0051276 (chromosome organization)	PF02463.19 (RecF/RecN/SMC N terminal domain , 4.2e-65),PF06470.13 (SMC proteins Flexible Hinge Domain , 3.2e-20),PF13304.6 (AAA domain, putative AbiEii toxin, Type IV TA system , 9.3e-05)	-	-	GzHMG032 (Fusarium graminearum, unaffected pathogenicity, 2.72e-27)	-	3.A.1.14.18 (Hemin import ATP-binding protein hmuV OS=Shigella dysenteriae serotype 1 (strain Sd197) GN=hmuV PE=3 SV=1)	-	6.64942	-1.06945	0.272157	NA	10.6458	0.286898	0.729031	0.928361	5.25659	-0.595603	0.595016	0.834772	21.0121	-0.173707	0.717787	0.925321	42.0646	0.373951	0.336782	0.559371	67.1884	0.125427	0.645377	0.764955
Monilinia__001230	GO:0005515 (protein binding)	PF00400.32 (WD domain, G-beta repeat , 0.00025)	-	-	-	-	-	-	0.10456	0.0252421	0.995064	NA	0.0782864	-0.222841	0.956448	NA	0.199063	1.03332	0.800087	NA	0.444723	1.71233	0.634716	NA	0.406761	0.866744	0.811362	NA	0.686251	0.818848	0.665852	NA
Monilinia__001240	-	-	-	-	-	-	-	-	0.10456	0.0252421	0.995064	NA	0.326873	1.2246	0.759505	NA	0.152061	1.03332	0.800087	NA	2.35302	0.423173	0.799723	NA	2.42054	-1.10782	0.416755	0.639411	3.86911	-1.56848	0.186957	0.323181
Monilinia__001250	-	PF14479.6 (Prion-inhibition and propagation , 1.4e-20)	-	-	-	-	1.C.104.1.1 (Heterokaryon incompatibility protein s OS=Podospora anserina GN=het-s PE=1 SV=3)	0.503	0	NA	NA	NA	0	NA	NA	NA	0	NA	NA	NA	0	NA	NA	NA	0	NA	NA	NA	0	NA	NA	NA
Monilinia__001260	-	-	-	-	-	-	-	-	0	NA	NA	NA	0	NA	NA	NA	0	NA	NA	NA	0	NA	NA	NA	0	NA	NA	NA	0.0671448	-2.51659	0.534425	NA
Monilinia__001270	GO:0016021 (integral component of membrane)	PF04479.13 (RTA1 like protein , 3e-41)	-	-	-	-	9.A.26.1.1 (RTA1 protein - Saccharomyces cerevisiae (Baker's yeast).)	-	0	NA	NA	NA	0	NA	NA	NA	0.152061	1.03332	0.800087	NA	0.747392	-3.66172	0.222379	NA	1.48526	-2.39391	0.281778	0.503998	2.24103	-4.92055	0.0108442	0.033998
Monilinia__001280	-	-	-	-	-	-	-	-	1.40139	0.0476482	0.980124	NA	2.03868	0.79981	0.656288	NA	1.04121	0.167267	0.944674	NA	4.55767	0.673643	0.544564	0.852986	4.3595	-1.02612	0.343877	0.565888	7.72761	-0.960703	0.20387	0.344184
Monilinia__001290	-	-	-	-	-	-	-	-	3.83385	-0.50183	0.696124	NA	5.15534	0.21106	0.849678	0.961738	1.60455	-4.12042	0.0841692	NA	9.99985	0.340152	0.70996	0.922305	16.5873	0.373378	0.643332	0.808538	32.797	0.669883	0.389504	0.539165
Monilinia__001300	-	-	-	-	-	-	-	-	0	NA	NA	NA	0	NA	NA	NA	0	NA	NA	NA	0	NA	NA	NA	0	NA	NA	NA	0	NA	NA	NA
Monilinia__001310	GO:0005975 (carbohydrate metabolic process),GO:0016853 (isomerase activity),GO:0030246 (carbohydrate binding)	PF01263.20 (Aldose 1-epimerase , 1.6e-59)	-	-	-	-	-	0.721	30.8743	-0.580887	0.254779	0.774641	65.17	1.18641	0.00209838	0.0250965	29.4485	0.345554	0.510359	0.785279	56.0781	-1.06014	0.0272945	0.179569	73.242	-2.55724	3.22572e-08	9.06363e-07	123.818	-2.94415	1.62949e-11	2.97902e-10
Monilinia__001320	GO:0016627 (oxidoreductase activity, acting on the CH-CH group of donors),GO:0050660 (flavin adenine dinucleotide binding),GO:0055114 (oxidation-reduction process)	PF00441.24 (Acyl-CoA dehydrogenase, C-terminal domain , 1.5e-42),PF02770.19 (Acyl-CoA dehydrogenase, middle domain , 5.1e-22),PF00173.28 (Cytochrome b5-like Heme/Steroid binding domain , 6.4e-20),PF02771.16 (Acyl-CoA dehydrogenase, N-terminal domain , 9.7e-18),PF08028.11 (Acyl-CoA dehydrogenase, C-terminal domain , 7.4e-09)	-	-	CYB2 (Candida glabrata, reduced virulence, 1.54e-11)	-	-	-	15.3438	-0.317406	0.668126	0.950131	32.9395	1.28719	0.0127071	0.104569	13.3337	0.291289	0.691187	0.882139	33.6936	0.369361	0.41789	0.78451	47.3885	-0.0647724	0.870517	0.940478	85.4536	0.0279703	0.93105	0.958334
Monilinia__001330	GO:0004553 (hydrolase activity, hydrolyzing O-glycosyl compounds),GO:0005975 (carbohydrate metabolic process)	-	GH16 (E:3.8e-14)	-	Eng1 (Histoplasma capsulatum, reduced virulence, 6.79e-78)	-	-	0.803	0	NA	NA	NA	0.0948425	-0.222841	0.956448	NA	0	NA	NA	NA	0	NA	NA	NA	0	NA	NA	NA	0.204904	-0.921936	0.815682	NA
Monilinia__001340	-	-	-	-	-	-	-	-	0	NA	NA	NA	0	NA	NA	NA	0	NA	NA	NA	0	NA	NA	NA	0.350633	0.666179	0.860542	NA	0.0671448	-2.51659	0.534425	NA
Monilinia__001350	-	-	-	-	-	-	-	-	0.347995	-2.62136	0.516631	NA	2.17053	1.97591	0.322174	NA	0.239691	-1.59597	0.693002	NA	0.412991	1.61548	0.605302	NA	1.50887	2.75996	0.153471	0.344982	4.41508	3.50074	0.00706888	0.0236784
Monilinia__001360	-	-	-	-	-	-	-	-	0	NA	NA	NA	0	NA	NA	NA	0	NA	NA	NA	0.46252	-2.98637	0.460322	NA	1.11118	-1.15026	0.680553	NA	1.60206	-2.45217	0.119538	0.230479
Monilinia__001370	-	PF09337.10 (H2C2 zinc finger , 1.8e-14),PF17921.1 (Integrase zinc binding domain , 1.3e-08),PF00583.25 (Acetyltransferase (GNAT) family , 1.1e-05)	-	-	-	-	-	-	9.90069	-1.16578	0.119495	NA	11.4676	-0.880457	0.218603	0.613765	5.8412	-2.39045	0.0568714	0.241137	37.8351	0.0787748	0.875374	0.966353	68.8279	0.340459	0.425368	0.646123	104.953	-0.0470833	0.90739	0.944746
Monilinia__001380	GO:0005524 (ATP binding),GO:0006457 (protein folding),GO:0051082 (unfolded protein binding)	PF00118.24 (TCP-1/cpn60 chaperonin family , 4.3e-151)	-	-	GroEL (Porphyromonas gingivalis, increased virulence_(hypervirulence), 7.84e-05)	-	-	-	18.2828	0.207313	0.715835	0.953323	14.1459	-0.91962	0.134289	0.491234	12.0457	0.0433423	0.951376	0.986316	73.978	0.37861	0.237881	0.630229	180.164	1.26026	3.34e-06	5.34177e-05	284.029	1.03423	5.50157e-07	5.05945e-06
Monilinia__001390	-	-	-	-	-	-	-	0.635	0	NA	NA	NA	0	NA	NA	NA	0	NA	NA	NA	0	NA	NA	NA	0.0574491	-1.65127	0.685716	NA	0	NA	NA	NA
Monilinia__001400	GO:0016614 (oxidoreductase activity, acting on CH-OH group of donors),GO:0050660 (flavin adenine dinucleotide binding),GO:0055114 (oxidation-reduction process)	PF05199.13 (GMC oxidoreductase , 1.4e-23),PF00732.19 (GMC oxidoreductase , 2.2e-14)	AA3 (E:2.7e-45)	-	AOX1 (Passalora fulva, reduced virulence, 1.64e-09)	-	-	-	0	NA	NA	NA	0	NA	NA	NA	0	NA	NA	NA	0	NA	NA	NA	0	NA	NA	NA	0.0706148	-2.4539	0.544058	NA
Monilinia__001410	-	-	AA3 (E:2.5e-08)	-	-	-	-	0.912	0	NA	NA	NA	0	NA	NA	NA	0	NA	NA	NA	0	NA	NA	NA	0	NA	NA	NA	0	NA	NA	NA
Monilinia__001420	GO:0010181 (FMN binding),GO:0016491 (oxidoreductase activity),GO:0055114 (oxidation-reduction process)	PF00724.20 (NADH:flavin oxidoreductase / NADH oxidase family , 3.7e-32)	-	-	-	-	-	-	1.29991	-1.02174	0.631863	NA	1.6574	-0.387015	0.824146	NA	0.622124	-2.77337	0.367956	NA	7.54819	-1.31727	0.208781	0.598074	15.5767	-0.41181	0.553066	0.748985	29.0575	-0.188725	0.71425	0.816608
Monilinia__001430	-	PF13472.6 (GDSL-like Lipase/Acylhydrolase family , 1.1e-06)	CE12 (E:4.9e-41)	-	-	-	-	0.587	0.469091	1.93664	0.586112	NA	1.1639	3.11953	0.178578	NA	1.19438	3.77311	0.194564	NA	15.6417	-3.11694	7.00265e-06	0.000315319	23.2153	-6.90375	5.37164e-12	3.26732e-10	40.8376	-6.63023	1.12859e-29	9.73021e-28
Monilinia__001440	-	-	-	-	-	-	-	-	0	NA	NA	NA	0.156573	0.420748	0.917229	NA	0.152061	1.03332	0.800087	NA	2.4155	0.670124	0.682007	NA	8.12243	2.05974	0.0506139	0.160891	12.1445	1.75268	0.0318647	0.0817025
Monilinia__001450	-	PF11951.8 (Fungal specific transcription factor domain , 0.00082)	-	-	FZC35 (Magnaporthe oryzae, unaffected pathogenicity, 2.58e-23)	-	-	-	0	NA	NA	NA	0.0782864	-0.222841	0.956448	NA	0	NA	NA	NA	0	NA	NA	NA	0.120837	-0.858986	0.831957	NA	0.367774	-0.0969912	0.96901	NA
Monilinia__001460	-	PF02582.14 (Uncharacterised ACR, YagE family COG1723 , 6.4e-47)	-	-	-	-	-	-	2.03744	1.38137	0.415724	NA	3.21063	2.03034	0.14937	0.515138	2.6859	2.52953	0.143097	0.428242	15.528	0.825652	0.188061	0.571344	28.5034	1.05858	0.0525838	0.16551	44.3542	0.795571	0.0419767	0.101588
Monilinia__001470	GO:0005515 (protein binding),GO:0006886 (intracellular protein transport),GO:0016192 (vesicle-mediated transport)	PF00637.20 (Region in Clathrin and VPS , 9.4e-18)	-	-	-	-	-	-	14.4908	-0.655772	0.349655	0.852798	17.9822	-0.179848	0.780236	0.945067	9.51712	-0.914358	0.296999	0.622362	36.8329	-0.0833922	0.829283	0.957421	63.1801	0.0369439	0.908621	0.9605	110.578	0.042071	0.837004	0.901015
Monilinia__001480	-	-	-	-	-	-	-	-	0	NA	NA	NA	0	NA	NA	NA	1.25243	3.85055	0.135923	NA	0.182202	0.46277	0.909185	NA	0.0574491	-1.65127	0.685716	NA	0.377159	-0.0496073	0.989001	NA
Monilinia__001490	-	-	-	-	-	-	-	-	6.47344	0.860864	0.347752	NA	4.89181	-0.0402511	0.968715	0.99218	4.85635	0.980788	0.405249	0.712755	18.5494	-0.71134	0.211798	0.601644	30.7688	-0.693808	0.113077	0.281492	54.174	-0.68217	0.0169257	0.0492767
Monilinia__001500	-	-	-	-	-	-	-	-	3.6583	0.0764892	0.950894	NA	3.92945	0.0279882	0.980731	0.994059	1.79405	-1.26214	0.492768	NA	30.517	0.170518	0.696495	0.920311	58.8966	0.580917	0.097963	0.255889	90.0117	0.235785	0.440541	0.588758
Monilinia__001510	-	-	-	-	-	-	-	0.608	6.30913	0.259211	0.793986	NA	9.59682	1.11202	0.233586	0.631404	7.71668	1.54381	0.117176	0.381465	22.7124	0.414606	0.483322	0.823043	32.4176	0.0383598	0.93154	0.971257	53.9807	-0.1205	0.762657	0.850127
Monilinia__001520	-	PF00415.18 (Regulator of chromosome condensation (RCC1) repeat , 0.00092),PF00415.18 (Regulator of chromosome condensation (RCC1) repeat , 3.9e-06),PF13540.6 (Regulator of chromosome condensation (RCC1) repeat , 9.7e-10),PF12961.7 (Domain of unknown function (DUF3850) , 0.00093)	-	-	-	-	1.I.1.1.3 (Serine/threonine-protein kinase Nek9 OS=Homo sapiens GN=NEK9 PE=1 SV=2)	-	9.1957	-0.138074	0.860363	NA	10.5213	-0.0183528	0.980065	0.993844	8.93515	0.721037	0.390409	0.70179	34.1127	-0.597804	0.186882	0.570105	64.4883	-0.143702	0.714853	0.85465	155.178	0.703374	0.0222958	0.0615343
Monilinia__001530	GO:0005801 (cis-Golgi network),GO:0006886 (intracellular protein transport),GO:0016020 (membrane)	PF04136.15 (Sec34-like family , 2.7e-51)	-	-	-	-	-	-	8.57849	-1.60036	0.0895932	NA	11.3934	-0.628358	0.469587	0.826757	6.79078	-1.00485	0.341864	0.663415	16.2544	0.494488	0.409616	0.781406	24.675	0.296831	0.561296	0.754124	48.6843	0.589608	0.139105	0.258231
Monilinia__001540	GO:0003682 (chromatin binding),GO:0005515 (protein binding),GO:0006338 (chromatin remodeling),GO:0016586 (RSC-type complex)	PF00439.25 (Bromodomain , 9.3e-17),PF00439.25 (Bromodomain , 1.3e-17),PF01426.18 (BAH domain , 1.2e-12)	-	-	Gcn5 (Candida albicans, loss of_pathogenicity, 3.18e-07)	-	-	-	8.81502	0.198765	0.812853	NA	8.70729	-0.0937966	0.907822	0.978524	5.96857	0.134841	0.899061	0.967262	24.719	0.135993	0.770852	0.938609	38.5906	-0.0112337	0.978077	0.990239	59.428	-0.419812	0.134382	0.251494
Monilinia__001550	GO:0004843 (thiol-dependent ubiquitin-specific protease activity),GO:0016579 (protein deubiquitination),GO:0030433 (ubiquitin-dependent ERAD pathway),GO:1904265 (ubiquitin-specific protease activity involved in negative regulation of retrograde protein transport, ER to cytosol)	PF02338.19 (OTU-like cysteine protease , 4.6e-06)	-	-	-	-	-	-	3.90312	0.724568	0.559881	NA	4.44195	0.800748	0.475468	0.8299	1.3794	-1.44446	0.529949	NA	6.5663	0.896751	0.31512	0.703938	11.3583	1.01669	0.175026	0.372762	22.8408	1.34	0.0140216	0.0421983
Monilinia__001560	GO:0005515 (protein binding)	PF02845.16 (CUE domain , 2.6e-10)	-	-	-	-	-	0.878	2.3213	-1.62329	0.279065	NA	2.44915	-1.77259	0.229727	NA	1.39631	-2.80979	0.19956	NA	7.1685	-0.247759	0.759329	0.935315	14.2902	0.288212	0.651811	0.813628	32.4076	0.908954	0.0305303	0.0789211
Monilinia__001570	GO:0003735 (structural constituent of ribosome),GO:0006412 (translation),GO:0015935 (small ribosomal subunit)	PF00338.22 (Ribosomal protein S10p/S20e , 9.9e-26)	-	-	-	-	-	-	65.3811	-0.0904209	0.812848	0.969949	41.0371	-3.10316	1.63706e-10	1.11279e-08	29.3932	-2.07053	0.000121111	0.00191778	266.58	0.522459	0.0200281	0.144957	565.777	1.09776	0.00532206	0.0286711	798.4	0.613821	2.29226e-08	2.66739e-07
Monilinia__001580	GO:0004386 (helicase activity)	PF04408.23 (Helicase associated domain (HA2) , 3.5e-14),PF04408.23 (Helicase associated domain (HA2) , 1.7e-18),PF00271.31 (Helicase conserved C-terminal domain , 1.6e-11),PF00271.31 (Helicase conserved C-terminal domain , 1.6e-11),PF00270.29 (DEAD/DEAH box helicase , 0.00018),PF00270.29 (DEAD/DEAH box helicase , 0.00018),PF07717.16 (Oligonucleotide/oligosaccharide-binding (OB)-fold , 1.9e-05)	-	-	GzOB019 (Fusarium graminearum, unaffected pathogenicity, 1.01e-90)	-	2.A.16.2.2 (ATP-dependent DNA helicase tlh1 - Schizosaccharomyces pombe (Fission yeast).)	-	1.51365	0.441019	0.826461	NA	1.85578	0.800776	0.684543	NA	0.50266	-2.40607	0.547164	NA	11.4375	1.69057	0.0153875	0.121253	16.8361	1.48068	0.0176196	0.0739568	29.9857	1.51581	0.00140243	0.00597094
Monilinia__001590	GO:0005515 (protein binding)	PF12796.7 (Ankyrin repeats (3 copies) , 4.4e-10),PF12796.7 (Ankyrin repeats (3 copies) , 2.2e-09),PF13637.6 (Ankyrin repeats (many copies) , 0.00017),PF13637.6 (Ankyrin repeats (many copies) , 0.00043)	-	-	FGSG_07816 (Fusarium graminearum, unaffected pathogenicity, 0.000269)	-	3.A.23.6.1 (Uncharacterized protein OS=Amoebophilus asiaticus (strain 5a2) GN=Aasi_1071 PE=4 SV=1)	-	0	NA	NA	NA	0	NA	NA	NA	0	NA	NA	NA	0	NA	NA	NA	0	NA	NA	NA	0	NA	NA	NA
Monilinia__001600	GO:0006511 (ubiquitin-dependent protein catabolic process),GO:0017022 (myosin binding),GO:0031625 (ubiquitin protein ligase binding)	PF12632.7 (Mysoin-binding motif of peroxisomes , 1.5e-77),PF00888.22 (Cullin family , 3.6e-20),PF08672.11 (Anaphase promoting complex (APC) subunit 2 , 1.4e-17)	-	-	GzWing011 (Fusarium graminearum, unaffected pathogenicity, 0.001)	-	-	-	15.8312	-0.61325	0.328212	0.836681	16.7762	-0.694742	0.282808	0.686021	11.6552	-0.451604	0.540311	0.804548	47.636	-0.106358	0.804779	0.952198	65.7069	-0.712907	0.0854075	0.232944	106.093	-1.03824	0.00136185	0.00580467
Monilinia__001610	-	-	-	-	-	-	-	-	0	NA	NA	NA	0	NA	NA	NA	0	NA	NA	NA	0	NA	NA	NA	0	NA	NA	NA	0	NA	NA	NA
Monilinia__001620	-	-	-	-	PTH11 (Magnaporthe oryzae, reduced virulence, 7.23e-15)	-	-	-	0	NA	NA	NA	0	NA	NA	NA	0	NA	NA	NA	0	NA	NA	NA	0.0574491	-1.65127	0.685716	NA	0.227357	-0.782474	0.760668	NA
Monilinia__001630	GO:0000166 (nucleotide binding)	-	-	-	-	-	-	-	0.244284	0.987912	0.806456	NA	0.761109	2.5205	0.336699	NA	1.04288	3.61507	0.185775	NA	1.51768	-0.577714	0.732981	NA	3.10184	0.06597	0.957874	0.981521	7.55019	0.837294	0.311009	0.463672
Monilinia__001640	GO:0005515 (protein binding)	-	-	-	-	-	-	-	0	NA	NA	NA	0.156573	0.420748	0.917229	NA	0	NA	NA	NA	0	NA	NA	NA	0.165087	-0.468694	0.907082	NA	0.0706148	-2.4539	0.544058	NA
Monilinia__001650	GO:0004499 (N,N-dimethylaniline monooxygenase activity),GO:0050660 (flavin adenine dinucleotide binding),GO:0050661 (NADP binding),GO:0055114 (oxidation-reduction process)	PF00743.19 (Flavin-binding monooxygenase-like , 6.6e-17),PF13738.6 (Pyridine nucleotide-disulphide oxidoreductase , 1.2e-13),PF07992.14 (Pyridine nucleotide-disulphide oxidoreductase , 8.3e-12),PF13434.6 (L-lysine 6-monooxygenase (NADPH-requiring) , 2.4e-08),PF13450.6 (NAD(P)-binding Rossmann-like domain , 1.3e-06)	-	-	BcBOA2 (Botrytis cinerea, reduced virulence, 1.43e-13)	-	-	0.488	23.3549	-0.195693	0.771731	0.964896	33.8011	0.522546	0.397346	0.78274	34.8861	1.54399	0.00496473	0.0407591	70.8764	-0.368016	0.612304	0.885356	90.0448	-1.45873	0.0449308	0.146865	129.825	-3.03497	4.746e-05	0.000300567
Monilinia__001660	GO:0005576 (extracellular region),GO:0005975 (carbohydrate metabolic process),GO:0030248 (cellulose binding)	PF00734.18 (Fungal cellulose binding domain , 3.2e-13)	-	CBM1 (E:7.7e-14)	XYL3 (Fusarium oxysporum, unaffected pathogenicity, 3.9e-07)	-	-	0.617	6.61888	0.207474	0.843354	NA	12.6378	1.51487	0.08889	0.391262	29.9064	3.83301	1.24387e-08	6.026e-07	296.092	2.48385	2.94903e-15	7.74612e-13	429.952	2.26429	6.08964e-09	2.13884e-07	727.699	2.2024	5.70291e-15	1.57338e-13
Monilinia__001670	-	-	-	-	-	-	-	-	0	NA	NA	NA	0	NA	NA	NA	0	NA	NA	NA	0	NA	NA	NA	0	NA	NA	NA	0	NA	NA	NA
Monilinia__001680	GO:0005515 (protein binding)	-	-	-	-	-	-	-	3.5817	2.36854	0.0998865	NA	2.25493	1.37066	0.381065	NA	1.40649	1.39676	0.50946	NA	16.9237	0.17314	0.755244	0.935315	34.4758	0.700671	0.0937224	0.247794	60.0394	0.682927	0.0245495	0.0665442
Monilinia__001690	-	PF00687.21 (Ribosomal protein L1p/L10e family , 2.4e-64)	-	-	-	-	-	0.578	1.63083	2.41938	0.230827	NA	1.14016	1.57869	0.504902	NA	1.15264	2.40663	0.344894	NA	31.8795	1.7206	0.000675595	0.0118634	63.1729	2.06491	2.77273e-06	4.58385e-05	70.6877	1.21197	0.000525085	0.0025407
Monilinia__001700	GO:0002084 (protein depalmitoylation),GO:0008474 (palmitoyl-(protein) hydrolase activity)	PF02089.15 (Palmitoyl protein thioesterase , 6.3e-79)	-	-	Ppt1 (Bipolaris oryzae, reduced virulence, 9.64e-123)	-	-	0.604	11.5701	0.189667	0.795153	NA	14.1916	0.490902	0.432651	0.799221	9.68113	0.613151	0.430613	0.731847	32.3521	-0.351798	0.401609	0.774233	45.3444	-0.949139	0.0149635	0.0656947	82.6949	-0.777278	0.0028733	0.0110602
Monilinia__001710	-	PF00134.23 (Cyclin, N-terminal domain , 1.7e-10)	-	-	-	-	-	-	1.16906	-0.675339	0.75383	NA	2.01049	0.508246	0.753882	NA	1.24376	0.553875	0.801396	NA	6.43309	0.360167	0.744828	0.932737	10.7344	0.362056	0.650101	0.812059	16.218	-0.052469	0.935044	0.96075
Monilinia__001720	GO:0016021 (integral component of membrane)	PF03661.13 (Uncharacterised protein family (UPF0121) , 6.7e-33)	-	-	-	-	1.I.1.1.2 (Nucleoporin POM33 OS=Chaetomium thermophilum (strain DSM 1495 / CBS 144.50 / IMI 039719) GN=POM33 PE=3 SV=1)	-	41.0437	0.139451	0.774393	0.964916	50.028	0.409164	0.332596	0.735298	33.7434	0.55321	0.265328	0.591728	142.44	0.198372	0.710017	0.922305	185.22	-0.534909	0.250744	0.469817	291.23	-0.954695	0.0404468	0.098799
Monilinia__001730	-	PF08450.12 (SMP-30/Gluconolactonase/LRE-like region , 3.4e-17)	-	-	-	-	-	0.544	6.50558	-0.496348	0.59712	NA	12.2247	1.01826	0.15726	0.52601	11.8821	1.8382	0.0154495	0.0965444	14.4403	-0.350238	0.603874	0.881617	24.0157	-0.331539	0.559792	0.75294	41.9235	-0.353652	0.481463	0.625275
Monilinia__001740	GO:0004605 (phosphatidate cytidylyltransferase activity),GO:0032049 (cardiolipin biosynthetic process)	PF09139.11 (Phosphatidate cytidylyltransferase, mitochondrial , 7e-129)	-	-	-	-	-	-	9.36956	0.0635375	0.937252	NA	7.67452	-0.901033	0.285069	0.687701	6.37062	-0.033818	0.973317	0.991145	20.7978	0.294683	0.625876	0.893201	44.3779	0.909922	0.0376163	0.128896	86.6657	1.13489	0.000234694	0.00126196
Monilinia__001750	GO:0007094 (mitotic spindle assembly checkpoint)	PF05557.13 (Mitotic checkpoint protein , 2.4e-55)	-	-	-	-	-	-	6.7795	-0.241433	0.782817	NA	8.06123	0.0396468	0.961445	0.991503	4.78403	-0.218895	0.838142	0.941293	11.0927	0.346747	0.63087	0.89653	21.5421	0.757092	0.216358	0.426115	32.1795	0.390446	0.409334	0.558966
Monilinia__001760	-	PF00653.21 (Inhibitor of Apoptosis domain , 8.3e-22),PF00653.21 (Inhibitor of Apoptosis domain , 8.8e-23)	-	-	GzHMG017 (Fusarium graminearum, unaffected pathogenicity, 4.48e-101)	-	-	-	5.40685	1.38321	0.209575	NA	5.6009	1.25638	0.223926	0.619835	2.46929	0.501413	0.739863	0.901637	16.8619	-0.00731619	0.989647	0.99708	32.9396	0.454595	0.342834	0.565211	50.2567	0.0873462	0.785909	0.864408
Monilinia__001770	-	-	-	-	-	-	-	-	61.6915	0.931996	0.0158388	0.180841	90.3988	1.5235	1.66871e-05	0.000368765	53.183	1.35879	0.00123252	0.0135542	103.366	2.1373	0.00019442	0.00453934	183.792	2.27641	1.46292e-07	3.42543e-06	393.295	2.61591	4.37944e-08	4.85772e-07
Monilinia__001780	-	PF10291.9 (Muniscin C-terminal mu homology domain , 2e-57),PF00611.23 (Fes/CIP4, and EFC/F-BAR homology domain , 4.1e-11),PF16746.5 (BAR domain of APPL family , 1.4e-06)	-	-	MGG_11899__CDC15 (Magnaporthe oryzae, reduced virulence / loss_of_pathogenicity, 7.93e-07)	-	-	-	9.52111	0.812933	0.321831	NA	13.5762	1.33583	0.0578925	0.306404	10.4282	1.70189	0.035168	0.176128	34.6888	0.511312	0.264613	0.660902	56.6034	0.48627	0.206317	0.413963	88.4078	0.182293	0.514804	0.653584
Monilinia__001790	GO:0004672 (protein kinase activity),GO:0005524 (ATP binding),GO:0006468 (protein phosphorylation)	PF00069.25 (Protein kinase domain , 2.5e-48),PF07714.17 (Protein tyrosine kinase , 1.2e-24),PF17667.1 (Fungal protein kinase , 0.00012)	-	-	(Sc_Cak1) (Fusarium graminearum, reduced virulence, 3.39e-108)	-	1.I.1.1.3 (Cyclin-dependent kinase 1 OS=Homo sapiens GN=CDK1 PE=1 SV=3)	-	2.75567	2.55672	0.129896	NA	1.98414	1.83197	0.303546	NA	1.12664	1.65693	0.507518	NA	4.22931	0.118676	0.910011	0.978126	6.7736	0.037064	0.969018	0.986611	11.7613	0.0317782	0.960576	0.977328
Monilinia__001800	-	PF13460.6 (NAD(P)H-binding , 1.2e-06),PF05368.13 (NmrA-like family , 3.6e-05)	-	-	HaRxLL441 (Hyaloperonospora arabidopsidis, effector (plant_avirulence_determinant), 6.02e-05)	-	-	-	0.347995	-2.62136	0.516631	NA	0.379596	-2.86409	0.478639	NA	0.239691	-1.59597	0.693002	NA	0	NA	NA	NA	0.543767	1.29355	0.742626	NA	0.200673	-0.972792	0.724756	NA
Monilinia__001810	GO:0016020 (membrane),GO:0022857 (transmembrane transporter activity),GO:0055085 (transmembrane transport)	PF00854.21 (POT family , 2.8e-59)	-	-	Ptr2 (Parastagonospora nodorum, unaffected pathogenicity, 1.03e-109)	-	2.A.17.2.1 (2.A.17.2.1 Probable peptide transporter ptr2)	-	0.10456	0.0252421	0.995064	NA	0	NA	NA	NA	0.152061	1.03332	0.800087	NA	0.117874	-0.238096	0.95347	NA	0.0574491	-1.65127	0.685716	NA	0.415014	0.09336	0.978674	NA
Monilinia__001820	GO:0003824 (catalytic activity)	PF13091.6 (PLD-like domain , 2.6e-14)	-	-	-	-	-	-	0.979328	0.665054	0.809292	NA	1.54292	1.31125	0.52371	NA	0.250949	-1.64003	0.684798	NA	4.57849	-1.59403	0.169872	0.548002	7.24815	-1.78376	0.102828	0.264433	12.7547	-1.78262	0.00100723	0.00448731
Monilinia__001830	GO:0003677 (DNA binding),GO:0003678 (DNA helicase activity),GO:0005524 (ATP binding),GO:0005634 (nucleus),GO:0006270 (DNA replication initiation),GO:0042555 (MCM complex)	PF00493.23 (MCM P-loop domain , 3.2e-103),PF17207.3 (MCM OB domain , 7.2e-39),PF18263.1 (MCM6 C-terminal winged-helix domain , 1.8e-32),PF17855.1 (MCM AAA-lid domain , 2.4e-24),PF14551.6 (MCM N-terminal domain , 2.5e-23),PF01078.21 (Magnesium chelatase, subunit ChlI , 7.2e-07)	-	-	GzOB013 (Fusarium graminearum, lethal, 0)	-	-	-	4.8313	0.487954	0.656655	NA	5.53356	0.593064	0.566436	0.866352	4.01967	0.877616	0.46881	0.758041	26.0594	0.206301	0.682389	0.913524	44.5652	0.309085	0.472686	0.686142	72.6151	0.106078	0.749576	0.840158
Monilinia__001840	-	PF14328.6 (Domain of unknown function (DUF4385) , 4.9e-51)	-	-	-	-	-	-	0	NA	NA	NA	0.689687	2.34798	0.392518	NA	0	NA	NA	NA	1.13949	-4.25163	0.170561	NA	2.17477	-2.6045	0.197019	0.401377	3.68653	-2.9485	0.0392351	0.0964917
Monilinia__001850	GO:0006401 (RNA catabolic process),GO:0032299 (ribonuclease H2 complex)	PF08615.11 (Ribonuclease H2 non-catalytic subunit (Ylr154p-like) , 2.9e-27)	-	-	-	-	-	-	1.596	-0.976659	0.640111	NA	1.70738	-1.18138	0.563955	NA	0.719072	-3.02546	0.383429	NA	2.83475	0.0843451	0.949388	NA	3.78343	-0.551324	0.62766	0.800282	6.70084	-0.546216	0.516888	0.655352
Monilinia__001860	GO:0008610 (lipid biosynthetic process)	PF02353.20 (Mycolic acid cyclopropane synthetase , 6.6e-72),PF13649.6 (Methyltransferase domain , 1.5e-12),PF08241.12 (Methyltransferase domain , 2.1e-12),PF13489.6 (Methyltransferase domain , 3.3e-10),PF08242.12 (Methyltransferase domain , 8.3e-05),PF13847.6 (Methyltransferase domain , 8.5e-05)	-	-	CFAS (Leishmania infantum, reduced virulence, 4.14e-36)	-	-	-	11.0596	-0.00272966	0.997007	NA	13.238	0.22717	0.73195	0.929305	6.79135	-0.391499	0.679277	0.878124	26.6513	0.191117	0.732048	0.929285	29.5877	-1.16847	0.0125718	0.0571193	63.669	-0.371885	0.337036	0.489208
Monilinia__001870	GO:0003676 (nucleic acid binding),GO:0006364 (rRNA processing),GO:0008408 (3'-5' exonuclease activity)	PF00929.24 (Exonuclease , 1.3e-17),PF01612.20 (3'-5' exonuclease , 0.00038)	-	-	GzMyb018 (Fusarium graminearum, unaffected pathogenicity, 1.81e-17)	-	-	-	0.129986	0.0252421	0.995064	NA	0.535943	2.02643	0.534108	NA	0.608243	2.83283	0.445029	NA	4.68644	1.98719	0.0936657	0.396949	9.07857	2.27467	0.0293013	0.108599	11.1206	1.60392	0.0531568	0.122509
Monilinia__001880	GO:0004402 (histone acetyltransferase activity),GO:0006355 (regulation of transcription, DNA-templated),GO:0016573 (histone acetylation),GO:0035267 (NuA4 histone acetyltransferase complex)	PF01853.18 (MOZ/SAS family , 9.8e-82),PF17772.1 (MYST family zinc finger domain , 2e-21),PF11717.8 (RNA binding activity-knot of a chromodomain , 1.2e-17),PF13508.7 (Acetyltransferase (GNAT) domain , 0.00046)	-	-	GzWing009 (Fusarium graminearum, lethal, 0)	-	-	-	1.16017	1.00516	0.670912	NA	2.32295	2.08682	0.270288	NA	2.36875	2.8818	0.146764	0.431559	4.95016	1.14179	0.297998	0.690645	8.5075	1.23681	0.188756	0.389907	17.1131	1.55894	0.0242419	0.0658752
Monilinia__001890	GO:0005975 (carbohydrate metabolic process),GO:0008810 (cellulase activity)	PF02015.16 (Glycosyl hydrolase family 45 , 7.7e-76)	GH45 (E:2.5e-88)	-	-	-	-	0.738	44.1975	1.14185	0.0261474	0.257509	43.818	0.941107	0.0585389	0.308796	16.6027	-0.483798	0.487786	0.77238	764.316	1.55673	2.5585e-10	3.22575e-08	1028.52	1.14993	0.00011333	0.00118368	1652.63	0.962407	0.00204059	0.00825703
Monilinia__001900	-	-	-	-	-	-	-	-	0	NA	NA	NA	0.189685	0.605639	0.880785	NA	0.289759	1.78228	0.660045	NA	1.05077	0.113872	0.959061	NA	2.56725	1.10382	0.456316	0.673708	4.1946	0.958388	0.394917	0.544869
Monilinia__001910	GO:0005506 (iron ion binding),GO:0016705 (oxidoreductase activity, acting on paired donors, with incorporation or reduction of molecular oxygen),GO:0020037 (heme binding),GO:0055114 (oxidation-reduction process)	PF00067.22 (Cytochrome P450 , 1.1e-48)	-	-	FgERG5B (Fusarium graminearum, reduced virulence, 2.48e-15)	-	3.A.1.105.19 (Putative transport permease YfiN OS=Bacillus subtilis (strain 168) GN=yfiN PE=3 SV=1)	-	1.72571	1.75872	0.359552	NA	0.640586	-0.733053	0.79871	NA	0.547889	0.100072	0.975775	NA	5.48282	-1.28385	0.265185	0.661023	8.82773	-1.40659	0.122885	0.29806	12.5554	-3.03991	0.00489976	0.0172744
Monilinia__001920	GO:0003676 (nucleic acid binding),GO:0004386 (helicase activity)	PF07717.16 (Oligonucleotide/oligosaccharide-binding (OB)-fold , 3.8e-22),PF04408.23 (Helicase associated domain (HA2) , 7.9e-22),PF00271.31 (Helicase conserved C-terminal domain , 1.4e-12),PF00575.23 (S1 RNA binding domain , 2e-09),PF00270.29 (DEAD/DEAH box helicase , 1.9e-05),PF13401.6 (AAA domain , 5.4e-05),PF13604.6 (AAA domain , 0.00018)	-	-	GzOB019 (Fusarium graminearum, unaffected pathogenicity, 0)	-	1.A.53.1.4 (Polyprotein OS=Classical swine fever virus PE=4 SV=2)	-	9.01941	-0.304485	0.718878	NA	10.1904	-0.20217	0.787264	0.945067	5.67714	-0.627905	0.57485	0.825093	29.9518	0.38677	0.36269	0.745734	56.2611	0.705305	0.0522976	0.165009	91.264	0.524068	0.0294042	0.0766896
Monilinia__001930	GO:0016651 (oxidoreductase activity, acting on NAD(P)H),GO:0022900 (electron transport chain)	PF04800.12 (ETC complex I subunit conserved region , 3.5e-37)	-	-	-	-	3.D.1.6.2 (NADH-ubiquinone oxidoreductase 21 kDa subunit, mitochondrial - Neurospora crassa.)	-	21.9482	-0.16203	0.787946	0.969321	19.7218	-0.852282	0.166629	0.542398	11.8407	-1.13279	0.150181	0.436653	78.3574	0.364101	0.230973	0.622758	134.006	0.459374	0.116544	0.287174	278.994	0.868417	3.96165e-07	3.75467e-06
Monilinia__001940	GO:0000276 (mitochondrial proton-transporting ATP synthase complex, coupling factor F(o)),GO:0015986 (ATP synthesis coupled proton transport)	PF10791.9 (Mitochondrial F1-F0 ATP synthase subunit F of fungi , 3e-41)	-	-	-	-	-	0.471	31.3138	-0.457946	0.372443	0.875561	26.1832	-1.67101	0.00289542	0.0328719	18.0058	-1.32048	0.0456578	0.208399	90.7207	-0.0971676	0.75513	0.935315	166.743	0.211338	0.498849	0.707175	303.649	0.313496	0.154662	0.280345
Monilinia__001950	-	-	-	-	-	-	-	-	6.34454	0.924522	0.401348	NA	10.1198	1.64054	0.0662066	0.330531	5.25974	1.29586	0.279231	0.605974	30.7179	0.594337	0.190386	0.574531	42.2369	0.128609	0.75367	0.878199	75.7498	0.183615	0.588366	0.719873
Monilinia__001960	GO:0003824 (catalytic activity),GO:0009058 (biosynthetic process),GO:0030170 (pyridoxal phosphate binding)	PF00155.21 (Aminotransferase class I and II , 7.6e-16)	-	-	Vatr2 (Clavibacter michiganensis, reduced virulence, 7.58e-19)	-	2.A.6.1.8 (Cation efflux system protein CusC OS=Myxococcus xanthus (strain DK 1622) GN=MXAN_0990 PE=4 SV=1)	-	1.28393	3.40048	0.167504	NA	1.65658	3.6055	0.0747798	NA	0	NA	NA	NA	6.32028	-1.12811	0.191341	0.575483	18.3269	0.641498	0.283846	0.505928	30.192	0.480439	0.261128	0.410206
Monilinia__001970	GO:0004222 (metalloendopeptidase activity),GO:0006508 (proteolysis)	PF02102.15 (Deuterolysin metalloprotease (M35) family , 2.9e-87),PF14521.6 (Lysine-specific metallo-endopeptidase , 9e-35)	-	-	AVR-Pita1 (Magnaporthe oryzae, effector (plant_avirulence_determinant), 4.82e-14)	-	-	0.708	0	NA	NA	NA	0	NA	NA	NA	0	NA	NA	NA	0.326849	1.27001	0.750464	NA	0.31234	0.49239	0.901122	NA	0.589926	0.589192	0.778494	NA
Monilinia__001980	-	-	-	-	-	-	-	-	0.114298	0.0252421	0.995064	NA	0.156573	0.420748	0.917229	NA	0	NA	NA	NA	0.959598	2.84074	0.247465	NA	0.142962	-0.655676	0.870766	NA	0.435731	0.163489	0.939531	NA
Monilinia__001990	GO:0004733 (pyridoxamine-phosphate oxidase activity),GO:0008615 (pyridoxine biosynthetic process),GO:0010181 (FMN binding)	PF01243.20 (Pyridoxamine 5'-phosphate oxidase , 7e-17),PF10590.9 (Pyridoxine 5'-phosphate oxidase C-terminal dimerisation region , 5.5e-16)	-	-	-	-	2.A.7.2.4 (Pyridoxamine phosphate oxidase, putative OS=Penicillium digitatum (strain PHI26 / CECT 20796) GN=PDIG_48160 PE=4 SV=1)	-	3.59994	-1.38834	0.348	NA	4.08088	-1.18898	0.38252	0.773103	2.96516	-0.733833	0.671051	0.873259	15.1382	-0.829583	0.15962	0.531158	21.5206	-1.53111	0.00297433	0.0180602	41.1521	-1.0798	0.00232344	0.00920039
Monilinia__002000	-	PF13668.6 (Ferritin-like domain , 1.7e-13)	-	-	-	-	-	0.493	2.61162	-2.10992	0.172138	NA	2.94667	-1.96395	0.170094	0.548494	1.47268	-4.02712	0.072255	NA	1.88688	-4.98285	0.0283456	NA	3.24302	-4.59436	0.0122712	0.0562167	7.7577	-1.21343	0.355588	0.507242
Monilinia__002010	GO:0004553 (hydrolase activity, hydrolyzing O-glycosyl compounds),GO:0005975 (carbohydrate metabolic process)	PF00722.21 (Glycosyl hydrolases family 16 , 2.7e-07)	GH16 (E:4e-21)	-	Eng1 (Histoplasma capsulatum, reduced virulence, 3.61e-95)	-	-	0.672	0	NA	NA	NA	0	NA	NA	NA	0	NA	NA	NA	0	NA	NA	NA	0.114898	-0.908317	0.82259	NA	0	NA	NA	NA
Monilinia__002020	GO:0004843 (thiol-dependent ubiquitin-specific protease activity),GO:0006511 (ubiquitin-dependent protein catabolic process)	PF01088.21 (Ubiquitin carboxyl-terminal hydrolase, family 1 , 2.5e-43)	-	-	-	-	-	-	0	NA	NA	NA	0.843431	2.61741	0.349603	NA	0.289759	1.78228	0.660045	NA	0	NA	NA	NA	0.416991	0.914387	0.798655	NA	0.597627	0.614158	0.737066	NA
Monilinia__002030	GO:0022857 (transmembrane transporter activity),GO:0055085 (transmembrane transport)	PF00153.27 (Mitochondrial carrier protein , 1.1e-21),PF00153.27 (Mitochondrial carrier protein , 1.8e-14),PF00153.27 (Mitochondrial carrier protein , 2.5e-17)	-	-	Mocapn9 (Magnaporthe oryzae, unaffected pathogenicity / reduced_virulence, 3.61e-26)	-	2.A.29.12.4 (Mitochondrial carrier protein LEU5 OS=Saccharomyces cerevisiae (strain ATCC 204508 / S288c) GN=LEU5 PE=2 SV=1)	-	3.87594	-0.521465	0.65512	NA	4.24862	-0.52389	0.624112	0.890542	4.53104	0.883446	0.436378	0.734755	18.7747	-0.101572	0.852157	0.960342	32.0184	0.0136051	0.974555	0.990083	57.7612	0.103769	0.7336	0.829492
Monilinia__002040	-	PF04388.12 (Hamartin protein , 1.9e-31)	-	-	-	-	-	-	5.58141	0.883768	0.447954	NA	6.91367	1.21753	0.247566	0.646531	5.05188	1.42013	0.246795	0.568267	20.5753	1.34815	0.0114178	0.0984649	26.1268	0.798321	0.0985047	0.256743	56.936	1.25961	0.000309128	0.00160092
Monilinia__002050	GO:0016787 (hydrolase activity)	PF01738.18 (Dienelactone hydrolase family , 1.9e-32)	-	-	-	-	-	-	21.8238	-2.32161	0.000251386	0.00652975	33.4248	-0.577883	0.237949	0.63327	21.9068	-0.494245	0.419391	0.722056	20.4883	-1.21259	0.0675771	0.323442	34.8534	-1.06071	0.0826428	0.227944	77.7089	-0.168739	0.766857	0.852464
Monilinia__002060	GO:0003735 (structural constituent of ribosome),GO:0005840 (ribosome),GO:0006412 (translation)	PF00276.20 (Ribosomal protein L23 , 8.3e-10)	-	-	-	-	-	-	5.1151	-1.65244	0.14704	NA	4.7978	-3.0329	0.0113008	0.0966326	4.2003	-0.949798	0.464641	0.756066	24.4407	1.08738	0.0449288	0.249543	46.5186	1.38689	0.00500592	0.0274216	75.9869	1.22874	0.000475072	0.00233293
Monilinia__002070	-	PF05063.14 (MT-A70 , 2e-17),PF05063.14 (MT-A70 , 1.2e-05)	-	-	-	-	-	-	3.55332	0.0623625	0.961975	NA	3.13624	-0.617708	0.650304	0.901428	1.77192	-1.19402	0.548096	NA	7.51785	0.777234	0.39763	0.770806	10.7817	0.44514	0.567119	0.758806	14.4069	-0.319247	0.624104	0.747061
Monilinia__002080	-	PF00135.28 (Carboxylesterase family , 3.1e-80),PF00135.28 (Carboxylesterase family , 1.7e-12),PF07859.13 (alpha/beta hydrolase fold , 0.00015)	CE10 (E:2.9e-28)	-	LIP1 (Botrytis cinerea, unaffected pathogenicity, 6.45e-39)	-	-	0.684	0.634241	2.36307	0.459756	NA	2.18732	4.01399	0.05263	NA	5.51413	5.99816	0.000153537	0.00236244	3.1647	2.31911	0.133435	0.486789	8.02959	3.05789	0.0355498	0.123949	5.14876	1.28235	0.276062	0.427446
Monilinia__002090	GO:0016021 (integral component of membrane),GO:0022857 (transmembrane transporter activity),GO:0055085 (transmembrane transport)	PF00083.24 (Sugar (and other) transporter , 2.2e-129),PF07690.16 (Major Facilitator Superfamily , 1.3e-18)	-	-	Hxs1 (Cryptococcus neoformans, reduced virulence, 1.04e-108)	-	2.A.1.1.58 (Monosaccharide transporter - Aspergillus niger.)	-	11.1765	-0.167565	0.849868	NA	7.60942	-2.51064	0.0118998	0.0995671	5.54397	-1.6273	0.144472	0.429138	133.608	1.38374	0.000526129	0.00981277	281.551	1.85594	2.89448e-07	6.21805e-06	414.013	1.52174	5.08288e-06	3.87187e-05
Monilinia__002100	GO:0016021 (integral component of membrane)	PF02990.16 (Endomembrane protein 70 , 5.7e-205)	-	-	-	-	8.A.68.1.2 (Multispanning membrane protein-like OS=Arabidopsis thaliana GN=TMN7 PE=4 SV=1)	0.66	22.025	-0.282291	0.614699	0.950131	24.3808	-0.21639	0.673561	0.909527	16.8713	-0.0145908	0.9826	0.993771	30.1476	0.157628	0.725256	0.925321	42.5921	-0.29266	0.457754	0.674858	78.1599	-0.141964	0.614549	0.739154
Monilinia__002110	-	-	-	-	-	-	-	-	0	NA	NA	NA	0	NA	NA	NA	0	NA	NA	NA	0.225828	0.730653	0.856199	NA	0.139993	-0.683518	0.865408	NA	0	NA	NA	NA
Monilinia__002120	GO:0005779 (integral component of peroxisomal membrane),GO:0006625 (protein targeting to peroxisome),GO:0008022 (protein C-terminus binding),GO:0008270 (zinc ion binding)	PF04757.14 (Pex2 / Pex12 amino terminal region , 9.1e-44),PF15227.6 (zinc finger of C3HC4-type, RING , 0.00012),PF13445.6 (RING-type zinc-finger , 0.00031),PF13923.6 (Zinc finger, C3HC4 type (RING finger) , 8e-04),PF13639.6 (Ring finger domain , 0.00086)	-	-	-	-	3.A.20.1.1 (Peroxisome assembly protein 12 OS=Homo sapiens GN=PEX12 PE=1 SV=1)	-	2.9273	-1.38215	0.299031	NA	4.31537	-0.186488	0.865565	0.967424	1.79932	-2.24823	0.25745	NA	8.75141	-0.562214	0.505264	0.833793	18.0525	0.147125	0.803148	0.903024	35.9853	0.494012	0.223134	0.367706
Monilinia__002130	GO:0003677 (DNA binding),GO:0004525 (ribonuclease III activity),GO:0005524 (ATP binding),GO:0006396 (RNA processing)	PF00636.26 (Ribonuclease III domain , 1.1e-19),PF00636.26 (Ribonuclease III domain , 1.5e-18),PF03368.14 (Dicer dimerisation domain , 1e-21),PF14622.6 (Ribonuclease-III-like , 2.3e-07),PF14622.6 (Ribonuclease-III-like , 2.7e-08),PF00271.31 (Helicase conserved C-terminal domain , 4.9e-17),PF04851.15 (Type III restriction enzyme, res subunit , 3.7e-11),PF00270.29 (DEAD/DEAH box helicase , 1.8e-08)	-	-	RNase_III (Salmonella enterica, reduced virulence, 1.26e-10)	-	1.I.1.1.3 (ATP-dependent RNA helicase DDX3X OS=Homo sapiens GN=DDX3X PE=1 SV=3)	0.844	1.56338	3.68062	0.0798467	NA	2.93425	4.43836	0.00933273	0.0836674	1.36528	4.00089	0.0904472	NA	4.84669	-0.589838	0.533021	0.847154	8.17273	-0.511601	0.512515	0.716242	15.0575	-0.334696	0.504654	0.645455
Monilinia__002140	GO:0009966 (regulation of signal transduction)	PF04177.12 (TAP42-like family , 6.2e-107)	-	-	-	-	-	-	2.0601	2.98118	0.122574	NA	0.502943	0.320249	0.925454	NA	1.14836	2.63879	0.293615	NA	4.55318	-0.243189	0.832222	0.957421	7.78823	-0.108291	0.912761	0.962887	14.3899	0.0494205	0.933707	0.960192
Monilinia__002150	-	-	-	-	-	-	-	0.492	2.12675	-5.00408	0.0182818	NA	2.322	-5.24371	0.00956507	NA	2.39086	-0.671966	0.699252	0.885465	1.2494	-1.66526	0.415672	NA	2.38512	-0.957259	0.492002	0.701706	4.34185	-0.778688	0.441292	0.589554
Monilinia__002160	GO:0000981 (DNA-binding transcription factor activity, RNA polymerase II-specific),GO:0005634 (nucleus),GO:0006355 (regulation of transcription, DNA-templated),GO:0008270 (zinc ion binding)	PF00172.18 (Fungal Zn(2)-Cys(6) binuclear cluster domain , 2.7e-07)	-	-	FZC29 (Magnaporthe oryzae, unaffected pathogenicity, 1.28e-16)	-	-	-	3.83663	3.93443	0.0167863	NA	7.57618	4.84141	0.000738544	0.0106042	3.06322	4.13453	0.0179414	0.106969	5.63131	-0.826834	0.467606	0.81922	10.372	-0.401629	0.694499	0.841604	21.474	0.111205	0.888604	0.933634
Monilinia__002170	-	-	-	-	-	-	-	-	2.55579	0.500078	0.74717	NA	8.34631	2.64374	0.0090316	0.081239	9.69234	3.58275	0.000396804	0.00539323	2.65275	1.46414	0.35334	NA	2.4935	0.202507	0.896863	0.954318	6.33385	1.03463	0.286011	0.437327
Monilinia__002180	-	-	-	-	-	-	-	-	0	NA	NA	NA	0	NA	NA	NA	0	NA	NA	NA	0	NA	NA	NA	0.285924	0.352304	0.929266	NA	0.937795	1.26346	0.436781	NA
Monilinia__002190	GO:0019500 (cyanide catabolic process),GO:0030196 (cyanide hydratase activity)	PF00795.22 (Carbon-nitrogen hydrolase , 1.2e-41)	-	-	CHT (Gloeocercospora sorghi, unaffected pathogenicity, 9.49e-180)	-	-	-	0.814264	-2.55978	0.3466	NA	1.28815	-0.598499	0.764173	NA	6.33548	3.41356	0.00644153	0.0501087	1.15087	-2.06812	0.447679	NA	7.19836	1.84294	0.157461	0.350489	116.416	5.34484	3.2908e-10	5.00347e-09
Monilinia__002200	-	-	-	-	ALL2 (Cryptococcus neoformans, reduced virulence, 2.7e-16)	-	-	-	156.373	-1.43725	0.000953509	0.0200141	212.028	-0.519907	0.0911033	0.396133	237.948	0.981179	0.00121911	0.0135263	189.703	-4.27298	0.000909911	0.0149767	300.198	-7.20122	8.95649e-08	2.24382e-06	522.595	-8.77873	2.7222e-23	1.52988e-21
Monilinia__002210	-	-	-	-	-	-	-	-	27.0194	-0.114844	0.852527	0.973423	25.4176	-0.643781	0.267776	0.667397	18.2983	-0.249329	0.725589	0.896459	36.5156	-3.04704	8.00816e-05	0.00230518	54.7748	-5.87439	6.07117e-17	7.49999e-15	94.6512	-7.788	8.67115e-24	4.98394e-22
Monilinia__002220	GO:0016020 (membrane),GO:0030001 (metal ion transport),GO:0046873 (metal ion transmembrane transporter activity),GO:0055085 (transmembrane transport)	PF02535.22 (ZIP Zinc transporter , 4.7e-58)	-	-	-	-	2.A.5.4.4 (Zinc transporter YKE4 - Saccharomyces cerevisiae (Baker's yeast).)	0.858	10.6222	-0.903884	0.245148	NA	11.7181	-0.855155	0.220398	0.615347	11.0928	0.369	0.668183	0.872544	28.6762	-0.620707	0.156361	0.524308	52.3312	-0.267314	0.444664	0.66514	88.3587	-0.385988	0.0767967	0.163576
Monilinia__002230	GO:0004843 (thiol-dependent ubiquitin-specific protease activity),GO:0006511 (ubiquitin-dependent protein catabolic process)	PF01088.21 (Ubiquitin carboxyl-terminal hydrolase, family 1 , 1.3e-54)	-	-	-	-	-	-	7.12777	0.586407	0.528653	NA	9.86622	1.11237	0.153425	0.519927	4.49674	0.334913	0.760662	0.912675	17.9464	0.0597373	0.943098	0.986294	26.3617	-0.259198	0.742626	0.872997	44.1606	-0.396168	0.637826	0.758619
Monilinia__002240	-	PF18271.1 (Glycoside hydrolase 131 catalytic N-terminal domain , 9.2e-79)	GH131 (E:4.4e-77)	-	-	-	-	0.889	1.20395	1.1107	0.635892	NA	1.6504	1.53389	0.413878	NA	1.99918	2.64852	0.175746	NA	3.57021	-0.966072	0.516148	0.838417	5.35286	-1.42638	0.157588	0.350549	8.35037	-2.17034	0.0119454	0.0368712
Monilinia__002250	-	-	-	-	-	-	2.A.71.1.3 (Folate/methotrexate transporter FT1 - Leishmania donovani.)	-	0	NA	NA	NA	0	NA	NA	NA	0	NA	NA	NA	0	NA	NA	NA	0	NA	NA	NA	0.0353074	-3.28066	0.421402	NA
Monilinia__002260	GO:0000166 (nucleotide binding),GO:0008553 (proton-exporting ATPase activity, phosphorylative mechanism),GO:0016021 (integral component of membrane),GO:0120029 (proton export across plasma membrane)	PF00122.20 (E1-E2 ATPase , 6.4e-34),PF00702.26 (haloacid dehalogenase-like hydrolase , 1.2e-17),PF00690.26 (Cation transporter/ATPase, N-terminus , 9.6e-09)	-	-	ChPMA2 (Colletotrichum higginsianum, loss of_pathogenicity, 0)	-	3.A.3.3.10 (Plasma membrane ATPase OS=Leptosphaeria maculans GN=pma1 PE=3 SV=1)	-	305.328	0.0740872	0.812204	0.969949	239.412	-1.07471	0.000842805	0.0117555	200.747	-0.104614	0.792788	0.920766	1739.06	0.0769879	0.728464	0.927471	2561.12	-0.254377	0.227055	0.439451	3793.08	-0.855187	1.83574e-27	1.28961e-25
Monilinia__002270	-	PF00300.22 (Histidine phosphatase superfamily (branch 1) , 1e-09)	-	-	FGSG_02549 (Fusarium graminearum, reduced virulence, 2.9e-62)	-	-	0.897	4.75622	5.27428	0.000993472	NA	27.9898	7.7163	1.07681e-09	6.02338e-08	2.16871	4.65162	0.0190407	NA	14.9335	-0.546197	0.603288	0.881373	16.9618	-2.64485	0.00156618	0.0108005	26.7722	-4.51779	3.00973e-07	2.90519e-06
Monilinia__002280	GO:0003824 (catalytic activity),GO:0030151 (molybdenum ion binding),GO:0030170 (pyridoxal phosphate binding)	PF03473.17 (MOSC domain , 3.1e-28)	-	-	-	-	-	-	4.08803	1.71541	0.171327	NA	5.00496	1.89202	0.0943366	0.40569	2.46303	1.49328	0.391167	0.702052	8.10465	0.446097	0.58029	0.869507	9.43921	-0.581078	0.430569	0.651125	18.1609	-0.276946	0.658843	0.776187
Monilinia__002290	GO:0005089 (Rho guanyl-nucleotide exchange factor activity),GO:0035023 (regulation of Rho protein signal transduction)	PF00621.20 (RhoGEF domain , 5.2e-22)	-	-	-	-	-	-	7.61426	0.200047	0.846631	NA	8.19409	0.163015	0.86789	0.967548	7.35088	0.984157	0.367788	0.686603	20.8845	0.401262	0.473983	0.81922	41.6354	0.846624	0.0912176	0.243514	52.4533	0.00441827	0.988034	0.993666
Monilinia__002300	GO:0006886 (intracellular protein transport),GO:0016192 (vesicle-mediated transport),GO:0030117 (membrane coat),GO:0030276 (clathrin binding)	PF01602.20 (Adaptin N terminal region , 6.6e-138),PF12717.7 (non-SMC mitotic condensation complex subunit 1 , 5.4e-60),PF13646.6 (HEAT repeats , 2.2e-06)	-	-	-	-	-	-	33.7455	-0.215642	0.640528	0.950131	32.6976	-0.642747	0.173969	0.552463	19.4213	-0.956668	0.110557	0.367877	75.0648	0.0418824	0.901379	0.976321	139.155	0.364203	0.219573	0.430436	256.399	0.491427	0.0175972	0.0508222
Monilinia__002310	-	PF01722.18 (BolA-like protein , 1.3e-18)	-	-	-	-	-	-	1.46423	-2.4346	0.278318	NA	1.52228	-3.5751	0.108878	NA	1.42889	-0.728458	0.735162	NA	4.54095	-1.15791	0.342018	0.728842	10.2007	-0.0205418	0.980734	0.991254	14.0749	-0.841783	0.308093	0.460969
Monilinia__002320	-	PF01784.18 (NIF3 (NGG1p interacting factor 3) , 2.8e-60)	-	-	-	-	-	-	8.30974	-0.0059646	0.994391	NA	7.29647	-0.723919	0.435817	0.80173	4.21	-1.2482	0.348736	0.669426	27.1143	-0.233253	0.609025	0.884834	47.7455	-0.0292421	0.936693	0.973796	77.77	-0.252729	0.340707	0.492795
Monilinia__002330	-	PF08700.11 (Vps51/Vps67 , 2.3e-28),PF04124.12 (Dor1-like family , 2.4e-05)	-	-	-	-	-	-	0.691075	-0.232766	0.935508	NA	1.844	1.67071	0.409672	NA	0.830467	1.05662	0.727896	NA	4.0986	1.21213	0.303312	0.694386	7.98243	1.56459	0.102541	0.264188	15.7362	1.79418	0.0114103	0.0354724
Monilinia__002340	-	PF00135.28 (Carboxylesterase family , 2.3e-68),PF07859.13 (alpha/beta hydrolase fold , 3.8e-05)	CE10 (E:1.4e-26)	-	FGSG_03243 (Fusarium graminearum, reduced virulence, 2.37e-37)	-	-	0.489	236.969	1.49552	7.11588e-08	4.76994e-06	155.273	0.362902	0.203382	0.596463	88.4751	0.0401616	0.90555	0.9696	687.489	1.72089	1.11342e-15	3.69422e-13	920.985	1.32065	1.37962e-10	6.33653e-09	1179.97	0.63882	3.88372e-05	0.0002512
Monilinia__002350	GO:0004435 (phosphatidylinositol phospholipase C activity),GO:0005509 (calcium ion binding),GO:0006629 (lipid metabolic process),GO:0035556 (intracellular signal transduction)	PF00388.19 (Phosphatidylinositol-specific phospholipase C, X domain , 5.6e-59),PF00387.19 (Phosphatidylinositol-specific phospholipase C, Y domain , 1.2e-41),PF00168.30 (C2 domain , 3.3e-06)	-	-	bcplc1 (Botrytis cinerea, reduced virulence, 0)	-	-	-	6.94563	-0.0683639	0.943673	NA	7.87289	0.0542498	0.952345	0.991374	7.32309	0.95584	0.300123	0.6269	10.3388	0.273684	0.707619	0.92185	16.1159	0.120045	0.839574	0.923273	35.0885	0.654944	0.186209	0.322182
Monilinia__002360	-	-	-	-	-	-	-	-	14.7601	-1.72185	0.0199706	0.212815	24.3543	-0.107042	0.857339	0.963766	28.4068	1.31999	0.0455807	0.208341	19.9988	-1.15397	0.0700449	0.331687	39.7612	-0.415426	0.444264	0.664957	102.075	0.649558	0.157242	0.283641
Monilinia__002370	-	-	-	-	GzHMG001 (Fusarium graminearum, unaffected pathogenicity, 4.52e-16)	-	-	-	3.61365	0.48076	0.704788	NA	4.81709	1.00657	0.376478	0.768795	2.56192	0.420013	0.78323	0.918999	17.4903	0.113724	0.828803	0.957421	21.4943	-0.847823	0.0984267	0.256663	39.7241	-0.649984	0.114109	0.2225
Monilinia__002380	-	PF18055.1 (26S proteasome regulatory subunit RPN6 N-terminal domain , 9e-47),PF01399.27 (PCI domain , 2.3e-21),PF18503.1 (26S proteasome subunit RPN6 C-terminal helix domain , 2.2e-09)	-	-	-	-	-	0.483	15.5826	0.25092	0.692255	0.950552	17.5981	0.337163	0.552831	0.861742	9.45641	-0.171734	0.832683	0.939814	60.372	-0.184628	0.572232	0.866421	105.119	-0.0158076	0.958078	0.981521	185.218	0.00209668	0.991089	0.994539
Monilinia__002390	GO:0005515 (protein binding)	PF04158.14 (Sof1-like domain , 1.7e-30),PF00400.32 (WD domain, G-beta repeat , 4.5e-05),PF00400.32 (WD domain, G-beta repeat , 1.3e-05),PF08662.11 (Eukaryotic translation initiation factor eIF2A , 0.00019)	-	-	MoTup1 (Magnaporthe oryzae, loss of_pathogenicity, 4.55e-13)	-	9.A.61.2.1 (Katanin p80 WD40 repeat-containing subunit B1 homologue OS=Arabidopsis thaliana GN=F8L15_120 PE=3 SV=1)	-	1.54788	0.437012	0.85434	NA	1.28839	-0.433739	0.848765	NA	0.853783	-0.401043	0.887752	NA	11.7697	2.51411	0.00160166	0.0233065	26.3331	3.03548	1.53986e-05	0.000205077	34.0055	2.54191	1.61495e-05	0.000112823
Monilinia__002400	GO:0005524 (ATP binding),GO:0006457 (protein folding),GO:0051082 (unfolded protein binding)	PF00118.24 (TCP-1/cpn60 chaperonin family , 2.8e-170)	-	-	GroEL (Porphyromonas gingivalis, increased virulence_(hypervirulence), 1.13e-07)	-	-	-	18.3444	0.144788	0.808473	0.969949	14.9579	-0.789374	0.20989	0.604113	9.72106	-0.736181	0.343533	0.664128	78.9293	0.781469	0.0153527	0.121131	170.768	1.36095	1.18569e-06	2.1562e-05	267.191	1.12302	7.55654e-11	1.24363e-09
Monilinia__002410	GO:0003725 (double-stranded RNA binding)	PF06658.12 (Protein of unknown function (DUF1168) , 4.9e-35)	-	-	-	-	-	-	0.522798	2.10563	0.576024	NA	0.405159	1.55746	0.672837	NA	0.832764	3.27136	0.272998	NA	2.04487	0.805334	0.603074	NA	3.43752	0.862391	0.492791	0.702098	6.5183	1.03845	0.261507	0.410437
Monilinia__002420	-	PF00300.22 (Histidine phosphatase superfamily (branch 1) , 5.6e-26)	-	-	-	-	-	-	4.226	0.702261	0.569131	NA	4.29804	0.518324	0.653076	0.90201	3.55765	1.11659	0.443122	0.73899	10.4906	-0.329198	0.641528	0.900013	17.8895	-0.216517	0.73425	0.86785	29.6764	-0.369567	0.358	0.509787
Monilinia__002430	GO:0004672 (protein kinase activity),GO:0005524 (ATP binding),GO:0006468 (protein phosphorylation)	PF00069.25 (Protein kinase domain , 5.1e-12),PF07714.17 (Protein tyrosine kinase , 5.8e-09)	-	-	(Sc_Ssk2/Ssk22) (Fusarium graminearum, reduced virulence, 1.8e-07)	-	1.I.1.1.3 (Serine/threonine-protein kinase Nek7 OS=Homo sapiens GN=NEK7 PE=1 SV=1)	-	2.18506	2.16703	0.215815	NA	1.97029	1.80977	0.307194	NA	1.78596	2.40489	0.221864	NA	6.74164	-0.318302	0.731559	0.929285	11.5704	-0.168539	0.833046	0.919416	16.6138	-0.867776	0.171216	0.302448
Monilinia__002440	-	-	-	-	-	-	-	-	2.04852	-1.77165	0.361129	NA	2.37791	-1.39547	0.403526	NA	1.41979	-1.88308	0.419813	NA	10.1919	1.63183	0.173256	0.553509	8.85565	0.18048	0.879725	0.945862	12.5742	-0.4708	0.728655	0.826377
Monilinia__002450	-	PF11911.8 (Protein of unknown function (DUF3429) , 7.6e-44)	-	-	Bcmimp1 (Botrytis cinerea, unaffected pathogenicity, 0)	-	-	-	52.2526	0.165347	0.761786	0.959754	48.4747	-0.340296	0.497223	0.840718	32.8635	-0.141219	0.761012	0.912675	109.455	0.15282	0.801811	0.951858	126.976	-1.04673	0.0225984	0.0901042	217.842	-1.14136	0.0184711	0.0528632
Monilinia__002460	-	PF06650.12 (SHR-binding domain of vacuolar-sorting associated protein 13 , 1.1e-93),PF16910.5 (Repeating coiled region of VPS13 , 1.9e-90),PF16908.5 (Vacuolar sorting-associated protein 13, N-terminal , 1.1e-82),PF16909.5 (Vacuolar-sorting-associated 13 protein C-terminal , 6.6e-71),PF16909.5 (Vacuolar-sorting-associated 13 protein C-terminal , 0.00044),PF12624.7 (N-terminal region of Chorein or …	-	-	-	-	-	-	72.2004	0.299348	0.590369	0.949649	78.7054	0.279283	0.446272	0.809348	87.8619	1.521	4.57746e-06	0.00011255	149.335	-0.160295	0.790871	0.946583	191.988	-1.07535	0.0167749	0.0715005	328.79	-1.1848	0.020606	0.0577104
Monilinia__002470	GO:0016616 (oxidoreductase activity, acting on the CH-OH group of donors, NAD or NADP as acceptor),GO:0051287 (NAD binding),GO:0055114 (oxidation-reduction process)	PF02826.19 (D-isomer specific 2-hydroxyacid dehydrogenase, NAD binding domain , 2.2e-46),PF00389.30 (D-isomer specific 2-hydroxyacid dehydrogenase, catalytic domain , 1.9e-07)	-	-	-	-	-	-	14.797	-0.620926	0.311769	0.826943	21.9687	0.326773	0.526006	0.851569	9.20722	-1.11362	0.175863	0.477007	28.1952	-0.75474	0.10394	0.422734	44.6801	-0.910813	0.0208847	0.0844462	80.329	-0.814223	0.000517679	0.00251449
Monilinia__002480	GO:0055114 (oxidation-reduction process)	PF08240.12 (Alcohol dehydrogenase GroES-like domain , 1.2e-26),PF00107.26 (Zinc-binding dehydrogenase , 2.3e-15)	-	-	Abd1 (Parastagonospora nodorum, unaffected pathogenicity, 0)	-	1.Q.1.1.1 (Dim2-associated protein 1 OS=Neurospora crassa (strain ATCC 24698 / 74-OR23-1A / CBS 708.71 / DSM 1257 / FGSC 987) GN=dap-1 PE=4 SV=1)	-	8.96416	0.362093	0.692545	NA	47.29	3.41963	4.20783e-09	2.09223e-07	4.45195	-0.780955	0.496854	0.777007	14.3104	0.412418	0.668261	0.910099	14.1883	-1.27737	0.0414733	0.138019	30.0358	-0.528573	0.201983	0.341683
Monilinia__002490	GO:0000276 (mitochondrial proton-transporting ATP synthase complex, coupling factor F(o)),GO:0015078 (proton transmembrane transporter activity),GO:0015986 (ATP synthesis coupled proton transport)	PF04718.15 (Mitochondrial ATP synthase g subunit , 1.7e-29)	-	-	-	-	-	-	29.2297	-0.0460019	0.93386	0.989578	26.3219	-0.683549	0.215074	0.609965	20.9945	-0.000676369	0.999172	0.999785	122.266	0.0515307	0.86066	0.963507	246.435	0.57718	0.0327574	0.117353	450.913	0.686245	0.000281542	0.00147722
Monilinia__002500	-	-	-	-	-	-	-	-	10.6875	-0.224449	0.780754	NA	9.14846	-1.09983	0.204924	0.597508	10.792	0.743631	0.3873	0.699283	23.5586	-0.308819	0.643244	0.900913	36.823	-0.501961	0.436946	0.657522	76.307	0.0306677	0.959141	0.976708
Monilinia__002510	GO:0016787 (hydrolase activity)	PF01738.18 (Dienelactone hydrolase family , 1.2e-24)	CE1 (E:0.001)	-	-	-	-	-	19.9821	-0.335861	0.555568	0.944435	19.5994	-0.706932	0.204125	0.596463	10.5686	-1.61281	0.0489101	0.218554	44.1271	-0.15961	0.657664	0.907202	82.0614	0.189141	0.511671	0.715982	126.564	-0.178872	0.380801	0.530889
Monilinia__002520	GO:0008654 (phospholipid biosynthetic process),GO:0016020 (membrane),GO:0016780 (phosphotransferase activity, for other substituted phosphate groups)	PF01066.21 (CDP-alcohol phosphatidyltransferase , 2.1e-13)	-	-	-	-	4.F.1.1.8 (CDP-diacylglycerol--glycerol-3-phosphate 3-phosphatidyltransferase OS=Pseudomonas fluorescens R124 GN=I1A_002902 PE=3 SV=1)	-	4.30766	0.939977	0.443586	NA	4.31146	0.725175	0.536281	0.856327	4.42242	1.66837	0.174974	0.476756	11.7418	1.40826	0.0386976	0.225046	13.9045	0.693143	0.268267	0.49034	25.9977	0.853669	0.0676411	0.14792
Monilinia__002530	-	-	-	-	-	-	-	-	17.0005	-1.3941	0.0298081	0.272437	19.3262	-1.16071	0.0536515	0.293988	13.3092	-0.880867	0.222751	0.539831	31.1219	0.0713996	0.869314	0.966179	53.2228	0.181564	0.59635	0.77929	102.602	0.431846	0.0878008	0.182106
Monilinia__002540	-	-	-	-	-	-	-	-	0	NA	NA	NA	0	NA	NA	NA	0	NA	NA	NA	0	NA	NA	NA	0	NA	NA	NA	0	NA	NA	NA
Monilinia__002550	GO:0005885 (Arp2/3 protein complex),GO:0034314 (Arp2/3 complex-mediated actin nucleation)	PF04699.14 (ARP2/3 complex 16 kDa subunit (p16-Arc) , 1.6e-50)	-	-	-	-	-	-	10.352	-0.248673	0.74909	NA	8.92629	-1.17422	0.142963	0.504751	6.79488	-0.481924	0.612364	0.845224	20.7579	-0.68266	0.250129	0.646551	47.8731	0.345472	0.50004	0.708189	87.2433	0.43307	0.294099	0.445819
Monilinia__002560	-	PF01490.18 (Transmembrane amino acid transporter protein , 8.2e-30)	-	-	-	-	2.A.18.4.1 (N amino acid transport system protein (Methyltryptophan resistance protein) - Neurospora crassa.)	-	9.98443	-0.94484	0.257188	NA	8.90497	-2.07936	0.016445	0.12864	5.14927	-2.93049	0.0360621	0.179503	94.8981	3.48754	3.08106e-09	3.29203e-07	134.392	3.24725	4.92413e-07	9.99473e-06	125.628	2.21058	1.14278e-05	8.2183e-05
Monilinia__002570	-	-	-	-	-	-	-	-	0	NA	NA	NA	0	NA	NA	NA	0	NA	NA	NA	0.326849	1.27001	0.750464	NA	0.302093	0.44913	0.909809	NA	0.286801	-0.449536	0.907716	NA
Monilinia__002580	GO:0004553 (hydrolase activity, hydrolyzing O-glycosyl compounds),GO:0005975 (carbohydrate metabolic process)	PF17786.1 (Mannosidase Ig/CBM-like domain , 1.4e-14),PF00703.21 (Glycosyl hydrolases family 2 , 4.8e-10),PF02837.18 (Glycosyl hydrolases family 2, sugar binding domain , 1.9e-05),PF17753.1 (Ig-fold domain , 5.1e-05)	GH2 (E:2.1e-93)	-	-	-	-	-	9.52898	0.368543	0.641896	NA	24.1582	2.0342	0.000447585	0.00674457	3.88182	-1.51909	0.237809	0.558617	16.6961	-0.62479	0.319256	0.708855	20.9545	-1.93713	0.000165955	0.00161999	37.8065	-1.7626	1.12235e-07	1.1729e-06
Monilinia__002590	GO:0016491 (oxidoreductase activity),GO:0055114 (oxidation-reduction process)	PF08240.12 (Alcohol dehydrogenase GroES-like domain , 1.9e-30),PF00107.26 (Zinc-binding dehydrogenase , 6e-26),PF16912.5 (Glucose dehydrogenase C-terminus , 1.7e-09),PF01262.21 (Alanine dehydrogenase/PNT, C-terminal domain , 7.6e-05),PF13602.6 (Zinc-binding dehydrogenase , 0.001)	-	-	Xdh1 (Parastagonospora nodorum, unaffected pathogenicity, 3.17e-171)	-	-	-	78.4284	0.198878	0.594982	0.950131	67.3369	-0.54175	0.154953	0.521157	36.6506	-1.22213	0.0136553	0.088732	323.739	-0.418752	0.145155	0.506676	567.764	-0.219763	0.430919	0.651379	973.047	-0.291853	0.221198	0.365366
Monilinia__002600	-	PF03364.20 (Polyketide cyclase / dehydrase and lipid transport , 1.9e-23)	-	-	-	-	-	-	7.40417	0.258969	0.77909	NA	5.05887	-1.29314	0.294817	0.694696	2.91111	-1.92875	0.203241	0.51078	17.4838	0.533092	0.319345	0.708855	24.4691	0.110084	0.82085	0.913447	47.4264	0.384065	0.25835	0.407336
Monilinia__002610	GO:0005506 (iron ion binding),GO:0016705 (oxidoreductase activity, acting on paired donors, with incorporation or reduction of molecular oxygen),GO:0020037 (heme binding),GO:0055114 (oxidation-reduction process)	PF00067.22 (Cytochrome P450 , 1.4e-51)	-	-	CYP52X1 (Beauveria bassiana, reduced virulence, 1.74e-153)	-	-	-	8.11376	0.984621	0.255445	NA	16.3651	2.19775	0.00120819	0.0161392	19.4452	3.2392	6.65078e-06	0.000149276	52.9507	0.365632	0.290897	0.684004	66.0402	-0.445496	0.164948	0.359772	95.8144	-1.1979	1.17077e-06	1.00825e-05
Monilinia__002620	-	PF12656.7 (G-patch domain , 2.4e-19)	-	-	-	-	-	-	0.358582	1.54747	0.697464	NA	1.73769	3.697	0.0606762	NA	0.152061	1.03332	0.800087	NA	8.21567	0.927987	0.282935	0.678182	12.9341	0.838432	0.244774	0.462989	20.48	0.579484	0.299763	0.451877
Monilinia__002630	GO:0003677 (DNA binding)	PF07281.12 (Insulin-induced protein (INSIG) , 2.2e-65),PF13921.6 (Myb-like DNA-binding domain , 3.9e-13),PF07529.13 (HSA , 1e-12),PF00249.31 (Myb-like DNA-binding domain , 6.8e-05)	-	-	GzMyb010 (Fusarium graminearum, lethal, 0)	-	-	-	16.7934	0.198386	0.73956	0.957994	25.8703	1.00234	0.0439167	0.259598	12.6869	0.401588	0.561775	0.819305	52.6989	-0.305024	0.367833	0.750075	80.5846	-0.551717	0.0818442	0.226502	135.681	-0.7029	0.000761951	0.00353062
Monilinia__002640	GO:0005515 (protein binding)	-	-	-	MoMdv1 (Magnaporthe oryzae, reduced virulence, 0.000326)	-	-	-	0.796298	2.70503	0.311688	NA	0.742184	2.49118	0.395196	NA	1.33926	3.93877	0.126894	NA	26.439	0.708658	0.164433	0.538755	55.2785	1.23803	0.00304882	0.0183879	81.2979	0.881405	0.00187677	0.00768019
Monilinia__002650	-	-	-	-	-	-	-	-	0	NA	NA	NA	0	NA	NA	NA	0	NA	NA	NA	0	NA	NA	NA	0	NA	NA	NA	0	NA	NA	NA
Monilinia__002660	GO:0008610 (lipid biosynthetic process)	PF02353.20 (Mycolic acid cyclopropane synthetase , 3.1e-63),PF13489.6 (Methyltransferase domain , 1.6e-11),PF08241.12 (Methyltransferase domain , 6.5e-11),PF13649.6 (Methyltransferase domain , 5.8e-10),PF08242.12 (Methyltransferase domain , 0.00073)	-	-	FgMT2 (Fusarium graminearum, reduced virulence, 0)	-	-	-	104.633	0.573764	0.0799607	0.508129	80.7352	-0.39935	0.231101	0.629617	41.2914	-1.32319	0.0048933	0.0402402	381.945	-0.141054	0.502019	0.831674	707.307	0.193645	0.335898	0.558511	1075.72	-0.217173	0.100945	0.202606
Monilinia__002670	GO:0003779 (actin binding),GO:0005509 (calcium ion binding)	PF12763.7 (Cytoskeletal-regulatory complex EF hand , 2.1e-12),PF08226.11 (Domain of unknown function (DUF1720) , 7.4e-08),PF08226.11 (Domain of unknown function (DUF1720) , 0.00015)	-	-	-	-	-	-	28.4797	0.393344	0.420902	0.888856	29.2566	0.240554	0.597589	0.879192	21.3281	0.554416	0.305541	0.634017	109.565	-0.393616	0.271334	0.665042	151.011	-1.07421	0.000414491	0.00354394	297.016	-0.616582	0.0147999	0.0441378
Monilinia__002680	-	-	-	-	-	-	-	-	0.234545	0.935475	0.816745	NA	4.08442	4.92829	0.00170815	0.0213321	1.32159	3.93912	0.119307	NA	1.24701	3.20057	0.232922	NA	0.343373	0.61813	0.844037	NA	0.756104	0.951415	0.582794	NA
Monilinia__002690	GO:0016787 (hydrolase activity)	PF07859.13 (alpha/beta hydrolase fold , 3.8e-29),PF02230.16 (Phospholipase/Carboxylesterase , 0.00011),PF00326.21 (Prolyl oligopeptidase family , 9e-05)	CE10 (E:8.3e-32)	-	HDL1 (Magnaporthe oryzae, unaffected pathogenicity, 7.63e-05)	-	-	-	3.67653	2.79052	0.0706029	NA	4.66895	3.05138	0.0273238	0.185968	3.90297	3.45987	0.0313682	0.162246	5.98759	-1.90321	0.0454304	0.251664	8.86812	-2.84933	0.000326629	0.00292537	16.8609	-2.08831	0.000111946	0.000648346
Monilinia__002700	-	-	-	-	-	-	-	-	3.63067	0.400409	0.741846	NA	2.88743	-0.51275	0.698634	0.91571	1.25802	-2.64212	0.243037	NA	8.99062	0.208754	0.790477	0.946583	15.0668	0.24337	0.709495	0.851513	24.3235	0.0166702	0.975024	0.986899
Monilinia__002710	-	PF10392.9 (Golgi transport complex subunit 5 , 0.00067)	-	-	-	-	-	0.751	7.19163	0.597587	0.541792	NA	7.48747	0.513415	0.580575	0.873198	3.76979	-0.292211	0.819593	0.935667	14.0619	-0.0231937	0.971059	0.992959	20.489	-0.405688	0.480763	0.692092	34.8065	-0.537202	0.154676	0.280345
Monilinia__002720	GO:0003950 (NAD+ ADP-ribosyltransferase activity)	PF00644.20 (Poly(ADP-ribose) polymerase catalytic domain , 1.2e-10),PF00179.26 (Ubiquitin-conjugating enzyme , 9.3e-08)	-	-	-	-	-	-	1.76701	0.539886	0.794656	NA	3.46943	1.69361	0.233129	0.631227	1.57975	1.0785	0.623463	NA	1.76938	-0.80529	0.698543	NA	3.80791	0.0684651	0.959069	0.981941	7.55478	0.368294	0.704421	0.809642
Monilinia__002730	GO:0004089 (carbonate dehydratase activity),GO:0008270 (zinc ion binding)	PF00194.21 (Eukaryotic-type carbonic anhydrase , 1.6e-24)	-	-	-	-	-	0.824	0.923462	0.518168	0.853943	NA	1.03605	0.494035	0.838478	NA	1.14895	1.67441	0.497585	NA	6.02929	-0.82031	0.368211	0.750075	7.98587	-1.94012	0.0143761	0.0635671	12.6609	-2.82516	1.53438e-06	1.29711e-05
Monilinia__002740	-	PF08598.11 (Sds3-like , 2.6e-27)	-	-	-	-	1.C.111.1.4 (SnEchinoidin OS=Mesocentrotus nudus PE=2 SV=1)	-	2.22818	1.00761	0.532523	NA	1.91162	0.459818	0.777887	NA	3.68396	2.54784	0.0656486	0.265689	12.5156	0.00893398	0.989033	0.996781	18.1646	-0.371427	0.506375	0.711966	33.1572	-0.244317	0.533359	0.670632
Monilinia__002750	GO:0000981 (DNA-binding transcription factor activity, RNA polymerase II-specific),GO:0003677 (DNA binding),GO:0005634 (nucleus),GO:0006355 (regulation of transcription, DNA-templated),GO:0008270 (zinc ion binding)	PF04082.18 (Fungal specific transcription factor domain , 3.4e-16),PF00172.18 (Fungal Zn(2)-Cys(6) binuclear cluster domain , 4.3e-09)	-	-	GzZC298 (Fusarium graminearum, lethal, 1.19e-163)	-	-	-	9.49981	-1.35912	0.126655	NA	11.1281	-1.01059	0.199589	0.590575	9.10703	-0.130536	0.882699	0.959362	14.4246	0.00269165	0.996739	0.998443	27.4937	0.405067	0.422083	0.644088	47.1877	0.358394	0.379366	0.529772
Monilinia__002760	-	-	-	-	-	-	-	0.643	3.60127	0.0926126	0.945912	NA	7.78366	1.60437	0.0895685	0.39296	2.94744	0.421493	0.785538	0.91997	4.1981	-0.785173	0.483583	0.823043	5.97501	-1.45091	0.153369	0.344982	11.482	-0.980032	0.202245	0.341991
Monilinia__002770	-	-	-	-	-	-	-	-	0	NA	NA	NA	0	NA	NA	NA	0	NA	NA	NA	0	NA	NA	NA	0	NA	NA	NA	0	NA	NA	NA
Monilinia__002780	GO:0003676 (nucleic acid binding),GO:0004813 (alanine-tRNA ligase activity),GO:0005524 (ATP binding),GO:0005737 (cytoplasm),GO:0006419 (alanyl-tRNA aminoacylation)	PF01411.19 (tRNA synthetases class II (A) , 1.7e-214),PF07973.14 (Threonyl and Alanyl tRNA synthetase second additional domain , 5.1e-16),PF02272.19 (DHHA1 domain , 4.8e-10)	-	-	-	-	-	-	39.1656	-0.40416	0.372802	0.875561	39.1745	-0.692225	0.150486	0.516033	23.2909	-0.991168	0.0806581	0.307368	132.63	0.346075	0.18537	0.569027	251.104	0.688342	0.00671689	0.0345488	490.808	0.939485	4.26867e-10	6.41315e-09
Monilinia__002790	-	-	-	-	-	-	-	-	0.228597	0.905183	0.822696	NA	0.673131	2.31434	0.399365	NA	0.199063	1.03332	0.800087	NA	6.60113	-0.726474	0.494198	0.827251	15.7834	0.404113	0.605952	0.786583	29.0346	0.527109	0.499371	0.640854
Monilinia__002800	-	PF12273.8 (Chitin synthesis regulation, resistance to Congo red , 1.1e-14)	-	-	-	-	-	-	3.35306	-0.717423	0.572	NA	6.80359	1.03725	0.258965	0.659697	4.60929	1.11839	0.317861	0.645618	13.9141	-0.0957082	0.883679	0.967529	15.6586	-1.63295	0.00298807	0.0181191	28.3648	-1.43643	0.000163174	0.000910294
Monilinia__002810	GO:0005515 (protein binding)	PF12816.7 (Golgi CORVET complex core vacuolar protein 8 , 1.1e-72)	-	-	-	-	-	-	19.553	0.218913	0.691617	0.950552	22.5006	0.348941	0.49381	0.839401	11.9746	-0.156934	0.825586	0.937778	43.9346	-0.0540095	0.90522	0.976974	78.4422	0.167811	0.604981	0.786267	135.181	0.120206	0.603829	0.731284
Monilinia__002820	-	PF12572.8 (Protein of unknown function (DUF3752) , 1.2e-52)	-	-	-	-	-	-	2.15272	4.13979	0.0291002	NA	1.76228	3.74576	0.0703722	NA	1.60025	4.22145	0.0535481	NA	7.53368	0.898606	0.267691	0.661775	12.8353	0.974768	0.141072	0.326269	22.8146	0.992407	0.0482252	0.113629
Monilinia__002830	GO:0016021 (integral component of membrane),GO:0022857 (transmembrane transporter activity),GO:0055085 (transmembrane transport)	PF02133.15 (Permease for cytosine/purines, uracil, thiamine, allantoin , 2.1e-45)	-	-	-	-	2.A.39.2.4 (Cytosine-purine permease OS=Emericella nidulans GN=fcyB PE=2 SV=1)	-	0	NA	NA	NA	0.0782864	-0.222841	0.956448	NA	0	NA	NA	NA	0	NA	NA	NA	0.172347	-0.348421	0.930708	NA	0.203169	-0.933556	0.81342	NA
Monilinia__002840	-	-	-	-	-	-	-	0.637	0.877938	-3.83206	0.174827	NA	1.15782	-2.30951	0.32412	NA	0.621743	-2.81902	0.399164	NA	0.682022	-0.977606	0.759308	NA	0.95231	-1.78661	0.468861	NA	2.37949	-0.31609	0.81543	0.886828
Monilinia__002850	GO:0000413 (protein peptidyl-prolyl isomerization),GO:0003755 (peptidyl-prolyl cis-trans isomerase activity)	PF00160.21 (Cyclophilin type peptidyl-prolyl cis-trans isomerase/CLD , 7.7e-51)	-	-	BbCypA (Beauveria bassiana, unaffected pathogenicity, 1.7e-65)	-	3.D.1.8.1 (Peptidyl-prolyl cis-trans isomerase OS=Arabidopsis thaliana GN=CYP20-2 PE=3 SV=1)	-	8.30964	-0.819963	0.303899	NA	8.83482	-0.936411	0.217528	0.612177	5.11396	-1.4496	0.212641	0.525747	23.1565	-0.78626	0.132026	0.48305	38.3664	-0.757895	0.0809717	0.225131	63.4598	-0.990445	0.0014022	0.00597094
Monilinia__002860	GO:0005743 (mitochondrial inner membrane),GO:0006850 (mitochondrial pyruvate transmembrane transport)	PF03650.13 (Mitochondrial pyruvate carriers , 3.1e-46)	-	-	-	-	2.A.105.1.12 (Putative uncharacterized protein OS=Uncinocarpus reesii (strain UAMH 1704) GN=UREG_03584 PE=4 SV=1)	-	16.1265	-0.128335	0.84065	0.971411	19.1477	0.0791734	0.897841	0.975908	11.5695	-0.08617	0.903696	0.969399	48.1053	-0.425327	0.290616	0.683854	88.0512	-0.0933165	0.772051	0.887066	159.361	0.00992551	0.959835	0.977092
Monilinia__002870	GO:0016491 (oxidoreductase activity),GO:0045454 (cell redox homeostasis)	PF08534.10 (Redoxin , 2.6e-36),PF00578.21 (AhpC/TSA family , 2.3e-09)	-	-	-	Atypical 2-Cysteine peroxiredoxin (type II, type V) (E:1.4e-96)	1.C.5.3.1 (Parasporal crystal protein C53 OS=Bacillus thuringiensis GN=c53 PE=4 SV=1)	-	52.4913	-0.107541	0.793631	0.969321	40.9344	-1.43553	0.00121277	0.0161602	20.8981	-3.5709	1.88384e-06	5.2373e-05	259.66	0.154396	0.564341	0.862858	428.606	0.159668	0.544675	0.74208	709.202	-0.0039487	0.981383	0.990393
Monilinia__002880	-	PF07080.11 (Protein of unknown function (DUF1348) , 5.1e-63),PF12680.7 (SnoaL-like domain , 4.1e-05)	-	-	-	-	-	-	0	NA	NA	NA	0.398296	1.573	0.670122	NA	0.304122	1.83858	0.649615	NA	1.38029	-0.999192	0.654001	NA	2.0711	-1.43704	0.494159	0.703208	3.55868	-1.57125	0.100061	0.201157
Monilinia__002890	GO:0000981 (DNA-binding transcription factor activity, RNA polymerase II-specific),GO:0005634 (nucleus),GO:0006355 (regulation of transcription, DNA-templated),GO:0008270 (zinc ion binding)	PF11951.8 (Fungal specific transcription factor domain , 8.8e-09),PF00172.18 (Fungal Zn(2)-Cys(6) binuclear cluster domain , 8.3e-08)	-	-	GzZC091 (Fusarium graminearum, unaffected pathogenicity, 9.25e-49)	-	-	-	1.51872	3.62291	0.10738	NA	0.326873	1.2246	0.759505	NA	0.687884	2.99045	0.351896	NA	2.76294	-0.45939	0.772125	NA	5.2338	-0.0489325	0.963055	0.983348	8.48761	-0.308758	0.648845	0.767945
Monilinia__002900	-	PF06101.11 (Vacuolar protein sorting-associated protein 62 , 2.7e-09)	-	-	-	-	-	0.783	13.4184	-1.03295	0.150037	0.686734	13.2327	-1.57279	0.0165033	0.12864	13.5557	0.196228	0.767901	0.915308	38.2765	-0.0574321	0.893586	0.972851	61.0741	-0.152458	0.657374	0.816705	104.248	-0.228522	0.372041	0.522907
Monilinia__002910	GO:0003924 (GTPase activity),GO:0005525 (GTP binding)	PF00350.23 (Dynamin family , 3.9e-33),PF01031.20 (Dynamin central region , 6.7e-24)	-	-	Modnm3 (Magnaporthe oryzae, unaffected pathogenicity, 5.06e-117)	-	1.I.1.1.3 (Interferon-induced GTP-binding protein Mx2 OS=Homo sapiens GN=MX2 PE=1 SV=1)	-	1.77188	1.10793	0.527902	NA	1.33039	0.231655	0.902451	NA	5.06979	3.4757	0.0100475	0.0701317	16.6695	5.07016	1.32572e-05	0.000546231	10.4892	3.62243	0.00221941	0.0143133	10.2481	2.68547	0.0137222	0.0414286
Monilinia__002920	GO:0016021 (integral component of membrane),GO:0055085 (transmembrane transport)	PF07690.16 (Major Facilitator Superfamily , 1.9e-32),PF00083.24 (Sugar (and other) transporter , 6e-11)	-	-	CgTpo1_2 (Candida glabrata, reduced virulence, 6.52e-107)	-	2.A.1.2.16 (CHROMOSOME XII READING FRAME ORF YLL028W - Saccharomyces cerevisiae (Baker's yeast).)	-	0.209119	0.794112	0.84455	NA	0.163436	-0.222841	0.956448	NA	0.304122	1.83858	0.649615	NA	1.49542	3.4752	0.100352	NA	2.41516	3.43945	0.0378042	0.129046	17.7677	5.51087	2.13298e-05	0.000145269
Monilinia__002930	GO:0003824 (catalytic activity),GO:0005975 (carbohydrate metabolic process)	PF00923.19 (Transaldolase/Fructose-6-phosphate aldolase , 2.4e-48)	-	-	-	-	-	-	0.35197	-2.63226	0.514826	NA	2.02562	1.90589	0.320206	NA	2.32896	2.83463	0.119541	0.386081	1.88357	-1.34159	0.461223	NA	2.41305	-3.86794	0.0537572	0.16805	4.83359	-2.00782	0.0487133	0.114565
Monilinia__002940	-	-	-	-	-	-	-	-	0	NA	NA	NA	0	NA	NA	NA	0	NA	NA	NA	0	NA	NA	NA	0	NA	NA	NA	0.0353074	-3.28066	0.421402	NA
Monilinia__002950	-	PF00018.28 (SH3 domain , 5.9e-12),PF14604.6 (Variant SH3 domain , 6.1e-11),PF07653.17 (Variant SH3 domain , 2.1e-07)	-	-	MGG_04116 (Magnaporthe oryzae, reduced virulence, 4.18e-07)	NoxR (E:6.6e-08)	8.A.34.1.2 (SH3 and cysteine-rich domain-containing protein OS=Homo sapiens GN=STAC PE=1 SV=1)	-	5.83306	0.48747	0.632264	NA	5.35567	0.0570833	0.956011	0.991503	5.03116	0.970931	0.38163	0.695202	20.8639	-0.247414	0.622031	0.891661	36.403	-0.073541	0.875707	0.943809	56.2231	-0.473088	0.113154	0.221148
Monilinia__002960	GO:0016787 (hydrolase activity)	PF01738.18 (Dienelactone hydrolase family , 4.3e-15)	-	-	-	-	-	-	32.6598	-1.03566	0.0288786	0.271082	59.1775	0.558356	0.120042	0.46373	29.575	-0.135961	0.779241	0.918089	81.4069	-0.0452134	0.920132	0.979312	136.553	0.00293299	0.994653	0.996461	244.177	0.0624936	0.889351	0.934169
Monilinia__002970	GO:0005515 (protein binding)	PF00651.31 (BTB/POZ domain , 3.7e-10)	-	-	-	-	-	0.481	2.47471	0.32361	0.82797	NA	3.20606	0.703302	0.590338	0.878548	1.8744	0.546694	0.749444	NA	2.36208	0.41765	0.776867	NA	3.08945	-0.187853	0.88218	0.946823	5.51193	-0.122227	0.903531	0.943485
Monilinia__002980	-	-	-	-	-	-	-	-	1.4553	1.4349	0.489057	NA	0.552607	-1.93298	0.563386	NA	0.250949	-1.64003	0.684798	NA	4.24982	-0.996619	0.332776	0.720653	7.09001	-0.966521	0.266755	0.488323	11.7969	-1.2006	0.0387817	0.0955315
Monilinia__002990	-	-	-	-	-	-	-	-	0.259971	1.06728	0.790917	NA	0.914853	2.75333	0.262316	NA	0	NA	NA	NA	0	NA	NA	NA	0	NA	NA	NA	0.0439312	-3.28066	0.421402	NA
Monilinia__003000	GO:0004044 (amidophosphoribosyltransferase activity),GO:0009113 (purine nucleobase biosynthetic process),GO:0009116 (nucleoside metabolic process)	PF13522.6 (Glutamine amidotransferase domain , 8.1e-14),PF00156.27 (Phosphoribosyl transferase domain , 6e-10),PF13537.6 (Glutamine amidotransferase domain , 1.2e-09)	-	-	ADE4 (Saccharomyces cerevisiae, reduced virulence, 0)	-	-	-	9.79231	2.43686	0.0200265	NA	4.0834	0.590212	0.659835	0.903907	3.7089	1.36357	0.368658	0.687155	128.071	1.56559	2.94031e-08	2.61066e-06	239.972	1.80995	5.90417e-11	2.97911e-09	259.524	0.825205	3.21805e-07	3.07886e-06
Monilinia__003010	GO:0016021 (integral component of membrane),GO:0055085 (transmembrane transport)	PF07690.16 (Major Facilitator Superfamily , 5.8e-34),PF07690.16 (Major Facilitator Superfamily , 0.00024),PF06779.14 (Uncharacterised MFS-type transporter YbfB , 0.001)	-	-	GzCCHC002 (Fusarium graminearum, unaffected pathogenicity, 1.15e-24)	-	2.A.1.14.17 (Pantothenate transporter liz1 - Schizosaccharomyces pombe (Fission yeast).)	-	0	NA	NA	NA	0	NA	NA	NA	0	NA	NA	NA	0	NA	NA	NA	6.606	4.89472	0.00327015	0.0193526	21.6596	5.79676	2.65666e-06	2.14883e-05
Monilinia__003020	-	-	-	-	-	-	-	-	0.915697	0.509491	0.831343	NA	0.379596	-2.86409	0.478639	NA	1.72383	2.386	0.276772	NA	9.59935	-0.315362	0.708514	0.922234	12.2694	-1.29578	0.0992107	0.258207	27.9219	-0.283009	0.661941	0.778302
Monilinia__003030	-	PF13191.6 (AAA ATPase domain , 1.9e-06)	-	-	-	-	-	-	1.31937	1.24876	0.555351	NA	1.71934	1.59394	0.401531	NA	0.250949	-1.64003	0.684798	NA	6.55474	-0.260339	0.772889	0.939467	10.5982	-0.328121	0.660125	0.818871	26.612	0.637879	0.22327	0.367771
Monilinia__003040	-	-	-	-	-	-	-	-	2.75098	1.42543	0.354836	NA	3.94756	1.86769	0.137085	0.494721	2.9015	2.15894	0.193284	0.499718	8.38043	-1.14175	0.151186	0.517694	13.6001	-1.24983	0.0456492	0.148536	27.9642	-0.574331	0.164369	0.293428
Monilinia__003050	GO:0000070 (mitotic sister chromatid segregation),GO:0007062 (sister chromatid cohesion),GO:0016407 (acetyltransferase activity),GO:0045132 (meiotic chromosome segregation)	PF13880.6 (ESCO1/2 acetyl-transferase , 1.5e-21),PF13878.6 (zinc-finger of acetyl-transferase ESCO , 4.1e-11)	-	-	-	-	-	-	4.15038	0.74998	0.515075	NA	2.38414	-1.55976	0.354633	NA	1.11314	-3.60748	0.142611	NA	2.28814	-0.58944	0.729245	NA	5.19355	0.369818	0.726778	0.862861	8.58727	0.182038	0.825693	0.892638
Monilinia__003060	GO:0008299 (isoprenoid biosynthetic process)	PF00348.17 (Polyprenyl synthetase , 5.1e-73)	-	-	-	-	-	-	6.84204	0.640167	0.496911	NA	3.72565	-1.7058	0.167615	0.544519	4.64062	0.540747	0.62704	0.853675	38.5056	0.888003	0.0283262	0.183524	78.5588	1.34367	4.39896e-05	0.000517546	150.543	1.52548	1.29769e-11	2.41313e-10
Monilinia__003070	GO:0070072 (vacuolar proton-transporting V-type ATPase complex assembly)	PF11712.8 (Endoplasmic reticulum-based factor for assembly of V-ATPase , 1.1e-45)	-	-	-	-	9.B.206.2.2 (Vacuolar ATPase assembly integral membrane protein VPH2 OS=Kluyveromyces marxianus DMKU3-1042 GN=KLMA_30091 PE=4 SV=1)	-	1.83248	-0.994066	0.591311	NA	2.05716	-0.825795	0.617688	NA	1.30402	-0.872764	0.691231	NA	5.87539	0.00451516	0.995872	0.998402	8.48443	-0.405169	0.592974	0.777005	16.3612	-0.0918023	0.855865	0.913557
Monilinia__003080	-	-	-	-	-	-	-	-	0	NA	NA	NA	0	NA	NA	NA	0	NA	NA	NA	0	NA	NA	NA	0	NA	NA	NA	0.0353074	-3.28066	0.421402	NA
Monilinia__003090	GO:0003677 (DNA binding)	PF00249.31 (Myb-like DNA-binding domain , 2.1e-10),PF00249.31 (Myb-like DNA-binding domain , 0.00064),PF13921.6 (Myb-like DNA-binding domain , 2.4e-11)	-	-	GzHOMEL041 (Fusarium graminearum, unaffected pathogenicity, 9.71e-37)	-	-	-	1.01246	1.82449	0.510403	NA	0.759146	1.16374	0.669011	NA	2.08015	3.53069	0.0945457	NA	7.38523	0.293591	0.733175	0.929832	21.3274	1.57129	0.00950412	0.0454283	25.6689	0.791517	0.135666	0.253112
Monilinia__003100	-	PF00561.20 (alpha/beta hydrolase fold , 1e-08),PF12697.7 (Alpha/beta hydrolase family , 9.6e-13),PF12146.8 (Serine aminopeptidase, S33 , 3.7e-07)	-	-	-	-	-	-	0	NA	NA	NA	0.0782864	-0.222841	0.956448	NA	0	NA	NA	NA	0	NA	NA	NA	0.527616	1.23369	0.713893	NA	1.71446	2.13909	0.14089	0.260398
Monilinia__003110	-	-	-	-	-	-	-	0.829	0.770208	0.0871864	0.976773	NA	0.389171	-2.88803	0.474827	NA	0.250949	-1.64003	0.684798	NA	1.78509	-4.9352	0.0694692	NA	2.90722	-6.33792	0.00967487	0.0460601	5.99887	-2.503	0.0991159	0.199785
Monilinia__003120	-	-	-	-	-	-	-	-	11.3404	-0.950112	0.219562	NA	15.0429	-0.187242	0.783852	0.945067	13.7578	0.741625	0.325598	0.652005	20.2689	-0.567821	0.280901	0.675621	30.7408	-0.90172	0.0604783	0.183847	69.581	-0.0105036	0.972256	0.985286
Monilinia__003130	-	-	-	-	-	-	-	-	0	NA	NA	NA	0	NA	NA	NA	0	NA	NA	NA	0	NA	NA	NA	0.120837	-0.858986	0.831957	NA	0.0878623	-2.17845	0.58799	NA
Monilinia__003140	GO:0000981 (DNA-binding transcription factor activity, RNA polymerase II-specific),GO:0005634 (nucleus),GO:0006355 (regulation of transcription, DNA-templated),GO:0008270 (zinc ion binding)	PF11951.8 (Fungal specific transcription factor domain , 1e-40),PF00172.18 (Fungal Zn(2)-Cys(6) binuclear cluster domain , 9.5e-09)	-	-	GzZC265 (Fusarium graminearum, unaffected pathogenicity, 1.57e-17)	-	-	-	30.4624	-0.59909	0.242488	0.758609	48.9639	0.52278	0.213651	0.60865	35.5671	0.826757	0.0994858	0.345727	72.3676	-0.838201	0.051052	0.269993	111.616	-1.1173	0.003868	0.0223142	186.277	-1.35976	0.000133246	0.000757257
Monilinia__003150	-	-	-	-	-	-	-	-	0	NA	NA	NA	0	NA	NA	NA	0	NA	NA	NA	0	NA	NA	NA	0	NA	NA	NA	0	NA	NA	NA
Monilinia__003160	GO:0016491 (oxidoreductase activity),GO:0055114 (oxidation-reduction process)	PF03435.18 (Saccharopine dehydrogenase NADP binding domain , 8.8e-06),PF05368.13 (NmrA-like family , 0.00032)	-	-	-	-	-	-	0	NA	NA	NA	0.0948425	-0.222841	0.956448	NA	0	NA	NA	NA	0.112914	-0.238096	0.95347	NA	0.165087	-0.468694	0.907082	NA	0.363382	-0.0981959	0.963534	NA
Monilinia__003170	-	-	-	-	-	-	-	0.729	0	NA	NA	NA	0	NA	NA	NA	0	NA	NA	NA	0	NA	NA	NA	0	NA	NA	NA	0	NA	NA	NA
Monilinia__003180	-	-	-	-	-	-	-	-	0	NA	NA	NA	0	NA	NA	NA	0	NA	NA	NA	0	NA	NA	NA	0	NA	NA	NA	0.0878623	-2.17845	0.58799	NA
Monilinia__003190	-	-	-	-	-	-	-	-	0	NA	NA	NA	0	NA	NA	NA	0	NA	NA	NA	0	NA	NA	NA	0	NA	NA	NA	0	NA	NA	NA
Monilinia__003200	-	-	-	-	-	-	-	-	0	NA	NA	NA	0	NA	NA	NA	0	NA	NA	NA	0	NA	NA	NA	0	NA	NA	NA	0	NA	NA	NA
Monilinia__003210	-	-	-	-	-	-	-	-	0.35197	-2.63226	0.514826	NA	0.578856	-1.10181	0.734714	NA	0.250949	-1.64003	0.684798	NA	0	NA	NA	NA	0.83992	1.92242	0.51326	NA	0.204904	-0.921936	0.815682	NA
Monilinia__003220	-	-	-	-	-	-	-	0.885	0	NA	NA	NA	0	NA	NA	NA	0	NA	NA	NA	1.59641	-3.6848	0.0560571	NA	2.43557	-6.05911	0.000789453	0.00608873	4.30271	-6.72174	6.21179e-06	4.667e-05
Monilinia__003230	-	-	-	-	-	-	-	-	0	NA	NA	NA	0	NA	NA	NA	0	NA	NA	NA	0	NA	NA	NA	0	NA	NA	NA	0	NA	NA	NA
Monilinia__003240	-	-	-	-	-	-	-	-	0	NA	NA	NA	0	NA	NA	NA	0	NA	NA	NA	0	NA	NA	NA	0	NA	NA	NA	0	NA	NA	NA
Monilinia__003250	-	PF03022.16 (Major royal jelly protein , 1.9e-13)	-	-	-	-	-	0.753	0.209119	0.794112	0.84455	NA	0	NA	NA	NA	0.289759	1.78228	0.660045	NA	2.91185	-2.97312	0.0660135	NA	4.72148	-3.19672	0.00918739	0.0443123	7.83304	-4.35514	3.07483e-07	2.9605e-06
Monilinia__003260	-	-	-	-	-	-	-	-	0	NA	NA	NA	0	NA	NA	NA	0.289759	1.78228	0.660045	NA	0	NA	NA	NA	0	NA	NA	NA	0.111076	-1.81231	0.650151	NA
Monilinia__003270	-	-	-	-	-	-	-	-	0	NA	NA	NA	0	NA	NA	NA	0.304122	1.83858	0.649615	NA	0	NA	NA	NA	0	NA	NA	NA	0.476193	0.290293	0.882442	NA
Monilinia__003280	GO:0003980 (UDP-glucose:glycoprotein glucosyltransferase activity),GO:0006486 (protein glycosylation)	PF18404.1 (Glucosyltransferase 24 , 4.3e-149),PF18402.1 (Thioredoxin-like domain , 3.3e-64),PF18403.1 (Thioredoxin-like domain , 5.4e-50),PF18400.1 (Thioredoxin-like domain , 1.9e-45),PF18401.1 (Thioredoxin-like domain , 1.8e-42),PF06427.11 (UDP-glucose:Glycoprotein Glucosyltransferase , 1.5e-42)	GT24 (E:8.1e-135)	-	KRE5 (Colletotrichum graminicola, reduced virulence, 0)	-	-	0.513	27.5159	-0.0282596	0.957537	0.993887	28.8665	-0.139066	0.793602	0.945067	15.9661	-0.603518	0.375347	0.691742	74.4938	-0.743744	0.0191784	0.140335	142.033	-0.230438	0.364236	0.586725	257.402	-0.127451	0.556805	0.692424
Monilinia__003290	GO:0005198 (structural molecule activity),GO:0005515 (protein binding),GO:0006886 (intracellular protein transport),GO:0016192 (vesicle-mediated transport),GO:0030126 (COPI vesicle coat)	PF04053.14 (Coatomer WD associated region , 1.1e-145),PF06957.11 (Coatomer (COPI) alpha subunit C-terminus , 4.8e-103),PF00400.32 (WD domain, G-beta repeat , 0.00014),PF00400.32 (WD domain, G-beta repeat , 1.8e-07),PF00400.32 (WD domain, G-beta repeat , 0.00031),PF00400.32 (WD domain, G-beta repeat , 0.00033),PF00400.32 (WD domain, G-beta repeat , 0.00023)	-	-	tup1 (Candida albicans, reduced virulence, 3.13e-18)	-	9.A.61.2.1 (Katanin p80 WD40 repeat-containing subunit B1 homologue OS=Arabidopsis thaliana GN=F8L15_120 PE=3 SV=1)	-	63.6652	-0.283128	0.416994	0.886357	62.4465	-0.645816	0.0802309	0.36982	43.8794	-0.363855	0.394256	0.704726	148.735	-0.0485091	0.863814	0.964485	274.491	0.267728	0.318123	0.542445	481.471	0.26574	0.160926	0.288932
Monilinia__003300	GO:0005515 (protein binding)	-	-	-	-	-	-	-	1.36628	-0.157675	0.937983	NA	2.41445	0.983182	0.512338	NA	1.57665	1.01897	0.614173	NA	5.67104	0.582814	0.553958	0.856893	8.65586	0.391949	0.636693	0.805114	18.5318	0.896046	0.154144	0.279581
Monilinia__003310	-	PF08939.10 (Domain of unknown function (DUF1917) , 2.8e-83)	-	-	-	-	-	-	0.228597	0.905183	0.822696	NA	0.329702	1.33471	0.736877	NA	0	NA	NA	NA	0.846684	2.65863	0.365818	NA	1.07701	2.2762	0.401307	NA	1.69987	2.12446	0.137379	0.255903
Monilinia__003320	-	PF07534.16 (TLD , 4.7e-08),PF07534.16 (TLD , 4e-16)	-	-	-	-	-	-	2.70593	0.984815	0.572422	NA	2.64388	0.707379	0.659227	0.903907	2.85472	1.7913	0.272759	0.599332	9.51573	0.419004	0.613324	0.886178	11.9143	-0.348108	0.615269	0.792166	31.0237	0.701682	0.0971646	0.197056
Monilinia__003330	GO:0004852 (uroporphyrinogen-III synthase activity),GO:0006780 (uroporphyrinogen III biosynthetic process)	PF02602.15 (Uroporphyrinogen-III synthase HemD , 7e-43)	-	-	-	-	-	-	4.66665	-1.02365	0.342656	NA	6.1508	-0.277771	0.763599	0.940057	2.92018	-1.69279	0.259889	0.58466	12.4405	-0.20547	0.779046	0.940739	25.3913	0.405427	0.542691	0.740786	45.6249	0.461246	0.373394	0.523553
Monilinia__003340	-	-	-	-	-	-	-	-	0	NA	NA	NA	0.284527	1.11038	0.781736	NA	0.304122	1.83858	0.649615	NA	0	NA	NA	NA	0.178286	-0.304491	0.939382	NA	0.390988	-0.00528636	0.998094	NA
Monilinia__003350	GO:0006629 (lipid metabolic process),GO:0008374 (O-acyltransferase activity)	PF02450.15 (Lecithin:cholesterol acyltransferase , 2e-103)	-	-	PbPL (Plasmodium berghei, reduced virulence, 1.54e-06)	-	-	-	3.74038	1.1212	0.415084	NA	3.41951	0.684091	0.60946	0.882864	5.14931	2.43374	0.0447162	0.206104	16.4381	0.964319	0.121428	0.462966	24.9331	0.78077	0.241948	0.45922	29.1887	-0.295575	0.435954	0.584896
Monilinia__003360	GO:0005634 (nucleus),GO:0007076 (mitotic chromosome condensation)	PF12922.7 (non-SMC mitotic condensation complex subunit 1, N-term , 6.3e-64),PF12717.7 (non-SMC mitotic condensation complex subunit 1 , 2.2e-43)	-	-	-	-	-	0.668	6.6523	-1.44994	0.155056	NA	9.69905	-0.219173	0.794902	0.945067	5.80022	-0.556175	0.64968	0.862421	24.2903	-0.316157	0.511718	0.83788	56.112	0.612261	0.0841229	0.230758	82.6	0.160418	0.501293	0.642651
Monilinia__003370	GO:0004672 (protein kinase activity),GO:0005524 (ATP binding),GO:0006468 (protein phosphorylation)	PF00069.25 (Protein kinase domain , 2.2e-42),PF07714.17 (Protein tyrosine kinase , 1.1e-08),PF17667.1 (Fungal protein kinase , 0.00058)	-	-	FGSG_07855 (Fusarium graminearum, lethal, 0)	-	1.I.1.1.3 (Cyclin-dependent kinase 1 OS=Homo sapiens GN=CDK1 PE=1 SV=3)	-	3.1627	0.279594	0.845861	NA	3.97659	0.656896	0.57173	0.869468	1.58117	-0.708064	0.702659	NA	10.9004	-0.714382	0.304643	0.694386	23.493	0.158029	0.76206	0.883521	49.1106	0.629085	0.0606361	0.13635
Monilinia__003380	GO:0003735 (structural constituent of ribosome),GO:0006412 (translation),GO:0015934 (large ribosomal subunit)	PF00828.19 (Ribosomal proteins 50S-L15, 50S-L18e, 60S-L27A , 1.2e-20)	-	-	-	-	-	-	104.9	-0.166378	0.60114	0.950131	76.8203	-1.93786	3.35744e-08	1.29708e-06	50.8438	-1.73965	1.33521e-05	0.00027683	496.827	0.93465	0.000490276	0.00936576	1089.53	1.52223	1.85448e-06	3.18641e-05	1220.65	0.562252	0.0217686	0.0603429
Monilinia__003390	-	-	-	-	-	-	-	-	3.84875	0.15336	0.899964	NA	4.8238	0.47281	0.661822	0.905704	5.40706	1.65872	0.144564	0.429138	4.77369	3.16672	0.0174152	0.131953	9.19627	3.40718	0.00398589	0.0228219	10.8265	2.76644	0.0103614	0.032755
Monilinia__003400	GO:0004553 (hydrolase activity, hydrolyzing O-glycosyl compounds),GO:0005975 (carbohydrate metabolic process)	PF00457.17 (Glycosyl hydrolases family 11 , 3.3e-79)	GH11 (E:2e-74)	CBM60 (E:1.8e-05)	-	-	-	0.788	0	NA	NA	NA	0	NA	NA	NA	1.06443	3.63944	0.226973	NA	0.112914	-0.238096	0.95347	NA	0	NA	NA	NA	0	NA	NA	NA
Monilinia__003410	-	PF05593.14 (RHS Repeat , 0.00017)	-	-	-	-	-	-	5.76804	1.3013	0.226502	NA	25.481	3.81135	6.75851e-08	2.52036e-06	6.81234	2.27472	0.0293566	0.1533	4.24034	-1.05863	0.470528	0.81922	5.87191	-2.06754	0.0647947	0.192877	11.2949	-1.43144	0.0937933	0.192067
Monilinia__003420	-	-	-	-	-	-	-	-	2.38739	-0.461441	0.780893	NA	11.1748	2.7543	0.0018501	0.0229447	1.48523	-0.946764	0.652468	NA	6.6728	-0.0665559	0.937857	0.984104	15.6627	0.84262	0.165588	0.360747	40.086	1.62381	0.000188278	0.00103287
Monilinia__003430	GO:0016021 (integral component of membrane),GO:0055085 (transmembrane transport)	PF07690.16 (Major Facilitator Superfamily , 8e-30)	-	-	GzCCHC002 (Fusarium graminearum, unaffected pathogenicity, 1.11e-19)	-	2.A.1.14.17 (Pantothenate transporter liz1 - Schizosaccharomyces pombe (Fission yeast).)	-	0.114298	0.0252421	0.995064	NA	0.663438	2.26821	0.421756	NA	0	NA	NA	NA	1.94941	0.72677	0.643132	NA	96.921	6.31633	2.7342e-11	1.45115e-09	116.115	5.75759	6.35527e-11	1.06206e-09
Monilinia__003440	-	-	-	-	-	-	-	-	0.358582	1.54747	0.697464	NA	0.173129	0.516045	0.898438	NA	1.75231	4.35326	0.0411145	NA	0.488887	-0.354902	0.908164	NA	3.45384	2.7804	0.0743461	0.211918	8.10694	3.25809	0.00900807	0.0291074
Monilinia__003450	-	PF04666.13 (N-Acetylglucosaminyltransferase-IV (GnT-IV) conserved region , 0.00068)	GT54 (E:1.3e-06)	-	-	-	-	-	0.313679	1.37299	0.731623	NA	0.516558	1.91872	0.565438	NA	0.289759	1.78228	0.660045	NA	0	NA	NA	NA	0.120837	-0.858986	0.831957	NA	0.273023	-0.517677	0.893017	NA
Monilinia__003460	GO:0016787 (hydrolase activity),GO:0016831 (carboxy-lyase activity)	PF04909.14 (Amidohydrolase , 2.2e-17)	-	-	-	-	-	0.608	0	NA	NA	NA	0	NA	NA	NA	0	NA	NA	NA	0	NA	NA	NA	0	NA	NA	NA	0	NA	NA	NA
Monilinia__003470	GO:0005886 (plasma membrane)	PF06687.12 (SUR7/PalI family , 1.6e-21)	-	-	Rim9 (Ustilago maydis, unaffected pathogenicity, 1.31e-12)	-	-	0.505	2.47355	2.36803	0.188093	NA	8.48479	4.12489	0.00287106	0.0326644	6.26165	4.36517	0.00153636	0.0160628	6.60905	1.17015	0.359199	0.743418	7.90217	0.419891	0.696383	0.842449	8.82151	-1.05161	0.308898	0.461613
Monilinia__003480	-	-	-	-	-	-	-	-	1.03022	-0.184317	0.936593	NA	1.20975	0.0604731	0.977006	NA	2.56492	2.42308	0.136371	0.417199	4.2476	-1.85666	0.0978283	0.405997	6.46932	-2.58954	0.00697795	0.0356612	10.327	-3.89603	1.95545e-06	1.62497e-05
Monilinia__003490	GO:0000981 (DNA-binding transcription factor activity, RNA polymerase II-specific),GO:0005634 (nucleus),GO:0006355 (regulation of transcription, DNA-templated),GO:0006811 (ion transport),GO:0008270 (zinc ion binding)	PF11951.8 (Fungal specific transcription factor domain , 1.6e-06),PF00172.18 (Fungal Zn(2)-Cys(6) binuclear cluster domain , 1.6e-05)	-	-	FZC35 (Magnaporthe oryzae, unaffected pathogenicity, 1.17e-34)	-	-	-	1.14537	-1.7118	0.485402	NA	1.60164	-0.458863	0.812976	NA	1.49896	0.65464	0.757889	NA	0	NA	NA	NA	0	NA	NA	NA	0.326339	-0.253416	0.911454	NA
Monilinia__003500	-	PF00300.22 (Histidine phosphatase superfamily (branch 1) , 1.9e-05)	-	-	-	-	-	-	0	NA	NA	NA	0.653746	2.242	0.507227	NA	1.28177	3.90045	0.0955994	NA	0	NA	NA	NA	0	NA	NA	NA	0.105922	-1.87239	0.639677	NA
Monilinia__003510	-	PF01042.21 (Endoribonuclease L-PSP , 3.7e-25)	-	-	-	-	-	-	0.313679	1.37299	0.731623	NA	1.72846	3.70332	0.0620194	NA	1.9807	4.53774	0.0274795	NA	2.2553	-0.71911	0.679292	NA	2.9599	-1.90556	0.225714	0.438277	4.57086	-3.10278	0.0747534	0.160213
Monilinia__003520	-	-	-	-	-	-	-	-	0	NA	NA	NA	0.0948425	-0.222841	0.956448	NA	0	NA	NA	NA	0	NA	NA	NA	0	NA	NA	NA	0	NA	NA	NA
Monilinia__003530	-	-	-	-	-	-	-	-	0.35197	-2.63226	0.514826	NA	0.545743	-1.27748	0.700315	NA	0.547889	0.100072	0.975775	NA	4.08951	0.434828	0.724932	0.925321	7.71455	0.775319	0.449843	0.669577	13.2368	0.734563	0.295911	0.447478
Monilinia__003540	-	-	-	-	-	-	-	0.614	4.04439	-0.926943	0.409571	NA	4.64719	-0.724037	0.499294	0.841889	3.47967	-0.229566	0.860564	0.950864	18.84	0.53406	0.478295	0.820999	23.5792	-0.239585	0.769892	0.886873	30.178	-1.51329	0.0440513	0.105431
Monilinia__003550	GO:0031505 (fungal-type cell wall organization)	PF17056.5 (Killer toxin-resistance protein 1 , 1.4e-07)	-	-	-	-	-	0.787	1.14448	0.976795	0.659429	NA	0.837135	0.00630881	0.998078	NA	1.21032	1.75515	0.476435	NA	5.42277	-0.284796	0.789091	0.945938	6.92977	-1.27188	0.190761	0.393097	12.2923	-1.20994	0.0284723	0.0746695
Monilinia__003560	-	PF00135.28 (Carboxylesterase family , 2.3e-88)	CE10 (E:1.1e-32)	-	FGSG_03243 (Fusarium graminearum, reduced virulence, 4.22e-52)	-	-	-	3.9339	-0.779421	0.502468	NA	5.53607	0.0738403	0.947238	0.991194	4.04733	0.355359	0.775811	0.916529	14.674	-0.218388	0.762313	0.935315	23.6977	-0.266068	0.667098	0.823068	35.8123	-0.779749	0.189325	0.326042
Monilinia__003570	-	-	-	-	-	-	-	0.62	0.114298	0.0252421	0.995064	NA	0	NA	NA	NA	0.199063	1.03332	0.800087	NA	1.59979	-0.37347	0.88259	NA	2.58079	-0.419744	0.778918	0.890808	3.72964	-1.17468	0.336325	0.488551
Monilinia__003580	GO:0003712 (transcription coregulator activity),GO:0006357 (regulation of transcription by RNA polymerase II),GO:0016592 (mediator complex)	PF10744.9 (Mediator of RNA polymerase II transcription subunit 1 , 1.1e-114)	-	-	-	-	-	-	1.65754	1.69999	0.427522	NA	1.84729	1.72301	0.366184	NA	0.859192	1.1173	0.70976	NA	11.5386	0.44233	0.565518	0.862858	18.154	0.321788	0.618335	0.794016	43.3471	1.07606	0.0330607	0.0841717
Monilinia__003590	GO:0004356 (glutamate-ammonia ligase activity),GO:0006542 (glutamine biosynthetic process)	PF00120.24 (Glutamine synthetase, catalytic domain , 1.3e-13),PF03951.19 (Glutamine synthetase, beta-Grasp domain , 6.7e-14)	-	-	-	-	-	-	243.321	0.428326	0.0778836	0.504339	213.04	-0.18514	0.459114	0.818985	132.753	-0.287264	0.303527	0.63106	1182.59	0.402987	0.0798348	0.360197	1676.3	-0.00130165	0.995574	0.996965	2586.37	-0.398702	0.0340389	0.0861131
Monilinia__003600	-	-	-	-	-	-	-	-	3.46682	-1.318	0.338922	NA	3.26638	-2.32444	0.100202	0.416795	1.98448	-2.51801	0.226438	NA	17.7927	0.0380912	0.945854	0.986869	24.8768	-0.461731	0.303948	0.528842	60.8898	0.492948	0.109565	0.215466
Monilinia__003610	GO:0004674 (protein serine/threonine kinase activity),GO:0005524 (ATP binding),GO:0006468 (protein phosphorylation)	PF00069.25 (Protein kinase domain , 2.2e-75),PF07714.17 (Protein tyrosine kinase , 5.3e-39),PF16579.5 (Adenylate sensor of SNF1-like protein kinase , 1.5e-08),PF16579.5 (Adenylate sensor of SNF1-like protein kinase , 3.4e-11),PF08587.11 (Ubiquitin associated domain (UBA) , 1.5e-12),PF14531.6 (Kinase-like , 2.9e-07),PF01163.22 (RIO1 family , 0.00064)	-	-	foSNF1 (Fusarium oxysporum, reduced virulence, 0)	-	9.B.106.3.1 (Salt overly sensitive 2 OS=Arabidopsis thaliana GN=sos2 PE=4 SV=1)	-	11.9934	-0.322149	0.678511	0.950131	13.0587	-0.334489	0.610591	0.883159	9.12422	-0.0431165	0.960207	0.987495	21.5563	-0.359941	0.522302	0.84188	38.0297	-0.139991	0.760282	0.882978	61.9284	-0.373514	0.27629	0.427623
Monilinia__003620	GO:0000387 (spliceosomal snRNP assembly),GO:0003676 (nucleic acid binding),GO:0005685 (U1 snRNP),GO:0008270 (zinc ion binding)	PF06220.12 (U1 zinc finger , 1.1e-21)	-	-	-	-	-	-	5.40461	-1.81137	0.133499	NA	6.87214	-1.01176	0.305635	0.70705	3.74915	-1.8559	0.178979	0.480314	20.7496	-0.0517003	0.91668	0.978455	30.7917	-0.377381	0.355725	0.577609	53.7507	-0.388965	0.226524	0.371516
Monilinia__003630	-	PF01105.24 (emp24/gp25L/p24 family/GOLD , 2.3e-43)	-	-	-	-	9.B.188.1.2 (Transmembrane emp24 domain-containing protein 2 OS=Homo sapiens GN=TMED2 PE=1 SV=1)	0.852	20.0024	0.212025	0.744652	0.958507	16.3469	-0.715396	0.296919	0.696876	11.8113	-0.326517	0.68021	0.878395	47.8954	-0.352747	0.373674	0.754288	87.478	-0.030827	0.935599	0.973224	167.266	0.225268	0.386497	0.535934
Monilinia__003640	-	-	-	-	-	-	-	-	1.42308	-0.0762757	0.967556	NA	2.79336	1.24862	0.39055	0.777336	4.72026	2.95701	0.025824	0.139775	7.97205	1.24283	0.1286	0.476399	25.8996	2.47994	0.000202731	0.00192648	121.734	4.03929	4.56681e-15	1.27854e-13
Monilinia__003650	GO:0016021 (integral component of membrane),GO:0022857 (transmembrane transporter activity),GO:0055085 (transmembrane transport)	PF00083.24 (Sugar (and other) transporter , 1.3e-112),PF07690.16 (Major Facilitator Superfamily , 2.3e-14),PF07690.16 (Major Facilitator Superfamily , 2e-04)	-	-	MoST1 (Magnaporthe oryzae, unaffected pathogenicity, 1.16e-56)	-	2.A.1.1.38 (Sugar transporter STL1 - Saccharomyces cerevisiae (Baker's yeast).)	-	3.56645	-0.874984	0.470563	NA	22.8866	2.92032	2.68832e-05	0.000563917	18.9217	3.3479	2.28702e-06	6.14856e-05	7.71928	-3.14581	0.00156939	0.0230009	13.2802	-2.59084	4.29373e-05	0.00050683	24.413	-2.16542	4.56541e-07	4.29216e-06
Monilinia__003660	GO:0003676 (nucleic acid binding),GO:0005524 (ATP binding)	PF00270.29 (DEAD/DEAH box helicase , 1.8e-15),PF04851.15 (Type III restriction enzyme, res subunit , 4.1e-10),PF00271.31 (Helicase conserved C-terminal domain , 1.8e-07)	-	-	-	-	-	-	26.6532	0.436695	0.428921	0.88979	29.4064	0.480744	0.33413	0.73687	16.114	0.038291	0.952348	0.986316	44.6063	-0.678008	0.160059	0.53134	75.2848	-0.596026	0.110889	0.278443	131.305	-0.616699	0.0761953	0.162598
Monilinia__003670	GO:0016021 (integral component of membrane),GO:0022857 (transmembrane transporter activity),GO:0055085 (transmembrane transport)	PF00083.24 (Sugar (and other) transporter , 1.8e-102),PF07690.16 (Major Facilitator Superfamily , 2.9e-24)	-	-	iolT (Legionella pneumophila, reduced virulence, 2.14e-54)	-	2.A.1.1.8 (Myo-inositol transporter 1 - Saccharomyces cerevisiae (Baker's yeast).)	-	2.20987	-0.359662	0.848222	NA	3.48633	0.608019	0.682895	0.909527	1.14304	-1.47951	0.586998	NA	14.4935	-1.01954	0.192364	0.577184	24.2908	-0.957117	0.09009	0.241487	43.7065	-0.858016	0.0994593	0.200158
Monilinia__003680	-	PF02373.22 (JmjC domain, hydroxylase , 2.8e-08),PF10497.9 (Zinc-finger domain of monoamine-oxidase A repressor R1 , 6.6e-07)	-	-	GzJUM006 (Fusarium graminearum, unaffected pathogenicity, 0)	-	-	-	14.8072	-0.489774	0.519911	0.938961	16.2677	-0.484457	0.475458	0.8299	10.2985	-0.467753	0.593018	0.833738	20.2845	-0.5852	0.267252	0.661703	38.526	-0.116309	0.77991	0.891084	57.8944	-0.639765	0.0197318	0.0556591
Monilinia__003690	GO:0004659 (prenyltransferase activity),GO:0016021 (integral component of membrane)	PF01040.18 (UbiA prenyltransferase family , 2.7e-40)	-	-	-	-	9.B.241.2.5 (geranylgeranylglycerol-phosphate geranylgeranyltransferase [Natronobacterium gregoryi])	-	8.83857	0.552877	0.529978	NA	9.40565	0.453035	0.589611	0.878548	6.92107	0.795735	0.393105	0.70405	30.7257	-0.0824581	0.846196	0.95977	56.3335	0.223676	0.514134	0.717705	97.3714	0.194046	0.401211	0.55097
Monilinia__003700	GO:0016020 (membrane)	PF01284.23 (Membrane-associating domain , 7e-27)	-	-	Nce102 (Candida albicans, reduced virulence, 1.25e-25)	-	9.A.27.1.1 (Non-classical export protein 2 - Saccharomyces cerevisiae (Baker's yeast).)	-	24.1376	0.192576	0.806084	0.969949	30.1265	0.511423	0.377063	0.769501	18.6359	0.425212	0.498854	0.77821	18.5792	-2.07164	0.0230745	0.160553	26.8362	-3.60314	9.73301e-07	1.82081e-05	44.0897	-6.01287	1.87773e-22	9.89328e-21
Monilinia__003710	-	-	-	-	-	-	-	-	2.61206	-1.56722	0.346663	NA	2.63565	-2.27201	0.15453	0.52092	2.70723	-0.0751502	0.964233	0.988475	5.93261	-0.762599	0.450989	0.81022	11.7362	-0.128163	0.87555	0.943809	20.1865	-0.189362	0.768962	0.853814
Monilinia__003720	GO:0003743 (translation initiation factor activity),GO:0006413 (translational initiation)	PF01873.17 (Domain found in IF2B/IF5 , 1.2e-41)	-	-	-	-	-	-	21.3589	-0.40297	0.493435	0.927087	25.3741	-0.115735	0.822369	0.952983	19.331	0.345856	0.582963	0.82828	85.7273	0.454978	0.203664	0.592818	167.947	0.867366	0.01245	0.0568181	258.707	0.572657	0.0156265	0.0460063
Monilinia__003730	-	PF01987.17 (Mitochondrial biogenesis AIM24 , 7.9e-53)	-	-	-	-	-	-	2.87212	0.507044	0.732612	NA	5.69453	1.83141	0.117177	0.458821	6.54602	2.84099	0.0122692	0.0820125	15.5262	-0.568131	0.357115	0.741758	21.3136	-1.32898	0.00925739	0.0445256	36.6663	-1.4346	0.00042388	0.00211299
Monilinia__003740	-	-	-	-	-	-	-	-	0	NA	NA	NA	1.55891	3.49862	0.106746	NA	3.82976	5.45958	0.00183383	0.0183883	1.62827	3.58879	0.137912	NA	1.24076	2.47861	0.214908	NA	2.03901	2.38864	0.104236	0.207568
Monilinia__003750	-	-	-	-	-	-	-	-	8.15573	-0.474536	0.558309	NA	12.6393	0.549071	0.408773	0.785934	7.98835	0.504411	0.555962	0.814758	12.3546	-0.551384	0.464059	0.817881	22.0837	-0.283132	0.596032	0.779111	49.2341	0.389441	0.400535	0.550518
Monilinia__003760	GO:0000160 (phosphorelay signal transduction system)	PF01627.23 (Hpt domain , 3.9e-12)	-	-	MoYpd1p (Magnaporthe oryzae, loss of_pathogenicity, 9.8e-49)	-	-	-	15.2167	0.39172	0.542733	0.940606	14.2251	-0.0385715	0.95084	0.991374	6.29232	-1.5425	0.12529	0.396572	29.7543	-0.102673	0.81032	0.952799	52.9063	0.117342	0.745704	0.87432	79.9084	-0.333242	0.182365	0.317049
Monilinia__003770	-	PF05532.12 (CsbD-like , 1.4e-07)	-	-	-	-	-	-	47.0595	-0.155803	0.770812	0.964327	55.1411	0.0272861	0.953332	0.991374	33.1531	-0.158576	0.735679	0.900899	108.754	-0.829902	0.541426	0.85201	132.394	-2.73543	0.0313219	0.113631	231.1	-2.76202	0.013485	0.0407956
Monilinia__003780	-	PF01237.18 (Oxysterol-binding protein , 7.2e-58)	-	-	-	-	2.D.1.1.4 (Oxysterol-binding protein homolog 7 OS=Saccharomyces cerevisiae (strain ATCC 204508 / S288c) GN=OSH7 PE=1 SV=1)	-	3.42098	-1.05072	0.397454	NA	6.53376	0.582663	0.555883	0.863134	6.49114	1.54288	0.159974	0.45415	15.026	-0.98688	0.124284	0.468344	23.3674	-1.24591	0.0179701	0.0749887	37.2633	-1.76454	0.000255715	0.00135862
Monilinia__003790	-	-	-	-	-	-	-	-	8.01804	1.49073	0.121657	NA	8.17837	1.32766	0.220202	0.615237	7.4649	2.04532	0.0560017	0.238482	15.5214	-1.08722	0.290338	0.683709	22.6956	-1.74548	0.0108614	0.0510309	37.1601	-2.21859	0.00220378	0.00878616
Monilinia__003800	-	-	-	-	-	-	-	-	0.364531	1.56828	0.691733	NA	0	NA	NA	NA	0	NA	NA	NA	0.182202	0.46277	0.909185	NA	0.285924	0.352304	0.929266	NA	0.393484	0.0180724	0.9936	NA
Monilinia__003810	GO:0003824 (catalytic activity)	PF00501.28 (AMP-binding enzyme , 2.9e-68),PF13193.6 (AMP-binding enzyme C-terminal domain , 1.1e-05)	-	-	pqsA (Pseudomonas aeruginosa, reduced virulence, 1.61e-21)	-	4.C.1.1.7 (4-coumarate--CoA ligase 1 - Arabidopsis thaliana (Mouse-ear cress).)	-	0	NA	NA	NA	0	NA	NA	NA	0.90131	3.37421	0.245548	NA	0	NA	NA	NA	0	NA	NA	NA	0.278989	-0.479278	0.900977	NA
Monilinia__003820	GO:0004326 (tetrahydrofolylpolyglutamate synthase activity),GO:0005524 (ATP binding),GO:0009396 (folic acid-containing compound biosynthetic process)	PF08245.12 (Mur ligase middle domain , 0.00069)	-	-	-	-	-	-	0.35197	-2.63226	0.514826	NA	0.484013	-1.93122	0.580178	NA	0.906194	1.20404	0.657465	NA	0.408031	1.5986	0.662856	NA	0	NA	NA	NA	1.0953	1.49229	0.349123	0.500907
Monilinia__003830	GO:0016021 (integral component of membrane),GO:0055085 (transmembrane transport)	PF07690.16 (Major Facilitator Superfamily , 8.9e-50),PF00083.24 (Sugar (and other) transporter , 3.5e-17),PF05977.13 (Transmembrane secretion effector , 2.6e-06),PF05631.14 (Sugar-tranasporters, 12 TM , 0.00043)	-	-	CaMDR1 (Candida albicans, reduced virulence, 6.26e-18)	-	2.A.1.2.31 (Uncharacterized transporter YIL121W - Saccharomyces cerevisiae (Baker's yeast).)	-	0	NA	NA	NA	0	NA	NA	NA	0	NA	NA	NA	0	NA	NA	NA	0.0574491	-1.65127	0.685716	NA	0	NA	NA	NA
Monilinia__003840	-	PF00012.20 (Hsp70 protein , 3.5e-09)	-	-	-	-	1.A.33.1.2 (Chaperone protein dnaK - Escherichia coli.)	-	8.86693	0.2293	0.776569	NA	11.2565	0.588756	0.401369	0.784027	3.92783	-1.36124	0.263612	0.589941	11.8143	0.245708	0.802689	0.951858	16.8901	-0.172152	0.833811	0.919683	29.38	-0.1945	0.812702	0.885279
Monilinia__003850	-	PF13540.6 (Regulator of chromosome condensation (RCC1) repeat , 3.7e-05),PF00415.18 (Regulator of chromosome condensation (RCC1) repeat , 0.00037)	-	-	Zt89160 (Zymoseptoria tritici, increased virulence_(hypervirulence), 2.8e-20)	-	1.I.1.1.3 (Serine/threonine-protein kinase Nek9 OS=Homo sapiens GN=NEK9 PE=1 SV=2)	-	1.1071	1.67072	0.499638	NA	0.888745	1.00171	0.697327	NA	1.38103	2.75502	0.219478	NA	4.4683	-0.369839	0.747057	0.933887	8.14631	-0.0485608	0.958232	0.981521	12.7437	-0.413332	0.588791	0.720161
Monilinia__003860	GO:0004298 (threonine-type endopeptidase activity),GO:0006511 (ubiquitin-dependent protein catabolic process),GO:0019773 (proteasome core complex, alpha-subunit complex)	PF00227.26 (Proteasome subunit , 2.5e-32),PF00227.26 (Proteasome subunit , 8.3e-22),PF10584.9 (Proteasome subunit A N-terminal signature , 3.1e-10)	-	-	-	-	-	-	26.0587	-0.591255	0.338787	0.845529	32.0485	-0.215077	0.704856	0.916866	15.7896	-1.24435	0.086491	0.321826	60.6966	-0.219039	0.52141	0.841517	120.976	0.326465	0.327214	0.550495	227.267	0.502033	0.0085709	0.0279327
Monilinia__003870	GO:0008270 (zinc ion binding)	PF12906.7 (RING-variant domain , 1.5e-08)	-	-	MoVPR (Magnaporthe oryzae, reduced virulence, 9.68e-05)	-	-	-	3.35243	-1.45246	0.262742	NA	4.83758	-0.276708	0.80156	0.948464	5.22091	1.0227	0.337172	0.660507	8.02482	-0.421822	0.601595	0.880968	15.0151	-0.0123652	0.984716	0.992497	30.6344	0.439201	0.299921	0.452007
Monilinia__003880	GO:0004476 (mannose-6-phosphate isomerase activity),GO:0005975 (carbohydrate metabolic process),GO:0008270 (zinc ion binding),GO:0009298 (GDP-mannose biosynthetic process)	PF01238.21 (Phosphomannose isomerase type I , 2.1e-17),PF01238.21 (Phosphomannose isomerase type I , 2.1e-45)	-	-	MAN1 (Cryptococcus neoformans, reduced virulence, 1.86e-68)	-	-	-	3.1583	0.0360337	0.979868	NA	3.7499	0.264288	0.830977	0.956614	2.70214	0.572738	0.708334	0.887776	1.88779	1.58514	0.447678	NA	2.27996	0.939627	0.572404	0.76317	3.15218	0.362244	0.784162	0.863699
Monilinia__003890	GO:0016021 (integral component of membrane),GO:0016757 (transferase activity, transferring glycosyl groups)	PF05637.12 (galactosyl transferase GMA12/MNN10 family , 5e-72)	GT34 (E:4e-75)	-	MNN11 (Candida glabrata, unaffected pathogenicity, 2.97e-18)	-	-	0.497	7.61555	1.21591	0.208714	NA	7.26187	0.929331	0.325626	0.727345	3.33473	-0.022918	0.986371	0.995448	18.8935	-0.876033	0.11578	0.449434	38.9694	-0.0950141	0.802947	0.903024	67.3995	-0.127939	0.625567	0.748254
Monilinia__003900	GO:0016831 (carboxy-lyase activity),GO:0019752 (carboxylic acid metabolic process),GO:0030170 (pyridoxal phosphate binding)	PF00282.19 (Pyridoxal-dependent decarboxylase conserved domain , 7.9e-18),PF00266.19 (Aminotransferase class-V , 3.1e-07)	-	-	BPSS2021 (Burkholderia pseudomallei, reduced virulence, 2.5e-107)	-	-	-	28.9147	-1.1904	0.015545	0.178467	46.9769	0.165958	0.667942	0.908307	23.5635	-0.555577	0.33244	0.655829	65.5581	0.227245	0.458848	0.815708	88.4589	-0.360907	0.223163	0.435685	172.211	-0.03414	0.8675	0.919235
Monilinia__003910	-	-	-	-	-	-	5.B.2.3.2 (Uncharacterized protein OS=Hypocrea virens (strain Gv29-8 / FGSC 10586) GN=TRIVIDRAFT_40035 PE=4 SV=1)	0.463	0	NA	NA	NA	0.156573	0.420748	0.917229	NA	0	NA	NA	NA	0	NA	NA	NA	0	NA	NA	NA	0	NA	NA	NA
Monilinia__003920	GO:0016021 (integral component of membrane),GO:0055085 (transmembrane transport)	PF07690.16 (Major Facilitator Superfamily , 6.1e-41),PF00083.24 (Sugar (and other) transporter , 2.5e-14),PF06779.14 (Uncharacterised MFS-type transporter YbfB , 2.8e-07)	-	-	CgTpo1_2 (Candida glabrata, reduced virulence, 2.12e-60)	-	2.A.1.2.86 (Pc21g09220 protein OS=Penicillium chrysogenum (strain ATCC 28089 / DSM 1075 / Wisconsin 54-1255) GN=Pc21g09220 PE=4 SV=1)	-	0.782769	2.68128	0.35933	NA	0.758281	2.46908	0.354666	NA	0	NA	NA	NA	5.44996	1.47695	0.13388	0.487198	5.42449	0.366303	0.690194	0.838252	9.51795	0.368815	0.629027	0.75109
Monilinia__003930	GO:0006508 (proteolysis),GO:0008236 (serine-type peptidase activity),GO:0016491 (oxidoreductase activity)	PF05577.12 (Serine carboxypeptidase S28 , 1.8e-12),PF05577.12 (Serine carboxypeptidase S28 , 2.6e-34),PF00264.20 (Common central domain of tyrosinase , 1e-06)	-	-	FGSG_04510 (Fusarium graminearum, unaffected pathogenicity, 2.27e-12)	-	-	-	0.10456	0.0252421	0.995064	NA	0	NA	NA	NA	0	NA	NA	NA	0.344174	-1.19988	0.763493	NA	0.924059	0.309379	0.88135	NA	1.46792	0.0695606	0.962976	0.979062
Monilinia__003940	GO:0016021 (integral component of membrane),GO:0055085 (transmembrane transport)	PF07690.16 (Major Facilitator Superfamily , 1.3e-25)	-	-	FVEG_12533 (Fusarium verticillioides, unaffected pathogenicity, 7.02e-08)	-	2.A.1.2.33 (Protein HOL1 - Saccharomyces cerevisiae (Baker's yeast).)	-	0.209119	0.794112	0.84455	NA	0	NA	NA	NA	0.144879	1.03332	0.800087	NA	0	NA	NA	NA	0.120837	-0.858986	0.831957	NA	0.14123	-1.45924	0.713655	NA
Monilinia__003950	-	PF16016.5 (VAD1 Analog of StAR-related lipid transfer domain , 4e-37),PF02893.20 (GRAM domain , 6.6e-22)	-	-	Moatg26 (Magnaporthe oryzae, unaffected pathogenicity, 0.000415)	-	9.B.198.2.3 (Membrane-anchored lipid-binding protein LAM5 OS=Saccharomyces cerevisiae (strain ATCC 204508 / S288c) GN=LAM5 PE=1 SV=2)	-	11.9785	0.0114681	0.988058	0.998051	12.1991	-0.236191	0.782727	0.945067	5.0921	-2.13082	0.0781218	0.301221	38.0275	-0.700103	0.150771	0.517075	60.7979	-0.823668	0.075681	0.214584	101.309	-1.04179	0.0158223	0.0465287
Monilinia__003960	-	-	-	-	-	-	-	0.598	7.4667	-0.528468	0.555125	NA	8.64677	-0.324174	0.681453	0.909527	4.66488	-0.963522	0.383725	0.695794	19.4786	0.26944	0.634204	0.898053	30.7009	0.142201	0.770292	0.886873	46.1612	-0.316346	0.448062	0.595767
Monilinia__003970	GO:0004594 (pantothenate kinase activity),GO:0005524 (ATP binding),GO:0015937 (coenzyme A biosynthetic process)	PF03630.14 (Fumble , 3.7e-147)	-	-	-	-	-	-	8.72121	-0.867643	0.284487	NA	11.812	-0.126657	0.850106	0.961738	9.3273	0.451463	0.581725	0.827831	25.803	0.26637	0.597461	0.88027	47.7157	0.555684	0.146442	0.334053	71.6631	0.152796	0.566114	0.700214
Monilinia__003980	GO:0004190 (aspartic-type endopeptidase activity),GO:0006508 (proteolysis)	PF00026.23 (Eukaryotic aspartyl protease , 3.8e-25)	-	-	sap3 (Candida albicans, reduced virulence / unaffected_pathogenicity, 5.57e-20)	-	8.A.32.1.4 (Gastricsin OS=Homo sapiens OX=9606 GN=PGC PE=1 SV=1)	0.462	0	NA	NA	NA	0.156573	0.420748	0.917229	NA	0	NA	NA	NA	0	NA	NA	NA	0	NA	NA	NA	0	NA	NA	NA
Monilinia__003990	GO:0003824 (catalytic activity),GO:0050662 (coenzyme binding)	PF01370.21 (NAD dependent epimerase/dehydratase family , 2.6e-05)	-	-	-	-	-	-	5.78921	1.21988	0.223854	NA	14.9159	2.79612	0.000186856	0.00322641	8.00849	2.47037	0.0129511	0.0848323	2.20081	-1.73742	0.23435	NA	3.54612	-1.8907	0.183612	0.383551	6.72503	-1.42251	0.0454225	0.108099
Monilinia__004000	-	-	-	-	-	-	-	-	14.0093	0.267999	0.703762	0.950857	26.9666	1.57209	0.00579466	0.0582721	10.4444	0.411428	0.621765	0.851845	17.8525	-0.116602	0.835123	0.958065	26.3013	-0.471877	0.348038	0.569164	52.7042	-0.0490138	0.869057	0.920242
Monilinia__004010	-	-	-	-	-	-	-	-	0.209119	0.794112	0.84455	NA	0.476582	1.83837	0.593256	NA	0.44182	2.37871	0.534606	NA	1.23416	0.517732	0.802239	NA	1.77259	0.118202	0.947507	0.978166	2.90421	-0.0132217	0.991839	0.994855
Monilinia__004020	-	PF05551.11 (Zinc-binding loop region of homing endonuclease , 6.8e-11)	-	-	-	-	-	-	0	NA	NA	NA	0	NA	NA	NA	0	NA	NA	NA	0	NA	NA	NA	0	NA	NA	NA	0	NA	NA	NA
Monilinia__004030	-	-	-	-	-	-	-	-	0	NA	NA	NA	0.189685	0.605639	0.880785	NA	0	NA	NA	NA	0.112914	-0.238096	0.95347	NA	0	NA	NA	NA	0.296237	-0.396369	0.863941	NA
Monilinia__004040	GO:0005515 (protein binding)	PF12937.7 (F-box-like , 1.8e-07)	-	-	-	-	-	-	12.1686	0.188893	0.79545	0.969321	9.81547	-0.766344	0.302412	0.703009	7.63789	-0.101967	0.913301	0.972434	28.8005	0.599465	0.166907	0.542922	53.0979	0.86022	0.0227545	0.0905757	105.687	1.13454	6.38145e-06	4.77948e-05
Monilinia__004050	-	PF04938.12 (Survival motor neuron (SMN) interacting protein 1 (SIP1) , 5.5e-09)	-	-	-	-	-	-	0.323417	1.4126	0.72402	NA	0.653746	2.242	0.507227	NA	0.199063	1.03332	0.800087	NA	5.80642	0.725755	0.50089	0.830951	9.27638	0.656986	0.385241	0.608578	16.1109	0.63346	0.268208	0.417843
Monilinia__004060	-	PF08591.10 (Ribonucleotide reductase inhibitor , 3e-26)	-	-	-	-	-	-	3.6398	-2.16302	0.113409	NA	7.65383	0.447455	0.605705	0.881669	2.57951	-2.15258	0.209868	0.519977	8.11251	0.220415	0.791427	0.946672	12.3332	-0.00172454	0.997999	0.998418	30.5135	0.828335	0.0541678	0.124348
Monilinia__004070	-	PF13344.6 (Haloacid dehalogenase-like hydrolase , 3.7e-26),PF13242.6 (HAD-hyrolase-like , 4.3e-18)	-	-	-	-	-	0.572	1.57845	0.865175	0.639704	NA	1.96354	1.117	0.503249	NA	1.46399	1.41099	0.483394	NA	19.5207	0.378869	0.531501	0.845705	23.0367	-0.622436	0.240654	0.45737	41.2244	-0.568953	0.124439	0.237873
Monilinia__004080	GO:0005198 (structural molecule activity),GO:0006886 (intracellular protein transport),GO:0016192 (vesicle-mediated transport),GO:0030126 (COPI vesicle coat)	PF01602.20 (Adaptin N terminal region , 4e-114),PF08752.10 (Coatomer gamma subunit appendage platform subdomain , 3e-58),PF16381.5 (Coatomer subunit gamma-1 C-terminal appendage platform , 9.9e-34),PF13646.6 (HEAT repeats , 9.1e-12)	-	-	-	NoxR (E:0.00033)	-	-	51.1957	0.0110419	0.977258	0.998051	45.0354	-0.714226	0.0859369	0.38465	29.6646	-0.579182	0.244691	0.565552	134.896	-0.796125	0.00347973	0.0410023	268.78	-0.139989	0.522014	0.723588	458.811	-0.215188	0.098658	0.199074
Monilinia__004090	GO:0008654 (phospholipid biosynthetic process),GO:0016020 (membrane),GO:0016780 (phosphotransferase activity, for other substituted phosphate groups)	PF01066.21 (CDP-alcohol phosphatidyltransferase , 2e-17)	-	-	-	-	4.F.1.1.2 (Choline/ethanolaminephosphotransferase 1 OS=Arabidopsis thaliana GN=AAPT1 PE=1 SV=1)	-	24.2318	-0.00818326	0.995121	0.998051	26.5654	-0.0645056	0.909583	0.979746	17.6057	0.0473619	0.946243	0.984978	75.5831	-0.351838	0.579303	0.868886	101.997	-1.12542	0.0202833	0.0827084	157.433	-1.81021	0.000465098	0.00228839
Monilinia__004100	GO:0004650 (polygalacturonase activity),GO:0005975 (carbohydrate metabolic process)	PF00295.17 (Glycosyl hydrolases family 28 , 7.9e-40)	GH28 (E:8.4e-62)	-	PGX1 (Cochliobolus carbonum, unaffected pathogenicity, 2.19e-43)	-	-	0.656	0.580567	-0.795692	0.812103	NA	2.84637	2.41136	0.150602	0.516101	0.55507	0.127437	0.971392	NA	1.4678	-0.792344	0.721966	NA	2.24018	-1.11735	0.559195	0.75294	3.16035	-2.59118	0.23032	0.376116
Monilinia__004110	GO:0003700 (DNA-binding transcription factor activity),GO:0006355 (regulation of transcription, DNA-templated)	PF00170.21 (bZIP transcription factor , 1.6e-05),PF08601.10 (Transcription factor PAP1 , 0.00022)	-	-	GzbZIP020 (Fusarium graminearum, unaffected pathogenicity, 1.56e-96)	-	-	-	3.31288	2.85038	0.0704678	NA	0.908557	0.28159	0.909915	NA	0.844829	1.08713	0.693285	NA	8.83253	0.356132	0.66698	0.910099	14.5709	0.378979	0.573796	0.764245	29.9611	0.803475	0.0844448	0.17674
Monilinia__004120	-	-	-	-	-	-	-	-	0	NA	NA	NA	0	NA	NA	NA	0	NA	NA	NA	0	NA	NA	NA	0	NA	NA	NA	0	NA	NA	NA
Monilinia__004130	-	-	-	-	-	-	-	-	0	NA	NA	NA	0	NA	NA	NA	0	NA	NA	NA	0	NA	NA	NA	0	NA	NA	NA	0	NA	NA	NA
Monilinia__004140	GO:0016020 (membrane),GO:0022857 (transmembrane transporter activity),GO:0055085 (transmembrane transport)	PF13520.6 (Amino acid permease , 1.1e-43),PF00324.21 (Amino acid permease , 4.5e-18)	-	-	bcaP (Staphylococcus aureus, unaffected pathogenicity / reduced_virulence, 3.8e-05)	-	2.A.3.4.6 (Uncharacterized amino-acid permease C9.10 - Schizosaccharomyces pombe (Fission yeast).)	-	21.9826	1.42096	0.0134268	0.161277	12.6324	-0.0600951	0.93161	0.987005	20.3311	1.94531	0.00251878	0.0237007	56.8125	-0.0798607	0.847898	0.95977	109.39	0.356271	0.32532	0.548839	230.715	0.797309	0.00987843	0.0315039
Monilinia__004150	GO:0000139 (Golgi membrane),GO:0015165 (pyrimidine nucleotide-sugar transmembrane transporter activity),GO:0016021 (integral component of membrane),GO:0090481 (pyrimidine nucleotide-sugar transmembrane transport)	PF04142.15 (Nucleotide-sugar transporter , 1.7e-16)	-	-	-	-	2.A.7.12.9 (Putative uncharacterized protein - Caenorhabditis elegans.)	-	1.87026	1.92655	0.34211	NA	1.16412	0.820733	0.704298	NA	0.688692	0.727761	0.808085	NA	1.84952	-2.88937	0.17416	NA	3.47234	-1.70777	0.199309	0.404316	5.74566	-2.0931	0.0469421	0.111193
Monilinia__004160	GO:0016787 (hydrolase activity)	PF00149.28 (Calcineurin-like phosphoesterase , 6.7e-36),PF16891.5 (Serine-threonine protein phosphatase N-terminal domain , 3e-15)	-	-	GlcA (Aspergillus fumigatus, lethal, 2e-146)	-	-	-	7.32475	0.32183	0.741488	NA	11.235	1.0527	0.179616	0.563728	9.60554	1.65969	0.0796999	0.304904	30.0353	-0.0797208	0.853863	0.961139	60.9469	0.48973	0.159174	0.352544	107.972	0.520186	0.0221754	0.061304
Monilinia__004170	GO:0005886 (plasma membrane)	PF06687.12 (SUR7/PalI family , 5.5e-35)	-	-	-	-	1.H.1.4.3 (Putative uncharacterized protein OS=Aspergillus niger (strain ATCC 1015 / CBS 113.46 / FGSC A1144 / LSHB Ac4 / NCTC 3858a / NRRL 328 / USDA 3528.7) GN=ASPNIDRAFT_199857 PE=4 SV=1)	-	12.3201	0.280836	0.690128	0.950552	11.4189	-0.163927	0.819651	0.951475	19.982	2.02561	0.00251243	0.0236865	31.4168	0.0126359	0.978855	0.994016	78.3467	1.02927	0.0819359	0.226668	70.8368	-0.818914	0.0233521	0.063915
Monilinia__004180	-	-	-	-	-	-	-	-	0.209119	0.794112	0.84455	NA	0	NA	NA	NA	0	NA	NA	NA	0.182202	0.46277	0.909185	NA	0.203381	-0.135121	0.973008	NA	0.253228	-0.631403	0.872883	NA
Monilinia__004190	-	-	-	-	-	-	-	-	0	NA	NA	NA	0.0782864	-0.222841	0.956448	NA	0	NA	NA	NA	0	NA	NA	NA	0.165087	-0.468694	0.907082	NA	0.179956	-1.11026	0.686934	NA
Monilinia__004200	-	PF14420.6 (Clr5 domain , 3.1e-13)	-	-	-	-	-	-	1.02736	-1.17064	0.637408	NA	1.68633	0.117837	0.948607	NA	3.12675	2.28646	0.184129	0.486208	0	NA	NA	NA	0.540815	1.27562	0.630236	NA	0.727575	0.90209	0.776989	NA
Monilinia__004210	-	-	-	-	-	-	-	-	0	NA	NA	NA	0	NA	NA	NA	0	NA	NA	NA	0	NA	NA	NA	0	NA	NA	NA	0.661404	0.762318	0.821613	NA
Monilinia__004220	-	PF14420.6 (Clr5 domain , 1e-11)	-	-	-	-	-	-	0.129986	0.0252421	0.995064	NA	0	NA	NA	NA	0	NA	NA	NA	0.769744	1.0742	0.728841	NA	1.28587	1.09932	0.595561	NA	1.54765	0.253322	0.88254	0.929976
Monilinia__004230	GO:0016616 (oxidoreductase activity, acting on the CH-OH group of donors, NAD or NADP as acceptor),GO:0055114 (oxidation-reduction process)	PF00180.20 (Isocitrate/isopropylmalate dehydrogenase , 7.7e-99)	-	-	LEU2 (Saccharomyces cerevisiae, reduced virulence, 2.33e-44)	-	-	-	23.8942	-0.0781567	0.877056	0.979851	25.71	-0.141842	0.775381	0.942675	17.0288	-0.0436829	0.942075	0.983674	161.112	0.737059	0.00545149	0.0578442	325.126	1.18143	0.000426064	0.00362782	441.263	0.616385	0.000263274	0.00139211
Monilinia__004240	-	-	-	-	-	-	-	0.804	14.9337	-0.954738	0.160646	0.705928	17.7691	-0.641534	0.309851	0.710461	8.73076	-1.85623	0.0395331	0.190577	39.5454	-0.718638	0.11228	0.440294	88.0929	0.236834	0.506003	0.711862	158.943	0.302389	0.226723	0.371682
Monilinia__004250	-	-	-	-	-	-	-	-	3.78456	0.589963	0.650832	NA	4.95652	1.05454	0.386094	0.774551	2.46771	0.381425	0.825486	0.937778	9.98054	0.794258	0.320494	0.710157	13.1723	0.242929	0.697426	0.842891	25.4439	0.49888	0.255588	0.404579
Monilinia__004260	-	-	-	-	-	-	-	-	5.76099	0.407544	0.678893	NA	5.13353	-0.15347	0.877082	0.97092	4.28968	0.544976	0.642902	0.859486	27.4713	0.0126879	0.978152	0.994016	69.0391	1.05207	0.0117921	0.0544046	107.396	0.801911	0.00213381	0.00856255
Monilinia__004270	GO:0005525 (GTP binding),GO:0005730 (nucleolus)	PF08153.12 (NGP1NT (NUC091) domain , 5.5e-49),PF01926.23 (50S ribosome-binding GTPase , 5.3e-13),PF02421.18 (Ferrous iron transport protein B , 0.00078)	-	-	-	-	-	-	2.51547	2.43038	0.204928	NA	3.26417	2.67068	0.0847826	0.381949	7.48124	4.64882	0.000460853	0.00604545	53.9017	1.62819	0.00174956	0.0247848	105.39	1.94941	7.01632e-05	0.000776972	131.792	1.30027	0.0137134	0.0414185
Monilinia__004280	GO:0005524 (ATP binding),GO:0016307 (phosphatidylinositol phosphate kinase activity),GO:0046488 (phosphatidylinositol metabolic process),GO:0046872 (metal ion binding)	PF01504.18 (Phosphatidylinositol-4-phosphate 5-Kinase , 1.6e-24),PF00118.24 (TCP-1/cpn60 chaperonin family , 2.7e-27),PF01363.21 (FYVE zinc finger , 4.1e-11)	-	-	VPS27 (Cryptococcus neoformans, loss of_pathogenicity, 6.48e-08)	-	-	-	14.1763	-0.321122	0.654735	0.950131	18.7235	0.228421	0.696109	0.914541	15.486	0.858744	0.193362	0.499718	32.4453	-0.163855	0.70202	0.920408	48.8663	-0.45183	0.228514	0.441289	103.762	0.124723	0.609763	0.735556
Monilinia__004290	-	-	-	-	-	-	-	-	2.37792	-1.52128	0.327629	NA	2.56707	-1.67716	0.262444	NA	1.23299	-3.76143	0.112989	NA	3.80516	0.421314	0.721132	0.925321	9.39255	1.30717	0.11647	0.287167	12.6145	0.717239	0.264318	0.413908
Monilinia__004300	-	PF04321.17 (RmlD substrate binding domain , 9.6e-15),PF01370.21 (NAD dependent epimerase/dehydratase family , 3.8e-13),PF16363.5 (GDP-mannose 4,6 dehydratase , 5.1e-05),PF02719.15 (Polysaccharide biosynthesis protein , 0.00016)	-	-	VdNRS/ER (Verticillium dahliae, loss of_pathogenicity, 0)	-	-	-	134.667	0.109217	0.716989	0.953323	136.82	-0.103019	0.739475	0.930113	60.7343	-1.60848	0.00012813	0.00201588	359.44	-0.997649	7.69705e-05	0.0022464	561.679	-1.23927	2.68791e-08	7.86077e-07	938.831	-1.48672	1.9286e-20	9.03226e-19
Monilinia__004310	-	PF14308.6 (X-domain of DnaJ-containing , 6.5e-77),PF00226.31 (DnaJ domain , 1.6e-25)	-	-	Dnj1 (Fusarium oxysporum, reduced virulence, 6.38e-12)	-	1.P.1.1.1 (DnaJ homolog subfamily B member 12 OS=Homo sapiens GN=DNAJB12 PE=1 SV=4)	-	18.4471	-0.954689	0.0991592	0.561028	21.719	-0.651167	0.216815	0.611179	14.6074	-0.499774	0.481506	0.766431	65.0482	0.332146	0.343278	0.72974	113.519	0.480594	0.114506	0.284182	185.683	0.310597	0.154002	0.279391
Monilinia__004320	GO:0004310 (farnesyl-diphosphate farnesyltransferase activity),GO:0006696 (ergosterol biosynthetic process),GO:0016021 (integral component of membrane),GO:0051996 (squalene synthase activity)	PF00494.19 (Squalene/phytoene synthase , 2.6e-36)	-	-	-	-	-	-	22.009	0.236395	0.659021	0.950131	20.0464	-0.272501	0.622643	0.890542	15.2623	0.230042	0.732679	0.899991	51.0509	0.238368	0.500616	0.830742	78.5805	0.0555272	0.850293	0.928429	164.299	0.513785	0.0164552	0.0481471
Monilinia__004330	-	PF03151.16 (Triose-phosphate Transporter family , 3e-06)	-	-	-	-	2.A.7.9.10 (Solute carrier family 35 member E3 OS=Mus musculus GN=Slc35e3 PE=2 SV=1)	0.548	4.29432	-0.148942	0.898051	NA	3.40649	-1.45346	0.258625	0.659406	2.35826	-1.07826	0.514979	0.787276	6.51605	0.34996	0.71777	0.925321	7.0592	-1.04711	0.251413	0.47037	12.9279	-0.800399	0.182999	0.317932
Monilinia__004340	GO:0005524 (ATP binding),GO:0016020 (membrane),GO:0016887 (ATPase activity)	PF01061.24 (ABC-2 type transporter , 1.7e-37),PF00005.27 (ABC transporter , 5.3e-24),PF12698.7 (ABC-2 family transporter protein , 7.8e-05)	-	-	GcABC-G1 (Grosmannia clavigera, reduced virulence, 3.63e-42)	-	3.A.1.204.9 (Probable ATP-dependent permease OS=Saccharomyces cerevisiae GN=ADP1 PE=1 SV=2)	0.749	18.6258	-0.0366056	0.955592	0.993887	20.4987	-0.00699363	0.991296	0.996678	13.2438	0.00845427	0.991253	0.997765	59.2386	0.22871	0.533142	0.847154	80.9492	-0.315629	0.354934	0.57693	145.192	-0.25289	0.285551	0.437142
Monilinia__004350	GO:0003824 (catalytic activity),GO:0009058 (biosynthetic process),GO:0030170 (pyridoxal phosphate binding)	PF00155.21 (Aminotransferase class I and II , 1e-45),PF00266.19 (Aminotransferase class-V , 2.4e-07),PF01053.20 (Cys/Met metabolism PLP-dependent enzyme , 0.00011)	-	-	Vatr2 (Clavibacter michiganensis, reduced virulence, 1.82e-19)	-	-	-	2.5816	3.22982	0.0706087	NA	2.99657	3.34379	0.0499773	0.284299	1.13497	2.42162	0.340916	NA	18.3347	-0.316266	0.594855	0.87883	33.0811	-0.0315824	0.946468	0.97802	58.9045	0.0238126	0.946707	0.968145
Monilinia__004360	-	-	-	-	-	-	-	-	0.259971	1.06728	0.790917	NA	0	NA	NA	NA	0	NA	NA	NA	0.72881	2.44153	0.502486	NA	0	NA	NA	NA	0.423638	0.126494	0.955562	NA
Monilinia__004370	-	PF06985.11 (Heterokaryon incompatibility protein (HET) , 2.9e-27)	-	-	-	-	-	-	0	NA	NA	NA	0	NA	NA	NA	0	NA	NA	NA	0.684713	0.793423	0.772168	NA	0.363402	-3.57482	0.380987	NA	1.32181	-0.139397	0.929377	0.95753
Monilinia__004380	GO:0005515 (protein binding)	PF00856.28 (SET domain , 1.6e-05)	-	-	-	-	-	-	0	NA	NA	NA	0	NA	NA	NA	0	NA	NA	NA	0.182202	0.46277	0.909185	NA	0.368468	0.716708	0.849011	NA	0.310827	-0.322925	0.930287	NA
Monilinia__004390	-	-	-	-	-	-	-	-	0	NA	NA	NA	0.326873	1.2246	0.759505	NA	0.152061	1.03332	0.800087	NA	0.235748	0.784978	0.845465	NA	0.114898	-0.908317	0.82259	NA	0.405578	0.057285	0.977943	NA
Monilinia__004400	GO:0006816 (calcium ion transport),GO:0015369 (calcium:proton antiporter activity),GO:0016021 (integral component of membrane),GO:0055085 (transmembrane transport)	PF01699.24 (Sodium/calcium exchanger protein , 8.2e-13),PF01699.24 (Sodium/calcium exchanger protein , 4.1e-15)	-	-	Vacuolar_calcium_ion_transporter (Magnaporthe oryzae, unaffected pathogenicity, 1e-66)	-	2.A.19.2.4 (Low affinity calcium antiporter CAX2 - Arabidopsis thaliana (Mouse-ear cress).)	-	1.42014	1.39924	0.527803	NA	1.74512	1.59477	0.385883	NA	1.84402	2.47339	0.20239	NA	8.87825	-2.90345	0.000567607	0.0104017	13.9822	-3.60486	5.05801e-05	0.000583585	23.1692	-5.27035	5.51518e-21	2.64833e-19
Monilinia__004410	GO:0004185 (serine-type carboxypeptidase activity),GO:0006508 (proteolysis)	PF00450.22 (Serine carboxypeptidase , 1.4e-72)	-	-	-	-	-	0.781	39.1938	-1.55548	0.00274466	0.0483339	40.9339	-1.8322	6.6831e-06	0.000160934	21.7669	-3.99743	3.73015e-08	1.67446e-06	104.386	0.383155	0.34323	0.72974	215.36	0.917766	0.00239924	0.0152129	529.711	1.6134	8.48207e-08	9.02141e-07
Monilinia__004420	-	-	-	-	-	-	-	-	12.9845	0.96286	0.155847	0.69818	10.0127	0.115638	0.875584	0.970261	5.45721	-0.401823	0.724886	0.896353	29.3654	0.425867	0.39527	0.769015	41.6736	0.0162287	0.974673	0.990083	65.9305	-0.295485	0.423457	0.572354
Monilinia__004430	-	PF02755.15 (RPEL repeat , 0.00055),PF02755.15 (RPEL repeat , 7.6e-09),PF02755.15 (RPEL repeat , 8.2e-10)	-	-	-	-	-	-	14.4325	-0.270966	0.754801	0.959754	19.2563	0.300004	0.66911	0.908961	11.774	0.141692	0.872509	0.955931	25.0511	-1.57386	0.0356132	0.213611	40.4209	-1.70936	0.0162455	0.0697837	67.0769	-2.06619	0.00757405	0.0250826
Monilinia__004440	GO:0003746 (translation elongation factor activity),GO:0003924 (GTPase activity),GO:0005525 (GTP binding),GO:0006414 (translational elongation)	PF00009.27 (Elongation factor Tu GTP binding domain , 6.5e-60),PF14492.6 (Elongation Factor G, domain II , 4e-34),PF03764.18 (Elongation factor G, domain IV , 6.6e-31),PF00679.24 (Elongation factor G C-terminus , 1.1e-23),PF03144.25 (Elongation factor Tu domain 2 , 1.4e-13),PF16658.5 (Class II release factor RF3, C-terminal domain , 3.9e-06)	-	-	-	-	-	0.585	27.023	-0.429003	0.413773	0.886357	22.9795	-1.56091	0.00613912	0.0606013	16.5208	-1.00504	0.132718	0.411266	123.75	0.554289	0.0569483	0.292428	247.356	0.996518	0.000309966	0.00279711	485.079	1.23534	2.237e-13	5.17443e-12
Monilinia__004450	GO:0003684 (damaged DNA binding),GO:0003887 (DNA-directed DNA polymerase activity),GO:0006281 (DNA repair)	PF00817.20 (impB/mucB/samB family , 2.1e-41),PF11799.8 (impB/mucB/samB family C-terminal domain , 6e-15)	-	-	GzC2H071 (Fusarium graminearum, lethal, 6.89e-10)	-	-	-	1.81759	0.9268	0.631947	NA	1.54666	0.187306	0.93	NA	0.792419	-0.637143	0.839122	NA	6.48887	-1.87175	0.0764259	0.350647	12.8098	-0.909278	0.272397	0.495476	26.1572	-0.326923	0.656148	0.773852
Monilinia__004460	-	-	-	-	-	-	-	-	0	NA	NA	NA	0	NA	NA	NA	0	NA	NA	NA	0.0911012	-0.238096	0.95347	NA	0	NA	NA	NA	0	NA	NA	NA
Monilinia__004470	GO:0000287 (magnesium ion binding),GO:0008897 (holo-[acyl-carrier-protein] synthase activity)	PF01648.20 (4'-phosphopantetheinyl transferase superfamily , 3.8e-06)	-	-	PPT1 (Colletotrichum graminicola, loss of_pathogenicity, 1.6e-72)	-	-	-	4.12104	-1.03501	0.40169	NA	5.76334	-0.0730773	0.945905	0.991194	3.94513	0.0664679	0.961693	0.987639	10.8573	-0.27249	0.696202	0.920311	19.7074	0.024555	0.960948	0.982897	35.8921	0.144022	0.683882	0.794455
Monilinia__004480	-	PF00107.26 (Zinc-binding dehydrogenase , 2.7e-05)	-	-	MGG_04556 (Magnaporthe oryzae, reduced virulence, 2.24e-05)	-	-	-	0	NA	NA	NA	0	NA	NA	NA	0	NA	NA	NA	0.0911012	-0.238096	0.95347	NA	0.0825436	-1.65127	0.685716	NA	0	NA	NA	NA
Monilinia__004490	-	-	-	-	gta1 (Magnaporthe oryzae, reduced virulence, 4.42e-06)	-	-	-	0.209119	0.794112	0.84455	NA	0	NA	NA	NA	0.304122	1.83858	0.649615	NA	0	NA	NA	NA	0	NA	NA	NA	0.568286	0.549631	0.783737	NA
Monilinia__004500	GO:0016627 (oxidoreductase activity, acting on the CH-CH group of donors),GO:0050660 (flavin adenine dinucleotide binding),GO:0055114 (oxidation-reduction process)	PF00441.24 (Acyl-CoA dehydrogenase, C-terminal domain , 7.8e-31),PF02771.16 (Acyl-CoA dehydrogenase, N-terminal domain , 4.5e-24),PF02770.19 (Acyl-CoA dehydrogenase, middle domain , 2e-22),PF08028.11 (Acyl-CoA dehydrogenase, C-terminal domain , 1.2e-05)	-	-	-	-	-	-	5.11085	-0.348513	0.757207	NA	7.57741	0.458449	0.647312	0.899954	3.60263	-0.332222	0.799564	0.925323	8.37703	-2.06977	0.0175761	0.132536	12.9569	-2.66487	0.00118471	0.00858283	22.0076	-2.99438	5.96072e-07	5.44867e-06
Monilinia__004510	-	-	-	-	PTH11 (Magnaporthe oryzae, reduced virulence, 3.72e-18)	-	-	-	0	NA	NA	NA	0.391432	1.58203	0.691007	NA	0.398125	2.17826	0.587742	NA	2.3789	-2.60937	0.124781	NA	4.98475	-1.01473	0.302062	0.527228	12.2908	0.1845	0.75913	0.847433
Monilinia__004520	GO:0016021 (integral component of membrane),GO:0022857 (transmembrane transporter activity),GO:0055085 (transmembrane transport)	PF00083.24 (Sugar (and other) transporter , 6.6e-73),PF07690.16 (Major Facilitator Superfamily , 1.6e-30),PF07690.16 (Major Facilitator Superfamily , 0.00018)	-	-	FRT1 (Botrytis cinerea, unaffected pathogenicity, 4.91e-38)	-	2.A.1.1.40 (Xylhp (Fragment) - Debaryomyces hansenii (Yeast) (Torulaspora hansenii).)	-	0.323417	1.4126	0.72402	NA	0	NA	NA	NA	3.49687	5.33432	0.00260596	0.0243804	2.14008	-2.45571	0.212377	NA	3.76769	-1.87499	0.132206	0.31211	8.83502	-0.580453	0.429915	0.578635
Monilinia__004530	-	PF13561.6 (Enoyl-(Acyl carrier protein) reductase , 1.2e-62),PF00106.25 (short chain dehydrogenase , 1.1e-53),PF08659.10 (KR domain , 1.7e-10),PF01370.21 (NAD dependent epimerase/dehydratase family , 0.00011)	-	-	ABA4 (Magnaporthe oryzae, reduced virulence, 1.83e-44)	-	-	-	3.52616	-1.9723	0.16877	NA	4.26739	-1.45523	0.303868	0.704869	2.69738	-1.53015	0.370364	0.687895	5.7088	-1.53937	0.204242	0.59361	11.1458	-0.744248	0.305168	0.529564	47.4324	1.49359	0.000383661	0.00193539
Monilinia__004540	-	PF13561.6 (Enoyl-(Acyl carrier protein) reductase , 9.8e-37),PF00106.25 (short chain dehydrogenase , 7.3e-38),PF08659.10 (KR domain , 1.2e-12),PF06985.11 (Heterokaryon incompatibility protein (HET) , 0.00028)	-	-	BUF__BUF1 (Magnaporthe oryzae, loss of_pathogenicity, 2.58e-24)	-	-	-	0.259971	1.06728	0.790917	NA	0.836567	2.61799	0.303915	NA	0	NA	NA	NA	1.49808	1.1728	0.529281	NA	7.11911	3.02359	0.0166976	0.0712556	63.6965	5.47719	1.68243e-07	1.71337e-06
Monilinia__004550	-	-	-	-	-	-	-	-	0	NA	NA	NA	0	NA	NA	NA	0	NA	NA	NA	0	NA	NA	NA	0	NA	NA	NA	0	NA	NA	NA
Monilinia__004560	-	-	-	-	-	-	-	-	0.228597	0.905183	0.822696	NA	0	NA	NA	NA	0	NA	NA	NA	0.364405	1.44815	0.716199	NA	0	NA	NA	NA	0.105922	-1.87239	0.639677	NA
Monilinia__004570	-	-	-	-	-	-	-	-	0.418238	1.78472	0.65381	NA	0	NA	NA	NA	0	NA	NA	NA	0.182202	0.46277	0.909185	NA	0	NA	NA	NA	0.183426	-1.08589	0.693613	NA
Monilinia__004580	-	-	-	-	-	-	-	-	0.35197	-2.63226	0.514826	NA	0.389171	-2.88803	0.474827	NA	0.250949	-1.64003	0.684798	NA	0	NA	NA	NA	0	NA	NA	NA	0	NA	NA	NA
Monilinia__004590	GO:0016787 (hydrolase activity)	PF01546.28 (Peptidase family M20/M25/M40 , 6.7e-15),PF07687.14 (Peptidase dimerisation domain , 4.5e-09)	-	-	-	-	-	-	0.35197	-2.63226	0.514826	NA	0.751985	-0.234419	0.930944	NA	0.602072	0.28842	0.927844	NA	1.12204	0.506213	0.833552	NA	3.85056	1.96042	0.154444	0.346568	5.1113	1.42065	0.211175	0.352982
Monilinia__004600	-	PF13855.6 (Leucine rich repeat , 2.5e-05)	-	-	CaCDC35 (Candida albicans, loss of_pathogenicity, 1.69e-08)	-	1.A.25.3.1 (Leucine-rich repeat-containing protein 8E OS=Homo sapiens GN=LRRC8E PE=2 SV=2)	-	6.21664	0.242049	0.794319	NA	4.07651	-1.58286	0.189004	0.574717	2.13227	-3.50406	0.0677502	NA	11.1632	0.12433	0.856241	0.961994	15.764	-0.356528	0.548452	0.745807	26.8606	-0.449193	0.33328	0.486215
Monilinia__004610	-	-	-	-	-	-	-	-	0.385104	-0.166391	0.966219	NA	0.74259	1.11709	0.707527	NA	0.125474	-0.890236	0.827297	NA	0.482279	1.84562	0.597162	NA	0.203381	-0.135121	0.973008	NA	0.661353	0.763548	0.679234	NA
Monilinia__004620	-	-	-	-	-	-	-	-	0.542275	2.15644	0.519974	NA	0.421715	1.61398	0.656949	NA	1.19107	3.78336	0.115894	NA	0.0911012	-0.238096	0.95347	NA	1.67986	2.92129	0.132917	0.313582	5.45441	3.80677	0.00308133	0.0117066
Monilinia__004630	-	PF18142.1 (SMODS and SLOG-associating 2TM effector domain , 4.1e-20)	-	-	-	-	-	-	3.53114	0.571802	0.660823	NA	3.38158	0.246204	0.850521	0.961738	1.34404	-1.56124	0.452165	NA	8.67184	0.573376	0.45485	0.81344	16.7076	0.933305	0.1216	0.295343	48.7321	1.96723	2.81755e-06	2.2693e-05
Monilinia__004640	GO:0003677 (DNA binding),GO:0005634 (nucleus),GO:0006351 (transcription, DNA-templated),GO:0008270 (zinc ion binding)	PF04082.18 (Fungal specific transcription factor domain , 3.9e-21)	-	-	CTF1__Ctf1 (Fusarium oxysporum, unaffected pathogenicity / reduced_virulence, 4.23e-116)	-	-	-	8.40368	0.587123	0.473044	NA	9.67117	0.717204	0.341123	0.743057	10.2284	1.73349	0.0374979	0.184029	17.6446	-1.08291	0.0739351	0.342711	33.2172	-0.546902	0.337897	0.560165	64.3842	-0.184934	0.592724	0.723455
Monilinia__004650	GO:0016787 (hydrolase activity)	PF01083.22 (Cutinase , 2.4e-37)	CE5 (E:1.3e-37)	-	CUTA (Botrytis cinerea, unaffected pathogenicity, 3.9e-06)	-	-	0.777	0	NA	NA	NA	0.313146	1.26733	0.751225	NA	0.289759	1.78228	0.660045	NA	0	NA	NA	NA	0.114898	-0.908317	0.82259	NA	0.18858	-1.05022	0.790827	NA
Monilinia__004660	-	PF01243.20 (Pyridoxamine 5'-phosphate oxidase , 4.8e-12)	-	-	-	-	-	-	7.83217	-0.314145	0.710057	NA	10.7148	0.358586	0.615341	0.886277	6.43794	0.15528	0.869785	0.954648	24.5317	-0.453993	0.341184	0.728842	38.1616	-0.665049	0.0733435	0.210539	75.7359	-0.238475	0.360618	0.511499
Monilinia__004670	GO:0009249 (protein lipoylation),GO:0033819 (lipoyl(octanoyl) transferase activity)	PF03099.19 (Biotin/lipoate A/B protein ligase family , 4e-11)	-	-	-	-	-	-	1.34452	3.46259	0.11602	NA	0	NA	NA	NA	1.55716	4.18461	0.0830977	NA	1.93019	0.857616	0.608426	NA	5.85552	2.03106	0.0939279	0.248245	12.2516	2.30868	0.0143497	0.0429811
Monilinia__004680	GO:0005886 (plasma membrane)	PF06687.12 (SUR7/PalI family , 1.1e-37)	-	-	SUR7 (Candida albicans, reduced virulence, 2.03e-23)	-	1.H.1.7.2 (Potential Sur7 family cortical patch protein OS=Candida albicans (strain SC5314 / ATCC MYA-2876) GN=SUR7 PE=4 SV=1)	-	85.6014	-0.38497	0.470764	0.916034	107.058	0.00687681	0.988559	0.995977	137.806	1.59108	1.22947e-06	3.58082e-05	136.075	-0.844173	0.509594	0.837237	165.978	-2.74621	0.0101506	0.0480694	270.797	-3.83053	3.715e-05	0.000241523
Monilinia__004690	GO:0016491 (oxidoreductase activity),GO:0055114 (oxidation-reduction process)	PF00107.26 (Zinc-binding dehydrogenase , 6.3e-28),PF13602.6 (Zinc-binding dehydrogenase , 3.2e-17),PF08240.12 (Alcohol dehydrogenase GroES-like domain , 1.7e-07)	-	-	F-avi4330 (Agrobacterium vitis, loss of_pathogenicity, 8.73e-20)	-	-	-	29.2123	-0.119468	0.820644	0.97133	53.5801	1.12704	0.0041004	0.0437756	18.1497	-0.5334	0.378302	0.692752	52.3266	-1.41598	8.67145e-05	0.00244039	105.202	-0.555056	0.156664	0.349587	227.66	0.11695	0.472346	0.617877
Monilinia__004700	GO:0016021 (integral component of membrane),GO:0055085 (transmembrane transport)	PF07690.16 (Major Facilitator Superfamily , 2.9e-11)	-	-	PD0681 (Xylella fastidiosa, increased virulence_(hypervirulence), 9.78e-18)	-	2.A.1.7.11 (Glucose/galactose transporter OS=Shewanella amazonensis (strain ATCC BAA-1098 / SB2B) GN=Sama_0292 PE=4 SV=1)	-	17.2398	-0.819385	0.239219	0.757769	38.7039	1.10151	0.0476443	0.275203	8.50913	-3.19782	0.00541739	0.0434546	18.7505	-3.3368	0.0901822	0.389298	28.5803	-5.78676	1.56204e-12	9.91068e-11	49.2889	-9.36762	1.94393e-18	7.72176e-17
Monilinia__004710	-	PF00106.25 (short chain dehydrogenase , 5.2e-19),PF13561.6 (Enoyl-(Acyl carrier protein) reductase , 2.9e-17),PF08659.10 (KR domain , 2.9e-07)	-	-	Sch1 (Parastagonospora nodorum, unaffected pathogenicity, 1.44e-15)	-	-	-	0	NA	NA	NA	0.326873	1.2246	0.759505	NA	0	NA	NA	NA	0	NA	NA	NA	0	NA	NA	NA	0.208374	-0.89895	0.820164	NA
Monilinia__004720	-	-	-	-	-	-	-	-	0	NA	NA	NA	0.0948425	-0.222841	0.956448	NA	0	NA	NA	NA	0	NA	NA	NA	0	NA	NA	NA	0.105922	-1.87239	0.639677	NA
Monilinia__004730	GO:0004842 (ubiquitin-protein transferase activity),GO:0016567 (protein ubiquitination)	PF01485.21 (IBR domain, a half RING-finger domain , 1.8e-10)	-	-	GzC2H056 (Fusarium graminearum, unaffected pathogenicity, 0.001)	-	-	-	0	NA	NA	NA	0	NA	NA	NA	0	NA	NA	NA	0	NA	NA	NA	0	NA	NA	NA	0	NA	NA	NA
Monilinia__004740	-	PF13649.6 (Methyltransferase domain , 4.1e-09),PF08241.12 (Methyltransferase domain , 7.5e-09),PF08242.12 (Methyltransferase domain , 2.9e-05),PF13847.6 (Methyltransferase domain , 0.00029)	-	-	-	-	-	-	9.27003	1.56006	0.0916645	NA	13.6553	2.14708	0.00666109	0.0642191	3.57963	0.126403	0.92807	0.978674	20.4	0.465321	0.420991	0.787361	26.4469	-0.186147	0.706258	0.848212	37.8548	-0.897748	0.0355297	0.0890237
Monilinia__004750	GO:0043386 (mycotoxin biosynthetic process)	PF11807.8 (Domain of unknown function (DUF3328) , 9.5e-40)	-	-	-	-	-	-	27.107	1.02994	0.0547348	0.412097	17.6186	-0.298875	0.628866	0.891973	13.4799	0.190791	0.787064	0.920267	26.7917	0.192034	0.675604	0.913201	32.2642	-0.80529	0.0717702	0.207018	50.6531	-1.29509	1.01069e-06	8.88544e-06
Monilinia__004760	GO:0043386 (mycotoxin biosynthetic process)	PF11807.8 (Domain of unknown function (DUF3328) , 2.7e-18)	-	-	-	-	-	-	21.6019	-0.127322	0.810188	0.969949	22.0705	-0.342146	0.504177	0.844054	11.2476	-1.2269	0.122323	0.391193	23.4172	0.369123	0.467214	0.81922	29.9242	-0.356702	0.458629	0.675174	48.4682	-0.623053	0.0321591	0.0823101
Monilinia__004770	-	-	-	-	-	-	-	-	44.5396	0.922835	0.0583867	0.428719	40.0466	0.463432	0.360052	0.757416	22.4657	0.0708816	0.90956	0.970872	50.2511	-0.233065	0.577717	0.868574	64.9849	-1.13952	0.00716517	0.0362953	98.1168	-1.97879	1.66627e-14	4.38957e-13
Monilinia__004780	GO:0016614 (oxidoreductase activity, acting on CH-OH group of donors),GO:0050660 (flavin adenine dinucleotide binding),GO:0055114 (oxidation-reduction process)	PF00732.19 (GMC oxidoreductase , 1.3e-56),PF05199.13 (GMC oxidoreductase , 1.2e-30),PF01266.24 (FAD dependent oxidoreductase , 5.2e-07)	AA3 (E:3.9e-81)	-	AOX1 (Passalora fulva, reduced virulence, 7.79e-39)	-	-	-	1724.86	0.149824	0.480501	0.921385	1463.43	-0.654341	0.00417375	0.0443822	798.622	-1.36346	2.25492e-08	1.04088e-06	1845.45	-0.723676	0.00039133	0.00788571	2382.22	-1.94851	4.00618e-27	1.10401e-24	3739.53	-2.96448	4.36459e-41	6.13226e-39
Monilinia__004790	-	-	-	-	BTP1 (Botrytis cinerea, unaffected pathogenicity / reduced_virulence, 3.82e-22)	-	-	-	17.4052	0.00487073	0.993604	0.998051	20.9189	0.239682	0.675705	0.909527	15.8748	0.662933	0.307863	0.636406	12.2008	-2.45949	0.000259489	0.00588424	17.8932	-4.26352	1.2683e-10	5.97855e-09	31.2702	-4.39858	4.31136e-27	2.94687e-25
Monilinia__004800	-	PF00106.25 (short chain dehydrogenase , 2.1e-21),PF13561.6 (Enoyl-(Acyl carrier protein) reductase , 3.6e-16),PF08659.10 (KR domain , 2.1e-05)	-	-	THR1 (Colletotrichum lagenarium, reduced virulence, 7.91e-10)	-	-	-	624.109	0.451841	0.0703639	0.479397	677.187	0.429608	0.0871997	0.386649	274.358	-1.0706	0.000201729	0.00300933	472.825	-0.542545	0.0190267	0.139632	568.924	-2.10636	2.87269e-19	4.7867e-17	888.403	-3.34084	1.84921e-48	3.34046e-46
Monilinia__004810	GO:0016491 (oxidoreductase activity),GO:0055114 (oxidation-reduction process),GO:0071949 (FAD binding)	PF01565.23 (FAD binding domain , 1.5e-20),PF08031.12 (Berberine and berberine like , 4e-09)	AA7 (E:3.6e-55)	-	sol5 (Alternaria solani, unaffected pathogenicity, 9.75e-14)	-	-	0.801	486.325	-0.195498	0.44107	0.894189	480.013	-0.539902	0.0325091	0.209572	258.158	-1.28051	4.80551e-06	0.000116982	576.196	-1.79913	3.30975e-12	5.96133e-10	784.738	-3.96511	1.46246e-30	5.51501e-28	1314.78	-5.80928	8.3389e-137	2.10891e-133
Monilinia__004820	-	-	-	-	-	-	-	-	0.173998	-1.89831	0.641775	NA	0.189798	-2.14639	0.598877	NA	0.517971	1.20937	0.741586	NA	0	NA	NA	NA	0	NA	NA	NA	0.100717	-1.93805	0.62835	NA
Monilinia__004830	-	-	-	-	-	-	-	-	0	NA	NA	NA	0	NA	NA	NA	0	NA	NA	NA	0	NA	NA	NA	0	NA	NA	NA	0	NA	NA	NA
Monilinia__004840	GO:0005515 (protein binding)	-	-	-	-	-	-	-	0	NA	NA	NA	0.0948425	-0.222841	0.956448	NA	0.152061	1.03332	0.800087	NA	1.07475	-2.25204	0.414905	NA	1.45361	-5.34303	0.0646063	0.192556	2.87206	-3.0142	0.0295808	0.0770707
Monilinia__004850	GO:0000155 (phosphorelay sensor kinase activity),GO:0000160 (phosphorelay signal transduction system),GO:0016310 (phosphorylation)	PF02518.26 (Histidine kinase-, DNA gyrase B-, and HSP90-like ATPase , 1.4e-23),PF00072.24 (Response regulator receiver domain , 1.2e-18),PF00512.25 (His Kinase A (phospho-acceptor) domain , 9.8e-09)	-	-	Mohik8 (Magnaporthe oryzae, loss of_pathogenicity, 2.06e-152)	-	9.B.238.3.1 (hybrid sensor histidine kinase/response regulator [Balneola vulgaris])	-	9.03509	0.013221	0.987716	NA	14.4366	0.890327	0.203071	0.595897	11.5928	1.37807	0.0931455	0.334797	14.1118	-0.405253	0.488038	0.825631	21.7232	-0.63217	0.18478	0.38543	42.2745	-0.274206	0.391176	0.54072
Monilinia__004860	GO:0003824 (catalytic activity)	PF06824.11 (Metal-independent alpha-mannosidase (GH125) , 1.4e-183)	GH125 (E:2.6e-163)	-	MGG_04128 (Magnaporthe oryzae, reduced virulence, 0)	-	-	0.874	10.6703	0.406208	0.587724	NA	13.8593	0.813285	0.209921	0.604113	6.29562	-0.033568	0.973105	0.991145	28.8241	0.339148	0.516962	0.838417	53.4193	0.618676	0.114775	0.284457	86.7985	0.429266	0.150503	0.274264
Monilinia__004870	GO:0003887 (DNA-directed DNA polymerase activity),GO:0006260 (DNA replication),GO:0043625 (delta DNA polymerase complex)	PF09507.10 (DNA polymerase subunit Cdc27 , 1.2e-86)	-	-	-	-	-	0.614	2.78395	2.57558	0.114237	NA	1.78759	1.65494	0.367462	NA	0.391751	-0.634197	0.875342	NA	10.5466	-0.962165	0.151402	0.517871	18.5814	-0.70761	0.221961	0.433692	30.5736	-0.932691	0.00842687	0.0275343
Monilinia__004880	GO:0003697 (single-stranded DNA binding),GO:0006301 (postreplication repair),GO:0006513 (protein monoubiquitination),GO:0061630 (ubiquitin protein ligase activity)	PF13923.6 (Zinc finger, C3HC4 type (RING finger) , 4.3e-10),PF00097.25 (Zinc finger, C3HC4 type (RING finger) , 1e-07),PF14835.6 (zf-RING of BARD1-type protein , 4.2e-07),PF13920.6 (Zinc finger, C3HC4 type (RING finger) , 1.1e-06),PF13445.6 (RING-type zinc-finger , 6.4e-07),PF14634.6 (zinc-RING finger domain , 6.2e-06),PF15227.6 (zinc finger of C3HC4-type, RING , 8.1e-05),PF13639.6 (Ring finger d…	-	-	MoRAD18 (Magnaporthe oryzae, unaffected pathogenicity, 1.21e-102)	-	1.F.1.2.1 (Tripartite motif-containing protein 72 OS=Homo sapiens GN=TRIM72 PE=1 SV=2)	-	1.02915	-1.12453	0.650542	NA	1.20029	-0.814003	0.716345	NA	0.877507	-0.385916	0.897041	NA	4.11344	3.88651	0.0100614	0.0907401	3.78062	2.97724	0.0431525	0.142641	9.50652	3.5422	0.00498555	0.0175361
Monilinia__004890	GO:0007034 (vacuolar transport)	PF03357.21 (Snf7 , 1.6e-16)	-	-	snf7 (Cryptococcus gattii, loss of_pathogenicity, 1.59e-08)	-	-	-	6.98574	0.781509	0.445318	NA	5.47902	-0.0532267	0.961159	0.991503	4.54776	0.623095	0.629717	0.855832	23.9669	-0.32888	0.464469	0.817881	38.7645	-0.387951	0.300815	0.52582	68.3764	-0.368458	0.130125	0.246016
Monilinia__004900	GO:0042578 (phosphoric ester hydrolase activity)	PF02383.18 (SacI homology domain , 1.8e-77)	-	-	-	-	-	-	3.85182	-0.0927118	0.938618	NA	6.62991	0.955799	0.312101	0.713427	2.07802	-0.894957	0.619303	NA	13.3449	0.51386	0.564289	0.862858	17.599	-0.0983421	0.904607	0.957359	35.3974	0.283956	0.726752	0.824935
Monilinia__004910	-	PF10521.9 (Tti2 family , 3.5e-78)	-	-	-	-	-	-	2.78812	0.84179	0.564558	NA	2.52664	0.388507	0.792229	NA	1.49568	0.0157737	0.994025	NA	6.97421	0.951725	0.323076	0.71312	13.3012	1.24317	0.0773418	0.217913	21.9449	1.11221	0.03223	0.0824441
Monilinia__004920	-	PF12739.7 (ER-Golgi trafficking TRAPP I complex 85 kDa subunit , 1.5e-110)	-	-	-	-	-	-	4.29147	0.447023	0.711794	NA	5.50691	0.809442	0.45434	0.816262	3.61571	0.889136	0.503846	0.782889	21.5327	-0.443455	0.359621	0.743461	38.0344	-0.220492	0.620688	0.795953	69.1685	-0.0872151	0.744472	0.83778
Monilinia__004930	GO:0003723 (RNA binding),GO:0006396 (RNA processing),GO:0016779 (nucleotidyltransferase activity)	PF01743.20 (Poly A polymerase head domain , 2.3e-26),PF12627.7 (Probable RNA and SrmB- binding site of polymerase A , 1.8e-06)	-	-	-	-	-	-	3.58748	0.780469	0.560642	NA	5.76448	1.67424	0.126455	0.475536	1.74701	-0.396776	0.842804	NA	17.1708	0.692465	0.243905	0.639592	34.6096	1.1493	0.0224865	0.0898582	65.3754	1.32549	0.000151128	0.00085123
Monilinia__004940	-	-	-	-	-	-	-	-	1.22654	-1.31566	0.52594	NA	1.88672	-0.0557573	0.97335	NA	1.74775	0.916077	0.612832	NA	2.72506	-2.11496	0.121978	NA	5.82752	-0.747579	0.394801	0.618035	10.9143	-0.516349	0.450426	0.597863
Monilinia__004950	GO:0016021 (integral component of membrane),GO:0016192 (vesicle-mediated transport)	PF00957.21 (Synaptobrevin , 1.6e-31),PF13774.6 (Regulated-SNARE-like domain , 4.8e-27)	-	-	-	-	1.F.1.1.1 (Vesicle-associated membrane protein 8 - Homo sapiens (Human).)	-	6.34176	0.136147	0.880918	NA	8.59943	0.67014	0.404921	0.784027	6.47705	1.05003	0.280744	0.608361	19.6676	0.764184	0.206928	0.596638	24.9061	0.104572	0.838673	0.923018	34.4699	-0.650248	0.10208	0.204079
Monilinia__004960	GO:0016817 (hydrolase activity, acting on acid anhydrides)	PF12513.8 (Mitochondrial degradasome RNA helicase subunit C terminal , 5.6e-18),PF18147.1 (Suv3 C-terminal domain 1 , 2.1e-12),PF00271.31 (Helicase conserved C-terminal domain , 2.1e-10)	-	-	-	-	-	-	15.6616	0.0624599	0.919047	0.986566	12.021	-1.16761	0.086949	0.386352	9.87247	-0.23221	0.769504	0.915406	74.1739	0.531805	0.0968525	0.403809	140.285	0.859641	0.00401816	0.0229038	268.514	1.0537	7.34576e-09	9.13644e-08
Monilinia__004970	-	PF01822.19 (WSC domain , 6.2e-13),PF01822.19 (WSC domain , 1.4e-15),PF01822.19 (WSC domain , 1.2e-16),PF01822.19 (WSC domain , 1.2e-12),PF07250.11 (Glyoxal oxidase N-terminus , 4.5e-24),PF09118.11 (Domain of unknown function (DUF1929) , 1.8e-20)	AA5 (E:5e-151)	-	GLX (Fusarium oxysporum, reduced virulence, 0)	Hybrid Ascorbate-Cytochrome C peroxidase (E:8.8e-34)	-	-	0.916545	2.90661	0.246841	NA	2.13316	3.97771	0.0344019	NA	0.144879	1.03332	0.800087	NA	2.11403	-1.82103	0.323068	NA	3.84925	-1.19034	0.341133	0.563593	8.44708	-0.255692	0.770689	0.854679
Monilinia__004980	GO:0004553 (hydrolase activity, hydrolyzing O-glycosyl compounds),GO:0005975 (carbohydrate metabolic process)	PF00722.21 (Glycosyl hydrolases family 16 , 2.6e-14)	GH16 (E:1.2e-36)	-	-	-	-	-	0	NA	NA	NA	0.407988	1.64241	0.65242	NA	0	NA	NA	NA	0.467074	-0.490223	0.89138	NA	0.954488	0.167059	0.955073	NA	1.60687	0.0436821	0.976898	0.987704
Monilinia__004990	-	PF13632.6 (Glycosyl transferase family group 2 , 5.3e-52)	GT2 (E:0.00083)	-	-	-	4.D.3.2.1 (Putative uncharacterized protein OS=Sclerotinia sclerotiorum (strain ATCC 18683 / 1980 / Ss-1) GN=SS1G_05121 PE=4 SV=1)	-	0.703698	-3.43165	0.265905	NA	2.13116	0.923846	0.563861	NA	2.80792	2.28964	0.187412	0.489948	1.85215	0.0858236	0.963425	NA	2.53524	-0.495743	0.741286	0.872504	5.03001	-0.13225	0.898378	0.940267
Monilinia__005000	GO:0035556 (intracellular signal transduction)	PF12257.8 (Vacuolar membrane-associated protein Iml1 , 1e-117),PF00610.21 (Domain found in Dishevelled, Egl-10, and Pleckstrin (DEP) , 3.3e-27)	-	-	GzWing028 (Fusarium graminearum, unaffected pathogenicity, 0)	-	-	0.586	11.9927	0.765866	0.350806	0.854311	12.5225	0.681522	0.363711	0.760062	4.52877	-1.06752	0.362296	0.682602	21.7182	0.377845	0.433737	0.797154	38.4284	0.564453	0.208139	0.416438	77.6328	0.885539	0.00220336	0.00878616
Monilinia__005010	-	PF11707.8 (Ribosome 60S biogenesis N-terminal , 2.8e-109),PF16201.5 (Nucleolar pre-ribosomal-associated protein 1 , 5.2e-65)	-	-	-	-	-	-	2.84833	-0.0629366	0.9664	NA	2.44782	-0.887628	0.592683	NA	3.4246	1.21745	0.44998	0.744339	22.3421	1.84538	0.00980315	0.0890476	41.4048	2.0498	0.000337719	0.00301152	54.751	1.51475	0.00178427	0.00734923
Monilinia__005020	-	-	-	-	-	-	-	0.523	11.1293	-0.323053	0.697518	NA	13.8894	0.0307253	0.963419	0.991739	6.26087	-1.11126	0.275909	0.603228	55.431	0.0765251	0.84202	0.959388	88.9538	0.00795598	0.982437	0.99199	192.58	0.566731	0.0303487	0.0785854
Monilinia__005030	GO:0006904 (vesicle docking involved in exocytosis)	PF00995.23 (Sec1 family , 2.4e-117)	-	-	-	-	1.F.1.1.3 (Putative acetylcholine regulator unc-18 OS=Caenorhabditis elegans GN=unc-18 PE=2 SV=3)	-	4.62997	0.117178	0.918944	NA	5.97448	0.568129	0.569709	0.868631	2.20406	-1.33567	0.429842	NA	15.5586	-0.278342	0.647725	0.902261	29.0243	0.0776961	0.867043	0.937998	55.7875	0.315302	0.331484	0.4843
Monilinia__005040	-	-	-	-	-	-	-	-	0.259971	1.06728	0.790917	NA	0.189685	0.605639	0.880785	NA	0	NA	NA	NA	0.687404	2.33859	0.448081	NA	0.0574491	-1.65127	0.685716	NA	0.545072	0.486586	0.798823	NA
Monilinia__005050	-	-	-	-	-	-	-	-	0	NA	NA	NA	0	NA	NA	NA	0	NA	NA	NA	0	NA	NA	NA	0	NA	NA	NA	0.148118	-1.39627	0.624354	NA
Monilinia__005060	GO:0003676 (nucleic acid binding)	PF01585.23 (G-patch domain , 2.6e-06)	-	-	-	-	-	-	0.67821	2.47314	0.422368	NA	0.362814	1.46272	0.702328	NA	0.503184	2.54432	0.485077	NA	3.0772	-0.519981	0.691461	0.917836	4.78317	-0.737872	0.531025	0.732395	8.62663	-0.622406	0.500926	0.642306
Monilinia__005070	-	PF00106.25 (short chain dehydrogenase , 3.5e-16),PF13561.6 (Enoyl-(Acyl carrier protein) reductase , 7.9e-07),PF01370.21 (NAD dependent epimerase/dehydratase family , 3.6e-06),PF08659.10 (KR domain , 6.1e-05)	-	-	-	-	-	-	9.16441	0.104825	0.900749	NA	7.27628	-1.02469	0.264944	0.665696	5.82835	-0.204716	0.848642	0.94533	13.5972	1.60791	0.0219743	0.154605	21.1907	1.49887	0.0175824	0.0738874	41.3794	1.69616	0.000381587	0.00193007
Monilinia__005080	GO:0016021 (integral component of membrane),GO:0022857 (transmembrane transporter activity),GO:0055085 (transmembrane transport)	PF00083.24 (Sugar (and other) transporter , 1e-110),PF07690.16 (Major Facilitator Superfamily , 1.5e-18),PF07690.16 (Major Facilitator Superfamily , 8.9e-16)	-	-	MoST1 (Magnaporthe oryzae, unaffected pathogenicity, 1.12e-62)	-	2.A.1.1.73 (Putative uncharacterized protein STL1 OS=Candida albicans GN=HGT10 PE=4 SV=1)	-	19.1891	0.361065	0.570517	0.949076	11.9087	-1.78378	0.0297449	0.195747	5.7975	-6.02313	9.65803e-05	0.00156065	72.8183	0.344701	0.7636	0.935614	78.3068	-1.06043	0.0986532	0.256943	113.202	-2.18316	0.0180605	0.0519625
Monilinia__005090	-	-	-	-	-	-	-	-	0.129986	0.0252421	0.995064	NA	0	NA	NA	NA	0.304122	1.83858	0.649615	NA	0	NA	NA	NA	0	NA	NA	NA	0	NA	NA	NA
Monilinia__005100	-	PF11951.8 (Fungal specific transcription factor domain , 1.6e-07)	-	-	-	-	-	-	1.83158	0.575174	0.737291	NA	3.78579	1.7881	0.176558	0.558045	3.24601	2.3604	0.119455	0.386081	8.9591	-0.447087	0.57166	0.866413	10.2129	-2.29656	0.00335882	0.01984	16.264	-3.45818	1.09076e-08	1.33048e-07
Monilinia__005110	GO:0016787 (hydrolase activity)	PF01546.28 (Peptidase family M20/M25/M40 , 1.9e-09),PF07687.14 (Peptidase dimerisation domain , 3.4e-06)	-	-	-	-	-	0.452	4.91523	-1.58566	0.182047	NA	6.9887	-0.475082	0.604565	0.881669	4.852	-0.21608	0.845563	0.94352	10.9845	-0.684957	0.397863	0.77102	14.1778	-1.87319	0.00288967	0.0176659	23.2869	-2.36172	6.9877e-06	5.18238e-05
Monilinia__005120	-	PF00117.28 (Glutamine amidotransferase class-I , 1.6e-12)	-	-	-	-	-	-	12.1642	-0.0253146	0.970629	0.998051	9.24257	-1.34709	0.119822	0.463578	5.29273	-2.1447	0.0662898	0.267621	51.3854	-0.232627	0.542668	0.852686	65.5133	-1.19635	0.00198339	0.0130857	109.091	-1.46912	6.57589e-09	8.21932e-08
Monilinia__005130	GO:0016021 (integral component of membrane),GO:0055085 (transmembrane transport)	PF07690.16 (Major Facilitator Superfamily , 4e-44),PF00083.24 (Sugar (and other) transporter , 1.3e-13),PF06609.13 (Fungal trichothecene efflux pump (TRI12) , 5.1e-10)	-	-	MgMfs1 (Zymoseptoria tritici, chemistry target:_sensitivity_to_chemical, 1.54e-44)	-	2.A.1.48.2 (Vacuolar basic amino acid transporter 2 - Saccharomyces cerevisiae (Baker's yeast).)	-	3.22684	0.610965	0.660742	NA	2.70098	-0.117202	0.933173	0.987222	3.61938	1.58052	0.303568	0.63106	21.5266	-0.538712	0.441398	0.803162	30.004	-1.19294	0.0462234	0.150268	59.6582	-0.673488	0.206623	0.347825
Monilinia__005140	GO:0005515 (protein binding),GO:0006464 (cellular protein modification process),GO:0008641 (ubiquitin-like modifier activating enzyme activity)	PF00899.21 (ThiF family , 6.6e-34),PF00899.21 (ThiF family , 1.6e-71),PF10585.9 (Ubiquitin-activating enzyme active site , 4.4e-92),PF16190.5 (Ubiquitin-activating enzyme E1 FCCH domain , 1.4e-28),PF09358.10 (Ubiquitin fold domain , 9.6e-25),PF16191.5 (Ubiquitin-activating enzyme E1 four-helix bundle , 1.8e-24),PF13409.6 (Glutathione S-transferase, N-terminal domain , 3.5e-21),PF13410.6 (Glutathi…	-	-	-	-	3.A.16.1.2 (Uba1p OS=Saccharomyces cerevisiae (strain VIN 13) GN=VIN13_2757 PE=3 SV=1)	-	68.7762	-0.29381	0.390021	0.88094	95.9506	0.403407	0.185315	0.571591	61.3124	0.384343	0.366156	0.685387	157.261	-0.733415	0.00428788	0.048052	272.95	-0.539016	0.0104016	0.0491281	508.161	-0.334334	0.00737049	0.0245048
Monilinia__005150	-	PF00254.28 (FKBP-type peptidyl-prolyl cis-trans isomerase , 3.9e-25)	-	-	BcPIC5__BcFKBP12 (Botrytis cinerea, reduced virulence / increased_virulence_(hypervirulence)__unaffected_pathogenicity, 6.3e-68)	-	8.A.11.1.2 (Peptidyl-prolyl cis-trans isomerase FKBP1A OS=Homo sapiens GN=FKBP1A PE=1 SV=2)	-	30.1966	-0.467968	0.34367	0.850885	29.4362	-0.893211	0.0696692	0.340422	26.0851	0.148439	0.778086	0.917799	120.017	-0.0703198	0.811632	0.952799	181.479	-0.327711	0.338274	0.56053	314.067	-0.374326	0.0209713	0.0585606
Monilinia__005160	-	-	-	-	-	-	-	-	0	NA	NA	NA	0	NA	NA	NA	0	NA	NA	NA	0	NA	NA	NA	0	NA	NA	NA	0	NA	NA	NA
Monilinia__005170	GO:0005034 (osmosensor activity),GO:0005887 (integral component of plasma membrane),GO:0007232 (osmosensory signaling pathway via Sho1 osmosensor)	-	-	-	VdMsb (Verticillium dahliae, reduced virulence, 1.53e-72)	-	-	0.806	49.1514	0.770551	0.050909	0.390365	51.4692	0.676138	0.0782633	0.364519	26.2998	0.0870262	0.86684	0.953361	110.688	-0.458201	0.230374	0.621962	143.939	-1.44194	0.000389557	0.00336286	253.197	-1.42903	7.61382e-05	0.00046089
Monilinia__005180	GO:0004100 (chitin synthase activity),GO:0006031 (chitin biosynthetic process)	PF01644.17 (Chitin synthase , 3.8e-76),PF08407.11 (Chitin synthase N-terminal , 5.6e-28),PF03142.15 (Chitin synthase , 5.5e-22),PF13632.6 (Glycosyl transferase family group 2 , 0.00015)	GT2 (E:1.7e-06)	-	CHS2 (Fusarium oxysporum, reduced virulence, 0)	-	4.D.1.1.12 (Chitin synthase 3 OS=Saccharomyces cerevisiae (strain ATCC 204508 / S288c) GN=CHS3 PE=1 SV=3)	-	16.1204	-0.223897	0.736926	0.957994	19.9092	0.148416	0.796611	0.945788	9.76666	-0.737656	0.386002	0.697719	29.6229	-0.720695	0.149694	0.515468	43.3922	-1.20159	0.00925475	0.0445256	67.2836	-1.88784	1.56878e-06	1.32248e-05
Monilinia__005190	-	PF06911.12 (Senescence-associated protein , 1.1e-58)	-	-	-	-	-	-	41.8431	1.04741	0.0539995	0.409529	30.2499	0.0276174	0.952444	0.991374	22.4636	0.44319	0.412606	0.718066	118.708	-0.0331971	0.933501	0.983101	151.638	-0.910634	0.00709276	0.0361191	253.678	-1.11531	2.69773e-06	2.17973e-05
Monilinia__005200	GO:0004553 (hydrolase activity, hydrolyzing O-glycosyl compounds),GO:0005975 (carbohydrate metabolic process)	PF00722.21 (Glycosyl hydrolases family 16 , 5.5e-42)	GH16 (E:4.7e-22)	-	-	-	-	0.768	23.0644	0.124943	0.833569	0.97133	27.3563	0.354821	0.477979	0.83064	22.7966	0.950041	0.0810123	0.307998	82.8427	-0.066207	0.835375	0.958065	140.646	0.0254549	0.921392	0.966462	243.106	-0.0140413	0.930396	0.958035
Monilinia__005210	-	-	-	-	-	-	-	-	0	NA	NA	NA	0.391432	1.58203	0.691007	NA	0	NA	NA	NA	0.273304	1.03826	0.795612	NA	0.614433	1.47283	0.569068	NA	1.60241	2.04361	0.200045	0.339008
Monilinia__005220	GO:0005507 (copper ion binding),GO:0055070 (copper ion homeostasis)	PF03932.14 (CutC family , 6.9e-27)	-	-	-	-	9.B.158.1.1 (Copper homeostasis protein cutC homolog OS=Homo sapiens GN=CUTC PE=1 SV=1)	-	0.979328	0.665054	0.809292	NA	0.810886	-0.143551	0.957077	NA	1.05107	1.49151	0.533363	NA	3.90204	-0.801957	0.456046	0.813815	6.31285	-0.911025	0.282452	0.504429	12.7719	-0.350202	0.548311	0.684329
Monilinia__005230	-	-	-	-	-	-	-	-	0.35197	-2.63226	0.514826	NA	0.389171	-2.88803	0.474827	NA	0.395828	-0.678257	0.866681	NA	0.457088	-0.233518	0.948795	NA	0.501112	-1.83017	0.533107	NA	1.25271	-0.3896	0.821802	0.890445
Monilinia__005240	GO:0004161 (dimethylallyltranstransferase activity),GO:0004337 (geranyltranstransferase activity),GO:0033384 (geranyl diphosphate biosynthetic process),GO:0045337 (farnesyl diphosphate biosynthetic process)	PF00348.17 (Polyprenyl synthetase , 4.7e-90)	-	-	-	-	-	-	40.1085	0.214789	0.616354	0.950131	33.3761	-0.617357	0.188381	0.574336	17.0669	-1.69625	0.0112822	0.0765658	122.252	0.00427674	0.987282	0.995812	207.463	0.09021	0.701439	0.844958	348.96	-0.0305072	0.870976	0.921344
Monilinia__005250	GO:0005515 (protein binding),GO:0005680 (anaphase-promoting complex),GO:0030071 (regulation of mitotic metaphase/anaphase transition)	PF04049.13 (Anaphase promoting complex subunit 8 / Cdc23 , 8.6e-57),PF00515.28 (Tetratricopeptide repeat , 0.00041),PF00515.28 (Tetratricopeptide repeat , 0.00064),PF13181.6 (Tetratricopeptide repeat , 4e-04),PF13181.6 (Tetratricopeptide repeat , 6.8e-05),PF13432.6 (Tetratricopeptide repeat , 5.2e-06),PF13414.6 (TPR repeat , 2.4e-06)	GT41 (E:2.6e-10)	-	VdCYC8 (Verticillium dahliae, reduced virulence, 1.09e-07)	NoxR (E:0.00048)	3.A.20.1.2 (Peroxisomal targeting signal type 1 receptor OS=Arabidopsis thaliana GN=At5g56290 PE=1 SV=1)	-	6.40513	0.396883	0.674802	NA	5.20587	-0.445947	0.657457	0.903193	1.99223	-4.43991	0.0284558	NA	14.5208	0.341646	0.568026	0.864012	26.813	0.63446	0.213757	0.422397	49.0037	0.732876	0.0355749	0.0890487
Monilinia__005260	GO:0005576 (extracellular region),GO:0005975 (carbohydrate metabolic process),GO:0030248 (cellulose binding)	PF03443.14 (Glycosyl hydrolase family 61 , 3.5e-46),PF00734.18 (Fungal cellulose binding domain , 3e-09)	AA9 (E:1e-61)	CBM1 (E:5.2e-11)	MoCDIP4 (Magnaporthe oryzae, effector (plant_avirulence_determinant), 1.69e-51)	-	-	0.687	0	NA	NA	NA	0	NA	NA	NA	0	NA	NA	NA	0.112914	-0.238096	0.95347	NA	0.229796	0.0619762	0.987584	NA	0.0439312	-3.28066	0.421402	NA
Monilinia__005270	GO:0004252 (serine-type endopeptidase activity),GO:0006508 (proteolysis)	PF09286.11 (Pro-kumamolisin, activation domain , 1.6e-28)	-	-	-	-	-	0.753	2.37197	0.224662	0.892435	NA	1.4945	-1.92524	0.303237	NA	1.03135	-1.35379	0.598011	NA	92.2662	3.52311	3.11047e-17	1.08936e-14	98.4337	2.82081	9.69033e-08	2.40246e-06	157.412	2.6693	5.43122e-07	5.00688e-06
Monilinia__005280	GO:0005506 (iron ion binding),GO:0016705 (oxidoreductase activity, acting on paired donors, with incorporation or reduction of molecular oxygen),GO:0020037 (heme binding),GO:0055114 (oxidation-reduction process)	PF00067.22 (Cytochrome P450 , 6.1e-17)	-	-	xrp14 (Xanthomonas oryzae, reduced virulence, 0.000384)	-	-	-	0	NA	NA	NA	0.0782864	-0.222841	0.956448	NA	0	NA	NA	NA	0.23126	-2.16165	0.596282	NA	0.383244	-3.57482	0.380987	NA	0.675745	-5.20422	0.202169	NA
Monilinia__005290	GO:0016491 (oxidoreductase activity),GO:0050660 (flavin adenine dinucleotide binding),GO:0055114 (oxidation-reduction process)	PF01565.23 (FAD binding domain , 5.1e-09)	AA7 (E:1.1e-31)	-	sol5 (Alternaria solani, unaffected pathogenicity, 1.92e-39)	-	-	-	0	NA	NA	NA	0	NA	NA	NA	0	NA	NA	NA	0.182202	0.46277	0.909185	NA	0.859094	1.9465	0.386346	NA	0.282408	-0.45763	0.853387	NA
Monilinia__005300	GO:0005506 (iron ion binding),GO:0016705 (oxidoreductase activity, acting on paired donors, with incorporation or reduction of molecular oxygen),GO:0020037 (heme binding),GO:0055114 (oxidation-reduction process)	PF00067.22 (Cytochrome P450 , 2.2e-10)	-	-	C14DM (Leishmania major, reduced virulence, 0.00067)	-	-	-	0	NA	NA	NA	0	NA	NA	NA	0	NA	NA	NA	0	NA	NA	NA	0	NA	NA	NA	0.301391	-0.374955	0.877358	NA
Monilinia__005310	-	PF04321.17 (RmlD substrate binding domain , 3.7e-53),PF01370.21 (NAD dependent epimerase/dehydratase family , 2.1e-23),PF16363.5 (GDP-mannose 4,6 dehydratase , 1.1e-09),PF07993.12 (Male sterility protein , 7.8e-08),PF01073.19 (3-beta hydroxysteroid dehydrogenase/isomerase family , 1.8e-09),PF02719.15 (Polysaccharide biosynthesis protein , 0.00014)	-	-	GacA (Streptococcus pyogenes, lethal, 2.04e-17)	-	-	-	7.12087	0.375019	0.695435	NA	5.6856	-0.531505	0.605928	0.881669	4.52688	0.116743	0.925274	0.977832	11.9182	-0.139049	0.836175	0.958065	20.4232	-0.00490223	0.992739	0.996044	39.5731	0.285796	0.412113	0.561851
Monilinia__005320	-	PF00169.29 (PH domain , 2.1e-06)	-	-	-	-	-	-	3.19385	0.921166	0.532396	NA	5.44267	1.78535	0.137966	0.495229	2.98179	1.54534	0.379401	0.693875	8.67912	-1.83015	0.0633125	0.310118	17.4672	-0.841634	0.212107	0.420839	28.4377	-1.1686	0.0528706	0.121998
Monilinia__005330	-	PF00501.28 (AMP-binding enzyme , 1.4e-05),PF00501.28 (AMP-binding enzyme , 2.6e-07)	-	-	GzAra005 (Fusarium graminearum, unaffected pathogenicity, 0)	-	-	-	23.798	0.227208	0.671134	0.950131	32.8483	0.823988	0.0765425	0.36024	17.7729	0.397746	0.522676	0.793256	51.3951	0.101968	0.78589	0.944567	94.4834	0.401869	0.189453	0.390966	173.68	0.517494	0.00993694	0.0316638
Monilinia__005340	-	PF12722.7 (High-temperature-induced dauer-formation protein , 3.6e-303),PF09742.9 (Dyggve-Melchior-Clausen syndrome protein , 3.2e-105),PF08058.11 (Nuclear pore complex component , 6e-21)	-	-	-	-	1.I.1.1.2 (Nucleoporin POM34 OS=Chaetomium thermophilum (strain DSM 1495 / CBS 144.50 / IMI 039719) GN=POM34 PE=3 SV=2)	-	19.1013	0.153918	0.792711	0.969321	28.4296	0.917179	0.0693055	0.339572	14.1325	0.281207	0.673129	0.874799	41.3406	0.12575	0.787994	0.94589	77.3541	0.458179	0.217786	0.427634	140.992	0.552297	0.0805941	0.170468
Monilinia__005350	-	PF06441.12 (Epoxide hydrolase N terminus , 5.3e-20)	-	-	-	-	-	-	1.53134	1.55741	0.472341	NA	1.73377	1.61339	0.434956	NA	0.848137	1.03637	0.732311	NA	5.64982	0.211752	0.811122	0.952799	10.2088	0.457814	0.550048	0.746727	19.2137	0.609406	0.276514	0.427709
Monilinia__005360	-	-	-	-	-	-	-	-	0	NA	NA	NA	0	NA	NA	NA	0	NA	NA	NA	0	NA	NA	NA	0.0604185	-1.65127	0.685716	NA	0.179956	-1.11026	0.686934	NA
Monilinia__005370	GO:0005887 (integral component of plasma membrane),GO:0015079 (potassium ion transmembrane transporter activity),GO:0030007 (cellular potassium ion homeostasis),GO:0071805 (potassium ion transmembrane transport)	PF02386.16 (Cation transport protein , 1.6e-148)	-	-	-	-	2.A.38.2.2 (TRK-1 PROTEIN - Neurospora crassa.)	-	4.33738	-1.22627	0.363756	NA	3.90084	-2.42475	0.0946583	0.405903	2.52556	-2.56533	0.200913	0.509099	22.0207	1.03993	0.0654114	0.316464	33.9384	0.891862	0.0720961	0.207457	68.8492	1.21237	0.00196727	0.00799018
Monilinia__005380	GO:0005515 (protein binding)	-	-	-	GzC2H012 (Fusarium graminearum, unaffected pathogenicity, 0)	-	-	-	3.56195	1.47703	0.267234	NA	2.61318	0.658266	0.646922	0.899954	1.83244	0.930198	0.602576	NA	5.34382	-0.47879	0.602655	0.881013	11.0889	0.205891	0.758675	0.882284	19.7359	0.238512	0.633006	0.754535
Monilinia__005390	GO:0003779 (actin binding)	PF14604.6 (Variant SH3 domain , 2.1e-13),PF14604.6 (Variant SH3 domain , 6e-14),PF00018.28 (SH3 domain , 3.4e-11),PF00018.28 (SH3 domain , 2.2e-12),PF00241.20 (Cofilin/tropomyosin-type actin-binding protein , 7.5e-16),PF07653.17 (Variant SH3 domain , 2e-06),PF07653.17 (Variant SH3 domain , 9.2e-06)	-	-	MGG_04116 (Magnaporthe oryzae, reduced virulence, 1.31e-06)	-	8.A.34.1.1 (Endophilin-A1 - Mus musculus (Mouse).)	-	44.3582	-0.244892	0.647471	0.950131	51.5106	-0.0739691	0.889737	0.974844	26.0444	-0.833716	0.200292	0.508473	122.213	-0.66077	0.0363137	0.216566	192.357	-0.83181	0.000829696	0.00636172	378.83	-0.407319	0.0255045	0.0685938
Monilinia__005400	GO:0009055 (electron transfer activity),GO:0015035 (protein disulfide oxidoreductase activity),GO:0045454 (cell redox homeostasis)	PF00462.24 (Glutaredoxin , 4.3e-17),PF00085.20 (Thioredoxin , 7.5e-09)	-	-	-	-	-	-	7.88724	0.946054	0.330732	NA	7.67926	0.671825	0.496186	0.840582	4.43654	0.492998	0.689169	0.881747	43.3272	0.228806	0.587402	0.874364	70.393	0.192478	0.63054	0.801174	105.538	-0.257422	0.337157	0.489208
Monilinia__005410	GO:0016788 (hydrolase activity, acting on ester bonds)	PF04185.14 (Phosphoesterase family , 4.7e-33)	-	-	FGSG_07678 (Fusarium graminearum, reduced virulence, 4.73e-149)	-	-	0.593	48.3572	2.35692	1.02767e-06	5.47566e-05	119.028	3.70121	2.09026e-23	1.02042e-20	38.0099	2.55189	1.21869e-07	4.80891e-06	104.488	-1.77491	0.0110476	0.096594	142.75	-3.88229	6.50071e-09	2.27208e-07	238.879	-5.91346	3.59798e-15	1.02239e-13
Monilinia__005420	GO:0005507 (copper ion binding),GO:0016491 (oxidoreductase activity),GO:0055114 (oxidation-reduction process)	PF07732.15 (Multicopper oxidase , 8e-40),PF07731.14 (Multicopper oxidase , 1.7e-32),PF00394.22 (Multicopper oxidase , 3.8e-23)	AA1 (E:3.1e-71)	-	LAC2 (Cryptococcus neoformans, unaffected pathogenicity, 2e-82)	-	2.A.108.1.7 (Fet3 protein - Phanerochaete chrysosporium (White-rot fungus) (Sporotrichum pruinosum).)	-	9.43459	1.03165	0.225479	NA	18.1251	2.07708	0.00142598	0.0184964	5.88283	0.793815	0.435844	0.734494	18.7347	-0.977663	0.204535	0.593914	22.4603	-3.40607	5.18561e-06	7.82209e-05	41.7626	-2.65231	4.04561e-06	3.15442e-05
Monilinia__005430	GO:0006812 (cation transport),GO:0015299 (solute:proton antiporter activity),GO:0016021 (integral component of membrane),GO:0055085 (transmembrane transport)	PF00999.21 (Sodium/hydrogen exchanger family , 2e-46)	-	-	-	-	2.A.36.4.1 (NA(+)/H(+) ANTIPORTER - Saccharomyces cerevisiae (Baker's yeast).)	-	3.65783	1.53007	0.240308	NA	6.23217	2.29976	0.0354737	0.22517	2.5038	1.49371	0.337006	0.660507	14.677	0.23152	0.77473	0.94016	21.3146	-0.13099	0.826218	0.915806	37.6451	-0.131748	0.767296	0.852464
Monilinia__005440	GO:0000287 (magnesium ion binding),GO:0003676 (nucleic acid binding),GO:0004523 (RNA-DNA hybrid ribonuclease activity)	PF01693.16 (Caulimovirus viroplasmin , 1.8e-19),PF01693.16 (Caulimovirus viroplasmin , 1.4e-18),PF00075.24 (RNase H , 9.5e-35)	-	-	-	-	-	-	6.02517	-0.146982	0.874584	NA	5.98211	-0.449048	0.625853	0.890542	2.78735	-2.10246	0.177556	0.47912	22.2473	0.416717	0.43461	0.79784	35.074	0.310789	0.484074	0.695419	70.5197	0.66612	0.0433437	0.104
Monilinia__005450	GO:0003873 (6-phosphofructo-2-kinase activity),GO:0005524 (ATP binding),GO:0006000 (fructose metabolic process),GO:0006003 (fructose 2,6-bisphosphate metabolic process)	PF01591.18 (6-phosphofructo-2-kinase , 6.3e-18),PF01591.18 (6-phosphofructo-2-kinase , 1.4e-46),PF00300.22 (Histidine phosphatase superfamily (branch 1) , 0.00091),PF00300.22 (Histidine phosphatase superfamily (branch 1) , 7.8e-24)	-	-	-	-	-	-	22.0962	0.588866	0.362562	0.867977	14.9403	-0.852923	0.262021	0.66365	12.1602	-0.00758946	0.992432	0.997765	65.6489	0.0880003	0.848965	0.96019	116.716	0.289536	0.502765	0.709633	213.62	0.396004	0.252952	0.401327
Monilinia__005460	GO:0003868 (4-hydroxyphenylpyruvate dioxygenase activity),GO:0009072 (aromatic amino acid family metabolic process),GO:0055114 (oxidation-reduction process)	PF00903.25 (Glyoxalase/Bleomycin resistance protein/Dioxygenase superfamily , 0.00011),PF00903.25 (Glyoxalase/Bleomycin resistance protein/Dioxygenase superfamily , 2e-14),PF13669.6 (Glyoxalase/Bleomycin resistance protein/Dioxygenase superfamily , 0.00028),PF14696.6 (Hydroxyphenylpyruvate dioxygenase, HPPD, N-terminal , 0.00075)	-	-	-	-	-	-	2.02133	-2.82656	0.125492	NA	3.91691	0.112671	0.921359	0.983704	10.6235	2.96292	0.000574019	0.00729526	32.3994	-1.71527	0.000394557	0.0079213	46.7661	-2.82596	1.31951e-07	3.13057e-06	82.395	-2.73623	3.23199e-11	5.59843e-10
Monilinia__005470	-	-	-	-	-	-	-	-	1.80999	-2.76105	0.18499	NA	1.9105	-3.04606	0.126923	NA	3.43702	1.11133	0.41724	0.720937	5.4171	0.690782	0.515818	0.838417	5.15	-1.05822	0.335137	0.557913	8.82492	-1.12642	0.195951	0.33386
Monilinia__005480	-	PF11754.8 (Velvet factor , 1.2e-19),PF11754.8 (Velvet factor , 6.9e-35)	-	-	bcvel1 (Botrytis cinerea, reduced virulence, 0)	-	-	-	22.6475	0.988764	0.0862696	0.525886	23.4396	0.885645	0.0924783	0.400168	13.468	0.606049	0.377521	0.69229	64.3828	-0.192263	0.616142	0.888525	98.0966	-0.441589	0.201533	0.407641	162.437	-0.651672	0.0029143	0.011201
Monilinia__005490	-	-	-	-	-	-	-	-	3.0537	0.286147	0.852188	NA	3.7465	0.537584	0.688225	0.911129	1.2718	-1.67612	0.487882	NA	10.961	-1.54668	0.0396261	0.229388	17.7777	-1.61943	0.00853282	0.0417037	35.4766	-1.00996	0.00769107	0.0254036
Monilinia__005500	GO:0005515 (protein binding)	PF01833.24 (IPT/TIG domain , 1.4e-09),PF12796.7 (Ankyrin repeats (3 copies) , 1.2e-09),PF13857.6 (Ankyrin repeats (many copies) , 4.1e-06),PF00023.30 (Ankyrin repeat , 3e-04),PF13637.6 (Ankyrin repeats (many copies) , 8.8e-07)	-	-	FGSG_07816 (Fusarium graminearum, unaffected pathogenicity, 8.96e-05)	-	1.A.4.7.3 (Protein Y71A12B.4, partially confirmed by transcript evidence OS=Caenorhabditis elegans GN=trp-4 PE=2 SV=3)	-	16.5493	0.00842247	0.98885	0.998051	18.1114	0.0239946	0.966241	0.991739	16.3897	0.882257	0.16392	0.459693	57.8871	-0.754733	0.0315612	0.197187	90.8794	-0.93625	0.00929727	0.0446481	160.554	-0.9128	0.000724635	0.00338535
Monilinia__005510	GO:0000030 (mannosyltransferase activity),GO:0006493 (protein O-linked glycosylation),GO:0016020 (membrane)	PF02366.18 (Dolichyl-phosphate-mannose-protein mannosyltransferase , 4.6e-85),PF16192.5 (C-terminal four TMM region of protein-O-mannosyltransferase , 9.3e-65),PF02815.19 (MIR domain , 3.6e-37)	GT39 (E:1.3e-72)	-	MoPmt2 (Magnaporthe oryzae, reduced virulence, 0)	-	9.B.142.5.5 (putative dolichyl-phosphate-mannose--protein mannosyltransferase [[Butyribacterium] methylotrophicum])	-	34.4915	0.428742	0.380633	0.877922	24.8717	-0.836075	0.12659	0.475536	19.9645	-0.0697205	0.911447	0.972038	87.171	-0.420133	0.15534	0.523053	159.883	-0.0764642	0.740059	0.871982	270.653	-0.179607	0.206188	0.347248
Monilinia__005520	GO:0016021 (integral component of membrane),GO:0022857 (transmembrane transporter activity),GO:0055085 (transmembrane transport)	PF00083.24 (Sugar (and other) transporter , 2.8e-103),PF07690.16 (Major Facilitator Superfamily , 3.5e-30)	-	-	MoST1 (Magnaporthe oryzae, unaffected pathogenicity, 9.02e-74)	-	2.A.1.1.39 (High-affinity glucose transporter - Kluyveromyces lactis (Yeast) (Candida sphaerica).)	-	25.4729	-0.167655	0.75151	0.959572	28.7317	-0.0998237	0.847396	0.961261	24.7006	0.675953	0.217391	0.531316	77.1338	-0.421984	0.200442	0.588535	109.992	-0.965534	0.00223111	0.0143629	189.938	-1.0349	1.27096e-05	9.10558e-05
Monilinia__005530	-	PF12271.8 (Chitin synthase export chaperone , 2.2e-116)	-	-	CHS7 (Fusarium oxysporum, reduced virulence, 6.83e-34)	-	-	-	2.91783	-1.93077	0.192538	NA	3.93695	-0.840298	0.510311	0.845948	2.40916	-1.03584	0.496305	0.777007	6.95316	0.268116	0.754387	0.935315	11.1726	0.195731	0.779612	0.891084	17.0328	-0.209958	0.721039	0.820397
Monilinia__005540	GO:0000439 (transcription factor TFIIH core complex),GO:0006289 (nucleotide-excision repair),GO:0006351 (transcription, DNA-templated)	PF04056.14 (Ssl1-like , 7.4e-76),PF13519.6 (von Willebrand factor type A domain , 6.5e-14)	-	-	GzC2H039 (Fusarium graminearum, unaffected pathogenicity, 0)	-	-	-	2.56154	0.168083	0.918882	NA	2.84688	0.280828	0.840753	0.957809	2.39721	0.894823	0.575547	0.825367	9.95113	-0.713296	0.454631	0.813278	19.883	-0.0558418	0.941026	0.975621	32.5382	-0.260015	0.729697	0.827024
Monilinia__005550	GO:0005515 (protein binding)	PF00397.26 (WW domain , 2.3e-06)	-	-	-	-	-	-	7.95872	-0.101752	0.907212	NA	11.2141	0.529097	0.467938	0.825772	14.4781	1.95046	0.0117433	0.0790428	39.938	-0.446105	0.306426	0.696003	63.8507	-0.553366	0.120222	0.29331	111.442	-0.559741	0.0111295	0.0347157
Monilinia__005560	GO:0032366 (intracellular sterol transport)	PF02221.15 (ML domain , 2.1e-27)	-	-	-	-	-	0.874	15.7912	0.343097	0.588168	0.949649	18.1861	0.477571	0.40533	0.784027	10.7795	0.267228	0.723718	0.896353	45.6374	0.510382	0.207118	0.596638	59.6933	-0.115173	0.752036	0.877437	109.252	0.0207307	0.937407	0.961486
Monilinia__005570	GO:0015991 (ATP hydrolysis coupled proton transport),GO:0033180 (proton-transporting V-type ATPase, V1 domain),GO:0046961 (proton-transporting ATPase activity, rotational mechanism)	PF01990.17 (ATP synthase (F/14-kDa) subunit , 1.7e-33)	-	-	-	-	3.A.2.2.3 (VACUOLAR ATP SYNTHASE SUBUNIT F (EC 3.6.1.34) (V-ATPASE F SUBUNIT) (VACUOLAR PROTON PUMP F SUBUNIT) (V-ATPASE 14 KDA SUBUNIT) - Saccharomyces cerevisiae (Baker's yeast).)	-	6.8746	0.971351	0.348685	NA	6.09981	0.448155	0.669779	0.909039	2.90592	-0.602552	0.722119	0.895874	10.3907	0.249809	0.734839	0.929832	19.6823	0.621229	0.281112	0.503327	46.1786	1.27682	0.000973623	0.00436319
Monilinia__005580	-	PF10332.9 (Protein of unknown function (DUF2418) , 3.8e-36)	-	-	-	-	-	-	12.6711	-0.0562551	0.942702	0.991481	11.8252	-0.566855	0.411742	0.787583	8.86381	-0.0628126	0.938347	0.982734	39.8112	-0.00282333	0.995304	0.998402	70.8363	0.217481	0.601943	0.783319	108.476	-0.166494	0.668148	0.781566
Monilinia__005590	-	-	-	-	-	-	-	-	0	NA	NA	NA	0	NA	NA	NA	0.796251	3.18646	0.342539	NA	0	NA	NA	NA	0	NA	NA	NA	0.454663	0.219902	0.949544	NA
Monilinia__005600	-	-	-	-	chs1 (Ustilago maydis, unaffected pathogenicity, 0.000453)	-	-	-	14.9871	0.130196	0.87683	0.979851	12.071	-0.853183	0.334595	0.737034	5.41654	-3.80691	0.0193996	0.113137	35.6629	-0.0849458	0.826672	0.957421	49.1622	-0.673805	0.0724974	0.208361	78.3447	-1.05939	0.000296618	0.00154776
Monilinia__005610	GO:0016491 (oxidoreductase activity),GO:0055114 (oxidation-reduction process)	PF07992.14 (Pyridine nucleotide-disulphide oxidoreductase , 1e-04)	-	-	-	-	-	-	5.60406	-0.741775	0.442088	NA	8.25472	0.215656	0.790724	0.945067	5.91739	0.497638	0.616715	0.848351	31.6927	-0.175365	0.686476	0.916658	50.648	-0.267571	0.423432	0.644587	92.7617	-0.130894	0.545281	0.68137
Monilinia__005620	GO:0009055 (electron transfer activity),GO:0050660 (flavin adenine dinucleotide binding)	PF01012.21 (Electron transfer flavoprotein domain , 6.7e-43),PF00766.19 (Electron transfer flavoprotein FAD-binding domain , 2.3e-32)	-	-	-	-	-	0.462	24.0547	-0.332475	0.531424	0.940606	25.6633	-0.419961	0.402806	0.784027	13.7625	-1.1439	0.0999583	0.345918	52.1696	-0.405794	0.296468	0.688608	111.889	0.364819	0.282275	0.504364	232.404	0.787423	0.000755178	0.00351075
Monilinia__005630	GO:0003677 (DNA binding),GO:0005515 (protein binding)	PF16495.5 (SWIRM-associated region 1 , 1e-30),PF04433.17 (SWIRM domain , 9.2e-30),PF00249.31 (Myb-like DNA-binding domain , 2.1e-07)	-	-	GzMyb006 (Fusarium graminearum, unaffected pathogenicity, 0)	-	-	0.476	34.0317	0.4338	0.375842	0.875561	29.9613	-0.151664	0.763513	0.940057	17.2425	-0.520477	0.412785	0.718066	67.7647	0.0132317	0.971835	0.992959	125.827	0.33887	0.300788	0.52582	178.19	-0.272232	0.325838	0.478724
Monilinia__005640	GO:0000500 (RNA polymerase I upstream activating factor complex),GO:0003677 (DNA binding),GO:0042790 (nucleolar large rRNA transcription by RNA polymerase I)	-	-	-	GzHOMEL033 (Fusarium graminearum, unaffected pathogenicity, 2.08e-61)	-	-	-	0.632515	-2.14436	0.5096	NA	2.41392	1.50998	0.353645	NA	0.680545	-0.339596	0.917653	NA	8.14866	1.68001	0.041247	0.234888	10.4033	1.18314	0.111593	0.279403	22.9026	1.6314	0.00495285	0.0174454
Monilinia__005650	GO:0003677 (DNA binding),GO:0005524 (ATP binding),GO:0016787 (hydrolase activity)	PF04851.15 (Type III restriction enzyme, res subunit , 5.3e-24),PF00271.31 (Helicase conserved C-terminal domain , 1.6e-12),PF00270.29 (DEAD/DEAH box helicase , 4.5e-10),PF18766.1 (SWI2/SNF2 ATPase , 1.2e-05)	-	-	-	-	3.A.17.1.1 (Type I restriction enzyme EcoKI R protein (EC 3.1.21.3) (R.EcoKI) - Escherichia coli.)	-	8.59616	0.452988	0.576625	NA	6.23606	-0.899483	0.371748	0.765712	3.30942	-1.92863	0.162486	0.458502	21.8151	0.115333	0.811325	0.952799	36.176	0.129948	0.746755	0.874979	63.9789	0.157026	0.573959	0.707778
Monilinia__005660	-	-	-	-	-	-	-	-	1.04947	0.812388	0.744282	NA	1.13834	0.826114	0.746957	NA	0.695873	0.748432	0.817641	NA	0	NA	NA	NA	0.495262	1.14057	0.772369	NA	0.467569	0.266928	0.89664	NA
Monilinia__005670	GO:0005975 (carbohydrate metabolic process),GO:0008184 (glycogen phosphorylase activity),GO:0030170 (pyridoxal phosphate binding)	PF00343.20 (Carbohydrate phosphorylase , 0)	GT35 (E:2.6e-279)	-	-	-	-	-	88.786	1.20741	0.000391883	0.00914981	66.0622	0.324527	0.334698	0.737034	34.6912	-0.252336	0.598484	0.836895	138.372	-0.52572	0.0771186	0.353054	210.94	-0.820092	0.00306289	0.0184417	458.595	-0.0842937	0.718809	0.818736
Monilinia__005680	GO:0001664 (G protein-coupled receptor binding),GO:0003924 (GTPase activity),GO:0005525 (GTP binding),GO:0005834 (heterotrimeric G-protein complex),GO:0007186 (G protein-coupled receptor signaling pathway),GO:0031683 (G-protein beta/gamma-subunit complex binding)	PF00503.20 (G-protein alpha subunit , 2.7e-112),PF00025.21 (ADP-ribosylation factor family , 2.6e-10)	-	-	BCG3 (Botrytis cinerea, reduced virulence, 0)	-	8.A.92.1.1 (Guanine nucleotide-binding protein G(s) subunit alpha isoforms short OS=Homo sapiens GN=GNAS PE=1 SV=1)	-	4.11494	1.11759	0.382582	NA	3.38813	0.445728	0.734876	0.929305	1.94181	0.23465	0.898528	NA	8.06688	-1.12449	0.171095	0.548897	13.2605	-1.17524	0.0766146	0.21629	21.9104	-1.47103	0.00282853	0.0109101
Monilinia__005690	GO:0006511 (ubiquitin-dependent protein catabolic process),GO:0031625 (ubiquitin protein ligase binding)	PF00888.22 (Cullin family , 3.9e-197),PF10557.9 (Cullin protein neddylation domain , 4.7e-17)	-	-	GzWing011 (Fusarium graminearum, unaffected pathogenicity, 1.91e-71)	-	-	-	21.7473	-0.507751	0.362426	0.867977	29.3565	0.159805	0.7376	0.930113	19.5875	0.265881	0.678769	0.878124	59.321	-0.317557	0.330097	0.720616	101.438	-0.197613	0.465146	0.680019	176.94	-0.214758	0.236592	0.382408
Monilinia__005700	-	PF09794.9 (Transport protein Avl9 , 8.3e-144),PF09804.9 (Uncharacterized conserved protein (DUF2347) , 0.00061),PF08616.10 (Stabilization of polarity axis , 9e-04)	-	-	-	-	-	-	6.78765	-0.263039	0.770189	NA	9.10737	0.331736	0.670451	0.909401	4.2094	-0.634868	0.60701	0.842548	25.7	0.196182	0.760093	0.935315	37.5562	-0.147347	0.807978	0.905405	69.3324	-0.0042203	0.994458	0.9967
Monilinia__005710	GO:0004707 (MAP kinase activity),GO:0005524 (ATP binding),GO:0051403 (stress-activated MAPK cascade)	PF00069.25 (Protein kinase domain , 1.3e-66),PF07714.17 (Protein tyrosine kinase , 5.4e-32),PF12330.8 (Haspin like kinase domain , 1e-05),PF06293.14 (Lipopolysaccharide kinase (Kdo/WaaP) family , 0.00045),PF01636.23 (Phosphotransferase enzyme family , 0.001)	-	-	bcSAK1 (Botrytis cinerea, reduced virulence, 0)	-	1.I.1.1.3 (Cyclin-dependent kinase 1 OS=Homo sapiens GN=CDK1 PE=1 SV=3)	-	67.7447	-0.0669416	0.896195	0.984731	65.3484	-0.480542	0.195788	0.587162	50.7972	0.118008	0.761166	0.912675	194.56	0.176633	0.764637	0.936193	218.843	-1.14641	0.00784633	0.0389598	335.142	-1.89867	3.56048e-08	4.03184e-07
Monilinia__005720	GO:0016491 (oxidoreductase activity),GO:0055114 (oxidation-reduction process),GO:0071949 (FAD binding)	PF13561.6 (Enoyl-(Acyl carrier protein) reductase , 2.2e-64),PF00106.25 (short chain dehydrogenase , 1.1e-46),PF01565.23 (FAD binding domain , 7.3e-31),PF08031.12 (Berberine and berberine like , 1.7e-07)	AA7 (E:4.7e-80)	-	fabG1 (Ralstonia solanacearum, lethal, 2e-29)	-	-	-	6.38558	0.175406	0.875934	NA	21.9325	2.51393	5.0331e-05	0.00100103	24.5276	3.41543	2.54531e-07	8.83277e-06	12.1876	0.0792616	0.902862	0.976938	20.8093	0.172918	0.766744	0.885655	28.1673	-0.647196	0.0821043	0.172795
Monilinia__005730	GO:0016020 (membrane)	PF03348.15 (Serine incorporator (Serinc) , 6.4e-164)	-	-	-	-	9.A.29.3.1 (Membrane protein PB1A10.07c OS=Schizosaccharomyces pombe (strain 972 / ATCC 24843) GN=SPAPB1A10.07c PE=3 SV=1)	0.554	11.0876	0.835748	0.301805	NA	13.8474	1.09013	0.10919	0.439485	7.71914	0.840075	0.357562	0.677332	42.9435	-0.288456	0.492817	0.827023	62.5494	-0.720375	0.0780621	0.219507	101.463	-1.04184	0.000800086	0.00368788
Monilinia__005740	GO:0016021 (integral component of membrane),GO:0055085 (transmembrane transport)	PF07690.16 (Major Facilitator Superfamily , 5.6e-19),PF06813.13 (Nodulin-like , 2.2e-13)	-	-	-	-	2.A.1.75.3 (Putative uncharacterized protein OS=Candida albicans (strain WO-1) GN=CAWG_03210 PE=4 SV=1)	-	8.84297	1.36747	0.12478	NA	5.50625	-0.0101728	0.992437	0.997373	4.75597	0.654868	0.637127	0.858683	36.2196	0.598522	0.169229	0.546248	47.2452	-0.0198645	0.957704	0.981521	70.9667	-0.512253	0.108096	0.213075
Monilinia__005750	GO:0016788 (hydrolase activity, acting on ester bonds)	PF07819.13 (PGAP1-like protein , 2.3e-92),PF12697.7 (Alpha/beta hydrolase family , 9.3e-05)	-	-	-	-	-	-	9.16817	0.00821661	0.993242	NA	11.5357	0.393868	0.653019	0.90201	5.96882	-0.167422	0.886323	0.962018	26.6568	0.063193	0.894831	0.972851	43.3823	0.0306526	0.941398	0.975621	73.9712	-0.0626074	0.833346	0.898351
Monilinia__005760	GO:0005789 (endoplasmic reticulum membrane),GO:0006506 (GPI anchor biosynthetic process),GO:0016021 (integral component of membrane),GO:0051377 (mannose-ethanolamine phosphotransferase activity)	PF04987.14 (Phosphatidylinositolglycan class N (PIG-N) , 5.5e-162),PF01663.22 (Type I phosphodiesterase / nucleotide pyrophosphatase , 1.6e-07),PF00884.23 (Sulfatase , 4e-07),PF01676.18 (Metalloenzyme superfamily , 0.00037)	-	-	GPI7 (Candida albicans, reduced virulence, 8.93e-10)	-	9.A.6.1.1 (GPI-anchor biosynthetic protein MCD4 - Saccharomyces cerevisiae (Baker's yeast).)	-	16.4066	0.890687	0.150689	0.687336	11.9043	-0.121683	0.859476	0.965339	7.97625	0.00618053	0.994249	0.998535	51.6332	-0.217468	0.626116	0.893201	81.0696	-0.375537	0.325318	0.548839	128.472	-0.733246	0.0344075	0.086814
Monilinia__005770	GO:0016747 (transferase activity, transferring acyl groups other than amino-acyl groups)	PF00108.23 (Thiolase, N-terminal domain , 6e-65),PF02803.18 (Thiolase, C-terminal domain , 1.1e-38)	-	-	Fox3p (Candida albicans, unaffected pathogenicity, 5.03e-105)	-	-	-	38.5052	-0.493235	0.282615	0.800568	52.0491	0.147762	0.710425	0.918388	23.3656	-1.05221	0.0523612	0.228142	83.6463	-0.760465	0.0354145	0.212825	139.128	-0.725201	0.0198875	0.0813677	243.355	-0.730016	0.014332	0.042945
Monilinia__005780	GO:0000398 (mRNA splicing, via spliceosome),GO:0004553 (hydrolase activity, hydrolyzing O-glycosyl compounds),GO:0005975 (carbohydrate metabolic process),GO:0046540 (U4/U6 x U5 tri-snRNP complex)	PF02966.16 (Mitosis protein DIM1 , 3.9e-66),PF00150.18 (Cellulase (glycosyl hydrolase family 5) , 7.1e-14),PF13204.6 (Protein of unknown function (DUF4038) , 7.6e-08),PF02836.17 (Glycosyl hydrolases family 2, TIM barrel domain , 4.2e-05)	GH5_7 (E:1.5e-95)	-	-	-	-	-	5.30914	-0.22778	0.82643	NA	4.58768	-1.02704	0.392724	0.779177	4.15588	0.0764873	0.954673	0.987077	4.42823	0.341778	0.74051	0.931472	8.51048	0.719916	0.374824	0.598266	14.8141	0.698183	0.260363	0.409574
Monilinia__005790	GO:0005515 (protein binding)	PF13417.6 (Glutathione S-transferase, N-terminal domain , 7.6e-08),PF13409.6 (Glutathione S-transferase, N-terminal domain , 5.6e-07)	-	-	-	-	-	-	22.9886	-0.176854	0.741777	0.957994	35.9747	0.754918	0.0870036	0.386352	15.559	-0.29875	0.641246	0.859486	27.078	-1.25755	0.00915564	0.0840282	43.67	-1.36906	0.000929806	0.00697598	91.3232	-0.591308	0.0141195	0.0424475
Monilinia__005800	-	-	-	-	-	-	-	-	2.9788	-0.522035	0.719054	NA	3.63371	-0.176087	0.885988	0.97469	2.34988	-0.110916	0.945767	0.984978	3.40343	1.17235	0.357069	0.741758	4.89856	0.885391	0.430208	0.650716	12.0728	1.63438	0.0675293	0.147863
Monilinia__005810	-	PF17111.5 (Fungal N-terminal domain of STAND proteins , 5.9e-05)	-	-	-	-	-	-	1.50419	0.122853	0.953925	NA	1.88831	0.514465	0.790375	NA	0.624261	-1.495	0.659891	NA	6.23996	-2.19708	0.022786	0.159073	11.3798	-1.55715	0.0240768	0.0940623	19.5045	-1.68543	0.00099855	0.00445123
Monilinia__005820	GO:0004672 (protein kinase activity),GO:0016310 (phosphorylation)	PF02518.26 (Histidine kinase-, DNA gyrase B-, and HSP90-like ATPase , 5.2e-10)	-	-	FGSG_01963__FgPDK1 (Fusarium graminearum, unaffected pathogenicity / reduced_virulence, 8.26e-105)	-	-	-	2.90073	0.0317664	0.983415	NA	2.38587	-1.00461	0.505311	NA	1.58389	-0.711613	0.740891	NA	4.27653	0.15946	0.877669	0.966353	6.48204	-0.072539	0.932987	0.971629	14.8486	0.664503	0.284648	0.436199
Monilinia__005830	GO:0003824 (catalytic activity)	PF13714.6 (Phosphoenolpyruvate phosphomutase , 1.6e-43),PF00463.21 (Isocitrate lyase family , 6.3e-22)	-	-	Ss-oah1 (Sclerotinia sclerotiorum, reduced virulence, 0)	-	-	-	47.7179	-0.619835	0.155545	0.69818	159.087	2.02254	5.82582e-09	2.7204e-07	451.79	4.42837	9.02152e-62	4.41423e-58	326.042	-3.18017	1.12295e-08	1.07259e-06	494.83	-5.43205	1.25026e-50	1.11977e-47	849.917	-9.03821	7.68511e-36	9.25507e-34
Monilinia__005840	GO:0005525 (GTP binding),GO:0005634 (nucleus),GO:0042254 (ribosome biogenesis)	PF04950.12 (40S ribosome biogenesis protein Tsr1 and BMS1 C-terminal , 2.9e-93),PF06912.11 (Protein of unknown function (DUF1275) , 1.2e-42),PF08142.12 (AARP2CN (NUC121) domain , 1.3e-28),PF13401.6 (AAA domain , 5.4e-05),PF13191.6 (AAA ATPase domain , 6e-04),PF13671.6 (AAA domain , 0.00088)	-	-	-	-	9.B.143.5.1 (DUF1275 domain protein OS=Aspergillus kawachii (strain NBRC 4308) GN=AKAW_10005 PE=4 SV=1)	-	6.6093	-0.24762	0.815138	NA	10.3799	0.645147	0.444911	0.808284	7.61072	0.975608	0.343058	0.663903	45.6316	0.151482	0.680658	0.913388	84.4372	0.458941	0.161035	0.355157	106.805	-0.482344	0.021554	0.0598819
Monilinia__005850	GO:0016491 (oxidoreductase activity),GO:0055114 (oxidation-reduction process)	PF00107.26 (Zinc-binding dehydrogenase , 6.9e-20),PF13602.6 (Zinc-binding dehydrogenase , 4.7e-11)	-	-	adhT (Mycoplasma agalactiae, reduced virulence, 8.8e-17)	-	-	-	1.22282	-1.41343	0.575218	NA	3.69216	1.36069	0.323322	0.72555	1.7858	0.809405	0.699257	NA	1.97638	0.849245	0.611435	NA	2.52752	0.222295	0.879911	0.945862	8.7505	1.68815	0.13076	0.246908
Monilinia__005860	GO:0019441 (tryptophan catabolic process to kynurenine),GO:0020037 (heme binding),GO:0046872 (metal ion binding)	PF01231.18 (Indoleamine 2,3-dioxygenase , 1.2e-154)	-	-	-	-	-	-	0	NA	NA	NA	0	NA	NA	NA	0	NA	NA	NA	0.46252	-2.98637	0.460322	NA	0.766489	-4.41086	0.213233	NA	1.35149	-6.04474	0.132702	0.249395
Monilinia__005870	GO:0005737 (cytoplasm),GO:0006569 (tryptophan catabolic process),GO:0009435 (NAD biosynthetic process),GO:0030170 (pyridoxal phosphate binding),GO:0030429 (kynureninase activity)	PF00266.19 (Aminotransferase class-V , 2.8e-09)	-	-	-	-	-	-	2.25384	0.532669	0.734394	NA	4.87373	1.87993	0.115792	0.456535	6.61691	3.09849	0.00716164	0.0542913	6.85358	-1.83968	0.0441187	0.247222	10.9002	-2.1418	0.00127682	0.00913924	17.8768	-2.71935	1.8554e-06	1.55032e-05
Monilinia__005880	GO:0016787 (hydrolase activity)	PF07859.13 (alpha/beta hydrolase fold , 1.2e-18),PF10340.9 (Steryl acetyl hydrolase , 0.00022)	CE10 (E:1.7e-24)	-	HDL1 (Magnaporthe oryzae, unaffected pathogenicity, 2.65e-05)	-	-	-	0	NA	NA	NA	0.754246	2.52482	0.376371	NA	2.18638	4.64954	0.0217649	NA	0.0911012	-0.238096	0.95347	NA	0.375728	0.761006	0.801504	NA	4.78296	3.61558	0.00906807	0.0292266
Monilinia__005890	-	-	-	-	GzZC249 (Fusarium graminearum, unaffected pathogenicity, 1.4e-09)	-	-	-	0.819073	0.223336	0.929167	NA	0.825483	0.0597248	0.980352	NA	0.444382	-0.660832	0.853011	NA	2.92252	-0.110813	0.943821	0.986294	3.13589	-1.99024	0.192342	0.395107	5.82811	-1.55063	0.133118	0.249745
Monilinia__005900	-	-	-	-	-	-	-	-	1.97421	0.239048	0.901018	NA	4.13609	1.59047	0.24193	0.638097	6.7021	3.13729	0.0140055	0.0904074	1.4788	-1.79367	0.405636	NA	2.71649	-1.20948	0.446294	0.666788	4.50061	-1.50601	0.2004	0.339458
Monilinia__005910	GO:0003677 (DNA binding),GO:0005515 (protein binding)	PF13637.6 (Ankyrin repeats (many copies) , 3e-07),PF12796.7 (Ankyrin repeats (3 copies) , 0.001)	-	-	GzAPSES001__FgSWI6 (Fusarium graminearum, reduced virulence, 0)	-	9.B.37.1.1 (Palmitoyltransferase ZDHHC17 OS=Homo sapiens GN=ZDHHC17 PE=1 SV=2)	-	3.72041	0.251183	0.83281	NA	4.38297	0.487819	0.659356	0.903907	2.86315	0.460631	0.745167	0.904291	11.1006	-0.0203795	0.976433	0.994016	16.6407	-0.312069	0.614322	0.791372	32.7725	0.0359868	0.926701	0.955744
Monilinia__005920	-	-	-	-	-	-	-	-	0.696839	-0.193141	0.942553	NA	3.02977	2.56005	0.100923	0.418824	0.992813	1.46155	0.577808	NA	20.0962	-0.267824	0.719073	0.925321	34.0068	-0.164923	0.810694	0.907314	65.4544	0.112832	0.875819	0.92461
Monilinia__005930	-	PF00583.25 (Acetyltransferase (GNAT) family , 3.2e-12),PF13508.7 (Acetyltransferase (GNAT) domain , 5.5e-06),PF08445.10 (FR47-like protein , 6.6e-06),PF13673.7 (Acetyltransferase (GNAT) domain , 0.001)	-	-	-	-	-	-	3.17074	-5.61097	0.00120036	NA	4.31437	-1.94531	0.142966	0.504751	3.39969	-0.856803	0.530385	0.799325	5.22617	0.593728	0.577114	0.868081	8.23948	0.465422	0.601328	0.783225	15.7772	0.646346	0.270293	0.420315
Monilinia__005940	GO:0016020 (membrane),GO:0022857 (transmembrane transporter activity),GO:0055085 (transmembrane transport)	PF13520.6 (Amino acid permease , 3.1e-17),PF00324.21 (Amino acid permease , 5.4e-06)	-	-	-	-	2.A.3.4.1 (Choline transport protein - Saccharomyces cerevisiae (Baker's yeast).)	-	0	NA	NA	NA	0	NA	NA	NA	0.289759	1.78228	0.660045	NA	1.11746	0.0181484	0.993242	NA	1.27245	-1.50101	0.583347	NA	2.66166	-0.548271	0.721544	0.820618
Monilinia__005950	-	-	-	-	-	-	-	-	0	NA	NA	NA	0.0782864	-0.222841	0.956448	NA	0.289759	1.78228	0.660045	NA	0.112914	-0.238096	0.95347	NA	0.120837	-0.858986	0.831957	NA	0.493491	0.338424	0.922046	NA
Monilinia__005960	-	-	-	-	PTH11 (Magnaporthe oryzae, reduced virulence, 2.64e-06)	-	-	-	1.3759	3.49224	0.110925	NA	1.44676	3.46113	0.128774	NA	0.550186	2.65863	0.450702	NA	4.0963	4.92259	0.00240389	0.0310536	5.23973	4.55936	0.0014723	0.0102817	5.17223	3.73211	0.00759282	0.0251229
Monilinia__005970	-	-	-	-	DEP3 (Alternaria brassicicola, unaffected pathogenicity / reduced_virulence, 0.000435)	-	-	-	0	NA	NA	NA	0	NA	NA	NA	0	NA	NA	NA	0	NA	NA	NA	0	NA	NA	NA	0	NA	NA	NA
Monilinia__005980	-	PF01485.21 (IBR domain, a half RING-finger domain , 7e-06),PF01124.18 (MAPEG family , 0.00025)	-	-	-	-	-	-	1.86989	-3.81107	0.0562298	NA	2.44425	-1.90235	0.194061	NA	1.97427	-0.729879	0.698181	NA	1.10266	1.73202	0.407018	NA	2.02412	1.94126	0.252643	0.471772	2.36309	1.18284	0.404753	0.554707
Monilinia__005990	-	-	-	-	-	-	-	0.593	33.998	1.79457	0.000276921	0.00693303	21.2457	0.607159	0.279491	0.682572	5.86325	-3.52898	0.00704601	0.0535343	159.868	1.0507	0.00787501	0.0753324	219.782	0.651735	0.118641	0.290621	268.411	-0.338032	0.411212	0.560751
Monilinia__006000	-	-	-	-	-	-	-	-	19.7076	1.20342	0.0826926	0.512941	14.0996	0.239717	0.732187	0.929305	7.37466	-0.277946	0.79519	0.922221	21.7866	-0.790818	0.116438	0.450927	27.141	-2.32946	0.0001272	0.00129643	56.4411	-1.27007	1.71084e-05	0.000118975
Monilinia__006010	GO:0016021 (integral component of membrane),GO:0022857 (transmembrane transporter activity),GO:0055085 (transmembrane transport)	PF00083.24 (Sugar (and other) transporter , 1.1e-82),PF07690.16 (Major Facilitator Superfamily , 1.7e-25)	-	-	MoST1 (Magnaporthe oryzae, unaffected pathogenicity, 1.25e-23)	-	2.A.1.1.83 (Putative uncharacterized protein OS=Neurospora crassa (strain ATCC 24698 / 74-OR23-1A / CBS 708.71 / DSM 1257 / FGSC 987) GN=NCU08114 PE=3 SV=1)	0.581	1.32339	-1.01642	0.630039	NA	9.58513	3.00781	0.0038451	0.041798	3.67312	2.215	0.125141	0.396572	8.66098	0.790253	0.346839	0.733469	7.58759	-1.11268	0.25143	0.47037	12.5869	-1.37418	0.0303789	0.078637
Monilinia__006020	-	-	-	-	-	-	-	-	2.30363	-1.64985	0.288105	NA	2.40156	-1.96849	0.197628	NA	1.52838	-2.009	0.334349	NA	2.06523	-0.0804938	0.958248	NA	2.61843	-1.06306	0.540444	0.73874	4.62444	-0.943603	0.405307	0.555166
Monilinia__006030	-	PF08229.11 (ER membrane protein SH3 , 7.2e-83)	-	-	-	-	-	-	4.91093	0.0177216	0.986176	NA	5.25943	-0.0937794	0.928335	0.986769	3.86261	0.313317	0.791078	0.920766	20.8122	-1.40751	0.0176947	0.133271	31.9091	-1.83965	8.34857e-05	0.000899511	51.5221	-2.50076	1.93874e-15	5.67925e-14
Monilinia__006040	-	-	-	-	-	-	-	-	1.288	-2.13305	0.360859	NA	1.72971	-0.942191	0.592109	NA	1.32187	-0.255562	0.913383	NA	1.39401	2.14273	0.340084	NA	2.82517	2.48401	0.120819	0.294108	4.46972	2.32381	0.0706937	0.153112
Monilinia__006050	GO:0006777 (Mo-molybdopterin cofactor biosynthetic process),GO:0008265 (Mo-molybdopterin cofactor sulfurase activity),GO:0030151 (molybdenum ion binding),GO:0030170 (pyridoxal phosphate binding)	PF03473.17 (MOSC domain , 3.4e-35),PF03476.16 (MOSC N-terminal beta barrel domain , 1.4e-24),PF00266.19 (Aminotransferase class-V , 3.2e-23)	-	-	nifS (Mycoplasma agalactiae, loss of_pathogenicity, 2.31e-05)	-	-	-	13.8617	0.255028	0.714373	0.953323	15.2836	0.258365	0.698142	0.915512	7.53738	-0.445452	0.646983	0.860241	33.5606	-0.21522	0.6485	0.902261	49.4285	-0.58334	0.12465	0.300915	92.6043	-0.34932	0.163987	0.292952
Monilinia__006060	GO:0004784 (superoxide dismutase activity),GO:0006801 (superoxide metabolic process),GO:0046872 (metal ion binding),GO:0055114 (oxidation-reduction process)	PF02777.18 (Iron/manganese superoxide dismutases, C-terminal domain , 6.1e-08),PF02777.18 (Iron/manganese superoxide dismutases, C-terminal domain , 6.2e-08)	-	-	-	-	-	-	12.9228	0.410541	0.590446	0.949649	8.13957	-1.44398	0.0872659	0.386649	5.21751	-1.5302	0.167728	0.466039	59.0281	0.900807	0.0112603	0.0977838	122.253	1.3841	2.14936e-06	3.64069e-05	218.875	1.42983	1.09419e-12	2.33848e-11
Monilinia__006070	-	-	-	-	-	-	-	0.686	0.175985	-1.89831	0.641775	NA	0.358022	-1.18462	0.76402	NA	0.125474	-0.890236	0.827297	NA	1.34154	0.958281	0.631496	NA	0.905091	-2.03873	0.407541	NA	2.45776	-0.22066	0.859708	0.915839
Monilinia__006080	-	-	GH17 (E:3e-16)	-	MGG_04582 (Magnaporthe oryzae, reduced virulence, 2.61e-09)	-	4.D.3.1.11 (NdvB OS=Pseudomonas aeruginosa (strain ATCC 15692 / PAO1 / 1C / PRS 101 / LMG 12228) GN=ndvB PE=4 SV=1)	0.461	88.58	1.30769	0.000319443	0.00790242	69.4059	0.576855	0.121899	0.465906	31.2948	-0.400912	0.411725	0.718066	584.953	-0.328592	0.290256	0.683709	741.089	-1.38397	4.43721e-05	0.00052119	1350.1	-1.19744	6.04323e-05	0.000373067
Monilinia__006090	-	PF11999.8 (Protein of unknown function (DUF3494) , 1.7e-53)	-	-	-	-	-	0.731	0	NA	NA	NA	0	NA	NA	NA	0.144879	1.03332	0.800087	NA	0	NA	NA	NA	0	NA	NA	NA	0.0706148	-2.4539	0.544058	NA
Monilinia__006100	GO:0005524 (ATP binding)	PF00004.29 (ATPase family associated with various cellular activities (AAA) , 7.9e-12),PF07728.14 (AAA domain (dynein-related subfamily) , 6.4e-05),PF13191.6 (AAA ATPase domain , 0.00069)	-	-	VPS4 (Candida albicans, loss of_pathogenicity, 6.14e-06)	-	3.A.29.1.2 (ATP-dependent zinc metalloprotease YME1 homolog OS=Caenorhabditis elegans OX=6239 GN=ymel-1 PE=3 SV=2)	-	6.29222	-0.350786	0.704603	NA	13.5387	1.31013	0.0517253	0.290245	3.56984	-1.14915	0.37238	0.689657	44.8391	1.28895	0.00139874	0.0211875	61.2762	0.89455	0.0191164	0.0789447	109.129	0.92124	0.000225721	0.00121976
Monilinia__006110	GO:0004326 (tetrahydrofolylpolyglutamate synthase activity),GO:0005524 (ATP binding),GO:0009396 (folic acid-containing compound biosynthetic process)	PF08245.12 (Mur ligase middle domain , 0.001)	-	-	-	-	-	-	9.82547	-1.29262	0.132597	NA	12.8269	-0.551806	0.473311	0.829209	7.32043	-1.02588	0.293342	0.619207	19.8947	0.834121	0.128386	0.476399	39.4532	1.2299	0.00755634	0.0378345	67.5684	1.19185	0.00034358	0.00176131
Monilinia__006120	GO:0004326 (tetrahydrofolylpolyglutamate synthase activity),GO:0005524 (ATP binding),GO:0009396 (folic acid-containing compound biosynthetic process)	-	-	-	-	-	-	-	3.6373	-0.0837118	0.947788	NA	4.97708	0.60974	0.577727	0.872256	1.95718	-1.09505	0.54263	NA	16.2115	0.429225	0.483907	0.823043	27.2076	0.469052	0.404402	0.627444	40.6384	0.049869	0.914659	0.948984
Monilinia__006130	-	-	-	-	-	-	-	-	0	NA	NA	NA	0.0782864	-0.222841	0.956448	NA	0.199063	1.03332	0.800087	NA	0	NA	NA	NA	0.451011	1.00733	0.775313	NA	0.0878623	-2.17845	0.58799	NA
Monilinia__006140	-	-	-	-	-	-	-	-	1.23648	-0.460501	0.842043	NA	1.15771	-1.06554	0.669569	NA	1.95009	1.43076	0.441813	NA	1.13493	0.33195	0.875141	NA	2.73531	1.23452	0.388159	0.611243	5.95987	1.67807	0.12607	0.240144
Monilinia__006150	GO:0003849 (3-deoxy-7-phosphoheptulonate synthase activity),GO:0009073 (aromatic amino acid family biosynthetic process)	PF01474.16 (Class-II DAHP synthetase family , 2e-201)	-	-	-	-	-	-	6.01596	-1.25624	0.197152	NA	9.48149	0.0770689	0.924683	0.984836	7.57776	0.617269	0.494012	0.777007	8.89915	0.354753	0.631831	0.897259	14.1221	0.25714	0.659112	0.818094	40.3574	1.37031	0.00189047	0.00772947
Monilinia__006160	-	PF13472.6 (GDSL-like Lipase/Acylhydrolase family , 9.7e-08)	CE12 (E:3.3e-39)	-	-	-	-	0.767	0	NA	NA	NA	0.189685	0.605639	0.880785	NA	0	NA	NA	NA	2.52165	2.10229	0.193786	NA	2.86602	1.4174	0.363584	0.586466	2.68277	-0.0698359	0.955071	0.974214
Monilinia__006170	GO:0046872 (metal ion binding)	PF14737.6 (Domain of unknown function (DUF4470) , 1.8e-25),PF18345.1 (Zinc finger domain , 6.9e-06),PF16131.5 (Torus domain , 0.00057),PF15663.5 (Zinc-finger containing family , 0.00033)	-	-	GzC2H056 (Fusarium graminearum, unaffected pathogenicity, 9.83e-71)	-	-	-	0	NA	NA	NA	0.673131	2.31434	0.399365	NA	0	NA	NA	NA	0.455506	1.76683	0.656154	NA	0.290215	0.394839	0.920717	NA	2.96731	2.93112	0.0338524	0.0857844
Monilinia__006180	-	-	-	-	-	-	-	0.72	0	NA	NA	NA	0.189685	0.605639	0.880785	NA	0	NA	NA	NA	1.59072	3.55175	0.15121	NA	21.8003	6.61193	1.60036e-07	3.72292e-06	20.592	5.7205	3.57288e-06	2.81489e-05
Monilinia__006190	-	PF00107.26 (Zinc-binding dehydrogenase , 4.7e-07)	-	-	-	-	-	-	0.525968	-3.09587	0.366335	NA	1.3635	0.290243	0.879172	NA	0.569857	-1.13633	0.725506	NA	0.56457	2.05814	0.602992	NA	36.9021	7.37435	2.98727e-08	8.49355e-07	60.8233	7.28553	2.2635e-09	3.04489e-08
Monilinia__006200	GO:0016705 (oxidoreductase activity, acting on paired donors, with incorporation or reduction of molecular oxygen),GO:0055114 (oxidation-reduction process)	PF00296.20 (Luciferase-like monooxygenase , 2.1e-61)	-	-	-	-	-	-	0.69089	-0.203608	0.947999	NA	0.552724	-1.16497	0.703634	NA	0.239691	-1.59597	0.693002	NA	4.20181	-0.0246695	0.982863	0.994382	25.6901	2.71155	0.00159373	0.0109588	49.6782	2.92059	2.47e-06	2.00856e-05
Monilinia__006210	GO:0042742 (defense response to bacterium),GO:0050832 (defense response to fungus)	PF03330.18 (Lytic transglycolase , 1.7e-06),PF01357.21 (Pollen allergen , 3e-04)	-	CBM63 (E:6e-24)	-	-	-	0.662	18.052	1.36913	0.0232719	0.234753	19.5339	1.34034	0.018818	0.142328	4.63795	-1.58362	0.163941	0.459693	391.206	0.973883	0.00163779	0.0236262	461.574	0.163859	0.608276	0.787976	626.6	-0.643273	0.0374081	0.0926894
Monilinia__006220	-	-	-	-	-	-	-	-	0	NA	NA	NA	0	NA	NA	NA	0	NA	NA	NA	0	NA	NA	NA	0	NA	NA	NA	0.12317	-1.67552	0.674371	NA
Monilinia__006230	-	-	-	-	-	-	-	-	0	NA	NA	NA	0	NA	NA	NA	0	NA	NA	NA	0	NA	NA	NA	0	NA	NA	NA	0	NA	NA	NA
Monilinia__006240	GO:0015103 (inorganic anion transmembrane transporter activity),GO:0015297 (antiporter activity),GO:0016021 (integral component of membrane)	PF01758.16 (Sodium Bile acid symporter family , 2.4e-48)	-	-	-	-	2.A.59.1.7 (Arsenite efflux pump ACR3 and related permeases OS=Corynebacterium glutamicum (strain ATCC 13032 / DSM 20300 / JCM 1318 / LMG 3730 / NCIMB 10025) GN=Cgl1510 PE=4 SV=1)	-	1.19997	-0.360841	0.879221	NA	2.27183	1.25082	0.473258	NA	1.58536	1.37114	0.509271	NA	2.99223	-0.742031	0.587671	0.874364	4.22724	-1.42703	0.238078	0.454679	6.48641	-2.34261	0.0200401	0.0564109
Monilinia__006250	GO:0004298 (threonine-type endopeptidase activity),GO:0005839 (proteasome core complex),GO:0051603 (proteolysis involved in cellular protein catabolic process)	PF00227.26 (Proteasome subunit , 2.8e-28)	-	-	-	-	-	-	21.906	-0.205547	0.740979	0.957994	24.1555	-0.195404	0.73598	0.929959	14.9604	-0.328014	0.695719	0.883241	52.1855	0.00491074	0.991299	0.998108	84.9703	-0.0228348	0.947483	0.978166	164.861	0.268047	0.34339	0.494721
Monilinia__006260	GO:0006355 (regulation of transcription, DNA-templated)	PF07818.13 (HCNGP-like protein , 1e-33)	-	-	-	-	-	-	2.5905	-0.974192	0.563955	NA	3.14834	-0.45398	0.768207	0.941784	3.06706	0.658651	0.713118	0.891025	5.73839	-0.618631	0.520257	0.840733	10.2061	-0.367949	0.627827	0.800282	19.0383	-0.194671	0.692651	0.800479
Monilinia__006270	GO:0004672 (protein kinase activity),GO:0005515 (protein binding),GO:0005524 (ATP binding),GO:0006468 (protein phosphorylation)	PF00069.25 (Protein kinase domain , 2.2e-75),PF07714.17 (Protein tyrosine kinase , 4.5e-34),PF00498.26 (FHA domain , 4.4e-15),PF14531.6 (Kinase-like , 6.7e-07),PF17667.1 (Fungal protein kinase , 3.8e-07),PF16697.5 (Inner membrane component of T3SS, cytoplasmic domain , 1.3e-05)	-	-	FGSG_07121 (Fusarium graminearum, unaffected pathogenicity, 0)	-	9.B.106.3.1 (Salt overly sensitive 2 OS=Arabidopsis thaliana GN=sos2 PE=4 SV=1)	-	5.6839	-0.163954	0.869305	NA	8.69186	0.695901	0.384036	0.773909	7.28261	1.30363	0.195759	0.502543	21.1217	0.386464	0.500049	0.830429	33.2243	0.262151	0.60372	0.784959	48.2581	-0.285946	0.475309	0.619829
Monilinia__006280	GO:0005096 (GTPase activator activity)	PF01412.18 (Putative GTPase activating protein for Arf , 2.1e-31),PF16746.5 (BAR domain of APPL family , 8.9e-20),PF00169.29 (PH domain , 1.9e-12)	-	-	-	-	9.B.198.1.4 (Uncharacterized protein OS=Rhizophagus irregularis (strain DAOM 181602 / DAOM 197198 / MUCL 43194) GN=GLOINDRAFT_14308 PE=4 SV=1)	-	18.8449	-0.915285	0.124188	0.63877	19.4772	-1.21191	0.0396696	0.24235	10.05	-2.68413	0.00237073	0.0225777	33.0416	-0.954628	0.0370048	0.219113	49.8316	-1.36624	0.000205743	0.00194736	84.3048	-1.55168	7.24376e-11	1.20259e-09
Monilinia__006290	-	-	-	-	-	-	-	-	0	NA	NA	NA	0	NA	NA	NA	0	NA	NA	NA	0	NA	NA	NA	0	NA	NA	NA	0	NA	NA	NA
Monilinia__006300	-	PF04181.13 (Rtr1/RPAP2 family , 3.1e-21)	-	-	-	-	-	-	0.567701	2.21698	0.463353	NA	0.895928	2.73497	0.315617	NA	2.17977	4.67214	0.0176442	NA	4.56466	1.30808	0.262649	0.658084	6.98651	1.17022	0.265113	0.486891	12.6224	1.28078	0.0946559	0.193468
Monilinia__006310	GO:0003735 (structural constituent of ribosome),GO:0005840 (ribosome),GO:0006412 (translation)	PF00833.18 (Ribosomal S17 , 2.4e-60)	-	-	-	-	-	-	82.5142	0.0755513	0.812218	0.969949	50.1404	-2.77754	5.34689e-12	4.78547e-10	35.6353	-1.91579	8.37416e-05	0.00137499	399.208	0.834433	0.000108918	0.00292178	773.592	1.18572	3.04545e-05	0.000372971	1039.03	0.598134	7.46414e-10	1.08073e-08
Monilinia__006320	GO:0008479 (queuine tRNA-ribosyltransferase activity),GO:0101030 (tRNA-guanine transglycosylation)	PF01702.18 (Queuine tRNA-ribosyltransferase , 2.5e-141),PF00850.19 (Histone deacetylase domain , 4.4e-51)	-	-	HDF3 (Fusarium graminearum, unaffected pathogenicity / reduced_virulence, 0)	-	-	0.591	10.3402	0.982664	0.220664	NA	6.95842	-0.276739	0.754792	0.937814	8.81221	1.37519	0.112411	0.371641	26.0892	0.313216	0.559657	0.860935	43.502	0.352447	0.422206	0.644088	84.545	0.620294	0.0351537	0.0882694
Monilinia__006330	-	-	-	-	-	-	-	0.464	15.4421	-0.438496	0.506996	0.935333	18.723	-0.142403	0.810315	0.949225	12.7946	0.0717127	0.92124	0.976734	44.1564	-0.465036	0.294497	0.686324	70.4396	-0.575361	0.181045	0.380295	111.361	-0.968829	0.00892076	0.0288991
Monilinia__006340	-	-	-	-	-	-	-	-	0	NA	NA	NA	0	NA	NA	NA	0	NA	NA	NA	0.235748	0.784978	0.845465	NA	0	NA	NA	NA	0.211032	-0.895789	0.820781	NA
Monilinia__006350	-	PF11710.8 (G protein-coupled glucose receptor regulating Gpa2 , 4.7e-75),PF11970.8 (G protein-coupled glucose receptor regulating Gpa2 C-term , 1.4e-23),PF00001.21 (7 transmembrane receptor (rhodopsin family) , 1.2e-07)	-	-	-	-	-	-	1.33116	-1.00351	0.651846	NA	1.86418	-0.175522	0.917368	NA	1.639	0.690488	0.723933	NA	11.2299	-0.261629	0.721907	0.925321	16.6636	-0.616647	0.375644	0.599071	30.513	-0.421188	0.308964	0.461621
Monilinia__006360	-	-	-	-	BTP1 (Botrytis cinerea, unaffected pathogenicity / reduced_virulence, 1.42e-16)	-	-	-	0	NA	NA	NA	0	NA	NA	NA	0	NA	NA	NA	0.461576	1.76237	0.617452	NA	0.165087	-0.468694	0.907082	NA	0.410783	0.07386	0.972924	NA
Monilinia__006370	GO:0000271 (polysaccharide biosynthetic process),GO:0003979 (UDP-glucose 6-dehydrogenase activity),GO:0051287 (NAD binding),GO:0055114 (oxidation-reduction process)	PF03721.14 (UDP-glucose/GDP-mannose dehydrogenase family, NAD binding domain , 5.5e-14),PF03721.14 (UDP-glucose/GDP-mannose dehydrogenase family, NAD binding domain , 4.3e-28),PF00984.19 (UDP-glucose/GDP-mannose dehydrogenase family, central domain , 2.2e-30),PF03720.15 (UDP-glucose/GDP-mannose dehydrogenase family, UDP binding domain , 1.8e-11)	-	-	UGD1 (Cryptococcus neoformans, loss of_pathogenicity, 2.27e-110)	-	-	-	0	NA	NA	NA	0.407988	1.64241	0.65242	NA	0	NA	NA	NA	0.569743	-3.24744	0.406408	NA	0.942279	-4.65465	0.161997	NA	2.15797	-1.55698	0.353798	0.505703
Monilinia__006380	-	-	-	-	-	-	-	0.892	0.114298	0.0252421	0.995064	NA	0.156573	0.420748	0.917229	NA	0	NA	NA	NA	0.579922	0.384569	0.894834	NA	1.22914	0.948796	0.628267	NA	3.44439	1.86057	0.158675	0.285682
Monilinia__006390	-	-	-	-	-	-	-	-	0.711406	-3.37462	0.31656	NA	1.00669	-1.45267	0.587275	NA	0.900785	-0.267573	0.928795	NA	1.10762	1.73942	0.417427	NA	2.26449	2.12697	0.211469	0.420414	3.30506	1.81315	0.161383	0.289597
Monilinia__006400	GO:0005506 (iron ion binding),GO:0016705 (oxidoreductase activity, acting on paired donors, with incorporation or reduction of molecular oxygen),GO:0020037 (heme binding),GO:0055114 (oxidation-reduction process)	PF00067.22 (Cytochrome P450 , 2.7e-44)	-	-	BcBOT1_(CND5) (Botrytis cinerea, reduced virulence, 7.33e-21)	-	-	-	0.355703	-1.89831	0.641775	NA	0.542487	-0.529416	0.875246	NA	0.997271	2.17595	0.41241	NA	0	NA	NA	NA	0.197442	-0.175009	0.965065	NA	0.102452	-1.91589	0.632158	NA
Monilinia__006410	GO:0004650 (polygalacturonase activity),GO:0005975 (carbohydrate metabolic process)	PF00295.17 (Glycosyl hydrolases family 28 , 1.4e-24)	GH28 (E:6.6e-50)	-	PGX1 (Cochliobolus carbonum, unaffected pathogenicity, 7.46e-15)	-	-	0.844	0.35197	-2.63226	0.514826	NA	0.578856	-1.10181	0.734714	NA	0.250949	-1.64003	0.684798	NA	0	NA	NA	NA	0	NA	NA	NA	0.269553	-0.540424	0.819899	NA
Monilinia__006420	GO:0005216 (ion channel activity),GO:0006811 (ion transport),GO:0016021 (integral component of membrane),GO:0055085 (transmembrane transport)	PF00520.31 (Ion transport protein , 4.9e-07),PF08016.12 (Polycystin cation channel , 5.6e-06)	-	-	Yvc1 (Magnaporthe oryzae, reduced virulence / loss_of_pathogenicity, 0)	-	1.A.4.4.1 (Calcium channel YVC1 - Saccharomyces cerevisiae (Baker's yeast).)	0.704	9.87322	0.0584172	0.939282	NA	15.7408	0.943705	0.13422	0.491234	15.8792	1.85324	0.00528557	0.0427476	30.5799	-0.848253	0.0398253	0.229701	46.5012	-1.19953	0.000588215	0.00479472	72.5897	-1.84239	5.27376e-13	1.17682e-11
Monilinia__006430	-	-	-	-	BTP1 (Botrytis cinerea, unaffected pathogenicity / reduced_virulence, 5.85e-13)	-	-	-	0.578579	-0.793452	0.798196	NA	1.38439	1.12101	0.563805	NA	1.40436	2.06189	0.387773	NA	8.27404	-0.834313	0.304172	0.694386	14.5905	-0.565592	0.363917	0.586606	24.4614	-0.717299	0.150227	0.273979
Monilinia__006440	-	PF00106.25 (short chain dehydrogenase , 2.9e-32),PF13561.6 (Enoyl-(Acyl carrier protein) reductase , 6.5e-23)	-	-	ABA4 (Magnaporthe oryzae, reduced virulence, 1.14e-10)	-	-	-	1.22451	-1.24946	0.572772	NA	2.67474	0.975876	0.562373	0.865409	1.70521	0.977541	0.602926	NA	47.8486	0.647831	0.106789	0.428516	94.1535	1.04704	0.00255171	0.0159398	144.247	0.750406	0.0287891	0.0753701
Monilinia__006450	-	-	-	-	-	-	-	-	0	NA	NA	NA	0	NA	NA	NA	0	NA	NA	NA	0	NA	NA	NA	0	NA	NA	NA	0	NA	NA	NA
Monilinia__006460	GO:0000166 (nucleotide binding),GO:0006812 (cation transport),GO:0016021 (integral component of membrane),GO:0016887 (ATPase activity)	PF00122.20 (E1-E2 ATPase , 2.6e-17),PF00702.26 (haloacid dehalogenase-like hydrolase , 1.1e-08)	-	-	Spf1 (Magnaporthe oryzae, reduced virulence / loss_of_pathogenicity, 0)	-	3.A.3.10.3 (Manganese-transporting ATPase 1 OS=Saccharomyces cerevisiae (strain ATCC 204508 / S288c) GN=SPF1 PE=1 SV=1)	-	31.9073	-0.732303	0.127008	0.645192	32.8994	-0.947243	0.0374966	0.234308	25.0701	-0.333696	0.524253	0.794416	91.6414	-0.125179	0.698006	0.920311	151.643	-0.113273	0.697979	0.843237	268.619	-0.0784683	0.738976	0.834565
Monilinia__006470	GO:0016020 (membrane),GO:0022857 (transmembrane transporter activity),GO:0055085 (transmembrane transport)	PF00860.20 (Permease family , 8.9e-22)	-	-	-	-	2.A.40.7.1 (Purine transporter - Emericella nidulans (Aspergillus nidulans).)	-	1.36048	1.3091	0.564828	NA	7.77797	4.01036	0.00157397	0.0198597	17.3501	5.8508	5.07299e-07	1.62236e-05	90.3654	-1.2112	0.0053992	0.0575915	111.26	-3.81812	2.16203e-16	2.42045e-14	184.913	-6.2277	1.98843e-39	2.69397e-37
Monilinia__006480	GO:0004630 (phospholipase D activity),GO:0006654 (phosphatidic acid biosynthetic process),GO:0048017 (inositol lipid-mediated signaling)	PF13091.6 (PLD-like domain , 2.1e-05),PF00614.22 (Phospholipase D Active site motif , 7.3e-07),PF00614.22 (Phospholipase D Active site motif , 0.00016)	-	-	-	-	-	-	35.6934	0.314499	0.562954	0.948158	36.8327	0.136469	0.755705	0.938081	28.928	0.659157	0.178174	0.47954	108.655	-1.24157	0.0327731	0.202154	155.1	-2.12226	1.09768e-06	2.01663e-05	257.826	-2.59408	1.33505e-10	2.11462e-09
Monilinia__006490	-	PF13434.6 (L-lysine 6-monooxygenase (NADPH-requiring) , 2.5e-114),PF07992.14 (Pyridine nucleotide-disulphide oxidoreductase , 0.00085)	-	-	SIDA (Aspergillus fumigatus, loss of_pathogenicity, 1.86e-143)	-	-	-	6.80634	0.473389	0.624938	NA	4.93725	-0.719409	0.497001	0.840718	3.89799	-0.0384176	0.976452	0.992706	29.7141	0.786099	0.153889	0.521748	32.0413	-0.346598	0.50922	0.714097	71.7037	0.338897	0.356446	0.507955
Monilinia__006500	GO:0003824 (catalytic activity),GO:0031177 (phosphopantetheine binding)	PF00501.28 (AMP-binding enzyme , 7.4e-59),PF00501.28 (AMP-binding enzyme , 2.4e-71),PF00501.28 (AMP-binding enzyme , 1.8e-82),PF00668.20 (Condensation domain , 3.9e-41),PF00668.20 (Condensation domain , 1.7e-48),PF00668.20 (Condensation domain , 8.8e-25),PF00668.20 (Condensation domain , 5.7e-19),PF00668.20 (Condensation domain , 7.6e-23),PF00668.20 (Condensation domain , 4e-15),PF00550.25 (Phosp…	-	-	nps2 (Cochliobolus heterostrophus, reduced virulence, 0)	-	4.C.1.1.4 (Long-chain-fatty-acid--CoA ligase - Escherichia coli.)	-	9.81257	1.03081	0.193023	NA	9.97604	0.858301	0.267722	0.667397	8.22807	1.41676	0.1061	0.357785	29.105	0.336064	0.476117	0.81922	45.9257	0.225394	0.567779	0.75897	101.253	0.775948	0.00829728	0.0271694
Monilinia__006510	-	-	-	-	-	-	-	-	20.8834	-0.605205	0.270258	0.790456	24.8279	-0.317613	0.525753	0.851569	52.1436	2.2917	9.66438e-05	0.00156065	94.6756	0.497713	0.283739	0.679078	149.416	0.386785	0.505852	0.711862	169.028	-1.01791	0.000625915	0.00297545
Monilinia__006520	-	-	-	-	-	-	-	-	0	NA	NA	NA	0	NA	NA	NA	0.593881	2.80398	0.407853	NA	0.493847	-0.329577	0.914482	NA	1.78421	1.58819	0.366884	0.5894	2.0376	0.667453	0.664334	0.779749
Monilinia__006530	GO:0005515 (protein binding)	PF02213.16 (GYF domain , 6.4e-16)	-	-	-	-	-	-	18.1715	0.240961	0.6871	0.950131	19.5549	0.188034	0.751406	0.935556	17.0059	0.946521	0.152088	0.439421	72.9562	-0.0129749	0.970348	0.992959	137.744	0.354872	0.194356	0.398216	251.326	0.449813	0.0242223	0.0658689
Monilinia__006540	GO:0005515 (protein binding)	PF13414.6 (TPR repeat , 0.00045)	GT41 (E:0.00018)	-	-	-	-	-	4.56488	0.700206	0.534907	NA	3.79334	-0.0169384	0.988391	0.995977	4.78326	1.5207	0.185647	0.487747	23.3745	0.795595	0.100704	0.413781	43.627	1.07099	0.00710168	0.0361307	72.2825	0.949409	0.00204771	0.00827702
Monilinia__006550	GO:0005634 (nucleus),GO:0006355 (regulation of transcription, DNA-templated),GO:0008270 (zinc ion binding)	PF06221.13 (Putative zinc finger motif, C2HC5-type , 1.6e-20)	-	-	-	-	-	-	4.00772	-0.156478	0.960401	NA	5.24403	0.559336	0.667505	0.908159	1.8121	-2.20108	0.35953	NA	10.8437	-1.10759	0.122584	0.464965	17.3939	-1.23043	0.0491052	0.157352	34.486	-0.675585	0.125393	0.239215
Monilinia__006560	GO:0003824 (catalytic activity)	PF00266.19 (Aminotransferase class-V , 2.1e-18)	-	-	-	-	-	-	6.68776	0.837355	0.416428	NA	8.95321	1.25421	0.168636	0.546846	3.63811	0.241679	0.857364	0.948255	34.0683	1.38426	0.00158967	0.0231973	48.437	1.08507	0.00503628	0.0275631	98.0857	1.37873	2.35138e-06	1.92241e-05
Monilinia__006570	-	-	-	-	-	-	-	-	4.42603	1.86104	0.129752	NA	9.75145	2.99085	0.00206576	0.0248725	1.32399	0.0774616	0.971396	NA	40.6238	1.17219	0.0179083	0.134342	42.8741	0.127531	0.807417	0.905302	43.6152	-2.19027	1.0122e-06	8.88836e-06
Monilinia__006580	-	-	-	-	-	-	-	-	0	NA	NA	NA	0	NA	NA	NA	0.199063	1.03332	0.800087	NA	0	NA	NA	NA	0	NA	NA	NA	0	NA	NA	NA
Monilinia__006590	GO:0004735 (pyrroline-5-carboxylate reductase activity),GO:0006561 (proline biosynthetic process),GO:0055114 (oxidation-reduction process)	PF14748.6 (Pyrroline-5-carboxylate reductase dimerisation , 2.3e-25),PF03807.17 (NADP oxidoreductase coenzyme F420-dependent , 7.4e-14)	-	-	-	NoxR (E:0.00013)	-	-	41.5515	-1.72017	4.07077e-05	0.00148404	41.6184	-2.3558	8.93412e-08	3.26369e-06	25.0927	-3.00344	4.32552e-06	0.000106893	54.9283	-0.834254	0.0135258	0.111024	98.3351	-0.516619	0.095834	0.25152	172.431	-0.509663	0.0123787	0.0379618
Monilinia__006600	GO:0004657 (proline dehydrogenase activity),GO:0006562 (proline catabolic process)	PF01619.18 (Proline dehydrogenase , 7.9e-54)	-	-	-	-	-	-	0.703698	-3.43165	0.265905	NA	3.09164	1.71148	0.235965	0.63327	5.67166	3.49547	0.00626217	0.0493411	2.01637	3.90574	0.0354853	NA	2.58483	3.53874	0.0550639	0.171238	1.85498	2.24489	0.154277	0.279757
Monilinia__006610	GO:0000981 (DNA-binding transcription factor activity, RNA polymerase II-specific),GO:0005634 (nucleus),GO:0006355 (regulation of transcription, DNA-templated),GO:0008270 (zinc ion binding),GO:0070403 (NAD+ binding)	PF02146.17 (Sir2 family , 9.1e-07),PF02146.17 (Sir2 family , 4e-07),PF02146.17 (Sir2 family , 7.9e-09),PF00172.18 (Fungal Zn(2)-Cys(6) binuclear cluster domain , 3e-05)	-	-	HST1 (Magnaporthe oryzae, unaffected pathogenicity, 5.73e-10)	-	-	-	5.30911	-0.484792	0.673337	NA	7.17334	0.197539	0.835218	0.957809	2.7215	-2.1419	0.19469	0.500868	16.5467	-0.133585	0.843735	0.959388	30.2581	0.17973	0.737044	0.870003	49.2206	-0.0330431	0.938439	0.962163
Monilinia__006620	-	-	-	-	-	-	-	-	0	NA	NA	NA	0	NA	NA	NA	0	NA	NA	NA	0	NA	NA	NA	0.114898	-0.908317	0.82259	NA	0	NA	NA	NA
Monilinia__006630	GO:0005524 (ATP binding),GO:0016887 (ATPase activity)	PF00005.27 (ABC transporter , 9.6e-14),PF00005.27 (ABC transporter , 7.4e-10)	-	-	potA (Streptococcus pneumoniae, reduced virulence, 2.22e-05)	-	3.A.1.105.15 (Uncharacterized ABC transporter ATP-binding protein YbhF OS=Escherichia coli (strain K12) GN=ybhF PE=1 SV=1)	-	5.18363	-0.0976265	0.926252	NA	7.35602	0.587789	0.512594	0.846664	3.47015	-0.165475	0.905389	0.9696	10.3197	-0.189169	0.829138	0.957421	22.686	0.608808	0.275731	0.498137	40.8289	0.689124	0.069035	0.150379
Monilinia__006640	GO:0043248 (proteasome assembly)	PF05348.11 (Proteasome maturation factor UMP1 , 2.2e-42)	-	-	-	-	-	-	17.3011	-0.480887	0.4391	0.892808	17.9075	-0.73513	0.253959	0.653768	9.82258	-1.37924	0.121079	0.388995	40.1536	-0.643512	0.1557	0.523053	77.1513	-0.12153	0.773452	0.88756	127.145	-0.311467	0.337165	0.489208
Monilinia__006650	GO:0005515 (protein binding)	PF13881.6 (Ubiquitin-2 like Rad60 SUMO-like , 5.6e-13),PF00240.23 (Ubiquitin family , 3.1e-05)	-	-	-	-	8.A.52.1.5 (Deubiquitination-protection protein dph1 OS=Neurospora crassa (strain ATCC 24698 / 74-OR23-1A / CBS 708.71 / DSM 1257 / FGSC 987) GN=NCU03028 PE=4 SV=2)	-	3.95235	-0.191643	0.87027	NA	2.71464	-2.48803	0.0824414	0.375496	2.10638	-1.20607	0.477278	NA	6.12604	-0.00609708	0.995412	0.998402	8.08209	-0.736437	0.410178	0.633661	16.6783	-0.199726	0.784239	0.863699
Monilinia__006660	GO:0016021 (integral component of membrane),GO:0055085 (transmembrane transport)	PF07690.16 (Major Facilitator Superfamily , 2e-27)	-	-	GzCCHC002 (Fusarium graminearum, unaffected pathogenicity, 2.63e-30)	-	2.A.1.14.9 (HPAX - Salmonella dublin.)	-	6.01689	1.5801	0.127973	NA	4.47224	0.79725	0.478285	0.83064	2.22653	0.230853	0.88738	0.962525	15.2598	0.0479597	0.939243	0.984757	20.4497	-0.601826	0.288057	0.510873	40.2588	-0.236582	0.565487	0.699696
Monilinia__006670	-	PF00226.31 (DnaJ domain , 1.8e-06)	-	-	DnaJ (Streptococcus pneumoniae, reduced virulence, 0.000672)	-	-	-	0	NA	NA	NA	0.666267	2.32723	0.399078	NA	0	NA	NA	NA	0	NA	NA	NA	0.114898	-0.908317	0.82259	NA	0.648447	0.728846	0.704243	NA
Monilinia__006680	-	-	-	-	MedA (Aspergillus fumigatus, reduced virulence, 1.97e-130)	-	-	-	9.03888	0.397066	0.626205	NA	8.17173	-0.100579	0.906637	0.97813	3.37995	-2.09644	0.129194	0.404443	13.609	-0.681515	0.379017	0.757314	23.519	-0.502157	0.285326	0.508042	55.1168	0.34199	0.276261	0.427623
Monilinia__006690	GO:0004672 (protein kinase activity),GO:0005524 (ATP binding),GO:0006468 (protein phosphorylation)	PF00069.25 (Protein kinase domain , 6.9e-11),PF00069.25 (Protein kinase domain , 1.4e-13),PF07714.17 (Protein tyrosine kinase , 1.8e-12)	-	-	FGSG_05135 (Fusarium graminearum, unaffected pathogenicity, 1.66e-08)	-	9.A.15.3.1 (Serine/threonine-protein kinase ATG1c OS=Arabidopsis thaliana GN=ATG1C PE=2 SV=1)	-	3.45572	1.82885	0.196633	NA	4.07593	1.94357	0.124462	0.470677	1.42614	0.822869	0.700875	NA	8.25677	-1.4332	0.0818697	0.366293	13.2706	-1.61765	0.0111374	0.0521222	24.8049	-1.26147	0.000992046	0.00443306
Monilinia__006700	-	-	-	-	-	-	-	-	0.580567	-0.795692	0.812103	NA	0.993707	0.453805	0.841072	NA	0.250949	-1.64003	0.684798	NA	1.17154	-1.37889	0.561427	NA	3.70445	0.810855	0.582451	0.768557	3.73652	-0.808556	0.491097	0.633881
Monilinia__006710	GO:0016491 (oxidoreductase activity),GO:0055114 (oxidation-reduction process)	PF02668.16 (Taurine catabolism dioxygenase TauD, TfdA family , 1.3e-62)	-	-	-	-	-	-	2.37703	-3.0766	0.0804662	NA	3.26406	-1.21383	0.367499	0.76058	2.22153	-0.941185	0.567169	0.822065	5.48814	1.54694	0.133281	0.486512	118.124	5.62357	5.15015e-11	2.61708e-09	327.807	6.27267	1.16498e-21	5.81492e-20
Monilinia__006720	GO:0043023 (ribosomal large subunit binding)	PF04981.13 (NMD3 family , 9.8e-83)	-	-	-	-	-	-	8.00439	-0.776002	0.381793	NA	10.4652	-0.15919	0.828556	0.956437	11.4775	1.17816	0.115192	0.377519	46.8539	0.823623	0.0300487	0.190621	89.2443	1.13829	0.000318371	0.00286214	111.766	0.364339	0.163233	0.29195
Monilinia__006730	GO:0016021 (integral component of membrane),GO:0055085 (transmembrane transport)	PF07690.16 (Major Facilitator Superfamily , 4.3e-44),PF00083.24 (Sugar (and other) transporter , 7.2e-18),PF06609.13 (Fungal trichothecene efflux pump (TRI12) , 3.6e-09)	-	-	MgMfs1 (Zymoseptoria tritici, chemistry target:_sensitivity_to_chemical, 7.08e-57)	-	2.A.1.3.65 (MFS multidrug transporter OS=Trichoderma harzianum GN=mfs1 PE=2 SV=1)	-	1.95014	-1.40848	0.431096	NA	2.06857	-1.64519	0.308004	NA	1.73285	-0.436374	0.818165	NA	5.25316	-0.33785	0.762911	0.935315	8.5844	-0.333634	0.718785	0.857574	14.938	-0.357083	0.641925	0.762158
Monilinia__006740	GO:0055114 (oxidation-reduction process)	PF08240.12 (Alcohol dehydrogenase GroES-like domain , 2.7e-27),PF13823.6 (Alcohol dehydrogenase GroES-associated , 6.9e-07)	-	-	MoSFA1 (Magnaporthe oryzae, reduced virulence, 3.33e-23)	-	-	-	17.6094	-0.290568	0.611695	0.950131	27.682	0.680628	0.175427	0.555123	17.5461	0.661944	0.274264	0.600704	27.7282	-0.614551	0.459483	0.815724	37.5151	-1.51316	0.0927441	0.245933	66.0817	-1.4729	0.124512	0.237952
Monilinia__006750	GO:0000166 (nucleotide binding),GO:0004775 (succinate-CoA ligase (ADP-forming) activity),GO:0006099 (tricarboxylic acid cycle),GO:0048037 (cofactor binding)	PF07510.11 (Protein of unknown function (DUF1524) , 2.6e-08)	-	-	-	-	-	0.836	0	NA	NA	NA	0	NA	NA	NA	0	NA	NA	NA	5.26941	-1.71195	0.213729	0.604735	6.7338	-6.56142	2.92537e-05	0.000362634	11.9124	-5.76825	0.000140282	0.000794861
Monilinia__006760	GO:0016020 (membrane),GO:0022857 (transmembrane transporter activity),GO:0055085 (transmembrane transport)	PF01226.17 (Formate/nitrite transporter , 8.4e-70)	-	-	NirC (Escherichia coli, reduced virulence, 4.39e-19)	-	1.A.16.2.2 (Formate/nitrate family transporter (Eurofung) OS=Emericella nidulans (strain FGSC A4 / M139) GN=AN8647.2 PE=4 SV=1)	0.607	4.32313	3.28052	0.028309	NA	9.78042	4.37291	0.00033558	0.00530018	0.735694	0.836876	0.759483	NA	5.74897	0.599653	0.629524	0.896233	12.1144	1.1327	0.160982	0.355157	23.5108	1.34057	0.0902606	0.186139
Monilinia__006770	GO:0004499 (N,N-dimethylaniline monooxygenase activity),GO:0050660 (flavin adenine dinucleotide binding),GO:0050661 (NADP binding),GO:0055114 (oxidation-reduction process)	PF00743.19 (Flavin-binding monooxygenase-like , 2e-19),PF13738.6 (Pyridine nucleotide-disulphide oxidoreductase , 6.7e-14),PF07992.14 (Pyridine nucleotide-disulphide oxidoreductase , 1.7e-11),PF13434.6 (L-lysine 6-monooxygenase (NADPH-requiring) , 2.8e-09)	-	-	-	-	-	-	19.2248	0.275438	0.628185	0.950131	22.1689	0.416279	0.451361	0.814179	11.655	-0.133628	0.852655	0.945671	22.8374	-1.18871	0.0163911	0.127097	41.6253	-0.760714	0.0720139	0.207378	79.4763	-0.44456	0.0988264	0.199308
Monilinia__006780	GO:0016791 (phosphatase activity)	PF12710.7 (haloacid dehalogenase-like hydrolase , 4.7e-28),PF06888.12 (Putative Phosphatase , 4.5e-05),PF05822.12 (Pyrimidine 5'-nucleotidase (UMPH-1) , 0.00013)	-	-	-	-	-	-	22.5202	-0.411709	0.450267	0.901257	19.6896	-1.34072	0.0196398	0.146643	11.0711	-2.14203	0.0112051	0.0763599	42.7208	0.0303361	0.945725	0.986869	68.3678	-0.059599	0.880436	0.946022	130.08	0.177023	0.570391	0.704699
Monilinia__006790	-	PF05546.11 (She9 / Mdm33 family , 1.2e-84)	-	-	-	-	-	0.818	5.73093	0.208318	0.836712	NA	4.232	-1.1387	0.313149	0.71384	2.87122	-0.864343	0.542868	0.806168	24.9454	-0.183376	0.742307	0.931472	52.6181	0.50125	0.246258	0.465032	88.7534	0.408961	0.292017	0.443728
Monilinia__006800	GO:0004553 (hydrolase activity, hydrolyzing O-glycosyl compounds),GO:0005975 (carbohydrate metabolic process)	PF01301.19 (Glycosyl hydrolases family 35 , 5.7e-86),PF10435.9 (Beta-galactosidase, domain 2 , 2.1e-64),PF13364.6 (Beta-galactosidase jelly roll domain , 1.5e-20),PF13364.6 (Beta-galactosidase jelly roll domain , 3.7e-30),PF13363.6 (Beta-galactosidase, domain 3 , 6.7e-18)	GH35 (E:3.9e-89)	-	BgaC (Streptococcus suis, unaffected pathogenicity, 4.04e-34)	-	-	0.621	3.04696	2.71843	0.0892486	NA	58.4075	6.96601	1.13625e-10	7.92425e-09	4.63864	3.90504	0.00866557	0.0630962	3.42857	0.548661	0.727223	0.926841	4.98167	0.211488	0.841743	0.924787	5.47596	-1.47372	0.071277	0.154068
Monilinia__006810	GO:0003735 (structural constituent of ribosome),GO:0006412 (translation),GO:0015935 (small ribosomal subunit)	PF00164.25 (Ribosomal protein S12/S23 , 8.8e-28)	-	-	GzOB039 (Fusarium graminearum, unaffected pathogenicity, 4.72e-73)	-	-	-	7.16176	-0.328119	0.762501	NA	6.88449	-0.829895	0.415253	0.789726	4.72926	-0.599243	0.616196	0.848351	37.3246	-0.352917	0.432927	0.796518	64.0117	-0.216876	0.577534	0.766512	131.776	0.256294	0.354518	0.506445
Monilinia__006820	GO:0000030 (mannosyltransferase activity),GO:0006486 (protein glycosylation),GO:0016020 (membrane)	PF01793.16 (Glycolipid 2-alpha-mannosyltransferase , 2.6e-132)	GT15 (E:1.9e-125)	-	Ktr1 (Beauveria bassiana, unaffected pathogenicity, 0)	-	-	-	46.7505	-0.252105	0.517013	0.938961	42.6926	-0.889294	0.0289548	0.192197	31.434	-0.391444	0.39618	0.705946	85.1372	-0.0323134	0.919324	0.979312	139.248	-0.0517172	0.847186	0.927169	226.538	-0.280283	0.127105	0.241508
Monilinia__006830	GO:0000290 (deadenylation-dependent decapping of nuclear-transcribed mRNA)	PF09770.9 (Topoisomerase II-associated protein PAT1 , 0)	-	-	-	-	-	0.614	22.4666	-0.0638377	0.900847	0.985761	21.6983	-0.43872	0.412053	0.787583	14.6534	-0.282	0.674672	0.87582	49.5547	-0.895553	0.00910024	0.0837488	107.456	0.0344835	0.899441	0.954912	172.005	-0.239522	0.172256	0.303791
Monilinia__006840	-	PF12051.8 (Protein of unknown function (DUF3533) , 9e-118)	-	-	-	-	-	-	2.33398	-0.668661	0.696931	NA	2.09961	-1.5009	0.382259	NA	1.39066	-1.45686	0.529142	NA	3.47222	-2.81259	0.0444257	0.247841	5.96634	-2.40089	0.0238843	0.0936167	10.8064	-2.12681	0.0148898	0.0443536
Monilinia__006850	-	-	-	-	-	-	-	0.694	1.1473	3.22971	0.20507	NA	0.326873	1.2246	0.759505	NA	0.29694	1.80877	0.655153	NA	3.59194	0.122899	0.921042	0.979312	5.64905	-0.0138687	0.990086	0.995359	10.9568	0.262011	0.714104	0.816565
Monilinia__006860	-	-	-	-	-	-	-	-	5.39429	-1.13052	0.269822	NA	7.09245	-0.498708	0.635347	0.895287	9.97244	1.47596	0.073605	0.28835	11.5921	-2.6385	0.00101323	0.016505	18.9739	-2.70998	2.17919e-05	0.000276842	31.2255	-3.63522	2.34059e-15	6.80386e-14
Monilinia__006870	-	-	-	-	-	-	-	-	0	NA	NA	NA	0	NA	NA	NA	0	NA	NA	NA	0	NA	NA	NA	0	NA	NA	NA	0	NA	NA	NA
Monilinia__006880	GO:0005515 (protein binding)	PF00651.31 (BTB/POZ domain , 1.1e-11)	-	-	Clt-1 (Cochliobolus lunatus, reduced virulence, 8.67e-15)	-	-	-	0	NA	NA	NA	0	NA	NA	NA	0	NA	NA	NA	0	NA	NA	NA	0.290215	0.394839	0.920717	NA	0.259194	-0.589417	0.802807	NA
Monilinia__006890	GO:0031307 (integral component of mitochondrial outer membrane),GO:1990593 (nascent polypeptide-associated complex binding)	PF17304.2 (Family of unknown function (DUF5353) , 2.8e-35)	-	-	-	-	9.B.235.1.8 (Uncharacterized protein OS=Talaromyces stipitatus (strain ATCC 10500 / CBS 375.48 / QM 6759 / NRRL 1006) GN=TSTA_050210 PE=4 SV=1)	-	16.1478	-0.986523	0.115296	0.612748	23.9911	0.0611686	0.907032	0.97813	12.4421	-0.58216	0.461841	0.754127	64.0213	0.0634843	0.877696	0.966353	90.0074	-0.421195	0.167953	0.36356	149.028	-0.619151	0.0128692	0.0392597
Monilinia__006900	GO:0015035 (protein disulfide oxidoreductase activity),GO:0045041 (protein import into mitochondrial intermembrane space)	PF06747.13 (CHCH domain , 2.7e-06)	-	-	-	-	3.A.8.1.1 (Intermembrane space import and assembly protein 40, mitochondrial - Saccharomyces cerevisiae (Baker's yeast).)	-	8.03162	-1.2659	0.135184	NA	11.6367	-0.225299	0.756588	0.938309	6.48977	-0.693096	0.479438	0.764881	24.348	-0.3085	0.514439	0.838109	46.9016	0.164441	0.682976	0.834312	92.3539	0.469903	0.0445267	0.106334
Monilinia__006910	GO:0004788 (thiamine diphosphokinase activity),GO:0005524 (ATP binding),GO:0006772 (thiamine metabolic process),GO:0009229 (thiamine diphosphate biosynthetic process),GO:0030975 (thiamine binding)	PF04263.16 (Thiamin pyrophosphokinase, catalytic domain , 6.2e-33),PF04265.14 (Thiamin pyrophosphokinase, vitamin B1 binding domain , 1.5e-20)	-	-	-	-	-	-	5.67797	0.765689	0.444633	NA	4.54469	-0.0586894	0.955128	0.991374	1.636	-3.07545	0.137532	NA	15.9777	0.198314	0.77582	0.94016	27.2755	0.293888	0.57814	0.766822	50.5936	0.430431	0.224311	0.368982
Monilinia__006920	GO:0003922 (GMP synthase (glutamine-hydrolyzing) activity),GO:0005524 (ATP binding),GO:0006177 (GMP biosynthetic process),GO:0016462 (pyrophosphatase activity)	PF00117.28 (Glutamine amidotransferase class-I , 1.1e-37),PF00958.22 (GMP synthase C terminal domain , 1.7e-36),PF02540.17 (NAD synthase , 8.7e-07),PF07722.13 (Peptidase C26 , 9.3e-06)	-	-	gua1 (Cryptococcus neoformans, loss of_pathogenicity, 0)	-	-	-	3.14309	-0.0950404	0.944695	NA	2.12355	-2.08393	0.249174	NA	4.72696	1.57947	0.183516	0.48549	48.6339	1.1155	0.00581301	0.0603711	118.936	1.88977	4.90654e-08	1.33671e-06	146.478	1.20933	1.38937e-05	9.89341e-05
Monilinia__006930	GO:0004190 (aspartic-type endopeptidase activity),GO:0006508 (proteolysis)	PF00026.23 (Eukaryotic aspartyl protease , 3.4e-63)	-	-	ASP (Colletotrichum gloeosporioides, reduced virulence, 5.41e-32)	-	8.A.32.1.4 (Gastricsin OS=Homo sapiens OX=9606 GN=PGC PE=1 SV=1)	0.834	6.26004	2.29906	0.0301386	NA	5.64779	1.97124	0.0711303	0.344805	1.91537	0.694163	0.692186	NA	44.1471	0.620283	0.205686	0.594872	51.1352	-0.335278	0.476993	0.689929	67.8186	-1.4763	0.00119318	0.00518778
Monilinia__006940	-	PF13598.6 (Domain of unknown function (DUF4139) , 2e-30),PF13600.6 (N-terminal domain of unknown function (DUF4140) , 2.2e-22)	-	-	-	-	-	-	5.05881	-0.959536	0.48437	NA	6.08113	-0.624452	0.576234	0.872146	4.40053	-0.177124	0.905594	0.9696	16.5435	0.900328	0.133182	0.486432	23.7301	0.590277	0.242701	0.46004	45.7013	0.795572	0.0306314	0.0790746
Monilinia__006950	-	PF13561.6 (Enoyl-(Acyl carrier protein) reductase , 4e-07),PF00106.25 (short chain dehydrogenase , 0.00069)	-	-	-	-	-	-	0	NA	NA	NA	0	NA	NA	NA	0	NA	NA	NA	0	NA	NA	NA	0	NA	NA	NA	0	NA	NA	NA
Monilinia__006960	GO:0004672 (protein kinase activity),GO:0005524 (ATP binding),GO:0006468 (protein phosphorylation)	PF00069.25 (Protein kinase domain , 1.2e-43),PF07714.17 (Protein tyrosine kinase , 8.3e-23)	-	-	FGSG_07121 (Fusarium graminearum, unaffected pathogenicity, 1.06e-26)	-	9.B.106.3.1 (Salt overly sensitive 2 OS=Arabidopsis thaliana GN=sos2 PE=4 SV=1)	-	0	NA	NA	NA	0.156573	0.420748	0.917229	NA	0	NA	NA	NA	0	NA	NA	NA	0	NA	NA	NA	0	NA	NA	NA
Monilinia__006970	-	-	-	-	-	-	-	-	0	NA	NA	NA	0	NA	NA	NA	0	NA	NA	NA	0	NA	NA	NA	0	NA	NA	NA	0	NA	NA	NA
Monilinia__006980	-	-	-	-	-	-	-	-	0	NA	NA	NA	0	NA	NA	NA	0	NA	NA	NA	0	NA	NA	NA	0	NA	NA	NA	0	NA	NA	NA
Monilinia__006990	-	-	-	-	-	-	2.A.1.1.17 (High-affinity glucose transporter SNF3 OS=Saccharomyces cerevisiae GN=SNF3 PE=1 SV=3)	-	0.259971	1.06728	0.790917	NA	0	NA	NA	NA	0	NA	NA	NA	0	NA	NA	NA	0	NA	NA	NA	0	NA	NA	NA
Monilinia__007000	GO:0004560 (alpha-L-fucosidase activity)	PF14498.6 (Glycosyl hydrolase family 65, N-terminal domain , 6e-49)	GH95 (E:1.2e-191)	-	-	-	-	0.769	6.28153	-0.948102	0.383697	NA	10.5748	0.504489	0.575867	0.872061	17.5976	2.47669	0.00209941	0.0206273	7.9769	-1.29218	0.126667	0.474454	16.6434	-0.376745	0.512106	0.716131	49.2253	0.96828	0.00589283	0.020212
Monilinia__007010	-	-	-	-	-	-	-	-	0.209119	0.794112	0.84455	NA	0	NA	NA	NA	0	NA	NA	NA	1.36996	-0.194782	0.912307	NA	2.49615	0.114908	0.932115	0.971294	5.07227	0.495892	0.608671	0.734763
Monilinia__007020	GO:0001522 (pseudouridine synthesis),GO:0003723 (RNA binding),GO:0006396 (RNA processing),GO:0009982 (pseudouridine synthase activity)	PF01509.18 (TruB family pseudouridylate synthase (N terminal domain) , 1.1e-42),PF16198.5 (tRNA pseudouridylate synthase B C-terminal domain , 8.8e-06)	-	-	-	-	-	-	5.31392	1.83495	0.118098	NA	4.03051	1.11685	0.403661	0.784027	4.36315	2.095	0.0964862	0.33989	19.6285	0.876724	0.232924	0.625204	36.8584	1.17176	0.0558372	0.172967	68.3465	1.29145	0.0277526	0.0732124
Monilinia__007030	GO:0016491 (oxidoreductase activity),GO:0055114 (oxidation-reduction process)	PF14226.6 (non-haem dioxygenase in morphine synthesis N-terminal , 1.6e-14),PF03171.20 (2OG-Fe(II) oxygenase superfamily , 1.1e-12)	-	-	-	-	-	-	4.84185	0.314144	0.807596	NA	3.93266	-0.625215	0.63721	0.896233	3.31877	0.200204	0.895249	0.965896	12.7723	0.631945	0.340508	0.728842	20.9255	0.615	0.29464	0.518586	26.5984	-0.243125	0.539357	0.676492
Monilinia__007040	GO:0004518 (nuclease activity),GO:0006281 (DNA repair)	PF12246.8 (Temperature dependent protein affecting M2 dsRNA replication , 2.6e-74),PF12247.8 (Temperature dependent protein affecting M2 dsRNA replication , 2.6e-25)	-	-	-	-	-	-	14.1106	0.411444	0.527557	0.940007	13.6977	0.0946009	0.880927	0.971929	8.7698	0.108586	0.896381	0.966038	43.5107	-1.06827	0.00885533	0.0818534	90.9262	-0.194128	0.575931	0.765309	150.596	-0.368006	0.105727	0.209549
Monilinia__007050	-	-	-	-	-	-	-	-	0	NA	NA	NA	0	NA	NA	NA	0	NA	NA	NA	0.46252	-2.98637	0.460322	NA	0.931576	-2.30735	0.426974	NA	1.61242	-2.41712	0.113766	0.222058
Monilinia__007060	GO:0004815 (aspartate-tRNA ligase activity),GO:0005524 (ATP binding),GO:0005737 (cytoplasm),GO:0006422 (aspartyl-tRNA aminoacylation)	PF00152.20 (tRNA synthetases class II (D, K and N) , 4.3e-72),PF09924.9 (Uncharacterised conserved protein (DUF2156) , 5.2e-12),PF01336.25 (OB-fold nucleic acid binding domain , 0.00064)	-	-	GzOB012 (Fusarium graminearum, unaffected pathogenicity, 0)	-	-	-	119.665	0.144611	0.731991	0.957994	109.333	-0.410564	0.239179	0.633745	77.8586	-0.07552	0.826334	0.937778	284.696	-0.13065	0.801304	0.951661	329.18	-1.55476	0.000865112	0.00654543	522.82	-2.22029	1.31698e-10	2.09036e-09
Monilinia__007070	GO:0016787 (hydrolase activity)	PF07859.13 (alpha/beta hydrolase fold , 1.4e-24),PF07859.13 (alpha/beta hydrolase fold , 1.9e-07),PF00135.28 (Carboxylesterase family , 3.4e-06)	CE10 (E:5.5e-35)	-	-	-	-	-	28.5834	-0.495108	0.431206	0.88979	27.4624	-1.03292	0.0613725	0.318449	27.9738	0.482602	0.396764	0.706051	80.1064	-0.585057	0.396902	0.770342	99.3164	-1.98309	4.33745e-06	6.71228e-05	170.45	-2.14352	1.95755e-08	2.29906e-07
Monilinia__007080	GO:0005515 (protein binding),GO:0005634 (nucleus),GO:0005737 (cytoplasm),GO:0006606 (protein import into nucleus),GO:0008565 (obsolete protein transporter activity),GO:0061608 (nuclear import signal receptor activity)	PF00514.23 (Armadillo/beta-catenin-like repeat , 1.2e-10),PF00514.23 (Armadillo/beta-catenin-like repeat , 7.2e-13),PF00514.23 (Armadillo/beta-catenin-like repeat , 1.2e-10),PF00514.23 (Armadillo/beta-catenin-like repeat , 1.7e-05),PF00514.23 (Armadillo/beta-catenin-like repeat , 3.5e-07),PF00514.23 (Armadillo/beta-catenin-like repeat , 9.2e-12),PF00514.23 (Armadillo/beta-catenin-like repeat , 2.…	-	-	-	-	1.I.1.1.3 (Importin subunit alpha-7 OS=Homo sapiens GN=KPNA6 PE=1 SV=1)	-	34.3146	-0.000524456	0.999243	0.999485	35.4993	-0.15745	0.765795	0.941533	26.7429	0.277636	0.6484	0.861633	144.084	0.658801	0.0301211	0.190838	275.132	0.996178	0.000657329	0.00525479	415.771	0.65842	0.00378542	0.0138811
Monilinia__007090	GO:0000723 (telomere maintenance),GO:0000784 (nuclear chromosome, telomeric region),GO:0043047 (single-stranded telomeric DNA binding)	PF16686.5 (ssDNA-binding domain of telomere protection protein , 5.4e-39),PF02765.17 (Telomeric single stranded DNA binding POT1/CDC13 , 1e-11)	-	-	MGG_07061 (Magnaporthe oryzae, reduced virulence, 2.46e-97)	-	-	-	3.12761	-0.435573	0.741153	NA	4.03939	0.0642441	0.956992	0.991503	2.22016	-0.372225	0.818681	0.935618	3.95547	1.2864	0.374805	0.754878	6.24126	1.18197	0.23505	0.450736	12.4501	1.40525	0.050956	0.118481
Monilinia__007100	-	PF08514.11 (STAG domain , 1.1e-34)	-	-	-	-	-	-	8.64695	1.06519	0.19643	NA	9.29325	1.03184	0.192332	0.580479	4.65481	0.452417	0.675879	0.876743	35.31	0.0639289	0.877515	0.966353	57.3847	0.0238471	0.947079	0.978166	87.9172	-0.391885	0.133605	0.25041
Monilinia__007110	GO:0006807 (nitrogen compound metabolic process),GO:0016151 (nickel cation binding)	PF01774.17 (UreD urease accessory protein , 2.5e-75)	-	-	Ure4 (Cryptococcus gattii, reduced virulence, 3.62e-25)	-	-	-	4.21091	-0.807348	0.536005	NA	5.60248	-0.192708	0.863601	0.966785	3.80301	0.00952091	0.995005	0.998979	14.7191	-0.552718	0.422645	0.78827	29.6689	0.0844874	0.890203	0.951348	48.862	-0.0864183	0.867013	0.918847
Monilinia__007120	-	PF11327.8 (Egh16-like virulence factor , 4.1e-48)	-	-	GAS1 (Magnaporthe oryzae, reduced virulence, 1.65e-33)	-	-	0.605	1.0594	-3.99388	0.132345	NA	1.15142	-4.22677	0.0927191	NA	1.4446	-0.0252426	0.990435	NA	0.353622	1.37531	0.730155	NA	1.53728	2.77532	0.205386	0.41302	2.29131	2.55739	0.0719351	0.155069
Monilinia__007130	-	-	-	-	PTH11 (Magnaporthe oryzae, reduced virulence, 2.06e-19)	-	-	-	1.70689	3.80489	0.0648542	NA	1.69085	3.67806	0.0728038	NA	0	NA	NA	NA	1.35826	-0.0630131	0.977854	NA	2.42748	0.103694	0.947844	0.978166	5.51895	0.744536	0.511603	0.650919
Monilinia__007140	-	-	-	-	-	-	-	-	1.05591	-4.08855	0.156189	NA	1.53033	-1.68888	0.421564	NA	0.752846	-3.08733	0.365803	NA	2.83817	3.27683	0.0420917	NA	5.12485	3.41929	0.0163196	0.0700601	10.3015	3.64318	0.00294498	0.011294
Monilinia__007150	-	-	-	-	-	-	-	-	0.209119	0.794112	0.84455	NA	0	NA	NA	NA	1.1734	3.78682	0.150845	NA	0.821021	2.60747	0.290589	NA	1.6122	2.85313	0.130051	0.309238	4.50977	3.53263	0.0101382	0.0322508
Monilinia__007160	GO:0000166 (nucleotide binding),GO:0003677 (DNA binding),GO:0003887 (DNA-directed DNA polymerase activity)	PF00136.21 (DNA polymerase family B , 3e-148),PF03104.19 (DNA polymerase family B, exonuclease domain , 4.5e-80),PF14260.6 (C4-type zinc-finger of DNA polymerase delta , 1.7e-16)	-	-	MGG_02986 (Magnaporthe oryzae, reduced virulence, 4.68e-69)	-	-	-	3.89451	-0.0211453	0.985522	NA	3.39819	-0.752013	0.548977	0.858923	2.61423	-0.114634	0.940955	0.983571	8.40696	-0.318157	0.698101	0.920311	21.4701	0.84152	0.129593	0.308688	30.4545	0.339697	0.437448	0.585983
Monilinia__007170	GO:0004252 (serine-type endopeptidase activity),GO:0006508 (proteolysis),GO:0016021 (integral component of membrane)	PF01694.22 (Rhomboid family , 7e-32)	-	-	-	-	9.B.104.1.3 (Putative small hydrophobic molecule transporter protein OS=Clostridium sp. D5 GN=HMPREF0240_03287 PE=4 SV=1)	-	4.66302	-0.241881	0.83141	NA	4.91187	-0.37508	0.739987	0.930181	6.55295	1.3956	0.182143	0.484624	14.8663	-0.232178	0.712236	0.923612	29.5303	0.293763	0.616341	0.793119	48.5637	0.106019	0.772726	0.855739
Monilinia__007180	-	PF05110.13 (AF-4 proto-oncoprotein , 5.6e-05)	-	-	-	-	-	-	0	NA	NA	NA	0	NA	NA	NA	0.912365	3.41727	0.282804	NA	3.85862	3.79747	0.0185579	0.137634	5.7342	3.63501	0.00962074	0.0458939	6.61861	2.97838	0.0162518	0.0476969
Monilinia__007190	GO:0008484 (sulfuric ester hydrolase activity)	PF00884.23 (Sulfatase , 7.8e-56),PF12411.8 (Choline sulfatase enzyme C terminal , 5.4e-27),PF01663.22 (Type I phosphodiesterase / nucleotide pyrophosphatase , 7.2e-09)	-	-	-	-	2.A.127.1.8 (hypothetical protein [Rubrobacter radiotolerans])	-	5.65686	-1.53519	0.142406	NA	6.92504	-0.971896	0.293696	0.693729	3.00279	-5.02366	0.00643669	0.0501087	25.3612	-0.989246	0.0352177	0.212247	53.8869	-0.0824223	0.833313	0.919416	77.2147	-0.768947	0.00540196	0.0187659
Monilinia__007200	-	-	-	-	-	-	-	0.61	0.437716	1.8465	0.613008	NA	1.03312	2.92125	0.259925	NA	0.749249	3.10173	0.322716	NA	1.37998	0.568049	0.800212	NA	1.91068	0.0924355	0.967446	0.985604	7.41235	2.0046	0.0911301	0.187474
Monilinia__007210	GO:0005515 (protein binding)	PF12796.7 (Ankyrin repeats (3 copies) , 2.2e-08),PF12796.7 (Ankyrin repeats (3 copies) , 6.8e-06),PF12796.7 (Ankyrin repeats (3 copies) , 7.6e-06),PF12796.7 (Ankyrin repeats (3 copies) , 2.8e-09),PF13637.6 (Ankyrin repeats (many copies) , 3.6e-06),PF13637.6 (Ankyrin repeats (many copies) , 1.2e-06)	-	-	FGSG_07816 (Fusarium graminearum, unaffected pathogenicity, 4.25e-07)	-	1.A.4.6.3 (Transient receptor potential cation channel subfamily A member 1 - Homo sapiens (Human).)	-	4.20634	0.0258997	0.982965	NA	5.35717	0.439861	0.682544	0.909527	2.39378	-0.76694	0.661387	0.869538	6.2531	-0.0365139	0.968889	0.992959	9.2689	-0.367985	0.642974	0.808229	23.091	0.610737	0.205886	0.346892
Monilinia__007220	GO:0016020 (membrane),GO:0019829 (cation-transporting ATPase activity),GO:0030001 (metal ion transport),GO:0098662 (inorganic cation transmembrane transport)	-	-	-	GzZC113 (Fusarium graminearum, unaffected pathogenicity, 2.33e-122)	-	-	-	4.78182	0.965543	0.371998	NA	5.4278	1.06124	0.293037	0.693524	9.88101	2.91315	0.00152388	0.0159665	19.379	-0.360939	0.528418	0.845367	26.9476	-0.969251	0.0722927	0.207939	45.7081	-1.12957	0.00553787	0.0191678
Monilinia__007230	-	-	-	-	-	-	-	-	0	NA	NA	NA	0.469718	1.84266	0.627755	NA	0.398125	2.17826	0.587742	NA	3.28185	1.71546	0.19465	0.580183	3.67033	0.934701	0.489651	0.699888	3.62974	-0.668039	0.550965	0.686851
Monilinia__007240	GO:0003677 (DNA binding),GO:0008824 (cyanate hydratase activity),GO:0009439 (cyanate metabolic process)	PF02560.14 (Cyanate lyase C-terminal domain , 3.6e-32),PF08281.12 (Sigma-70, region 4 , 0.00059)	-	-	GzLam001 (Fusarium graminearum, unaffected pathogenicity, 1.67e-92)	-	-	-	23.6146	-3.51126	5.65566e-08	3.91749e-06	37.2694	-0.803043	0.0786427	0.365638	35.1977	0.400079	0.42783	0.72889	20.6678	-0.471807	0.507232	0.835972	32.9631	-0.575177	0.318462	0.542764	73.9601	0.200928	0.716978	0.81794
Monilinia__007250	GO:0005515 (protein binding)	PF00856.28 (SET domain , 2e-11)	-	-	-	-	-	-	0	NA	NA	NA	0	NA	NA	NA	0	NA	NA	NA	0	NA	NA	NA	0	NA	NA	NA	0.0878623	-2.17845	0.58799	NA
Monilinia__007260	-	-	-	-	-	-	-	-	0	NA	NA	NA	0	NA	NA	NA	0	NA	NA	NA	0	NA	NA	NA	0.114898	-0.908317	0.82259	NA	0.0335724	-3.28066	0.421402	NA
Monilinia__007270	-	-	-	-	-	-	-	-	0	NA	NA	NA	0	NA	NA	NA	0	NA	NA	NA	0	NA	NA	NA	0	NA	NA	NA	0.190315	-1.04082	0.695293	NA
Monilinia__007280	GO:0016787 (hydrolase activity)	PF00293.28 (NUDIX domain , 3.1e-09)	-	-	-	-	-	-	4.6551	0.868629	0.504309	NA	5.89778	1.26549	0.26078	0.662123	2.85652	0.480927	0.753883	0.908648	13.4546	0.632903	0.30879	0.698657	19.3777	0.303512	0.558499	0.75294	34.2934	0.326854	0.468618	0.614458
Monilinia__007290	GO:0005515 (protein binding)	PF13637.6 (Ankyrin repeats (many copies) , 1.7e-08),PF13637.6 (Ankyrin repeats (many copies) , 1.8e-06),PF13637.6 (Ankyrin repeats (many copies) , 2.4e-06),PF13637.6 (Ankyrin repeats (many copies) , 8.8e-07),PF12796.7 (Ankyrin repeats (3 copies) , 6.1e-05),PF12796.7 (Ankyrin repeats (3 copies) , 1e-16),PF12796.7 (Ankyrin repeats (3 copies) , 9e-07),PF00023.30 (Ankyrin repeat , 0.00033),PF00023.30…	-	-	FGSG_07816 (Fusarium graminearum, unaffected pathogenicity, 6.35e-20)	-	9.A.3.1.1 (Ankyrin repeat domain-containing protein 50 OS=Homo sapiens GN=ANKRD50 PE=1 SV=4)	-	0	NA	NA	NA	0.490309	1.82482	0.628093	NA	0.152061	1.03332	0.800087	NA	0.408031	1.5986	0.662856	NA	0	NA	NA	NA	0.328074	-0.246293	0.91108	NA
Monilinia__007300	-	-	-	-	-	-	-	-	0	NA	NA	NA	0	NA	NA	NA	0	NA	NA	NA	0	NA	NA	NA	0	NA	NA	NA	0	NA	NA	NA
Monilinia__007310	GO:0016491 (oxidoreductase activity)	PF13602.6 (Zinc-binding dehydrogenase , 5.2e-27),PF00107.26 (Zinc-binding dehydrogenase , 4.3e-19)	-	-	FUM1_(FUM5) (Fusarium fujikuroi, unaffected pathogenicity, 1.52e-09)	-	-	-	1.45225	0.68615	0.714883	NA	3.04915	1.92131	0.177736	0.560119	10.841	4.61451	7.07146e-05	0.00117689	3.05321	-1.34719	0.34851	0.735424	5.27383	-1.12861	0.295691	0.519581	8.66724	-1.47189	0.110042	0.216125
Monilinia__007320	GO:0006629 (lipid metabolic process),GO:0008081 (phosphoric diester hydrolase activity)	-	-	-	-	-	-	-	6.8121	-0.578026	0.526506	NA	10.3988	0.376337	0.626145	0.890542	9.50972	1.20701	0.145393	0.430373	21.8087	-1.23479	0.0283148	0.183524	32.2758	-1.84985	0.000368337	0.00321063	60.7396	-1.44005	1.98859e-08	2.33191e-07
Monilinia__007330	-	-	-	-	-	-	-	-	1.05032	3.10092	0.204981	NA	0.241723	0.793926	0.843784	NA	1.35031	3.96655	0.0885726	NA	9.83347	-1.28733	0.128369	0.476399	17.6944	-0.89729	0.228206	0.441023	29.3007	-1.14491	0.0206657	0.057835
Monilinia__007340	GO:0003676 (nucleic acid binding)	PF06403.11 (Lamprin , 8.2e-06),PF01723.16 (Chorion protein , 0.00018)	-	-	GzC2H095 (Fusarium graminearum, unaffected pathogenicity, 9.83e-06)	-	-	-	7.27089	-0.273029	0.762374	NA	11.6139	0.763212	0.31138	0.71275	4.54676	-0.6786	0.576432	0.825882	20.6492	0.346788	0.502118	0.831674	30.6474	0.0639333	0.886173	0.949234	63.7756	0.499628	0.0887329	0.183638
Monilinia__007350	-	-	-	-	-	-	-	-	0.527955	-3.09193	0.409619	NA	0.583756	-3.35968	0.336278	NA	0.376423	-2.09701	0.601701	NA	0.273304	1.03826	0.795612	NA	0.165087	-0.468694	0.907082	NA	0.176537	-1.13851	0.773886	NA
Monilinia__007360	-	-	-	-	-	-	-	-	0	NA	NA	NA	0.0782864	-0.222841	0.956448	NA	0.912365	3.41727	0.282804	NA	0	NA	NA	NA	0.31234	0.49239	0.901122	NA	0.56232	0.525607	0.780118	NA
Monilinia__007370	GO:0016020 (membrane),GO:0030001 (metal ion transport),GO:0046873 (metal ion transmembrane transporter activity),GO:0055085 (transmembrane transport)	PF01544.18 (CorA-like Mg2+ transporter protein , 7e-28)	-	-	MoALR2 (Magnaporthe oryzae, reduced virulence, 9.25e-07)	-	1.A.35.3.2 (Magnesium transport protein CorA OS=Thermotoga maritima (strain ATCC 43589 / MSB8 / DSM 3109 / JCM 10099) GN=corA PE=1 SV=1)	-	3.07645	1.61047	0.284915	NA	6.06122	2.5774	0.0333642	0.213801	3.13728	2.25466	0.15456	0.443555	9.27491	0.755416	0.401894	0.774367	15.8538	0.825766	0.256303	0.476866	28.3773	0.834362	0.0699415	0.152004
Monilinia__007380	-	PF00024.26 (PAN domain , 0.00051)	-	-	-	-	-	0.666	0	NA	NA	NA	0	NA	NA	NA	0	NA	NA	NA	0.46252	-2.98637	0.460322	NA	0.766489	-4.41086	0.213233	NA	2.00937	-1.07842	0.423513	0.572354
Monilinia__007390	-	PF16278.5 (C2HE / C2H2 / C2HC zinc-binding finger , 1e-18),PF11969.8 (Scavenger mRNA decapping enzyme C-term binding , 9.6e-17),PF01230.23 (HIT domain , 1.5e-11)	-	-	-	-	-	-	2.61474	-1.11576	0.479523	NA	5.91224	0.929807	0.351182	0.751933	4.18727	1.19639	0.388083	0.700439	11.1975	-0.0650522	0.93947	0.984772	16.0724	-0.500108	0.520425	0.723127	27.7925	-0.553841	0.424958	0.573832
Monilinia__007400	GO:0003676 (nucleic acid binding),GO:0004386 (helicase activity),GO:0005515 (protein binding),GO:0005524 (ATP binding)	PF04408.23 (Helicase associated domain (HA2) , 3.9e-17),PF00271.31 (Helicase conserved C-terminal domain , 4.8e-14),PF07717.16 (Oligonucleotide/oligosaccharide-binding (OB)-fold , 2.7e-12),PF05773.22 (RWD domain , 1.8e-11),PF00270.29 (DEAD/DEAH box helicase , 6.4e-08)	-	-	GzOB019 (Fusarium graminearum, unaffected pathogenicity, 1.2e-91)	-	1.A.53.1.4 (Polyprotein OS=Classical swine fever virus PE=4 SV=2)	-	24.9249	0.119138	0.820183	0.97133	22.2521	-0.501565	0.327239	0.728803	15.0197	-0.32102	0.617262	0.848389	70.0006	0.029922	0.935321	0.983651	121.995	0.192368	0.565925	0.757775	190.486	-0.13273	0.624581	0.747428
Monilinia__007410	-	-	-	-	-	-	-	-	2.3436	0.235628	0.891052	NA	2.85069	0.491103	0.742083	0.931942	2.05833	0.788482	0.699991	NA	6.20725	-0.485701	0.578936	0.868857	14.1736	0.456547	0.484225	0.695425	27.1933	0.668222	0.132573	0.249338
Monilinia__007420	-	-	-	-	-	-	-	-	0	NA	NA	NA	0.0948425	-0.222841	0.956448	NA	0	NA	NA	NA	0	NA	NA	NA	0	NA	NA	NA	0.215263	-0.850892	0.739452	NA
Monilinia__007430	GO:0005198 (structural molecule activity),GO:0016888 (endodeoxyribonuclease activity, producing 5'-phosphomonoesters),GO:0019028 (viral capsid)	PF08283.11 (Geminivirus rep protein central domain , 4e-06)	-	-	-	-	-	0.717	0	NA	NA	NA	0	NA	NA	NA	0	NA	NA	NA	0	NA	NA	NA	1.0638	2.26165	0.290727	NA	7.93111	4.34829	0.00107272	0.00473456
Monilinia__007440	-	-	-	-	-	-	-	-	0.355703	-1.89831	0.641775	NA	0.385914	-2.14639	0.598877	NA	0.25133	-0.890236	0.827297	NA	0.446274	-2.94185	0.467503	NA	0.726805	-4.34706	0.227718	NA	1.40889	-3.24139	0.101838	0.203657
Monilinia__007450	GO:0016746 (transferase activity, transferring acyl groups)	PF01553.21 (Acyltransferase , 2.8e-15),PF16076.5 (Acyltransferase C-terminus , 1.3e-08)	-	-	-	-	-	-	4.49284	-0.952992	0.440472	NA	8.14983	0.69116	0.424234	0.794052	3.65542	-0.386346	0.761216	0.912675	17.7892	-0.632596	0.327205	0.717008	29.6887	-0.591231	0.168377	0.364038	48.6161	-0.848133	0.0129928	0.0395485
Monilinia__007460	GO:0003700 (DNA-binding transcription factor activity),GO:0006355 (regulation of transcription, DNA-templated)	PF00170.21 (bZIP transcription factor , 9.9e-05)	-	-	Bap1 (Botrytis cinerea, unaffected pathogenicity, 4.44e-06)	-	-	-	6.49355	0.777689	0.442924	NA	8.41022	1.09895	0.203059	0.595897	4.12596	0.57107	0.641606	0.859486	11.0449	0.173684	0.810106	0.952799	16.8953	-0.0365775	0.945913	0.977848	24.9343	-0.589235	0.181535	0.316041
Monilinia__007470	GO:0004061 (arylformamidase activity),GO:0019441 (tryptophan catabolic process to kynurenine)	PF04199.13 (Putative cyclase , 9.4e-13)	-	-	-	-	-	-	5.46051	-0.275601	0.787069	NA	17.7741	2.15219	0.000811535	0.0114683	3.49775	-0.614998	0.627626	0.853809	12.2335	-1.52876	0.0230421	0.160505	17.2587	-2.71558	7.71562e-06	0.000111009	32.2737	-2.08298	1.02981e-08	1.25816e-07
Monilinia__007480	GO:0000981 (DNA-binding transcription factor activity, RNA polymerase II-specific),GO:0005634 (nucleus),GO:0006355 (regulation of transcription, DNA-templated),GO:0008270 (zinc ion binding)	-	-	-	GzZC110 (Fusarium graminearum, unaffected pathogenicity, 3.73e-33)	-	-	-	5.01603	-0.607255	0.558667	NA	8.72557	0.640231	0.428979	0.797289	3.96095	-0.204773	0.867301	0.953427	8.33479	-0.535411	0.456716	0.814236	12.8022	-0.7915	0.190105	0.391859	30.3973	0.193422	0.667765	0.781274
Monilinia__007490	-	-	-	-	-	-	-	-	0	NA	NA	NA	0.960487	2.86903	0.272172	NA	0.488822	2.50617	0.496372	NA	0	NA	NA	NA	0	NA	NA	NA	0.111076	-1.81231	0.650151	NA
Monilinia__007500	GO:0016021 (integral component of membrane),GO:0055085 (transmembrane transport)	PF07690.16 (Major Facilitator Superfamily , 1.5e-38)	-	-	GzCCHC002 (Fusarium graminearum, unaffected pathogenicity, 1.15e-75)	-	2.A.1.14.4 (Allantoate permease - Saccharomyces cerevisiae (Baker's yeast).)	-	1.68147	3.78518	0.071621	NA	2.34955	4.14331	0.0225408	NA	0.44182	2.37871	0.534606	NA	7.53636	1.51149	0.154108	0.521748	12.1987	1.47149	0.137809	0.321316	13.2878	0.416855	0.6864	0.796409
Monilinia__007510	-	-	-	-	-	-	-	-	6.21264	-0.346696	0.713388	NA	6.64722	-0.381947	0.674806	0.909527	4.12409	-0.543835	0.667527	0.872152	6.4342	-0.0658327	0.940622	0.985652	8.97664	-0.61031	0.42613	0.646595	13.6852	-1.1831	0.067653	0.14792
Monilinia__007520	-	-	-	-	-	-	-	-	0	NA	NA	NA	0.0782864	-0.222841	0.956448	NA	0	NA	NA	NA	0	NA	NA	NA	0	NA	NA	NA	0.144648	-1.42866	0.719302	NA
Monilinia__007530	GO:0000160 (phosphorelay signal transduction system),GO:0004674 (protein serine/threonine kinase activity),GO:0005524 (ATP binding),GO:0006468 (protein phosphorylation)	PF00069.25 (Protein kinase domain , 2.2e-39),PF00069.25 (Protein kinase domain , 8e-19),PF07714.17 (Protein tyrosine kinase , 1.4e-19),PF07714.17 (Protein tyrosine kinase , 0.00076),PF00072.24 (Response regulator receiver domain , 1.1e-13),PF14531.6 (Kinase-like , 2e-05)	-	-	(Sc_Rim15) (Fusarium graminearum, reduced virulence, 0)	-	9.B.106.3.1 (Salt overly sensitive 2 OS=Arabidopsis thaliana GN=sos2 PE=4 SV=1)	-	15.8897	0.507376	0.480691	0.921385	23.9654	1.21259	0.0579144	0.306404	12.807	0.854717	0.28187	0.608788	34.7337	-0.832409	0.0714883	0.334567	53.5215	-1.11984	0.0050795	0.0277021	100.761	-0.819062	0.0129409	0.0394307
Monilinia__007540	GO:0008237 (metallopeptidase activity)	PF13688.6 (Metallo-peptidase family M12 , 2.6e-06),PF12388.8 (Dual-action HEIGH metallo-peptidase , 1e-04),PF13583.6 (Metallo-peptidase family M12B Reprolysin-like , 0.00018),PF16313.5 (Met-zincin , 3e-04),PF13574.6 (Metallo-peptidase family M12B Reprolysin-like , 0.00032),PF00413.24 (Matrixin , 0.00075)	-	-	-	-	-	-	0	NA	NA	NA	0.326873	1.2246	0.759505	NA	0	NA	NA	NA	0	NA	NA	NA	0	NA	NA	NA	0.471961	0.266374	0.901161	NA
Monilinia__007550	-	-	-	-	-	-	-	-	0	NA	NA	NA	0	NA	NA	NA	0	NA	NA	NA	0	NA	NA	NA	0	NA	NA	NA	0.0335724	-3.28066	0.421402	NA
Monilinia__007560	-	PF01770.18 (Reduced folate carrier , 0.00096),PF04286.12 (Protein of unknown function (DUF445) , 0.001)	-	-	-	-	-	-	0	NA	NA	NA	0	NA	NA	NA	0	NA	NA	NA	0	NA	NA	NA	0	NA	NA	NA	0.0706148	-2.4539	0.544058	NA
Monilinia__007570	GO:0003854 (3-beta-hydroxy-delta5-steroid dehydrogenase activity),GO:0006694 (steroid biosynthetic process),GO:0055114 (oxidation-reduction process)	PF01073.19 (3-beta hydroxysteroid dehydrogenase/isomerase family , 2.2e-60),PF01370.21 (NAD dependent epimerase/dehydratase family , 1e-29),PF16363.5 (GDP-mannose 4,6 dehydratase , 2.5e-13),PF07993.12 (Male sterility protein , 5.6e-09),PF04321.17 (RmlD substrate binding domain , 1.9e-09),PF13460.6 (NAD(P)H-binding , 2.4e-08),PF02719.15 (Polysaccharide biosynthesis protein , 1e-06)	-	-	Lmepi (Leptosphaeria maculans, loss of_pathogenicity, 2.99e-10)	-	-	-	6.17461	-0.228192	0.821239	NA	7.35348	0.0427244	0.963747	0.991739	3.51042	-0.979493	0.508741	0.784046	28.0141	0.0544775	0.909953	0.978126	42.8444	-0.154546	0.705676	0.84814	75.7456	-0.124033	0.660905	0.777766
Monilinia__007580	GO:0005515 (protein binding)	PF00651.31 (BTB/POZ domain , 0.00033)	-	-	-	-	-	-	1.7001	1.75463	0.410348	NA	0.732717	-0.331461	0.904118	NA	1.10897	1.6739	0.541943	NA	1.47854	-4.64738	0.0249912	NA	2.83639	-2.61259	0.0332054	0.118425	5.3275	-1.99422	0.0474718	0.112188
Monilinia__007590	GO:0019825 (oxygen binding),GO:0020037 (heme binding)	PF11563.8 (Protoglobin , 6.3e-59)	-	-	-	-	-	-	10.2529	2.03293	0.0161953	NA	2.72586	-2.27273	0.12391	0.469579	1.47869	-4.01118	0.0772188	NA	25.5233	-2.75369	0.000300181	0.0065479	39.8841	-3.4602	9.80594e-12	5.71216e-10	71.4558	-3.13236	2.92894e-09	3.83797e-08
Monilinia__007600	-	-	-	-	-	-	-	-	7.25733	2.14797	0.0287282	NA	2.73594	-0.246074	0.862049	0.966706	1.29742	-1.63441	0.460469	NA	3.79675	0.132002	0.928304	0.980513	9.62504	1.15527	0.29465	0.518586	15.546	0.98248	0.359127	0.510588
Monilinia__007610	GO:0000977 (RNA polymerase II regulatory region sequence-specific DNA binding),GO:0045944 (positive regulation of transcription by RNA polymerase II),GO:0046983 (protein dimerization activity)	PF00319.18 (SRF-type transcription factor (DNA-binding and dimerisation domain) , 1.1e-23)	-	-	rlmA (Aspergillus fumigatus, loss of_pathogenicity, 3.86e-112)	-	-	0.731	7.41372	-0.0432546	0.967803	NA	9.08373	0.232952	0.78021	0.945067	5.79182	0.249905	0.815068	0.934425	10.3736	0.751096	0.274357	0.66752	18.7445	0.962623	0.125299	0.302158	37.3404	1.22399	0.00272206	0.0105476
Monilinia__007620	-	PF13577.6 (SnoaL-like domain , 2.5e-14)	-	-	-	-	-	0.85	0.695928	1.10804	0.724786	NA	0.479113	0.155034	0.964634	NA	0.125474	-0.890236	0.827297	NA	0.509052	1.91722	0.571389	NA	0.427238	0.945969	0.794248	NA	0.464099	0.257057	0.90166	NA
Monilinia__007630	-	-	-	-	-	-	-	-	0.786559	2.68894	0.314952	NA	0.156573	0.420748	0.917229	NA	0	NA	NA	NA	1.1796	3.1234	0.14994	NA	1.39991	2.6499	0.17003	0.366174	1.7118	2.13847	0.18007	0.313922
Monilinia__007640	GO:0004190 (aspartic-type endopeptidase activity),GO:0006508 (proteolysis)	PF00026.23 (Eukaryotic aspartyl protease , 8.3e-54),PF14543.6 (Xylanase inhibitor N-terminal , 1.5e-06),PF14543.6 (Xylanase inhibitor N-terminal , 1.3e-05)	-	-	sap6 (Candida albicans, unaffected pathogenicity / reduced_virulence, 1.35e-28)	-	8.A.32.1.4 (Gastricsin OS=Homo sapiens OX=9606 GN=PGC PE=1 SV=1)	0.847	0.209119	0.794112	0.84455	NA	0	NA	NA	NA	0.912365	3.41727	0.282804	NA	0.112914	-0.238096	0.95347	NA	0	NA	NA	NA	0.378945	-0.0426559	0.990626	NA
Monilinia__007650	GO:0001055 (RNA polymerase II activity),GO:0005665 (RNA polymerase II, core complex),GO:0006366 (transcription by RNA polymerase II),GO:0046983 (protein dimerization activity)	PF13656.6 (RNA polymerase Rpb3/Rpb11 dimerisation domain , 7.2e-28),PF01193.24 (RNA polymerase Rpb3/Rpb11 dimerisation domain , 1.1e-10)	-	-	-	-	-	-	2.89958	0.146122	0.912684	NA	2.85865	-0.154906	0.906212	0.97813	2.86332	0.997174	0.47485	0.761391	6.49441	1.30626	0.222924	0.613138	9.52715	1.07134	0.256239	0.476866	16.6592	1.08741	0.196826	0.335126
Monilinia__007660	GO:0018580 (nitronate monooxygenase activity),GO:0055114 (oxidation-reduction process)	PF03060.15 (Nitronate monooxygenase , 1.2e-08),PF03060.15 (Nitronate monooxygenase , 2.4e-22),PF00478.25 (IMP dehydrogenase / GMP reductase domain , 1.8e-05),PF01070.18 (FMN-dependent dehydrogenase , 2.6e-05)	-	-	-	-	-	-	10.7468	0.316164	0.676906	NA	13.9117	0.751359	0.262809	0.664446	6.49784	-0.101085	0.914986	0.973412	32.0666	-0.0168827	0.968339	0.992945	45.2763	-0.510906	0.230935	0.444321	73.0445	-0.80143	0.00192593	0.00784327
Monilinia__007670	-	PF01490.18 (Transmembrane amino acid transporter protein , 3.2e-85)	-	-	-	-	2.A.18.7.3 (Vacuolar amino acid transporter 3 OS=Schizosaccharomyces pombe (strain 972 / ATCC 24843) GN=avt3 PE=1 SV=1)	-	18.7241	0.228362	0.698365	0.950715	18.8323	-0.00930676	0.987196	0.995539	16.1102	0.722601	0.264785	0.591234	68.3809	0.471401	0.174638	0.554202	97.8904	0.0983544	0.772864	0.88756	176.392	0.185143	0.366871	0.517754
Monilinia__007680	GO:0005215 (transporter activity),GO:0006811 (ion transport),GO:0016020 (membrane),GO:0055085 (transmembrane transport)	PF00324.21 (Amino acid permease , 2e-52),PF03522.15 (Solute carrier family 12 , 3.7e-10),PF03522.15 (Solute carrier family 12 , 2.2e-05),PF13520.6 (Amino acid permease , 1.7e-14)	-	-	-	-	2.A.30.1.6 (Solute carrier family 12 member 9 OS=Homo sapiens GN=SLC12A9 PE=1 SV=1)	-	1.6808	1.71788	0.379	NA	0.905728	0.174217	0.94531	NA	0.801135	0.925433	0.745268	NA	4.04572	0.854882	0.433348	0.796916	3.18533	-1.52974	0.198951	0.403934	6.02693	-1.16696	0.134977	0.252116
Monilinia__007690	GO:0003677 (DNA binding),GO:0003887 (DNA-directed DNA polymerase activity),GO:0006260 (DNA replication)	PF04042.16 (DNA polymerase alpha/epsilon subunit B , 9.5e-48),PF18018.1 (DNA polymerase delta subunit OB-fold domain , 2.1e-41)	-	-	-	-	-	-	3.37272	0.699967	0.62751	NA	2.24667	-0.662028	0.700571	NA	0.878321	-3.30915	0.304702	NA	13.0569	0.0753028	0.901604	0.976321	26.2657	0.58769	0.219679	0.430482	35.1695	-0.129406	0.716585	0.817886
Monilinia__007700	-	PF15456.6 (Up-regulated During Septation , 4.6e-42)	-	-	-	-	-	-	6.92232	-0.480207	0.605456	NA	7.07662	-0.714369	0.434383	0.800492	3.85714	-1.38698	0.30145	0.628727	18.5105	-0.2496	0.680181	0.913388	31.0826	-0.180097	0.730651	0.865309	56.1392	-0.110871	0.765996	0.852143
Monilinia__007710	-	-	-	-	FBP1 (Fusarium graminearum, reduced virulence, 0.000424)	-	-	-	1.93907	-0.804734	0.638332	NA	2.49431	-0.206743	0.889126	NA	7.22674	2.87901	0.00780907	0.0583356	13.1532	1.46685	0.0733426	0.340716	27.7177	1.93091	0.00480663	0.026718	84.7963	2.8623	3.73039e-08	4.20542e-07
Monilinia__007720	-	PF12998.7 (Inhibitor of growth proteins N-terminal histone-binding , 3e-05),PF00628.29 (PHD-finger , 5.7e-06)	-	-	RUM1 (Ustilago maydis, loss of_pathogenicity, 6.28e-07)	-	-	-	3.19153	1.15018	0.451001	NA	3.46982	1.16549	0.362234	0.759872	2.51526	1.38515	0.399783	0.707976	7.50079	-0.409181	0.610916	0.885356	16.0342	0.358344	0.539215	0.73815	26.2971	0.200393	0.650747	0.768797
Monilinia__007730	GO:0016765 (transferase activity, transferring alkyl or aryl (other than methyl) groups)	PF01255.19 (Putative undecaprenyl diphosphate synthase , 3.5e-82)	-	-	-	-	-	-	2.15847	-3.12504	0.108352	NA	6.10313	0.762461	0.453452	0.815873	3.21683	0.357476	0.802829	0.926711	9.8382	-0.63128	0.401071	0.773434	22.0066	0.301872	0.592083	0.776124	32.1951	-0.206107	0.618518	0.742398
Monilinia__007740	-	-	-	-	-	-	-	0.913	0	NA	NA	NA	0	NA	NA	NA	0	NA	NA	NA	0	NA	NA	NA	0	NA	NA	NA	0.12317	-1.67552	0.674371	NA
Monilinia__007750	-	-	-	-	-	-	-	-	0	NA	NA	NA	0	NA	NA	NA	0	NA	NA	NA	0	NA	NA	NA	0	NA	NA	NA	0	NA	NA	NA
Monilinia__007760	-	-	-	-	-	-	-	-	0.957659	2.96335	0.233358	NA	0	NA	NA	NA	0.289759	1.78228	0.660045	NA	3.425	1.88736	0.155712	0.523053	10.849	3.00924	0.00382789	0.0221006	11.9437	2.22627	0.0134856	0.0407956
Monilinia__007770	GO:0004222 (metalloendopeptidase activity),GO:0071586 (CAAX-box protein processing)	PF16491.5 (CAAX prenyl protease N-terminal, five membrane helices , 1.5e-65),PF01435.18 (Peptidase family M48 , 4.1e-42),PF05569.11 (BlaR1 peptidase M56 , 0.00039)	-	-	MGG_06951 (Magnaporthe oryzae, reduced virulence, 0)	-	9.B.1.1.3 (CAAX prenyl protease 1 OS=Saccharomyces cerevisiae (strain ATCC 204508 / S288c) GN=STE24 PE=1 SV=1)	-	57.8808	-0.0103268	0.977438	0.998051	55.7519	-0.399751	0.270851	0.6715	42.3016	0.0920063	0.825013	0.937778	143.369	-0.118696	0.675974	0.913201	254.034	0.0918772	0.724255	0.860578	425.201	-0.036502	0.864273	0.917481
Monilinia__007780	GO:0016491 (oxidoreductase activity)	PF00881.24 (Nitroreductase family , 2.4e-13)	-	-	-	-	-	-	0.175985	-1.89831	0.641775	NA	0.194585	-2.14639	0.598877	NA	0.125474	-0.890236	0.827297	NA	0.23126	-2.16165	0.596282	NA	0.66323	-0.649141	0.808528	NA	1.46385	0.0375828	0.983837	0.991547
Monilinia__007790	-	-	-	-	-	-	-	-	0	NA	NA	NA	0	NA	NA	NA	0	NA	NA	NA	0	NA	NA	NA	0.247631	0.128055	0.974327	NA	0.0335724	-3.28066	0.421402	NA
Monilinia__007800	GO:0003676 (nucleic acid binding)	PF13465.6 (Zinc-finger double domain , 9.7e-05),PF13465.6 (Zinc-finger double domain , 2e-06),PF13465.6 (Zinc-finger double domain , 0.00032),PF00096.26 (Zinc finger, C2H2 type , 8.5e-06),PF00096.26 (Zinc finger, C2H2 type , 9.8e-06),PF00096.26 (Zinc finger, C2H2 type , 0.00017)	-	-	MGG_06507.6 (Magnaporthe oryzae, reduced virulence, 1.34e-39)	-	-	-	6.15667	-0.876478	0.4237	NA	7.65971	-0.327584	0.744145	0.932898	3.39256	-2.41238	0.146391	0.431501	11.0346	-1.97108	0.00629563	0.0635939	18.1696	-1.95611	0.00142251	0.0099534	29.6654	-2.53131	9.02559e-11	1.46319e-09
Monilinia__007810	GO:0004222 (metalloendopeptidase activity),GO:0005524 (ATP binding),GO:0006508 (proteolysis),GO:0016020 (membrane)	PF01434.18 (Peptidase family M41 , 4.6e-59),PF00004.29 (ATPase family associated with various cellular activities (AAA) , 2.7e-41),PF17862.1 (AAA+ lid domain , 2.5e-11),PF13191.6 (AAA ATPase domain , 4.2e-05),PF07728.14 (AAA domain (dynein-related subfamily) , 6e-05),PF06068.13 (TIP49 P-loop domain , 8.1e-05)	-	-	GzOB006 (Fusarium graminearum, lethal, 1.04e-52)	-	3.A.29.1.1 (Mitochondrial inner membrane i-AAA protease supercomplex subunit YME1 OS=Saccharomyces cerevisiae (strain ATCC 204508 / S288c) OX=559292 GN=YME1 PE=1 SV=1)	-	77.5674	-0.632587	0.0679212	0.464277	82.9145	-0.70381	0.0404302	0.245322	63.2426	-0.139024	0.748194	0.905943	163.143	0.0566959	0.837496	0.958065	291.702	0.278966	0.278087	0.50025	511.956	0.286719	0.131732	0.248301
Monilinia__007820	-	-	-	-	-	-	-	-	0	NA	NA	NA	0	NA	NA	NA	0	NA	NA	NA	0	NA	NA	NA	0.0825436	-1.65127	0.685716	NA	0.13776	-1.49254	0.707533	NA
Monilinia__007830	GO:0004496 (mevalonate kinase activity),GO:0005524 (ATP binding),GO:0005737 (cytoplasm),GO:0008299 (isoprenoid biosynthetic process)	PF00288.26 (GHMP kinases N terminal domain , 1.7e-15),PF08544.13 (GHMP kinases C terminal , 1.4e-08)	-	-	ERG12 (Aspergillus fumigatus, lethal, 0)	-	-	-	21.3747	-0.074984	0.897536	0.984731	22.1944	-0.218076	0.678712	0.909527	11.8047	-0.876501	0.286727	0.613195	35.701	-0.307102	0.432461	0.796518	65.4782	0.0226905	0.942782	0.976088	133.134	0.422671	0.0409369	0.0996433
Monilinia__007840	GO:0008318 (protein prenyltransferase activity),GO:0018342 (protein prenylation)	PF01239.22 (Protein prenyltransferase alpha subunit repeat , 0.00017),PF01239.22 (Protein prenyltransferase alpha subunit repeat , 1e-08),PF01239.22 (Protein prenyltransferase alpha subunit repeat , 4.3e-06),PF01239.22 (Protein prenyltransferase alpha subunit repeat , 4.1e-07),PF01239.22 (Protein prenyltransferase alpha subunit repeat , 8.2e-05)	-	-	-	-	-	-	1.78901	-2.91355	0.16073	NA	2.46	-1.3644	0.395663	NA	1.31707	-2.71136	0.259569	NA	10.0833	0.11625	0.861839	0.96383	16.2939	0.0703537	0.901325	0.955282	31.7505	0.349324	0.353236	0.505184
Monilinia__007850	-	PF00291.25 (Pyridoxal-phosphate dependent enzyme , 2e-65)	-	-	MoIlv1 (Magnaporthe oryzae, reduced virulence, 6.24e-12)	-	-	-	3.50834	-2.49917	0.0917603	NA	4.30701	-1.78567	0.117742	0.459452	5.73656	0.721955	0.479902	0.765372	15.4409	0.753812	0.25581	0.651567	22.6205	0.465735	0.478013	0.690655	27.4585	-0.627068	0.266708	0.416186
Monilinia__007860	GO:0005524 (ATP binding)	PF00176.23 (SNF2 family N-terminal domain , 2.4e-59)	-	-	GzMyb016 (Fusarium graminearum, unaffected pathogenicity, 2.86e-14)	-	-	-	2.55157	2.43336	0.147189	NA	2.60523	2.30437	0.160126	0.530134	1.86927	2.55793	0.221351	NA	4.28838	0.0813205	0.9415	0.986016	8.36561	0.509233	0.558744	0.75294	11.6591	-0.129705	0.837794	0.901324
Monilinia__007870	-	PF09597.10 (IGR protein motif , 5.3e-25)	-	-	-	-	-	-	11.6069	0.33055	0.655161	NA	8.02099	-1.27683	0.126868	0.475536	4.93683	-1.4568	0.185841	0.487747	42.6929	0.602707	0.231429	0.623473	87.6413	1.09846	0.0163604	0.0701122	149.624	1.04526	0.0200425	0.0564109
Monilinia__007880	-	-	-	-	ZEB2 (Fusarium graminearum, unaffected pathogenicity, 5.11e-05)	-	-	-	0	NA	NA	NA	0	NA	NA	NA	0	NA	NA	NA	0.112914	-0.238096	0.95347	NA	0	NA	NA	NA	0.105922	-1.87239	0.639677	NA
Monilinia__007890	GO:0031011 (Ino80 complex)	-	-	-	-	-	-	-	14.3547	0.579957	0.410696	0.886357	13.7899	0.263022	0.705636	0.916866	20.4814	2.04076	0.0034008	0.0301451	38.3373	-0.442427	0.330924	0.720616	63.4742	-0.430599	0.20167	0.407721	106.83	-0.568195	0.0264512	0.0706887
Monilinia__007900	-	-	-	-	-	-	-	-	6.05614	0.193025	0.843196	NA	8.24419	0.732342	0.380063	0.771152	4.08327	0.120478	0.920161	0.976013	24.0852	-0.17643	0.699932	0.920408	35.3782	-0.547984	0.177317	0.37587	56.9857	-0.879343	0.00366919	0.013494
Monilinia__007910	-	-	-	-	-	-	-	-	0	NA	NA	NA	0	NA	NA	NA	0	NA	NA	NA	0	NA	NA	NA	0	NA	NA	NA	0.121435	-1.69482	0.670924	NA
Monilinia__007920	-	PF00226.31 (DnaJ domain , 1e-18)	-	-	dnaJ (Francisella tularensis, unaffected pathogenicity, 1.08e-07)	-	1.P.1.1.1 (DnaJ homolog subfamily B member 12 OS=Homo sapiens GN=DNAJB12 PE=1 SV=4)	-	0	NA	NA	NA	0.561732	2.05235	0.523751	NA	0	NA	NA	NA	0.235748	0.784978	0.845465	NA	0.411052	0.894897	0.802413	NA	2.78382	2.83825	0.0979626	0.198186
Monilinia__007930	-	-	-	-	-	-	-	-	1.41504	0.197222	0.929471	NA	1.03011	-1.49927	0.551802	NA	1.22706	0.706045	0.790551	NA	6.75189	2.59057	0.0171945	0.131069	102.991	5.98541	8.17289e-15	7.60503e-13	319.491	6.81797	1.53936e-19	6.71214e-18
Monilinia__007940	-	PF04820.14 (Tryptophan halogenase , 5.1e-14),PF04820.14 (Tryptophan halogenase , 1.8e-09),PF01494.19 (FAD binding domain , 2.2e-11),PF13450.6 (NAD(P)-binding Rossmann-like domain , 4.4e-05),PF07992.14 (Pyridine nucleotide-disulphide oxidoreductase , 0.00016),PF03486.14 (HI0933-like protein , 0.00056)	AA3 (E:0.00023)	-	-	-	-	-	5.26164	-0.00328662	0.99767	NA	7.0257	0.55979	0.563104	0.865705	19.221	3.25456	5.81894e-06	0.000135581	22.2938	0.920265	0.114699	0.447164	15.9172	-2.02989	0.00415738	0.0235662	24.3618	-3.57727	2.69591e-13	6.19814e-12
Monilinia__007950	-	PF13460.6 (NAD(P)H-binding , 2e-20),PF05368.13 (NmrA-like family , 3e-06),PF01073.19 (3-beta hydroxysteroid dehydrogenase/isomerase family , 5.5e-05)	-	-	-	-	-	-	4.00958	-4.89226	0.00784643	NA	4.58499	-3.39203	0.0221597	0.161172	3.19481	-2.5113	0.153098	0.440651	1.00528	0.199879	0.935814	NA	0.849032	-3.45524	0.238813	NA	1.48578	-3.32555	0.255546	0.404579
Monilinia__007960	-	-	-	-	-	-	-	-	0	NA	NA	NA	0.82047	2.63765	0.345071	NA	1.10037	3.66003	0.176995	NA	1.20401	-0.724273	0.728685	NA	1.40272	-3.01314	0.179224	0.378022	2.48645	-2.75353	0.0832863	0.174701
Monilinia__007970	-	PF13561.6 (Enoyl-(Acyl carrier protein) reductase , 3.7e-54),PF00106.25 (short chain dehydrogenase , 8.2e-48),PF08659.10 (KR domain , 4.9e-11)	-	-	BUF__BUF1 (Magnaporthe oryzae, loss of_pathogenicity, 3.23e-117)	-	-	-	0.349983	-2.62684	0.515487	NA	1.1358	0.746784	0.714043	NA	3.15219	3.32945	0.0447338	0.206104	5.66685	0.25578	0.82402	0.9561	5.20011	-2.10867	0.145545	0.332747	7.55001	-5.32378	0.00067895	0.00319553
Monilinia__007980	GO:0006582 (melanin metabolic process),GO:0030411 (scytalone dehydratase activity)	PF02982.14 (Scytalone dehydratase , 1.6e-45)	-	-	SCD (Metarhizium anisopliae, increased virulence_(hypervirulence), 2.11e-44)	-	-	-	1.781	-0.629243	0.731859	NA	2.35045	-0.060521	0.966933	NA	1.63959	0.226442	0.907461	NA	2.80497	-1.42142	0.250752	NA	4.0055	-2.38159	0.0392004	0.132737	6.09215	-4.96325	1.04847e-06	9.17499e-06
Monilinia__007990	GO:0071949 (FAD binding)	PF01494.19 (FAD binding domain , 1.3e-10),PF01266.24 (FAD dependent oxidoreductase , 0.00042),PF00890.24 (FAD binding domain , 5.1e-05)	-	-	MAK1 (Nectria haematococca, reduced virulence, 3.2e-92)	-	-	-	1.47017	-1.36381	0.523746	NA	1.81734	-0.821231	0.639731	NA	2.98934	1.47697	0.366472	0.685454	2.64864	0.679099	0.634042	NA	2.22449	-1.68371	0.239956	0.456749	3.31231	-3.19955	0.0623446	0.138997
Monilinia__008000	GO:0008168 (methyltransferase activity)	PF08241.12 (Methyltransferase domain , 9e-13),PF13649.6 (Methyltransferase domain , 3.6e-10),PF13489.6 (Methyltransferase domain , 1e-08),PF13847.6 (Methyltransferase domain , 1.2e-08),PF08242.12 (Methyltransferase domain , 4e-07)	-	-	-	-	-	-	0.98797	1.76806	0.45098	NA	1.39397	2.18999	0.285449	NA	2.58064	3.88527	0.0353081	0.176649	3.38569	-0.930617	0.424001	0.789398	5.47094	-1.01233	0.25166	0.470549	9.62972	-0.989315	0.167706	0.297773
Monilinia__008010	-	-	-	-	CTB3 (Cercospora nicotianae, reduced virulence, 1.16e-14)	-	-	-	0.114298	0.0252421	0.995064	NA	0.948425	2.8394	0.334891	NA	0.289759	1.78228	0.660045	NA	0	NA	NA	NA	0.509782	1.19702	0.722974	NA	0.750738	0.947694	0.765913	NA
Monilinia__008020	GO:0000981 (DNA-binding transcription factor activity, RNA polymerase II-specific),GO:0003677 (DNA binding),GO:0005634 (nucleus),GO:0006355 (regulation of transcription, DNA-templated),GO:0008270 (zinc ion binding),GO:0045122 (aflatoxin biosynthetic process)	PF08493.10 (Aflatoxin regulatory protein , 1.3e-32),PF00172.18 (Fungal Zn(2)-Cys(6) binuclear cluster domain , 1.3e-07)	-	-	CTB8 (Cercospora nicotianae, reduced virulence, 2.65e-12)	-	-	-	0.209119	0.794112	0.84455	NA	0.789727	2.57852	0.368143	NA	0.398125	2.17826	0.587742	NA	2.1824	-4.15649	0.0389402	NA	3.94942	-2.61921	0.0609763	0.184812	8.0576	-1.50225	0.123768	0.237069
Monilinia__008030	GO:0016491 (oxidoreductase activity)	PF14027.6 (Questin oxidase-like , 1.5e-81)	-	-	-	-	-	-	0.114298	0.0252421	0.995064	NA	1.6166	3.58313	0.0856354	NA	3.96802	5.52506	0.000861137	0.0103772	6.38216	-1.01608	0.292314	0.68497	8.38667	-2.34498	0.00752196	0.0377151	14.5659	-2.4215	0.00220042	0.00878616
Monilinia__008040	-	PF07110.11 (EthD domain , 9.7e-20),PF09448.10 (Methylmuconolactone methyl-isomerase , 0.00073)	-	-	-	-	-	-	4.7651	-2.95886	0.0482827	NA	5.72519	-2.12981	0.0651669	0.327358	8.55945	0.889405	0.388842	0.70087	1.94116	-0.00964579	0.994598	NA	2.6414	-0.642316	0.635781	0.80441	3.86	-1.42489	0.167516	0.29763
Monilinia__008050	-	PF08592.11 (Domain of unknown function (DUF1772) , 1.4e-29)	-	-	-	-	9.B.15.2.6 (DUF1772-domain-containing protein OS=Coccomyxa subellipsoidea C-169 GN=COCSUDRAFT_54408 PE=4 SV=1)	-	3.86903	0.0190442	0.987126	NA	2.29489	-3.35102	0.0602984	NA	11.1445	2.87425	0.000821313	0.00999673	5.25686	0.0502776	0.958091	0.988693	7.70946	-0.319442	0.699223	0.843832	9.71145	-1.71121	0.0876327	0.181807
Monilinia__008060	-	PF00753.27 (Metallo-beta-lactamase superfamily , 3.1e-12),PF17778.1 (Beta-lactamase associated winged helix domain , 1.6e-05),PF12706.7 (Beta-lactamase superfamily domain , 5.8e-05)	-	-	-	-	-	-	0.703698	-3.43165	0.265905	NA	0.955195	-1.86275	0.460603	NA	1.18609	0.529815	0.805436	NA	2.28874	-1.47801	0.29098	NA	3.36121	-2.25588	0.0538829	0.168369	6.28176	-1.77124	0.0392546	0.0965084
Monilinia__008070	GO:0016740 (transferase activity),GO:0031177 (phosphopantetheine binding)	PF00109.26 (Beta-ketoacyl synthase, N-terminal domain , 4.2e-73),PF16073.5 (Starter unit:ACP transacylase in aflatoxin biosynthesis , 4.6e-45),PF00698.21 (Acyl transferase domain , 8.3e-41),PF02801.22 (Beta-ketoacyl synthase, C-terminal domain , 2.5e-33),PF00550.25 (Phosphopantetheine attachment site , 2.3e-10),PF16197.5 (Ketoacyl-synthetase C-terminal extension , 3.6e-07),PF14765.6 (Polyketide s…	-	-	SnPKS19 (Parastagonospora nodorum, unaffected pathogenicity, 0)	-	-	-	3.94994	0.618155	0.60853	NA	7.76718	1.87879	0.0464664	0.271518	12.7788	3.44389	0.000301195	0.00425938	9.39998	0.678635	0.342884	0.72951	9.12399	-0.88852	0.200085	0.405373	19.9443	-0.138634	0.774073	0.856481
Monilinia__008080	GO:0071949 (FAD binding)	PF01494.19 (FAD binding domain , 1.4e-10)	-	-	MPD1 (Parastagonospora nodorum, unaffected pathogenicity, 4.56e-71)	-	-	-	0.935359	0.532286	0.822879	NA	1.0034	0.51636	0.829876	NA	0.602072	0.28842	0.927844	NA	1.94636	2.71575	0.192029	NA	1.06467	0.709836	0.763299	NA	1.50025	0.173575	0.912517	0.948132
Monilinia__008090	GO:0015035 (protein disulfide oxidoreductase activity)	PF01323.20 (DSBA-like thioredoxin domain , 3.7e-28)	-	-	-	-	-	-	3.25669	-0.0193196	0.988256	NA	18.6819	3.09203	1.53772e-05	0.000344065	47.1237	5.17023	2.05089e-14	2.09063e-12	23.2982	2.64126	4.54249e-05	0.00153956	19.1792	1.38179	0.0358133	0.124564	11.8794	-1.91162	0.00184748	0.00756847
Monilinia__008100	-	-	-	-	FZC15 (Magnaporthe oryzae, unaffected pathogenicity, 2.67e-35)	-	-	-	10.4078	0.692697	0.388689	NA	7.79721	-0.322195	0.712371	0.918982	5.58788	-0.0299372	0.980075	0.992885	25.4286	0.158409	0.759911	0.935315	33.2959	-0.54442	0.249081	0.468223	47.1021	-1.4674	0.000103875	0.000605666
Monilinia__008110	GO:0016021 (integral component of membrane),GO:0055085 (transmembrane transport)	PF07690.16 (Major Facilitator Superfamily , 8.5e-45),PF06609.13 (Fungal trichothecene efflux pump (TRI12) , 7.3e-14),PF00083.24 (Sugar (and other) transporter , 1.3e-07)	-	-	VdSge1 (Verticillium dahliae, loss of_pathogenicity, 2.49e-125)	-	2.A.1.3.65 (MFS multidrug transporter OS=Trichoderma harzianum GN=mfs1 PE=2 SV=1)	-	15.2014	0.260574	0.718892	0.953323	38.9261	2.10192	0.000102011	0.0018955	70.8719	3.82299	3.4201e-14	3.34691e-12	62.412	2.76023	4.32366e-12	7.5712e-10	38.2332	0.919452	0.0228985	0.0909969	29.4936	-1.86326	0.000965985	0.00433152
Monilinia__008120	-	PF13489.6 (Methyltransferase domain , 8.7e-11),PF08241.12 (Methyltransferase domain , 7.8e-09),PF08242.12 (Methyltransferase domain , 6.3e-07),PF13649.6 (Methyltransferase domain , 2.6e-06)	-	-	-	-	-	-	4.32819	-0.0928289	0.937404	NA	5.75855	0.460462	0.652889	0.90201	3.19937	0.0246171	0.985674	0.995029	22.7732	0.2933	0.570006	0.865327	41.9456	0.577174	0.191678	0.394308	74.4841	0.595684	0.0530714	0.122388
Monilinia__008130	GO:0006886 (intracellular protein transport),GO:0030122 (AP-2 adaptor complex),GO:0035615 (clathrin adaptor activity),GO:0072583 (clathrin-dependent endocytosis)	PF01602.20 (Adaptin N terminal region , 9.4e-120),PF02296.16 (Alpha adaptin AP2, C-terminal domain , 1.2e-45),PF02883.20 (Adaptin C-terminal domain , 3.2e-16)	-	-	-	-	-	-	32.0406	-0.124818	0.777877	0.967342	34.2118	-0.192974	0.648188	0.900355	19.3243	-0.619365	0.276364	0.603688	72.1392	-0.365747	0.301613	0.694386	115.589	-0.454958	0.162577	0.356554	214.633	-0.266898	0.380856	0.530889
Monilinia__008140	-	PF13302.7 (Acetyltransferase (GNAT) domain , 1.6e-16)	-	-	-	-	-	-	1.95274	-0.735591	0.664481	NA	2.18529	-0.636963	0.683152	NA	0.879083	-3.25411	0.267934	NA	6.12162	0.336833	0.750515	0.935011	9.71838	0.239146	0.744632	0.873848	19.9574	0.646398	0.2352	0.380889
Monilinia__008150	GO:0005524 (ATP binding),GO:0016021 (integral component of membrane),GO:0042626 (ATPase activity, coupled to transmembrane movement of substances),GO:0055085 (transmembrane transport)	PF00664.23 (ABC transporter transmembrane region , 9.4e-17),PF00664.23 (ABC transporter transmembrane region , 1.1e-34),PF00005.27 (ABC transporter , 9.2e-17),PF00005.27 (ABC transporter , 1.3e-25)	-	-	MLT1 (Candida albicans, reduced virulence, 0)	-	3.A.1.208.3 (Oligomycin resistance ATP-dependent permease YOR1 - Saccharomyces cerevisiae (Baker's yeast).)	-	22.3601	-1.62004	0.00414489	0.0670363	32.6302	-0.358493	0.435415	0.80173	16.6277	-1.33378	0.040827	0.193675	44.3786	-0.629858	0.0844581	0.374683	59.3005	-1.57859	7.71405e-07	1.48299e-05	90.4494	-2.61664	3.76807e-28	2.77557e-26
Monilinia__008160	GO:0016491 (oxidoreductase activity),GO:0055114 (oxidation-reduction process)	PF02668.16 (Taurine catabolism dioxygenase TauD, TfdA family , 1.6e-60)	-	-	-	-	-	-	0.812896	0.943342	0.752801	NA	1.60705	2.24304	0.264284	NA	1.43909	2.84533	0.225446	NA	2.92487	-0.914527	0.461079	0.816472	132.117	5.35201	7.72051e-05	0.000839415	518.451	6.51637	1.57222e-28	1.21719e-26
Monilinia__008170	GO:0046872 (metal ion binding)	PF13639.6 (Ring finger domain , 7.3e-07),PF00097.25 (Zinc finger, C3HC4 type (RING finger) , 2.8e-07),PF13923.6 (Zinc finger, C3HC4 type (RING finger) , 7.5e-06),PF12678.7 (RING-H2 zinc finger domain , 3.8e-06),PF14447.6 (Prokaryotic RING finger family 4 , 0.00029),PF13920.6 (Zinc finger, C3HC4 type (RING finger) , 0.00098)	-	-	MoRAD18 (Magnaporthe oryzae, unaffected pathogenicity, 0.000194)	-	-	-	0	NA	NA	NA	0	NA	NA	NA	0	NA	NA	NA	0.659521	2.29914	0.466839	NA	0.402144	0.862907	0.827091	NA	1.18837	1.60701	0.293318	0.445088
Monilinia__008180	GO:0004190 (aspartic-type endopeptidase activity),GO:0006508 (proteolysis)	PF01828.17 (Peptidase A4 family , 6.2e-61)	-	-	-	-	-	0.748	33.4612	0.596686	0.229932	0.749293	30.4695	0.112862	0.828045	0.956053	14.2562	-0.967935	0.181825	0.484305	368.644	2.37011	6.04388e-23	2.93082e-20	974.735	3.15596	1.28782e-37	7.09787e-35	2395.42	3.68571	2.94744e-83	2.03293e-80
Monilinia__008190	-	PF12757.7 (Eisosome protein 1 , 1.3e-39)	-	-	-	-	-	-	99.3368	0.322837	0.498431	0.930584	89.052	-0.263411	0.553647	0.862263	45.3422	-1.11064	0.00927629	0.0662612	130.573	-1.15223	0.0590346	0.298386	183.974	-2.07678	7.39099e-05	0.000808495	289.232	-3.20474	1.88019e-07	1.89542e-06
Monilinia__008200	-	PF13350.6 (Tyrosine phosphatase family , 3.7e-26),PF03162.13 (Tyrosine phosphatase family , 3.1e-05)	-	-	-	-	-	-	10.4131	-0.979283	0.299843	NA	11.2084	-1.12667	0.171135	0.548494	10.9799	0.326865	0.7241	0.896353	13.3264	-0.186394	0.831372	0.957421	16.4738	-1.29039	0.0270668	0.102556	26.7566	-1.6984	0.000362894	0.0018466
Monilinia__008210	GO:0005507 (copper ion binding),GO:0016491 (oxidoreductase activity),GO:0055114 (oxidation-reduction process)	PF07732.15 (Multicopper oxidase , 1.7e-40),PF07731.14 (Multicopper oxidase , 5.4e-30),PF00394.22 (Multicopper oxidase , 7.7e-27)	AA1_3 (E:2e-114)	-	BcLCC2 (Botrytis cinerea, unaffected pathogenicity, 6.84e-104)	-	2.A.108.1.5 (Iron transport multicopper oxidase fio1 precursor (EC 1.-.-.-) - Schizosaccharomyces pombe (Fission yeast).)	0.816	169.409	0.850663	0.0060656	0.0914568	112.411	-0.496947	0.140038	0.499339	43.6327	-4.68621	9.2864e-14	8.90948e-12	145.851	-1.12818	0.00071849	0.0124636	194.801	-2.44803	2.46282e-15	2.41727e-13	306.71	-3.98947	7.79176e-22	3.94107e-20
Monilinia__008220	GO:0008171 (O-methyltransferase activity)	PF00891.18 (O-methyltransferase domain , 2.4e-19)	-	-	GzWing023 (Fusarium graminearum, unaffected pathogenicity, 3.74e-63)	-	-	-	631.72	0.730456	0.00108291	0.022503	438.449	-0.538805	0.0409442	0.247602	178.752	-3.84912	3.03437e-31	9.27949e-29	891.363	-0.0947518	0.61945	0.890539	1139.39	-0.989262	2.22074e-08	6.59643e-07	1678.65	-1.91948	5.08909e-34	5.28917e-32
Monilinia__008230	-	-	-	-	PTH11 (Magnaporthe oryzae, reduced virulence, 4.3e-18)	-	-	-	8.6159	0.967263	0.25447	NA	4.80855	-1.15698	0.341674	0.743068	2.10081	-4.52099	0.0232266	NA	4.65196	1.00457	0.402971	0.775199	5.83744	0.344687	0.759083	0.88236	6.11418	-1.47343	0.0791704	0.167971
Monilinia__008240	GO:0016021 (integral component of membrane),GO:0016765 (transferase activity, transferring alkyl or aryl (other than methyl) groups)	PF01040.18 (UbiA prenyltransferase family , 6.9e-36)	-	-	-	-	9.B.241.2.6 (4-hydroxybenzoate octaprenyltransferase [Seinonella peptonophila])	-	23.1809	0.818136	0.198079	0.730104	20.3342	0.282005	0.665481	0.907672	6.86306	-2.59281	0.0191582	0.112691	25.9647	-0.189536	0.715504	0.925048	31.0561	-1.44088	0.00134181	0.00949067	47.1352	-2.42293	1.74758e-11	3.1796e-10
Monilinia__008250	GO:0071949 (FAD binding)	PF01494.19 (FAD binding domain , 3.6e-18),PF13450.6 (NAD(P)-binding Rossmann-like domain , 6e-07),PF07992.14 (Pyridine nucleotide-disulphide oxidoreductase , 3.1e-06),PF01266.24 (FAD dependent oxidoreductase , 5.8e-05),PF00890.24 (FAD binding domain , 2.3e-05),PF00070.27 (Pyridine nucleotide-disulphide oxidoreductase , 8.1e-05),PF03486.14 (HI0933-like protein , 0.00027),PF01262.21 (Alanine dehydr…	-	-	MAK1 (Nectria haematococca, reduced virulence, 1.96e-26)	-	-	-	51.5848	0.53546	0.169085	0.705928	40.6039	-0.388499	0.342948	0.744094	15.0977	-5.49519	3.86502e-06	9.69822e-05	71.7787	-0.883618	0.00578606	0.0601903	96.4759	-1.95332	1.48142e-11	8.30257e-10	147.949	-3.29166	8.0211e-29	6.27382e-27
Monilinia__008260	GO:0005515 (protein binding),GO:0005737 (cytoplasm),GO:0006887 (exocytosis),GO:0048278 (vesicle docking)	PF07393.11 (Exocyst complex component Sec10 , 1.3e-164),PF12937.7 (F-box-like , 0.00034)	-	-	-	-	1.F.2.1.2 (Exocyst complex component 5 OS=Homo sapiens GN=EXOC5 PE=1 SV=1)	-	15.6021	-0.298069	0.619963	0.950131	14.8747	-0.771899	0.199994	0.591148	6.67006	-3.51947	0.00470157	0.0390904	25.994	0.494227	0.368679	0.750075	40.201	0.335519	0.466278	0.68084	64.9386	0.111613	0.776629	0.858058
Monilinia__008270	GO:0005524 (ATP binding),GO:0006468 (protein phosphorylation),GO:0008353 (RNA polymerase II CTD heptapeptide repeat kinase activity),GO:0070985 (transcription factor TFIIK complex)	PF00069.25 (Protein kinase domain , 7.8e-62),PF07714.17 (Protein tyrosine kinase , 5e-33)	-	-	FGSG_07423 (Fusarium graminearum, lethal, 0)	-	1.I.1.1.3 (Cyclin-dependent kinase 1 OS=Homo sapiens GN=CDK1 PE=1 SV=3)	-	12.4416	-1.27202	0.0999922	0.56262	13.8641	-1.20406	0.0691613	0.339485	9.73636	-0.781553	0.321453	0.649614	35.9297	-0.176316	0.701618	0.920408	61.0631	-0.0786568	0.826079	0.915806	107.008	-0.0809249	0.733926	0.829727
Monilinia__008280	GO:0016757 (transferase activity, transferring glycosyl groups)	PF04577.14 (Protein of unknown function (DUF563) , 4.8e-20)	-	-	-	-	-	-	1.28393	3.40048	0.167504	NA	0.362814	1.46272	0.702328	NA	0	NA	NA	NA	16.6048	2.80068	0.00189912	0.026083	12.3802	1.41704	0.150544	0.340268	14.1393	0.508599	0.654487	0.772374
Monilinia__008290	GO:0016747 (transferase activity, transferring acyl groups other than amino-acyl groups)	PF01757.22 (Acyltransferase family , 8.3e-32)	-	-	CHIP3 (Colletotrichum gloeosporioides, unaffected pathogenicity, 3.61e-10)	-	-	-	3.17993	1.00246	0.451239	NA	1.23775	-3.33718	0.131004	NA	0.747598	-3.04754	0.289369	NA	26.9233	2.17148	0.00153268	0.0226809	25.3568	1.10879	0.0870384	0.236223	27.8925	-0.0126173	0.985409	0.992473
Monilinia__008300	-	-	-	-	-	-	-	0.878	0	NA	NA	NA	0	NA	NA	NA	0	NA	NA	NA	0	NA	NA	NA	0	NA	NA	NA	0	NA	NA	NA
Monilinia__008310	GO:0046872 (metal ion binding)	-	-	-	-	-	-	-	0	NA	NA	NA	0	NA	NA	NA	0.593881	2.80398	0.407853	NA	0.284871	-2.16165	0.596282	NA	1.35531	1.03482	0.598956	0.78127	1.08159	-1.55068	0.345616	0.496909
Monilinia__008320	-	-	-	-	-	-	-	-	0	NA	NA	NA	0	NA	NA	NA	0	NA	NA	NA	0	NA	NA	NA	0	NA	NA	NA	0	NA	NA	NA
Monilinia__008330	-	-	-	-	-	-	-	-	1.75078	-2.08156	0.353058	NA	1.55668	-4.7689	0.053241	NA	1.0038	-3.50124	0.254565	NA	0	NA	NA	NA	0.120837	-0.858986	0.831957	NA	0.0706148	-2.4539	0.544058	NA
Monilinia__008340	GO:0000724 (double-strand break repair via homologous recombination),GO:0007062 (sister chromatid cohesion),GO:0030915 (Smc5-Smc6 complex)	PF13476.6 (AAA domain , 1.3e-19),PF02463.19 (RecF/RecN/SMC N terminal domain , 5.8e-18),PF13175.6 (AAA ATPase domain , 1.1e-08)	-	-	GzHMG032 (Fusarium graminearum, unaffected pathogenicity, 0.000119)	-	-	-	5.22021	-0.0590083	0.958259	NA	4.88725	-0.500505	0.624843	0.890542	2.47718	-1.54078	0.33148	0.655591	10.933	0.490372	0.546897	0.853377	22.9186	1.05004	0.0860399	0.23421	29.5959	0.338353	0.503361	0.644563
Monilinia__008350	GO:0004672 (protein kinase activity),GO:0005524 (ATP binding),GO:0006468 (protein phosphorylation)	PF00069.25 (Protein kinase domain , 3e-66),PF16797.5 (Fungal kinase associated-1 domain , 1.7e-40),PF07714.17 (Protein tyrosine kinase , 1.5e-28),PF14531.6 (Kinase-like , 0.00019)	-	-	(Sc_Gin4-like) (Fusarium graminearum, reduced virulence, 3.89e-67)	-	9.B.106.3.1 (Salt overly sensitive 2 OS=Arabidopsis thaliana GN=sos2 PE=4 SV=1)	-	0.209119	0.794112	0.84455	NA	0	NA	NA	NA	0	NA	NA	NA	0	NA	NA	NA	0.114898	-0.908317	0.82259	NA	0.223887	-0.802372	0.754478	NA
Monilinia__008360	GO:0003676 (nucleic acid binding)	PF00096.26 (Zinc finger, C2H2 type , 0.00011),PF00096.26 (Zinc finger, C2H2 type , 2.2e-05),PF13894.6 (C2H2-type zinc finger , 0.00062),PF13465.6 (Zinc-finger double domain , 0.00018)	-	-	GzC2H103 (Fusarium graminearum, unaffected pathogenicity, 1.29e-65)	-	-	-	1.52254	1.52608	0.443349	NA	3.60674	2.84401	0.057237	0.305208	1.30101	1.89678	0.423586	NA	7.98769	-0.787103	0.327955	0.717358	10.7023	-1.7909	0.00841806	0.0412554	18.4654	-1.87846	3.73761e-05	0.000242577
Monilinia__008370	-	-	-	-	-	-	-	-	0.35197	-2.63226	0.514826	NA	0.389171	-2.88803	0.474827	NA	0.250949	-1.64003	0.684798	NA	0	NA	NA	NA	0	NA	NA	NA	0	NA	NA	NA
Monilinia__008380	-	-	-	-	-	-	-	-	0.905047	1.60454	0.541301	NA	1.58365	2.40754	0.224187	NA	0.614296	1.54387	0.624171	NA	3.80866	-1.25757	0.42701	0.792741	4.71146	-3.61513	0.0368167	0.127053	8.83757	-2.68302	0.0639488	0.141657
Monilinia__008390	GO:0016020 (membrane)	PF02714.15 (Calcium-dependent channel, 7TM region, putative phosphate , 4.9e-92),PF13967.6 (Late exocytosis, associated with Golgi transport , 7e-47),PF14703.6 (Cytosolic domain of 10TM putative phosphate transporter , 1.2e-34),PF12621.8 (Extracellular tail, of 10TM putative phosphate transporter , 6e-32)	-	-	-	-	1.A.17.5.8 (RSN1-like protein OS=Saccharomyces kudriavzevii (strain ATCC MYA-4449 / AS 2.2408 / CBS 8840 / NBRC 1802 / NCYC 2889) GN=YMR266W PE=4 SV=1)	-	48.0216	1.26953	0.00724763	0.101078	53.2451	1.28039	0.00290206	0.0328778	36.0674	1.40387	0.002008	0.0197689	189.902	0.924155	0.00276117	0.0342645	219.105	0.0417485	0.897827	0.954318	288.22	-0.934242	1.59038e-12	3.30939e-11
Monilinia__008400	-	PF00226.31 (DnaJ domain , 1.6e-12)	-	-	-	-	1.P.1.1.1 (DnaJ homolog subfamily B member 12 OS=Homo sapiens GN=DNAJB12 PE=1 SV=4)	-	3.55646	-0.53541	0.661358	NA	3.8884	-0.543556	0.62651	0.890542	2.50372	-0.514234	0.761102	0.912675	10.4925	-1.15643	0.119835	0.458955	22.5559	-0.167438	0.794562	0.898239	41.5628	-0.051331	0.888536	0.933634
Monilinia__008410	-	-	-	-	-	-	-	-	0	NA	NA	NA	0	NA	NA	NA	0	NA	NA	NA	0	NA	NA	NA	0	NA	NA	NA	0.252306	-0.622933	0.804014	NA
Monilinia__008420	-	-	-	-	-	-	-	-	0	NA	NA	NA	0	NA	NA	NA	0	NA	NA	NA	0.326849	1.27001	0.750464	NA	0.241674	0.129097	0.974118	NA	0.309092	-0.330681	0.92865	NA
Monilinia__008430	-	-	-	-	-	-	-	-	0	NA	NA	NA	0	NA	NA	NA	0	NA	NA	NA	0.677534	-3.54514	0.250701	NA	1.58746	-1.23546	0.504019	0.710781	2.6642	-1.53642	0.178967	0.312359
Monilinia__008440	-	PF00135.28 (Carboxylesterase family , 4.8e-90)	CE10 (E:6.4e-32)	-	FGSG_03243 (Fusarium graminearum, reduced virulence, 2.21e-111)	-	-	0.909	1.28317	-0.331591	0.884818	NA	3.84315	1.84729	0.17156	0.548707	1.66714	1.22917	0.56217	NA	0.537375	-1.98749	0.562149	NA	1.19828	-0.657868	0.768389	NA	2.04524	-0.820785	0.560229	0.695542
Monilinia__008450	GO:0004751 (ribose-5-phosphate isomerase activity),GO:0009052 (pentose-phosphate shunt, non-oxidative branch)	PF06026.14 (Ribose 5-phosphate isomerase A (phosphoriboisomerase A) , 9.5e-45)	-	-	-	-	-	-	21.7736	-0.686912	0.222684	0.747943	28.302	-0.0868624	0.855374	0.963157	14.9464	-0.79732	0.219928	0.5353	72.1108	-0.335049	0.320078	0.709727	128.102	-0.0957	0.748085	0.876108	229.574	-0.0376226	0.853357	0.912404
Monilinia__008460	GO:0019781 (NEDD8 activating enzyme activity),GO:0045116 (protein neddylation)	PF00899.21 (ThiF family , 1.2e-15)	-	-	-	-	3.A.16.1.2 (Uba1p OS=Saccharomyces cerevisiae (strain VIN 13) GN=VIN13_2757 PE=3 SV=1)	-	3.2421	-0.327864	0.801152	NA	3.35691	-0.45692	0.73992	0.930181	2.98514	0.464448	0.769431	0.915406	11.4449	-0.164832	0.792492	0.946745	18.4805	-0.224799	0.711064	0.852967	39.0364	0.300858	0.418477	0.567874
Monilinia__008470	GO:0003677 (DNA binding),GO:0005634 (nucleus),GO:0006351 (transcription, DNA-templated),GO:0008270 (zinc ion binding)	PF04082.18 (Fungal specific transcription factor domain , 1e-20)	-	-	FZC5 (Magnaporthe oryzae, unaffected pathogenicity, 0)	-	-	-	2.81558	-1.0837	0.46058	NA	7.03928	1.4127	0.148146	0.514249	3.77865	0.958168	0.470333	0.758419	3.17933	-2.72583	0.050452	0.26817	5.93207	-1.68356	0.105656	0.269693	9.07639	-2.81145	3.71141e-05	0.000241496
Monilinia__008480	GO:0003824 (catalytic activity)	PF00378.20 (Enoyl-CoA hydratase/isomerase , 1.8e-46),PF16113.5 (Enoyl-CoA hydratase/isomerase , 2.6e-22)	-	-	SidH (Aspergillus fumigatus, reduced virulence, 9.51e-76)	-	-	-	4.03055	0.649531	0.602154	NA	7.49914	1.80183	0.0552826	0.298359	3.3473	1.0093	0.448657	0.743155	8.33781	-0.514296	0.548613	0.853847	9.0082	-3.0566	3.76121e-05	0.000451982	16.0718	-2.85605	2.86626e-09	3.7754e-08
Monilinia__008490	GO:0008271 (secondary active sulfate transmembrane transporter activity),GO:0008272 (sulfate transport),GO:0016021 (integral component of membrane),GO:0055085 (transmembrane transport)	PF00916.20 (Sulfate permease family , 6.9e-81),PF01740.21 (STAS domain , 1.8e-15)	-	-	-	-	2.A.53.1.11 (Putative sulfate transporter YPR003C OS=Saccharomyces cerevisiae (strain ATCC 204508 / S288c) GN=YPR003C PE=1 SV=1)	-	13.4803	-0.507412	0.428963	0.88979	16.29	-0.190473	0.754978	0.937828	13.3612	0.504663	0.527882	0.797692	53.1076	1.1643	0.00424794	0.0478197	72.0629	0.744434	0.0501777	0.159859	105.16	0.298144	0.310854	0.463672
Monilinia__008500	GO:0000981 (DNA-binding transcription factor activity, RNA polymerase II-specific),GO:0003677 (DNA binding),GO:0005634 (nucleus),GO:0006355 (regulation of transcription, DNA-templated),GO:0008270 (zinc ion binding)	PF04082.18 (Fungal specific transcription factor domain , 1e-26)	-	-	XlnR__XLNR (Fusarium oxysporum, unaffected pathogenicity, 0)	-	-	-	19.8933	-0.166486	0.760202	0.959754	42.8656	1.4622	0.00093644	0.0128941	16.655	0.331248	0.604584	0.840808	42.9617	-1.81351	0.00180218	0.0252619	63.7665	-2.61708	5.57911e-10	2.31065e-08	104.407	-3.53335	1.38737e-29	1.1827e-27
Monilinia__008510	GO:0016491 (oxidoreductase activity),GO:0055114 (oxidation-reduction process)	PF00107.26 (Zinc-binding dehydrogenase , 4.5e-24),PF13602.6 (Zinc-binding dehydrogenase , 5.1e-13),PF08240.12 (Alcohol dehydrogenase GroES-like domain , 7.3e-07),PF02254.18 (TrkA-N domain , 0.00063)	-	-	adhT (Mycoplasma agalactiae, reduced virulence, 5.33e-18)	-	-	-	38.7977	-1.3505	0.00250524	0.0457192	45.7134	-1.01135	0.013692	0.111403	22.8568	-2.49847	5.41055e-05	0.000916745	73.1566	-1.79999	3.88005e-06	0.000188153	135.057	-1.16716	0.000659771	0.00526009	258.029	-0.790979	0.00592362	0.020302
Monilinia__008520	GO:0016787 (hydrolase activity)	PF00149.28 (Calcineurin-like phosphoesterase , 6.3e-23),PF00149.28 (Calcineurin-like phosphoesterase , 1.3e-05)	-	-	Upa2 (Ustilago maydis, unaffected pathogenicity, 1.94e-68)	-	-	-	2.85179	1.05918	0.470147	NA	2.74264	0.728275	0.651009	0.90201	1.66386	0.675292	0.729453	NA	13.8149	0.273296	0.698584	0.920311	21.8173	0.144019	0.817197	0.911057	32.0633	-0.38728	0.466136	0.611759
Monilinia__008530	-	PF17051.5 (Cytochrome C oxidase assembly factor 2 , 8.7e-05)	-	-	-	-	-	0.657	0.175985	-1.89831	0.641775	NA	1.174	1.93663	0.37832	NA	0.766357	1.93939	0.472959	NA	6.96043	-0.6306	0.489078	0.826189	9.9417	-1.21716	0.103228	0.26491	21.3052	-0.438747	0.414204	0.563623
Monilinia__008540	-	-	-	-	-	-	-	-	0	NA	NA	NA	0.189685	0.605639	0.880785	NA	0.304122	1.83858	0.649615	NA	0.451656	1.73524	0.662024	NA	0.509782	1.19702	0.722974	NA	0.995342	1.3571	0.442656	NA
Monilinia__008550	-	-	-	-	YAP1 (Ustilago maydis, reduced virulence, 0.000166)	-	-	-	0.209119	0.794112	0.84455	NA	0.0782864	-0.222841	0.956448	NA	0	NA	NA	NA	1.13402	-2.15816	0.374108	NA	1.71126	-3.07532	0.143688	0.329976	3.27642	-2.25681	0.116726	0.226423
Monilinia__008560	GO:0016021 (integral component of membrane),GO:0022857 (transmembrane transporter activity),GO:0055085 (transmembrane transport)	PF00083.24 (Sugar (and other) transporter , 4.2e-119),PF07690.16 (Major Facilitator Superfamily , 2.7e-14),PF07690.16 (Major Facilitator Superfamily , 0.00031),PF12832.7 (MFS_1 like family , 6.3e-05),PF06609.13 (Fungal trichothecene efflux pump (TRI12) , 0.00052)	-	-	MoST1 (Magnaporthe oryzae, unaffected pathogenicity, 2.75e-119)	-	2.A.1.1.57 (Monosaccharide transporter - Aspergillus niger.)	0.515	161.067	0.535123	0.0590675	0.432075	185.752	0.672316	0.0901681	0.393341	83.2521	-0.302048	0.396128	0.705946	281.24	-3.38969	4.05183e-24	2.32207e-21	432.161	-5.60018	9.77045e-45	7.77837e-42	744.804	-8.24749	5.72018e-113	8.6798e-110
Monilinia__008570	GO:0005506 (iron ion binding),GO:0009055 (electron transfer activity),GO:0051536 (iron-sulfur cluster binding),GO:0055114 (oxidation-reduction process),GO:0071949 (FAD binding)	PF02738.18 (Molybdopterin-binding domain of aldehyde dehydrogenase , 6e-198),PF00941.21 (FAD binding domain in molybdopterin dehydrogenase , 6.8e-37),PF03450.17 (CO dehydrogenase flavoprotein C-terminal domain , 2.9e-31),PF01799.20 ([2Fe-2S] binding domain , 9.2e-26),PF01315.22 (Aldehyde oxidase and xanthine dehydrogenase, a/b hammerhead domain , 1.5e-24),PF00111.27 (2Fe-2S iron-sulfur cluster bi…	-	-	-	-	-	-	4.24193	0.414637	0.761433	NA	7.84221	1.48759	0.152012	0.517632	2.97445	0.388623	0.826186	0.937778	4.41534	0.209166	0.879518	0.966873	5.59502	-0.560718	0.60677	0.786919	17.0535	0.893594	0.256497	0.405493
Monilinia__008580	GO:0071949 (FAD binding)	PF01494.19 (FAD binding domain , 1.1e-12),PF13450.6 (NAD(P)-binding Rossmann-like domain , 0.00014),PF00890.24 (FAD binding domain , 0.00088)	AA3_1 (E:0.00069)	-	MAK1 (Nectria haematococca, reduced virulence, 1.93e-07)	-	-	-	0	NA	NA	NA	1.33703	3.32368	0.128942	NA	0	NA	NA	NA	0	NA	NA	NA	0.120837	-0.858986	0.831957	NA	0.725028	0.898417	0.611924	NA
Monilinia__008590	GO:0071949 (FAD binding)	PF01494.19 (FAD binding domain , 6.3e-78),PF07976.12 (Phenol hydroxylase, C-terminal dimerisation domain , 3.1e-22),PF07992.14 (Pyridine nucleotide-disulphide oxidoreductase , 0.00033),PF01266.24 (FAD dependent oxidoreductase , 8.5e-05),PF13450.6 (NAD(P)-binding Rossmann-like domain , 1.1e-05),PF03486.14 (HI0933-like protein , 2.2e-05),PF00070.27 (Pyridine nucleotide-disulphide oxidoreductase , 0…	-	-	ubiI (Escherichia coli, reduced virulence, 1e-06)	-	-	-	0.333156	1.45135	0.716606	NA	2.52222	4.23123	0.0163553	NA	2.58568	4.92114	0.0110161	0.0752819	0.628476	-1.2726	0.695866	NA	1.13357	-0.899388	0.697986	NA	2.38969	-0.288512	0.830453	0.895742
Monilinia__008600	-	PF12331.8 (Protein of unknown function (DUF3636) , 2.9e-43)	-	-	-	-	-	-	3.97766	0.0017281	0.998868	NA	5.11139	0.425653	0.693425	0.91267	5.66384	1.57362	0.146186	0.431501	10.3512	0.916577	0.303061	0.694386	15.5993	0.702079	0.354753	0.576766	25.8437	0.562181	0.434694	0.583411
Monilinia__008610	GO:0004605 (phosphatidate cytidylyltransferase activity)	PF01148.20 (Cytidylyltransferase family , 8.1e-80)	-	-	CDS1 (Aspergillus fumigatus, lethal, 0)	-	9.B.273.1.1 (phosphatidate cytidylyltransferase [Streptomyces zinciresistens])	-	10.3672	1.04191	0.206748	NA	9.32973	0.593957	0.448461	0.812221	12.5548	2.09013	0.0059517	0.0471988	41.2568	0.394385	0.468873	0.81922	54.5989	-0.215284	0.711564	0.853202	78.7687	-0.91699	0.0709477	0.153531
Monilinia__008620	-	-	-	-	BTP1 (Botrytis cinerea, unaffected pathogenicity / reduced_virulence, 2.42e-11)	-	-	-	0	NA	NA	NA	0	NA	NA	NA	0	NA	NA	NA	0	NA	NA	NA	0.241674	0.129097	0.974118	NA	0.396193	0.0192369	0.995709	NA
Monilinia__008630	-	PF00026.23 (Eukaryotic aspartyl protease , 3.7e-05)	-	-	BTP1 (Botrytis cinerea, unaffected pathogenicity / reduced_virulence, 5.44e-11)	-	-	-	0	NA	NA	NA	0.0782864	-0.222841	0.956448	NA	2.25937	4.72732	0.0282795	0.14903	0	NA	NA	NA	0.117868	-0.883455	0.827306	NA	0.165366	-1.24842	0.753004	NA
Monilinia__008640	GO:0016614 (oxidoreductase activity, acting on CH-OH group of donors),GO:0050660 (flavin adenine dinucleotide binding),GO:0055114 (oxidation-reduction process)	PF00732.19 (GMC oxidoreductase , 1.3e-61),PF05199.13 (GMC oxidoreductase , 5.1e-35)	AA3_2 (E:4.4e-101)	-	AOX1 (Passalora fulva, reduced virulence, 1.74e-52)	-	-	-	1.37138	-1.74014	0.397918	NA	3.61122	0.948077	0.452882	0.815552	1.43258	-0.158103	0.93902	NA	3.04574	-3.77428	0.0123505	0.104227	5.54781	-2.41374	0.00818524	0.0402797	9.12453	-3.20281	2.21892e-06	1.82394e-05
Monilinia__008650	-	PF12224.8 (Putative amidoligase enzyme , 2e-19)	-	-	-	-	-	-	0.209119	0.794112	0.84455	NA	0	NA	NA	NA	0	NA	NA	NA	0	NA	NA	NA	0	NA	NA	NA	0.0439312	-3.28066	0.421402	NA
Monilinia__008660	-	-	-	-	-	-	-	-	0	NA	NA	NA	0	NA	NA	NA	0	NA	NA	NA	0.569743	-3.24744	0.406408	NA	0.942279	-4.65465	0.161997	NA	1.72229	-4.33922	0.0400879	0.0981119
Monilinia__008670	GO:0008483 (transaminase activity),GO:0030170 (pyridoxal phosphate binding)	PF00202.21 (Aminotransferase class-III , 2.2e-19),PF00202.21 (Aminotransferase class-III , 2e-11),PF13500.6 (AAA domain , 9e-16)	-	-	-	-	-	-	2.53617	0.397445	0.789147	NA	3.85548	1.09737	0.375068	0.768161	0.724701	-3.04269	0.334874	NA	19.7473	-0.766478	0.181072	0.562015	40.7818	-0.0129421	0.977836	0.990239	74.7656	0.104702	0.794218	0.871317
Monilinia__008680	GO:0003824 (catalytic activity),GO:0009058 (biosynthetic process),GO:0030170 (pyridoxal phosphate binding)	PF00155.21 (Aminotransferase class I and II , 1.9e-28)	-	-	ALS1__Als1 (Parastagonospora nodorum, reduced virulence / loss_of_pathogenicity, 1.95e-23)	-	-	-	2.37358	2.01273	0.243373	NA	1.69024	1.12439	0.568654	NA	0.666563	-0.236297	0.93903	NA	5.84806	-0.376186	0.682143	0.913524	10.8982	0.00300794	0.996577	0.997412	24.4304	0.617337	0.175195	0.307899
Monilinia__008690	GO:0004076 (biotin synthase activity),GO:0009102 (biotin biosynthetic process),GO:0051536 (iron-sulfur cluster binding)	PF04055.21 (Radical SAM superfamily , 7.7e-18),PF06968.13 (Biotin and Thiamin Synthesis associated domain , 8.8e-17)	-	-	-	-	-	-	10.9785	0.179961	0.816648	NA	9.17777	-0.637492	0.413634	0.788504	4.51425	-1.93797	0.106713	0.358618	36.8451	-0.315582	0.495832	0.828226	81.9388	0.521291	0.142677	0.328503	140.616	0.466242	0.189325	0.326042
Monilinia__008700	-	-	-	-	-	-	-	-	0	NA	NA	NA	0	NA	NA	NA	0	NA	NA	NA	0	NA	NA	NA	0	NA	NA	NA	0	NA	NA	NA
Monilinia__008710	-	-	-	-	-	-	-	-	0	NA	NA	NA	0	NA	NA	NA	0	NA	NA	NA	0	NA	NA	NA	0.114898	-0.908317	0.82259	NA	0	NA	NA	NA
Monilinia__008720	GO:0000814 (ESCRT II complex),GO:0032266 (phosphatidylinositol-3-phosphate binding),GO:0032509 (endosome transport via multivesicular body sorting pathway),GO:0043130 (ubiquitin binding)	PF04157.16 (EAP30/Vps36 family , 3.1e-42),PF11605.8 (Vacuolar protein sorting protein 36 Vps36 , 3.5e-24),PF16988.5 (Vacuolar protein sorting 36 NZF-N zinc-finger domain , 8.1e-23)	-	-	-	-	-	-	11.4446	-0.227272	0.75435	NA	15.9354	0.470937	0.434086	0.800492	13.7659	1.13871	0.0908742	0.330839	43.277	0.450377	0.270417	0.664617	69.8019	0.398869	0.269175	0.491535	122.543	0.413932	0.145484	0.266808
Monilinia__008730	-	PF03399.16 (SAC3/GANP family , 1.5e-19)	-	-	-	-	3.A.22.1.1 (Protein THP3 OS=Saccharomyces cerevisiae (strain ATCC 204508 / S288c) GN=THP3 PE=1 SV=1)	-	2.26074	-0.340292	0.822357	NA	3.78688	0.719193	0.546954	0.858764	2.05793	0.433514	0.808611	NA	13.1499	-0.141315	0.838002	0.958065	20.723	-0.264687	0.624941	0.798734	43.1875	0.219829	0.538865	0.676099
Monilinia__008740	GO:0016021 (integral component of membrane),GO:0055085 (transmembrane transport)	PF07690.16 (Major Facilitator Superfamily , 7.6e-39),PF00083.24 (Sugar (and other) transporter , 0.00054),PF06609.13 (Fungal trichothecene efflux pump (TRI12) , 2.1e-05)	-	-	CaMDR1 (Candida albicans, reduced virulence, 1.24e-22)	-	2.A.1.2.36 (Probable transporter AQR1 - Saccharomyces cerevisiae (Baker's yeast).)	-	7.95952	0.645573	0.514906	NA	10.8733	1.10505	0.215799	0.609965	5.08342	0.430395	0.737775	0.901637	10.4938	1.17798	0.0914239	0.392332	14.3812	0.781295	0.207062	0.414885	26.9985	0.940189	0.100283	0.201549
Monilinia__008750	GO:0016491 (oxidoreductase activity),GO:0055114 (oxidation-reduction process)	PF02668.16 (Taurine catabolism dioxygenase TauD, TfdA family , 5.5e-60)	-	-	-	-	-	0.583	105.083	-1.13012	0.000153347	0.00455222	101.36	-1.83394	2.29942e-08	9.42585e-07	57.7705	-2.87549	5.19756e-09	2.76431e-07	70.6799	-3.96319	4.70745e-12	8.02047e-10	110.291	-7.09734	3.17601e-27	9.48171e-25	196.617	-5.22904	5.7631e-19	2.38933e-17
Monilinia__008760	GO:0016491 (oxidoreductase activity),GO:0050662 (coenzyme binding),GO:0055114 (oxidation-reduction process)	PF02317.17 (NAD/NADP octopine/nopaline dehydrogenase, alpha-helical domain , 8.3e-31),PF03807.17 (NADP oxidoreductase coenzyme F420-dependent , 1.7e-05),PF02558.16 (Ketopantoate reductase PanE/ApbA , 5.5e-06)	-	-	-	-	-	-	21.3936	-2.2883	0.000135529	0.00420344	22.7644	-2.6159	0.000123393	0.0022615	12.5815	-7.10115	2.88781e-07	9.81255e-06	11.996	-6.70316	6.00204e-07	3.74622e-05	19.7862	-6.27509	2.41561e-11	1.29163e-09	34.7745	-6.17515	7.1246e-26	4.58088e-24
Monilinia__008770	GO:0003824 (catalytic activity),GO:0031177 (phosphopantetheine binding)	PF00501.28 (AMP-binding enzyme , 1.5e-77),PF00668.20 (Condensation domain , 1.1e-23),PF00550.25 (Phosphopantetheine attachment site , 6.3e-11)	-	-	NPS6 (Fusarium graminearum, reduced virulence, 0)	-	4.C.1.1.3 (Very-long-chain acyl-CoA synthetase, putative - Mycobacterium tuberculosis.)	-	57.0996	-1.6288	0.000241679	0.00639909	67.0922	-1.25184	0.000263801	0.00433214	35.6008	-2.53123	3.38388e-07	1.12635e-05	33.0201	-1.96885	0.000126997	0.00327246	54.59	-1.95035	1.20692e-05	0.000165662	91.7032	-2.26175	2.22791e-08	2.60049e-07
Monilinia__008780	-	-	-	-	-	-	-	-	4.371	1.2469	0.314123	NA	6.0891	1.7946	0.0980343	0.412578	5.67231	2.43848	0.0492889	0.219645	7.56406	0.546136	0.520998	0.841069	12.3817	0.526582	0.494544	0.703476	28.0372	1.14579	0.0475984	0.112396
Monilinia__008790	-	-	-	-	-	-	-	-	0	NA	NA	NA	0	NA	NA	NA	0	NA	NA	NA	0.364405	1.44815	0.716199	NA	0	NA	NA	NA	0	NA	NA	NA
Monilinia__008800	-	PF03959.13 (Serine hydrolase (FSH1) , 6.8e-30)	-	-	FVEG_12520 (Fusarium verticillioides, unaffected pathogenicity, 5.87e-23)	-	-	-	4.11229	0.277967	0.836753	NA	3.21822	-0.804536	0.55784	0.863534	4.12606	1.1194	0.391416	0.702052	9.15638	2.13143	0.0142105	0.115145	13.9494	1.98111	0.00944568	0.0451813	24.3961	1.9829	0.000687262	0.00322864
Monilinia__008810	-	-	-	-	-	-	-	-	0.90511	-1.75894	0.535169	NA	1.57637	-0.0573076	0.980032	NA	0.877507	-0.385916	0.897041	NA	0.461576	1.76237	0.617452	NA	0.57317	1.36745	0.600422	NA	0.363382	-0.0981959	0.963534	NA
Monilinia__008820	-	-	-	-	AbDhn3 (Alternaria brassicicola, unaffected pathogenicity, 1.7e-05)	-	-	-	620.728	0.1854	0.826014	0.97133	689.465	0.225333	0.774492	0.942406	779.352	1.49381	2.32192e-11	1.80336e-09	693.34	-1.1945	0.30302	0.694386	936.195	-2.51582	0.0161759	0.0695681	1572.66	-2.98162	0.028586	0.0749421
Monilinia__008830	GO:0000981 (DNA-binding transcription factor activity, RNA polymerase II-specific),GO:0005634 (nucleus),GO:0006355 (regulation of transcription, DNA-templated),GO:0008270 (zinc ion binding)	PF11951.8 (Fungal specific transcription factor domain , 1.7e-64),PF00172.18 (Fungal Zn(2)-Cys(6) binuclear cluster domain , 1.9e-07)	-	-	FZC40 (Magnaporthe oryzae, unaffected pathogenicity, 6.31e-156)	-	-	-	21.3982	-0.228182	0.685236	0.950131	32.6314	0.624187	0.263489	0.665007	18.0341	0.280977	0.664789	0.871377	47.3755	-2.48669	7.81725e-09	7.82222e-07	74.0977	-3.07665	3.43297e-11	1.80862e-09	128.408	-3.21141	6.19889e-35	6.71871e-33
Monilinia__008840	-	PF12799.7 (Leucine Rich repeats (2 copies) , 0.00075)	-	-	-	-	-	-	1.93587	1.60951	0.380247	NA	2.70322	2.11079	0.215272	0.609965	0.376804	-1.99777	0.619478	NA	6.28247	-1.88875	0.0802844	0.361238	13.5923	-0.60847	0.472002	0.685427	20.3497	-1.28781	0.108222	0.213243
Monilinia__008850	GO:0048037 (cofactor binding)	PF04299.12 (Putative FMN-binding domain , 5e-54)	-	-	GzNEG001 (Fusarium graminearum, unaffected pathogenicity, 2.55e-95)	-	-	-	0	NA	NA	NA	0.502831	1.94098	0.560621	NA	0	NA	NA	NA	0	NA	NA	NA	0.120837	-0.858986	0.831957	NA	1.699	2.12074	0.188507	0.325343
Monilinia__008860	GO:0003676 (nucleic acid binding)	-	-	-	GzC2H015 (Fusarium graminearum, unaffected pathogenicity, 1.82e-15)	-	-	-	0.35197	-2.63226	0.514826	NA	0.716043	-0.539702	0.85835	NA	0.830467	1.05662	0.727896	NA	0	NA	NA	NA	0	NA	NA	NA	0.121435	-1.69482	0.670924	NA
Monilinia__008870	GO:0046872 (metal ion binding)	-	-	-	-	-	-	-	5.24487	1.68184	0.123765	NA	3.17453	0.399855	0.75549	0.938081	2.71221	1.05383	0.462136	0.754127	10.7682	0.130531	0.847604	0.95977	21.2075	0.585705	0.29412	0.518036	37.1021	0.586256	0.15673	0.283122
Monilinia__008880	-	PF07959.12 (L-fucokinase , 1.5e-06)	-	-	-	-	-	-	7.72251	-0.903142	0.32633	NA	11.6781	0.254972	0.743852	0.932898	5.23703	-1.11284	0.367473	0.686603	32.4422	0.727833	0.0950847	0.400143	66.6353	1.21335	0.000404147	0.00347624	143.085	1.61888	3.38668e-12	6.83371e-11
Monilinia__008890	-	-	-	-	FAM1 (Colletotrichum orbiculare, loss of_pathogenicity, 2.2e-103)	-	-	-	16.521	0.0801259	0.896422	0.984731	21.1242	0.502096	0.348581	0.748711	8.76724	-0.882929	0.280981	0.608606	54.4135	0.0955925	0.788249	0.94589	81.0874	-0.199031	0.520772	0.723127	128.122	-0.54276	0.0386892	0.0953655
Monilinia__008900	GO:0006614 (SRP-dependent cotranslational protein targeting to membrane),GO:0008312 (7S RNA binding),GO:0048500 (signal recognition particle)	PF01922.17 (SRP19 protein , 4.4e-32)	-	-	-	-	3.A.5.9.1 (Signal recognition particle 19 kDa protein (SRP19) - Homo sapiens (Human).)	-	4.71764	0.48563	0.669173	NA	5.83797	0.759148	0.431875	0.798338	4.60558	1.20769	0.28686	0.613195	21.1657	0.102198	0.862428	0.963947	55.9091	1.22116	0.0252451	0.097668	61.7001	0.141072	0.743518	0.837451
Monilinia__008910	GO:0008168 (methyltransferase activity)	PF00145.17 (C-5 cytosine-specific DNA methylase , 4.6e-22),PF00145.17 (C-5 cytosine-specific DNA methylase , 2.4e-05)	-	-	-	-	-	-	0	NA	NA	NA	0.0782864	-0.222841	0.956448	NA	1.15843	3.74987	0.158045	NA	0.771573	2.50863	0.398434	NA	1.1186	2.32244	0.302369	NA	1.04887	1.42513	0.3666	0.517469
Monilinia__008920	-	-	-	-	-	-	-	-	0	NA	NA	NA	0	NA	NA	NA	0	NA	NA	NA	0.575434	-2.0299	0.545069	NA	0.826907	-3.45494	0.242582	NA	1.42211	-4.25382	0.123954	0.237245
Monilinia__008930	-	-	-	-	-	-	-	-	0	NA	NA	NA	0	NA	NA	NA	0	NA	NA	NA	0	NA	NA	NA	0	NA	NA	NA	0	NA	NA	NA
Monilinia__008940	-	PF00135.28 (Carboxylesterase family , 5.1e-81),PF00135.28 (Carboxylesterase family , 3.1e-08),PF07859.13 (alpha/beta hydrolase fold , 2.8e-08)	CE10 (E:1.9e-33)	-	LIP1 (Botrytis cinerea, unaffected pathogenicity, 4.08e-38)	-	-	0.567	0.259971	1.06728	0.790917	NA	1.91814	3.8542	0.0460472	NA	1.00637	3.54465	0.203628	NA	3.5769	-0.634642	0.701491	0.920408	5.0559	-1.33208	0.347971	0.569164	8.65677	-1.47382	0.133483	0.250244
Monilinia__008950	-	-	-	-	-	-	-	-	0	NA	NA	NA	0	NA	NA	NA	0	NA	NA	NA	0.117874	-0.238096	0.95347	NA	0	NA	NA	NA	0.12317	-1.67552	0.674371	NA
Monilinia__008960	GO:0005509 (calcium ion binding),GO:0016020 (membrane),GO:0055085 (transmembrane transport)	PF00924.18 (Mechanosensitive ion channel , 1.9e-17)	-	-	-	-	1.A.23.4.9 (Calcium channel OS=Mycosphaerella graminicola (strain CBS 115943 / IPO323) GN=MYCGRDRAFT_67398 PE=4 SV=1)	-	21.9116	0.764961	0.166965	0.705928	16.4042	-0.24096	0.674529	0.909527	14.4703	0.63326	0.331922	0.655829	46.2015	-0.39451	0.31401	0.702706	58.8017	-1.45823	0.000172476	0.00166999	90.3665	-2.34809	9.26489e-20	4.13487e-18
Monilinia__008970	GO:0030170 (pyridoxal phosphate binding)	PF01168.20 (Alanine racemase, N-terminal domain , 3.5e-23)	-	-	-	-	-	-	6.71773	0.364825	0.686021	NA	6.70045	0.08757	0.923007	0.984418	2.70906	-1.72806	0.293131	0.619029	16.9071	0.0293292	0.961604	0.99019	37.0069	0.748985	0.10828	0.274144	75.7844	1.10303	0.000842255	0.00385881
Monilinia__008980	-	-	-	-	-	-	-	-	0	NA	NA	NA	0	NA	NA	NA	0	NA	NA	NA	0	NA	NA	NA	0	NA	NA	NA	0	NA	NA	NA
Monilinia__008990	GO:0003676 (nucleic acid binding)	PF12171.8 (Zinc-finger double-stranded RNA-binding , 0.00032),PF00096.26 (Zinc finger, C2H2 type , 0.00098)	-	-	-	-	-	-	1.86374	-0.446933	0.808454	NA	2.90711	0.479504	0.732001	0.929305	3.10529	1.56423	0.269582	0.596444	0.364405	1.44815	0.716199	NA	0.593974	1.40622	0.662446	NA	0.548542	0.494514	0.802056	NA
Monilinia__009000	GO:0005388 (calcium-transporting ATPase activity),GO:0005524 (ATP binding),GO:0016021 (integral component of membrane),GO:0070588 (calcium ion transmembrane transport)	PF00689.21 (Cation transporting ATPase, C-terminus , 2.3e-42),PF00122.20 (E1-E2 ATPase , 7.4e-35),PF13246.6 (Cation transport ATPase (P-type) , 2.5e-22),PF00702.26 (haloacid dehalogenase-like hydrolase , 7.8e-18),PF08282.12 (haloacid dehalogenase-like hydrolase , 4.5e-05),PF00690.26 (Cation transporter/ATPase, N-terminus , 0.00027)	-	-	Pmc1 (Cryptococcus neoformans, reduced virulence, 0)	-	3.A.3.2.27 (Putative calcium P-type ATPase (Fragment) OS=Neurospora crassa GN=nca-2 PE=3 SV=1)	-	10.9409	0.146157	0.844984	NA	20.1015	1.31647	0.0272805	0.185909	27.741	2.69013	1.52072e-05	0.000310037	52.552	-0.0584595	0.887918	0.970261	83.4919	-0.171405	0.633356	0.802901	137.24	-0.377913	0.0908054	0.186958
Monilinia__009010	-	-	-	-	-	-	-	-	4.23086	0.89597	0.452993	NA	3.7563	0.397854	0.738226	0.930113	2.01698	0.0354271	0.984076	NA	12.8094	-0.0713844	0.909962	0.978126	26.6216	0.555362	0.34749	0.568912	35.2156	-0.206709	0.634872	0.756047
Monilinia__009020	GO:0006464 (cellular protein modification process),GO:0016787 (hydrolase activity)	PF01975.17 (Survival protein SurE , 1.2e-50),PF03133.15 (Tubulin-tyrosine ligase family , 2.2e-50),PF14398.6 (YheC/D like ATP-grasp , 6e-05)	-	-	-	-	-	-	9.732	-1.47619	0.0656841	NA	12.1681	-0.840098	0.227262	0.625844	6.27934	-2.08408	0.0506181	0.223937	26.1199	-0.389522	0.427306	0.792741	49.6704	0.0516666	0.897044	0.954318	96.7497	0.34225	0.215444	0.357988
Monilinia__009030	-	-	-	-	-	-	-	-	8.34294	0.442376	0.594516	NA	8.58579	0.309929	0.696116	0.914541	4.92407	-0.0163679	0.987857	0.996205	24.8714	0.172506	0.713437	0.924043	42.2471	0.252445	0.535823	0.735768	69.8446	0.0847778	0.763554	0.85068
Monilinia__009040	GO:0000278 (mitotic cell cycle),GO:0042729 (DASH complex),GO:0072686 (mitotic spindle)	PF08651.10 (DASH complex subunit Duo1 , 3.8e-31)	-	-	MoDUO1 (Magnaporthe oryzae, reduced virulence, 1.45e-40)	-	-	-	1.46614	0.721358	0.738764	NA	1.84533	1.02794	0.59828	NA	0.376423	-2.09701	0.601701	NA	5.24353	0.420293	0.657547	0.907202	8.58147	0.410086	0.612984	0.790905	19.8206	1.06204	0.0524219	0.121258
Monilinia__009050	GO:0032299 (ribonuclease H2 complex)	PF09468.10 (Ydr279p protein family (RNase H2 complex component) wHTH domain , 1.1e-42),PF17745.1 (Ydr279p protein triple barrel domain , 2.2e-24)	-	-	-	-	-	-	1.60881	-2.70041	0.217096	NA	2.03439	-1.60348	0.334992	NA	1.47359	-0.977307	0.646289	NA	2.49201	0.127072	0.924199	NA	6.47188	1.17802	0.220553	0.431451	14.4308	1.64987	0.0242193	0.0658689
Monilinia__009060	GO:0003690 (double-stranded DNA binding),GO:0003697 (single-stranded DNA binding),GO:0005634 (nucleus),GO:0006270 (DNA replication initiation)	PF09329.11 (Primase zinc finger , 2.9e-18),PF01336.25 (OB-fold nucleic acid binding domain , 0.001)	-	-	-	-	-	0.551	1.40852	-1.60392	0.473047	NA	3.03022	0.594363	0.686467	0.910429	3.31076	1.71828	0.28881	0.614946	7.04611	-0.667128	0.456347	0.813815	11.9619	-0.570732	0.40086	0.623976	17.843	-1.24693	0.0150318	0.0446539
Monilinia__009070	-	PF11489.8 (Altered inheritance of mitochondria protein 21 , 2.9e-268)	-	-	-	-	-	-	63.099	-0.280194	0.512961	0.938961	66.0531	-0.422943	0.28912	0.691093	38.4279	-0.741551	0.157179	0.449227	152.243	-1.02602	9.70687e-05	0.00267215	257.658	-0.9126	0.000110694	0.00115784	455.378	-0.878366	2.7414e-08	3.14184e-07
Monilinia__009080	GO:0016021 (integral component of membrane)	PF10233.9 (Uncharacterized conserved protein CG6151-P , 9.8e-43)	-	-	-	-	1.A.55.4.1 (Clathrin-coated vesicle protein, putative OS=Aspergillus flavus (strain ATCC 200026 / FGSC A1120 / NRRL 3357 / JCM 12722 / SRRC 167) GN=AFLA_032100 PE=4 SV=1)	-	3.18642	-0.392784	0.773765	NA	3.25912	-0.643393	0.623345	0.890542	3.21701	0.605302	0.672774	0.874799	12.6006	-0.786157	0.417743	0.78451	21.1184	-0.731844	0.409522	0.633196	32.9198	-1.23907	0.21078	0.352605
Monilinia__009090	-	PF02136.20 (Nuclear transport factor 2 (NTF2) domain , 2e-29)	-	-	-	-	-	-	15.6787	-0.162066	0.808732	0.969949	17.6059	-0.108416	0.869169	0.967548	8.93952	-0.878515	0.347551	0.668645	53.8911	0.101639	0.795835	0.948741	97.7975	0.371648	0.458083	0.675143	161.826	0.207196	0.419809	0.569219
Monilinia__009100	-	-	-	-	-	-	-	-	11.4621	-0.0738176	0.935039	NA	11.1769	-0.394964	0.685109	0.909527	7.39521	-0.254026	0.829692	0.938913	32.9743	-0.552571	0.205494	0.594872	63.9983	-0.0249273	0.940727	0.975621	112.38	-0.0195236	0.933557	0.960192
Monilinia__009110	GO:0005515 (protein binding)	PF00611.23 (Fes/CIP4, and EFC/F-BAR homology domain , 6.2e-15),PF00018.28 (SH3 domain , 4.1e-13),PF14604.6 (Variant SH3 domain , 1.8e-11),PF07653.17 (Variant SH3 domain , 1.8e-09)	-	-	MGG_11899__CDC15 (Magnaporthe oryzae, reduced virulence / loss_of_pathogenicity, 0)	NoxR (E:2.2e-06)	3.A.20.1.5 (Peroxisomal membrane protein PAS20 OS=Saccharomyces cerevisiae (strain ATCC 204508 / S288c) GN=PEX13 PE=1 SV=1)	-	19.9864	0.342722	0.590383	0.949649	23.6303	0.53419	0.325634	0.727345	7.07271	-2.80692	0.0135399	0.0882165	39.8101	-0.497194	0.227384	0.619581	58.989	-0.888857	0.0127184	0.0575914	109.363	-0.668186	0.00261387	0.0102014
Monilinia__009120	GO:0006417 (regulation of translation),GO:0030015 (CCR4-NOT core complex)	PF04054.15 (CCR4-Not complex component, Not1 , 2e-129),PF16415.5 (CCR4-NOT transcription complex subunit 1 CAF1-binding domain , 8e-91),PF12842.7 (Domain of unknown function (DUF3819) , 1.1e-46),PF16417.5 (CCR4-NOT transcription complex subunit 1 TTP binding domain , 4e-41),PF16418.5 (CCR4-NOT transcription complex subunit 1 HEAT repeat , 3e-33)	-	-	GzNot001 (Fusarium graminearum, lethal, 0)	-	-	-	30.6801	0.247323	0.609904	0.950131	34.3792	0.289343	0.532941	0.854551	16.9796	-0.429102	0.507063	0.784006	92.9433	-0.937036	0.00472013	0.0518451	163.99	-0.666116	0.00326806	0.0193526	298.278	-0.529823	0.000238317	0.00127782
Monilinia__009130	GO:0004601 (peroxidase activity)	PF01328.17 (Peroxidase, family 2 , 5.4e-25)	-	-	MoHPX1 (Magnaporthe oryzae, reduced virulence, 5.55e-22)	Haloperoxidase (haem) (E:1e-48)	-	-	0	NA	NA	NA	0	NA	NA	NA	0	NA	NA	NA	0	NA	NA	NA	0	NA	NA	NA	0	NA	NA	NA
Monilinia__009140	-	PF01205.19 (Uncharacterized protein family UPF0029 , 3.9e-28)	-	-	-	-	-	-	3.41107	-1.05412	0.454588	NA	3.3699	-1.68703	0.198073	0.588068	2.38059	-1.08828	0.539107	0.804468	4.77681	0.369429	0.774083	0.940156	4.95831	-1.16474	0.317944	0.542398	10.8489	-0.355796	0.659486	0.776415
Monilinia__009150	GO:0019915 (lipid storage)	PF06775.14 (Putative adipose-regulatory protein (Seipin) , 4.2e-34)	-	-	-	-	-	-	4.15062	0.93102	0.439081	NA	4.25512	0.771093	0.504232	0.844054	1.91716	-0.12269	0.945947	NA	11.8693	-0.477277	0.485921	0.824562	19.3788	-0.521416	0.336643	0.559371	28.4195	-1.25169	0.00357199	0.0132263
Monilinia__009160	-	-	-	-	-	-	1.Q.1.1.1 (Uncharacterized protein OS=Neurospora crassa (strain ATCC 24698 / 74-OR23-1A / CBS 708.71 / DSM 1257 / FGSC 987) GN=NCU02718 PE=4 SV=1)	-	46.5752	-0.220639	0.632911	0.950131	53.5961	-0.0628474	0.876848	0.97092	48.6793	0.833168	0.0509309	0.224711	135.994	-0.261116	0.5702	0.865327	191.562	-0.82172	0.0350244	0.122654	277.065	-1.7782	1.40613e-09	1.96832e-08
Monilinia__009170	GO:0032007 (negative regulation of TOR signaling),GO:0034198 (cellular response to amino acid starvation)	PF03666.13 (Nitrogen Permease regulator of amino acid transport activity 3 , 1.2e-127)	-	-	-	-	-	-	0.910596	2.89848	0.256955	NA	3.0501	4.51518	0.21098	0.605538	1.19438	3.77311	0.194564	NA	5.88262	-0.217854	0.813921	0.953629	9.15098	-0.400002	0.606102	0.786583	16.8491	-0.251055	0.662872	0.778691
Monilinia__009180	GO:0016491 (oxidoreductase activity),GO:0055114 (oxidation-reduction process)	PF01794.19 (Ferric reductase like transmembrane component , 2.5e-20),PF08030.12 (Ferric reductase NAD binding domain , 1.8e-17),PF08022.12 (FAD-binding domain , 2.6e-10)	-	-	FRE3 (Cryptococcus neoformans, increased virulence_(hypervirulence), 3.3e-39)	New Rbohs (E:5.7e-05)	5.B.1.5.4 (FreB OS=Verticillium dahliae (strain VdLs.17 / ATCC MYA-4575 / FGSC 10137) GN=VDAG_06616 PE=4 SV=1)	-	0.745489	1.2646	0.680156	NA	0.630898	0.798759	0.781026	NA	0.423967	0.877492	0.824516	NA	9.19559	0.205564	0.818461	0.954241	13.7242	-0.0696433	0.92124	0.966462	22.2399	-0.328227	0.521436	0.659575
Monilinia__009190	GO:0005515 (protein binding)	PF13417.6 (Glutathione S-transferase, N-terminal domain , 2.9e-20),PF13409.6 (Glutathione S-transferase, N-terminal domain , 2.2e-15),PF02798.20 (Glutathione S-transferase, N-terminal domain , 9.3e-08)	-	-	Tc52 (Trypanosoma cruzi, unaffected pathogenicity, 8.51e-08)	-	1.A.12.2.1 (Putative GSH-dependent dehydroascorbate reductase - Arabidopsis thaliana (Mouse-ear cress).)	-	11.5996	-0.598266	0.414798	NA	17.0856	0.321513	0.605323	0.881669	13.2348	0.772072	0.333097	0.656211	28.1409	-0.105555	0.814054	0.953629	45.0655	-0.181993	0.618294	0.794016	79.3577	-0.160785	0.49437	0.636576
Monilinia__009200	GO:0016592 (mediator complex)	PF11635.8 (Mediator complex subunit 16 , 1.6e-85)	-	-	MGG_04587 (Magnaporthe oryzae, loss of_pathogenicity, 0)	-	-	-	4.75114	-1.81097	0.143137	NA	7.82306	-0.0686248	0.942658	0.99004	3.90427	-1.02849	0.491843	0.775538	19.394	0.0591	0.928401	0.980513	31.1299	-0.014214	0.980405	0.991195	50.2868	-0.267278	0.629864	0.751608
Monilinia__009210	GO:0070403 (NAD+ binding)	PF02146.17 (Sir2 family , 2.6e-27)	-	-	HST1 (Magnaporthe oryzae, unaffected pathogenicity, 5.49e-17)	-	-	-	8.07548	0.562789	0.53456	NA	6.74028	-0.12318	0.891034	0.974969	2.95983	-1.55921	0.290724	0.616874	19.9192	-0.730108	0.208794	0.598074	32.6269	-0.736841	0.142228	0.327779	49.5132	-1.37609	0.00050097	0.00243801
Monilinia__009220	GO:0016021 (integral component of membrane),GO:0022857 (transmembrane transporter activity),GO:0055085 (transmembrane transport)	PF00083.24 (Sugar (and other) transporter , 3.3e-125),PF07690.16 (Major Facilitator Superfamily , 4.7e-23),PF07690.16 (Major Facilitator Superfamily , 0.00021)	-	-	MoST1 (Magnaporthe oryzae, unaffected pathogenicity, 4.8e-120)	-	2.A.1.1.57 (Monosaccharide transporter - Aspergillus niger.)	-	2.74715	0.20996	0.886772	NA	18.2189	3.44846	6.90913e-06	0.000165634	48.0408	5.5459	6.05339e-16	7.22421e-14	2.37099	0.42324	0.837468	NA	4.26416	0.671124	0.575279	0.764767	3.73667	-1.81256	0.0974446	0.197466
Monilinia__009230	GO:0005524 (ATP binding)	PF00176.23 (SNF2 family N-terminal domain , 6.6e-56),PF00385.24 (Chromo (CHRromatin Organisation MOdifier) domain , 9.8e-05),PF00385.24 (Chromo (CHRromatin Organisation MOdifier) domain , 2.8e-15),PF13907.6 (Domain of unknown function (DUF4208) , 4.1e-20),PF00271.31 (Helicase conserved C-terminal domain , 1.1e-18),PF11496.8 (Class II histone deacetylase complex subunits 2 and 3 , 3.6e-08),PF18196…	-	-	GzMyb016 (Fusarium graminearum, unaffected pathogenicity, 1.38e-120)	-	-	-	27.4435	0.909525	0.0733225	0.489917	27.599	0.706446	0.16251	0.535058	15.5479	0.377521	0.555463	0.814712	72.2751	-0.20813	0.581869	0.870662	126.592	-0.0219203	0.949076	0.978246	230.506	0.0923222	0.771742	0.855399
Monilinia__009240	GO:0005524 (ATP binding),GO:0016887 (ATPase activity)	PF00005.27 (ABC transporter , 3.5e-16),PF00005.27 (ABC transporter , 9.8e-15),PF02463.19 (RecF/RecN/SMC N terminal domain , 5e-04),PF04068.15 (Possible Fer4-like domain in RNase L inhibitor, RLI , 2.4e-06),PF00037.27 (4Fe-4S binding domain , 4.8e-05),PF12837.7 (4Fe-4S binding domain , 0.00084)	-	-	potA (Streptococcus pneumoniae, reduced virulence, 2.32e-10)	-	3.A.1.31.3 (RLI1 [Saccharomyces cerevisiae])	-	28.6869	-0.0136352	0.97829	0.998051	29.663	-0.183177	0.726975	0.927501	21.6458	0.157679	0.789619	0.920766	87.4121	0.507135	0.200333	0.588489	171.91	0.92572	0.00524981	0.0283797	275.562	0.727774	0.0113697	0.0353969
Monilinia__009250	GO:0005515 (protein binding),GO:0045292 (mRNA cis splicing, via spliceosome)	PF01846.19 (FF domain , 1.2e-15),PF01846.19 (FF domain , 1.3e-11),PF01846.19 (FF domain , 3e-07),PF01846.19 (FF domain , 8.9e-14),PF00397.26 (WW domain , 5.7e-10),PF00397.26 (WW domain , 2.2e-07)	-	-	-	-	-	-	5.48616	-0.191392	0.863737	NA	5.59756	-0.432023	0.689924	0.911496	3.348	-0.733455	0.637914	0.858683	15.0252	0.804452	0.376186	0.755147	27.2404	1.02054	0.165706	0.360768	40.1196	0.634174	0.419231	0.568694
Monilinia__009260	GO:0006891 (intra-Golgi vesicle-mediated transport),GO:1990071 (TRAPPII protein complex)	PF12735.7 (TRAPP trafficking subunit Trs65 , 1.4e-119)	-	-	-	-	-	-	6.02968	0.130491	0.89761	NA	5.66191	-0.298875	0.771696	0.941784	2.46241	-2.60686	0.139604	0.422176	15.0538	-0.146242	0.810139	0.952799	28.4955	0.258659	0.559454	0.75294	43.2883	-0.140096	0.664525	0.779853
Monilinia__009270	GO:0016021 (integral component of membrane),GO:0022857 (transmembrane transporter activity),GO:0055085 (transmembrane transport)	PF00083.24 (Sugar (and other) transporter , 3.8e-102),PF07690.16 (Major Facilitator Superfamily , 2.6e-31),PF07690.16 (Major Facilitator Superfamily , 2e-04)	-	-	MoST1 (Magnaporthe oryzae, unaffected pathogenicity, 3.53e-46)	-	2.A.1.1.119 (Putative uncharacterized protein An14g04280 OS=Aspergillus niger (strain CBS 513.88 / FGSC A1513) GN=An14g04280 PE=3 SV=1)	-	1.40627	-1.55276	0.486201	NA	7.11273	2.55727	0.0196554	0.146643	11.9716	4.14597	4.76273e-05	0.000824154	0.408031	1.5986	0.662856	NA	0.263799	0.244328	0.95097	NA	1.84961	2.24923	0.184496	0.319876
Monilinia__009280	-	-	-	-	-	-	-	-	0.347995	-2.62136	0.516631	NA	1.01724	0.548756	0.823044	NA	0.239691	-1.59597	0.693002	NA	0.74635	-0.595177	0.823921	NA	1.37953	-0.195856	0.928429	0.969425	2.56634	-0.0988947	0.938296	0.962163
Monilinia__009290	GO:0005515 (protein binding)	PF00400.32 (WD domain, G-beta repeat , 1.4e-06),PF00400.32 (WD domain, G-beta repeat , 0.00017)	-	-	MoTup1 (Magnaporthe oryzae, loss of_pathogenicity, 5.22e-09)	-	8.A.92.1.3 (Guanine nucleotide-binding protein subunit beta-like protein OS=Saccharomyces cerevisiae (strain ATCC 204508 / S288c) GN=ASC1 PE=1 SV=4)	-	1.38993	-0.834883	0.729275	NA	1.77869	-0.304226	0.865124	NA	0.599227	-2.76313	0.458416	NA	2.29415	-1.81928	0.355046	NA	3.14592	-3.58969	0.0558032	0.172967	8.98587	-0.425119	0.740232	0.835183
Monilinia__009300	-	PF13426.7 (PAS domain , 4e-06)	-	-	7_8-LDS (Magnaporthe oryzae, unaffected pathogenicity, 0.001)	-	-	-	2.3419	-0.672517	0.653425	NA	5.15622	1.12704	0.303535	0.704661	4.08781	1.54115	0.215889	0.528967	6.13554	0.171378	0.843693	0.959388	8.96636	-0.175263	0.817866	0.911638	15.2108	-0.274102	0.609178	0.735141
Monilinia__009310	GO:0016020 (membrane)	PF04893.17 (Yip1 domain , 9e-12)	-	-	-	-	9.B.135.1.2 (At2g18840 OS=Arabidopsis thaliana GN=At2g18840 PE=2 SV=1)	-	2.8169	-0.0295605	0.984257	NA	3.09665	-0.0362226	0.977921	0.992898	2.05579	0.0913936	0.958558	NA	16.1625	-0.0831959	0.894172	0.972851	21.1345	-0.870398	0.148712	0.337571	38.5843	-0.735627	0.0558676	0.127671
Monilinia__009320	-	-	-	-	-	-	-	-	0	NA	NA	NA	0	NA	NA	NA	0	NA	NA	NA	0	NA	NA	NA	0	NA	NA	NA	0	NA	NA	NA
Monilinia__009330	GO:0003824 (catalytic activity),GO:0050662 (coenzyme binding)	PF01370.21 (NAD dependent epimerase/dehydratase family , 4.7e-17),PF16363.5 (GDP-mannose 4,6 dehydratase , 5.7e-11),PF13460.6 (NAD(P)H-binding , 9.2e-10),PF01073.19 (3-beta hydroxysteroid dehydrogenase/isomerase family , 7.4e-08),PF05368.13 (NmrA-like family , 1.2e-07),PF00106.25 (short chain dehydrogenase , 8.3e-05),PF07993.12 (Male sterility protein , 0.00032),PF02719.15 (Polysaccharide biosynt…	-	-	CTB6 (Cercospora nicotianae, reduced virulence, 1.42e-18)	-	3.A.9.1.1 (Tic62 protein precursor - Pisum sativum (Garden pea).)	-	2.93828	0.94914	0.551723	NA	6.01834	2.26022	0.0521588	0.291459	14.4215	4.42395	2.01268e-05	0.00040196	5.97242	-1.39244	0.173723	0.553965	8.35933	-2.58784	0.0279963	0.105243	15.5073	-2.09947	0.00570043	0.019623
Monilinia__009340	GO:0006816 (calcium ion transport),GO:0015369 (calcium:proton antiporter activity),GO:0016021 (integral component of membrane),GO:0055085 (transmembrane transport)	PF01699.24 (Sodium/calcium exchanger protein , 1.2e-11),PF01699.24 (Sodium/calcium exchanger protein , 1.2e-13),PF07556.11 (Protein of unknown function (DUF1538) , 0.00017)	-	-	Vacuolar_calcium_ion_transporter (Magnaporthe oryzae, unaffected pathogenicity, 3.05e-67)	-	2.A.19.2.2 (CHROMOSOME IV READING FRAME ORF YDL128W - Saccharomyces cerevisiae (Baker's yeast).)	-	0.437716	1.8465	0.613008	NA	0.189685	0.605639	0.880785	NA	0.144879	1.03332	0.800087	NA	1.4346	-1.87641	0.405538	NA	2.52707	-1.51653	0.433812	0.654096	5.01873	-0.814596	0.501449	0.642651
Monilinia__009350	-	-	-	-	-	-	-	-	0	NA	NA	NA	0.284527	1.11038	0.781736	NA	0	NA	NA	NA	0	NA	NA	NA	0	NA	NA	NA	0	NA	NA	NA
Monilinia__009360	-	-	-	-	-	-	-	-	0	NA	NA	NA	0	NA	NA	NA	0	NA	NA	NA	0	NA	NA	NA	0	NA	NA	NA	0.102452	-1.91589	0.632158	NA
Monilinia__009370	-	-	-	-	-	-	-	-	0.452555	-1.66288	0.651943	NA	0.977269	0.502331	0.835695	NA	0.239691	-1.59597	0.693002	NA	1.78785	2.58044	0.228965	NA	2.21599	2.07964	0.243566	0.461314	2.27013	1.0964	0.452028	0.59915
Monilinia__009380	GO:0008199 (ferric iron binding),GO:0009712 (catechol-containing compound metabolic process),GO:0018576 (catechol 1,2-dioxygenase activity),GO:0055114 (oxidation-reduction process)	PF00775.21 (Dioxygenase , 1.4e-48),PF04444.14 (Catechol dioxygenase N terminus , 1.5e-26),PF13620.6 (Carboxypeptidase regulatory-like domain , 2.4e-05)	-	-	-	-	-	-	7.2529	0.237344	0.809489	NA	14.9288	1.64266	0.0241637	0.171186	6.27547	0.738554	0.480965	0.766068	14.0278	-1.37014	0.0240719	0.164902	26.5382	-0.755691	0.0788795	0.221029	64.896	0.285753	0.379218	0.529662
Monilinia__009390	GO:0071949 (FAD binding)	PF07976.12 (Phenol hydroxylase, C-terminal dimerisation domain , 5e-46),PF01494.19 (FAD binding domain , 3.9e-27)	-	-	-	-	-	-	0	NA	NA	NA	0.156573	0.420748	0.917229	NA	0	NA	NA	NA	0.46252	-2.98637	0.460322	NA	0.931576	-2.30735	0.426974	NA	1.77686	-1.6904	0.295124	0.446748
Monilinia__009400	GO:0006582 (melanin metabolic process),GO:0030411 (scytalone dehydratase activity)	PF02982.14 (Scytalone dehydratase , 5e-75),PF13577.6 (SnoaL-like domain , 3.1e-08)	-	-	SCD1 (Colletotrichum lagenarium, reduced virulence, 2.61e-63)	-	-	-	11.887	0.278852	0.701758	0.950715	8.93076	-0.942095	0.23764	0.63327	3.68619	-5.37471	0.00173769	0.0177877	7.3443	-2.53453	0.00289884	0.035692	10.9798	-3.96461	2.32443e-07	5.13563e-06	18.8046	-4.5866	8.2252e-10	1.1819e-08
Monilinia__009410	GO:0004713 (protein tyrosine kinase activity),GO:0005524 (ATP binding),GO:0005886 (plasma membrane),GO:0016021 (integral component of membrane),GO:0018108 (peptidyl-tyrosine phosphorylation)	PF13561.6 (Enoyl-(Acyl carrier protein) reductase , 2e-54),PF00106.25 (short chain dehydrogenase , 1.3e-48),PF08659.10 (KR domain , 5.7e-14)	-	-	THR1 (Colletotrichum lagenarium, reduced virulence, 4.89e-90)	-	-	-	4.38584	1.44403	0.257098	NA	6.74225	2.13851	0.0403324	0.245132	2.53352	0.986969	0.538098	0.804013	2.66134	-2.31707	0.144842	NA	4.48238	-2.13566	0.0368304	0.127053	7.52954	-2.44698	0.000670521	0.00316174
Monilinia__009420	GO:0000981 (DNA-binding transcription factor activity, RNA polymerase II-specific),GO:0005634 (nucleus),GO:0006355 (regulation of transcription, DNA-templated),GO:0008270 (zinc ion binding)	PF11951.8 (Fungal specific transcription factor domain , 2.9e-27),PF00172.18 (Fungal Zn(2)-Cys(6) binuclear cluster domain , 8.2e-06)	-	-	GzZC210 (Fusarium graminearum, unaffected pathogenicity, 4e-63)	-	-	-	0.521993	-3.07721	0.413977	NA	1.0597	-0.403908	0.877409	NA	0.663658	-0.284088	0.931724	NA	0.674793	0.770534	0.811433	NA	2.32066	2.1587	0.232009	0.445908	2.92606	1.59259	0.251287	0.399604
Monilinia__009430	GO:0000981 (DNA-binding transcription factor activity, RNA polymerase II-specific),GO:0005634 (nucleus),GO:0006355 (regulation of transcription, DNA-templated),GO:0008270 (zinc ion binding)	PF00172.18 (Fungal Zn(2)-Cys(6) binuclear cluster domain , 2.7e-06)	-	-	GzZC289 (Fusarium graminearum, unaffected pathogenicity, 2.21e-121)	-	-	-	0	NA	NA	NA	0.251415	0.949738	0.813207	NA	0.199063	1.03332	0.800087	NA	0.451656	1.73524	0.662024	NA	0	NA	NA	NA	0.278989	-0.479278	0.900977	NA
Monilinia__009440	GO:0003824 (catalytic activity)	PF12146.8 (Serine aminopeptidase, S33 , 5.8e-24),PF00561.20 (alpha/beta hydrolase fold , 8.1e-22),PF12697.7 (Alpha/beta hydrolase family , 2.1e-20),PF00975.20 (Thioesterase domain , 3.4e-07),PF12740.7 (Chlorophyllase enzyme , 5.1e-05),PF03096.14 (Ndr family , 2e-04),PF07859.13 (alpha/beta hydrolase fold , 0.00055),PF12695.7 (Alpha/beta hydrolase family , 0.00072)	CE1 (E:2.6e-07)	-	-	-	-	-	2.6314	-0.058028	0.974184	NA	3.56588	0.650651	0.645968	0.899954	1.5992	-0.612128	0.783567	NA	3.71168	-0.803995	0.522734	0.84193	7.02503	-0.299191	0.757272	0.881393	15.1631	0.293033	0.700634	0.807271
Monilinia__009450	GO:0009058 (biosynthetic process),GO:0016740 (transferase activity),GO:0016788 (hydrolase activity, acting on ester bonds),GO:0031177 (phosphopantetheine binding)	PF16073.5 (Starter unit:ACP transacylase in aflatoxin biosynthesis , 1.2e-78),PF00109.26 (Beta-ketoacyl synthase, N-terminal domain , 8.4e-75),PF00698.21 (Acyl transferase domain , 3.7e-43),PF02801.22 (Beta-ketoacyl synthase, C-terminal domain , 1e-34),PF00975.20 (Thioesterase domain , 1.6e-21),PF00550.25 (Phosphopantetheine attachment site , 9.6e-07),PF00550.25 (Phosphopantetheine attachment sit…	-	-	Bcpks13 (Botrytis cinerea, unaffected pathogenicity, 0)	-	-	-	21.7117	1.2519	0.0430333	0.345264	24.6591	1.3161	0.0295583	0.194998	4.59168	-3.81821	0.0147993	0.0937989	31.5611	-1.81077	0.000135046	0.003419	45.6696	-2.9876	1.34798e-10	6.27162e-09	76.5525	-3.67495	2.75166e-27	1.91531e-25
Monilinia__009460	GO:0016491 (oxidoreductase activity),GO:0055114 (oxidation-reduction process)	PF08240.12 (Alcohol dehydrogenase GroES-like domain , 2.8e-07),PF00107.26 (Zinc-binding dehydrogenase , 2.5e-06)	-	-	fub1 (Fusarium oxysporum, reduced virulence, 5.27e-11)	-	-	-	16.2757	-0.539729	0.396195	0.884312	26.8528	0.620744	0.211529	0.605819	19.8753	0.936627	0.139563	0.422176	8.89602	-1.18874	0.167506	0.543747	15.5528	-0.928594	0.209366	0.417552	44.4157	0.583953	0.251537	0.399919
Monilinia__009470	-	-	-	-	-	-	-	-	0	NA	NA	NA	0	NA	NA	NA	0	NA	NA	NA	0.112914	-0.238096	0.95347	NA	0	NA	NA	NA	0.0671448	-2.51659	0.534425	NA
Monilinia__009480	-	PF04090.12 (RNA polymerase I specific initiation factor , 0.00043)	-	-	-	-	-	-	1.1686	-0.472461	0.856013	NA	1.11809	-0.886602	0.707333	NA	0.50266	-2.40607	0.547164	NA	0.535825	1.98528	0.551734	NA	1.33056	2.58324	0.188155	NA	2.33107	2.57976	0.0572101	0.130073
Monilinia__009490	-	-	-	-	-	-	-	0.847	9.20409	-0.570016	0.498475	NA	9.65581	-0.761693	0.345899	0.745432	4.43876	-2.564	0.0567189	0.240698	44.5702	0.417318	0.448837	0.808188	56.2152	-0.347598	0.541189	0.739157	69.1849	-1.97273	3.06768e-07	2.95737e-06
Monilinia__009500	-	PF00583.25 (Acetyltransferase (GNAT) family , 2.6e-08),PF13508.7 (Acetyltransferase (GNAT) domain , 5.5e-05)	-	-	-	-	-	-	0	NA	NA	NA	0.326873	1.2246	0.759505	NA	0	NA	NA	NA	0.344174	-1.19988	0.763493	NA	0.5645	-1.23894	0.711163	NA	1.065	-0.980334	0.579422	0.712838
Monilinia__009510	-	-	-	-	-	-	-	-	0	NA	NA	NA	0	NA	NA	NA	0	NA	NA	NA	0	NA	NA	NA	0	NA	NA	NA	0	NA	NA	NA
Monilinia__009520	GO:0016020 (membrane),GO:0022857 (transmembrane transporter activity),GO:0055085 (transmembrane transport)	PF13520.6 (Amino acid permease , 9.5e-50),PF00324.21 (Amino acid permease , 2.2e-15)	-	-	bcaP (Staphylococcus aureus, unaffected pathogenicity / reduced_virulence, 2.17e-06)	-	2.A.3.4.3 (GABA-specific permease (GABA-specific transport protein) - Saccharomyces cerevisiae (Baker's yeast).)	-	0	NA	NA	NA	0.0948425	-0.222841	0.956448	NA	0	NA	NA	NA	0	NA	NA	NA	0	NA	NA	NA	0.427108	0.136704	0.953611	NA
Monilinia__009530	GO:0000902 (cell morphogenesis),GO:0003779 (actin binding),GO:0007015 (actin filament organization)	PF01213.19 (Adenylate cyclase associated (CAP) N terminal , 1.4e-118),PF08603.11 (Adenylate cyclase associated (CAP) C terminal , 7.7e-60)	-	-	CAP1 (Candida albicans, loss of_pathogenicity, 1.91e-100)	-	-	-	46.9728	-0.18639	0.647505	0.950131	50.8168	-0.218738	0.572148	0.869485	28.7325	-0.638799	0.196024	0.502961	110.475	-0.527958	0.0500612	0.267219	173.813	-0.692186	0.00856501	0.041804	379.382	0.0213953	0.860827	0.916387
Monilinia__009540	-	PF00294.24 (pfkB family carbohydrate kinase , 0.00043),PF00294.24 (pfkB family carbohydrate kinase , 2.4e-05)	-	-	-	-	-	-	2.40879	1.71025	0.309667	NA	2.12709	1.30849	0.442112	NA	0.663658	-0.284088	0.931724	NA	9.8019	-0.93204	0.310725	0.700325	17.4339	-0.612827	0.410764	0.634157	30.2999	-0.643845	0.365644	0.516599
Monilinia__009550	-	-	-	-	-	-	-	-	0	NA	NA	NA	0	NA	NA	NA	0	NA	NA	NA	0	NA	NA	NA	0	NA	NA	NA	0	NA	NA	NA
Monilinia__009560	-	-	-	-	-	-	-	-	0	NA	NA	NA	0	NA	NA	NA	0	NA	NA	NA	0	NA	NA	NA	0	NA	NA	NA	0	NA	NA	NA
Monilinia__009570	-	-	-	-	-	-	-	0.464	0	NA	NA	NA	0	NA	NA	NA	0	NA	NA	NA	0	NA	NA	NA	0	NA	NA	NA	0	NA	NA	NA
Monilinia__009580	GO:0003677 (DNA binding),GO:0005524 (ATP binding),GO:0006270 (DNA replication initiation),GO:0042555 (MCM complex)	PF00493.23 (MCM P-loop domain , 1.8e-97),PF17207.3 (MCM OB domain , 6e-32),PF17855.1 (MCM AAA-lid domain , 1.3e-23),PF14551.6 (MCM N-terminal domain , 1.3e-10),PF01078.21 (Magnesium chelatase, subunit ChlI , 2.1e-06)	-	-	GzOB010 (Fusarium graminearum, unaffected pathogenicity, 0)	-	-	-	2.99885	2.69042	0.0846211	NA	2.69396	2.38509	0.132156	0.487082	2.01591	2.63288	0.146709	NA	14.8172	-0.184113	0.794081	0.947546	32.7124	0.594139	0.278378	0.500396	50.1394	0.256674	0.603668	0.731284
Monilinia__009590	-	-	-	-	-	-	-	-	4.2202	-0.0849858	0.944899	NA	3.39699	-1.17235	0.357332	0.755462	2.95352	-0.0456044	0.976691	0.992706	9.46684	1.08453	0.171499	0.549914	21.0245	1.67606	0.0463328	0.150487	39.6955	1.85686	8.53164e-05	0.000507285
Monilinia__009600	GO:0004525 (ribonuclease III activity),GO:0006396 (RNA processing)	PF14622.6 (Ribonuclease-III-like , 1.6e-05),PF00035.26 (Double-stranded RNA binding motif , 4.8e-05)	-	-	-	-	-	-	6.01246	-0.51481	0.59721	NA	5.44152	-1.35085	0.237141	0.63327	3.79689	-0.84302	0.530352	0.799325	33.1523	0.630844	0.176703	0.555579	73.482	1.2899	0.000134274	0.00134933	125.578	1.23747	2.00653e-05	0.000137894
Monilinia__009610	GO:0003723 (RNA binding),GO:0005634 (nucleus),GO:0006396 (RNA processing),GO:1990904 (ribonucleoprotein complex)	PF05383.17 (La domain , 3.2e-19),PF00076.22 (RNA recognition motif. (a.k.a. RRM, RBD, or RNP domain) , 1.2e-05)	-	-	-	-	-	-	4.26602	0.715499	0.528118	NA	4.6852	0.717227	0.498863	0.841626	4.87299	1.70541	0.128803	0.403532	33.3267	0.911981	0.0488202	0.263045	60.8742	1.13962	0.00296827	0.0180387	81.8181	0.545232	0.0870236	0.180704
Monilinia__009620	GO:0003723 (RNA binding),GO:0003735 (structural constituent of ribosome),GO:0006412 (translation),GO:0015935 (small ribosomal subunit)	PF01479.25 (S4 domain , 7.8e-15)	-	-	-	-	-	-	15.8436	-0.838119	0.165074	0.705928	15.106	-1.47153	0.0172331	0.132392	10.3789	-1.1353	0.170316	0.470027	57.6841	-0.212858	0.566039	0.862952	113.503	0.295638	0.313768	0.537577	226.823	0.616944	0.000306975	0.00159349
Monilinia__009630	GO:0016746 (transferase activity, transferring acyl groups)	PF00755.20 (Choline/Carnitine o-acyltransferase , 8.7e-210)	-	-	Ss-pth2 (Sclerotinia sclerotiorum, reduced virulence, 0)	-	4.C.2.1.1 (Carnitine O-acetyltransferase - Homo sapiens (Human).)	-	23.5762	-1.36933	0.0188245	0.204803	29.6876	-0.742255	0.160542	0.531183	23.0017	-0.0872224	0.887174	0.962515	49.1939	0.0099638	0.979032	0.994016	95.2476	0.440022	0.206531	0.414276	183.613	0.661726	0.000523639	0.0025382
Monilinia__009640	-	-	-	-	-	-	-	-	6.24855	0.190882	0.863327	NA	10.2325	1.18623	0.144961	0.509117	6.58288	1.15668	0.251358	0.573665	9.56781	-0.226952	0.760608	0.935315	20.0821	0.432418	0.465502	0.680262	30.6731	0.0513019	0.89775	0.939998
Monilinia__009650	GO:0004620 (phospholipase activity),GO:0009395 (phospholipid catabolic process)	PF01735.18 (Lysophospholipase catalytic domain , 5e-26)	-	-	PLB1__CnPlb1 (Cryptococcus neoformans, reduced virulence, 3.32e-17)	-	-	-	6.31046	-0.196154	0.848321	NA	9.83384	0.748888	0.371063	0.764916	11.1744	1.88919	0.0238435	0.13202	33.9519	0.289128	0.5364	0.849614	48.1946	-0.128921	0.739805	0.871982	71.7664	-0.673692	0.043925	0.105195
Monilinia__009660	GO:0000145 (exocyst),GO:0006887 (exocytosis)	PF03081.15 (Exo70 exocyst complex subunit , 2.2e-88)	-	-	-	-	1.F.2.1.1 (Exocyst complex component EXO70 OS=Saccharomyces cerevisiae (strain ATCC 204508 / S288c) GN=EXO70 PE=1 SV=1)	-	10.2006	0.431649	0.587503	NA	9.52387	0.0180048	0.981587	0.994137	7.70016	0.638449	0.496539	0.777007	22.666	0.465977	0.377143	0.755328	35.3928	0.33678	0.466972	0.681458	69.4516	0.634744	0.0493863	0.115842
Monilinia__009670	GO:0055085 (transmembrane transport)	PF03169.15 (OPT oligopeptide transporter protein , 3.9e-174)	-	-	CgOPT1 (Colletotrichum gloeosporioides, reduced virulence, 3.7e-164)	-	2.A.67.1.5 (Uncharacterized oligopeptide transporter C29B12.10c OS=Schizosaccharomyces pombe GN=SPAC29B12.10c PE=1 SV=1)	-	2.09602	0.0860264	0.958153	NA	2.16874	-0.0193783	0.989818	NA	0.892859	-2.02651	0.434222	NA	10.7762	1.00636	0.199614	0.587272	70.2106	3.47104	1.95264e-08	6.00459e-07	150.315	3.8044	8.8958e-15	2.41078e-13
Monilinia__009680	-	-	-	-	-	-	-	-	0	NA	NA	NA	0	NA	NA	NA	0	NA	NA	NA	0	NA	NA	NA	0	NA	NA	NA	0.0335724	-3.28066	0.421402	NA
Monilinia__009690	GO:0005747 (mitochondrial respiratory chain complex I),GO:0022904 (respiratory electron transport chain)	PF04716.14 (ETC complex I subunit conserved region , 7.7e-26)	-	-	-	-	3.D.1.6.2 (NADH-ubiquinone oxidoreductase 29.9 kDa subunit, mitochondrial - Neurospora crassa.)	-	21.4293	-0.112876	0.841701	0.971411	21.155	-0.458466	0.436763	0.802206	12.7499	-0.72985	0.364943	0.684286	72.4477	0.133121	0.749792	0.935011	132.209	0.406388	0.310661	0.534551	292.468	0.958582	0.0085556	0.0278949
Monilinia__009700	GO:0006355 (regulation of transcription, DNA-templated),GO:0043189 (H4/H2A histone acetyltransferase complex)	PF07904.13 (Chromatin modification-related protein EAF7 , 2.1e-28)	-	-	-	-	-	0.567	3.77898	-0.811438	0.550602	NA	4.60024	-0.413204	0.74459	0.932909	3.90141	0.383541	0.802264	0.926711	4.57988	-1.19556	0.315827	0.70502	7.75188	-1.03177	0.34511	0.567007	14.4102	-0.831579	0.259117	0.408295
Monilinia__009710	GO:0000922 (spindle pole),GO:0005815 (microtubule organizing center),GO:0007020 (microtubule nucleation),GO:0043015 (gamma-tubulin binding)	PF04130.13 (Gamma tubulin complex component C-terminal , 7.4e-82),PF17681.1 (Gamma tubulin complex component N-terminal , 6.6e-31)	-	-	-	-	-	-	1.74277	-2.0592	0.252402	NA	4.42663	0.887903	0.428095	0.797289	1.18072	-2.49442	0.282803	NA	9.2696	0.226423	0.779124	0.940739	15.4726	0.271628	0.658807	0.818085	29.9254	0.513084	0.320692	0.473521
Monilinia__009720	-	-	-	-	-	-	-	-	2.55061	0.0588229	0.973568	NA	5.68975	1.56041	0.18848	0.574336	4.52436	2.00297	0.137445	0.418752	9.93318	0.278779	0.717926	0.925321	15.5398	0.154387	0.831968	0.918781	24.6908	-0.130745	0.813294	0.885504
Monilinia__009730	-	PF12273.8 (Chitin synthesis regulation, resistance to Congo red , 2.7e-23)	-	-	-	-	-	-	0.67821	2.47314	0.422368	NA	1.62629	3.60098	0.0778281	NA	5.1336	5.90234	0.000410023	0.00551166	4.94916	-1.13344	0.279584	0.674769	7.92831	-1.26815	0.237882	0.454634	13.8604	-1.28642	0.0308757	0.0796068
Monilinia__009740	-	-	-	-	-	-	-	-	0	NA	NA	NA	0	NA	NA	NA	0.304122	1.83858	0.649615	NA	1.12023	3.04351	0.190383	NA	0.439116	0.985866	0.732851	NA	0.492466	0.341629	0.888313	NA
Monilinia__009750	GO:0005525 (GTP binding)	PF00025.21 (ADP-ribosylation factor family , 2.1e-43),PF00071.22 (Ras family , 3.5e-18),PF08477.13 (Ras of Complex, Roc, domain of DAPkinase , 6e-15),PF09439.10 (Signal recognition particle receptor beta subunit , 1.1e-06),PF01926.23 (50S ribosome-binding GTPase , 1.4e-05),PF04670.12 (Gtr1/RagA G protein conserved region , 1.6e-05),PF00503.20 (G-protein alpha subunit , 0.00037)	-	-	arf3 (Candida albicans, unaffected pathogenicity, 1.01e-33)	-	9.A.63.1.1 (GTP-binding protein YPT7 OS=Saccharomyces cerevisiae (strain ATCC 204508 / S288c) GN=YPT7 PE=1 SV=1)	-	5.0426	0.809702	0.486972	NA	5.82156	0.980128	0.362682	0.759977	4.0321	1.0496	0.446948	0.741873	12.1419	-0.251993	0.717432	0.925321	22.1723	0.0473702	0.930669	0.970781	42.7053	0.28803	0.460061	0.606202
Monilinia__009760	GO:0003677 (DNA binding),GO:0003899 (DNA-directed 5'-3' RNA polymerase activity),GO:0005634 (nucleus),GO:0006351 (transcription, DNA-templated),GO:0032549 (ribonucleoside binding)	PF00562.28 (RNA polymerase Rpb2, domain 6 , 3e-112),PF04563.15 (RNA polymerase beta subunit , 6.9e-33),PF04565.16 (RNA polymerase Rpb2, domain 3 , 7.2e-27),PF06883.12 (RNA polymerase I, Rpa2 specific domain , 5.7e-25),PF04561.14 (RNA polymerase Rpb2, domain 2 , 2.5e-23),PF04560.20 (RNA polymerase Rpb2, domain 7 , 2.8e-13)	-	-	-	-	-	-	5.59391	0.423697	0.703313	NA	7.63234	0.976286	0.286013	0.687827	4.78237	0.897617	0.432737	0.732912	63.5941	1.05155	0.00650591	0.0649973	124.619	1.41336	2.46363e-05	0.000310773	167.003	0.854567	0.00169555	0.00704112
Monilinia__009770	GO:0016491 (oxidoreductase activity)	PF00264.20 (Common central domain of tyrosinase , 2.9e-51),PF18132.1 (Tyosinase C-terminal domain , 6.6e-34)	-	-	-	-	-	0.667	16.7387	2.9902	0.000139979	0.00427759	22.178	3.32392	9.43477e-06	0.000217445	2.10441	-1.3682	0.497294	NA	126.813	-0.0086777	0.981365	0.994317	170.875	-0.656865	0.0641079	0.191548	211.197	-2.71597	2.6866e-13	6.19552e-12
Monilinia__009780	-	-	-	-	-	-	-	-	4.27103	-1.83952	0.124535	NA	14.4319	1.59571	0.0184176	0.139693	13.1014	2.22849	0.00383544	0.0332156	5.75885	-1.44287	0.191204	0.575402	10.8606	-0.833667	0.323602	0.547487	15.6195	-1.81848	0.063807	0.141468
Monilinia__009790	-	-	-	-	rtxA1 (Vibrio vulnificus, reduced virulence, 0.001)	-	-	-	0	NA	NA	NA	0	NA	NA	NA	0.199063	1.03332	0.800087	NA	0	NA	NA	NA	0	NA	NA	NA	0.136025	-1.50944	0.704436	NA
Monilinia__009800	GO:0005506 (iron ion binding),GO:0016705 (oxidoreductase activity, acting on paired donors, with incorporation or reduction of molecular oxygen),GO:0020037 (heme binding),GO:0055114 (oxidation-reduction process)	PF00067.22 (Cytochrome P450 , 1.1e-55)	-	-	BcBOT1_(CND5) (Botrytis cinerea, reduced virulence, 3.02e-46)	-	-	-	0.887329	2.86309	0.30653	NA	0.173129	0.516045	0.898438	NA	3.02302	5.12971	0.00403312	0.0343201	0	NA	NA	NA	0	NA	NA	NA	0	NA	NA	NA
Monilinia__009810	GO:0005515 (protein binding)	PF00651.31 (BTB/POZ domain , 0.00014)	-	-	Clt-1 (Cochliobolus lunatus, reduced virulence, 3.97e-16)	-	-	-	0	NA	NA	NA	0.156573	0.420748	0.917229	NA	0	NA	NA	NA	0.569743	-3.24744	0.406408	NA	0.942279	-4.65465	0.161997	NA	1.68872	-5.29319	0.0472865	0.111869
Monilinia__009820	-	-	-	-	-	-	-	-	0	NA	NA	NA	0	NA	NA	NA	0	NA	NA	NA	0	NA	NA	NA	0	NA	NA	NA	0	NA	NA	NA
Monilinia__009830	-	PF00153.27 (Mitochondrial carrier protein , 3.2e-16),PF00153.27 (Mitochondrial carrier protein , 2.2e-15),PF00153.27 (Mitochondrial carrier protein , 5.7e-11)	-	-	Mir1 (Magnaporthe oryzae, unaffected pathogenicity, 1.47e-51)	-	2.A.29.4.4 (Mitochondrial phosphate carrier protein 2 OS=Saccharomyces cerevisiae GN=PIC2 PE=1 SV=1)	-	46.5535	-0.950542	0.0823998	0.512655	47.0957	-1.33432	0.00136733	0.0178485	38.5923	-0.348219	0.462217	0.754127	129.258	-0.0369969	0.970946	0.992959	162.786	-0.981865	0.0844073	0.231184	239.374	-1.92232	0.000153064	0.000860222
Monilinia__009840	-	-	-	-	-	-	-	-	0	NA	NA	NA	0	NA	NA	NA	0	NA	NA	NA	0	NA	NA	NA	0	NA	NA	NA	0	NA	NA	NA
Monilinia__009850	-	PF01965.24 (DJ-1/PfpI family , 3.5e-17),PF17124.5 (ThiJ/PfpI family-like , 1.6e-07)	-	-	-	-	-	-	51.0031	0.518094	0.234833	0.754223	149.974	2.46709	2.70198e-12	2.68131e-10	76.7469	2.06189	6.12521e-06	0.000141371	57.9928	-3.52407	0.0383342	0.223966	93.7081	-3.90894	2.12321e-13	1.67174e-11	173.098	-2.98612	0.0010281	0.00457222
Monilinia__009860	-	-	-	-	-	-	-	-	0	NA	NA	NA	0	NA	NA	NA	0	NA	NA	NA	0	NA	NA	NA	0.114898	-0.908317	0.82259	NA	0	NA	NA	NA
Monilinia__009870	GO:0016657 (oxidoreductase activity, acting on NAD(P)H, nitrogenous group as acceptor),GO:0034599 (cellular response to oxidative stress)	PF00881.24 (Nitroreductase family , 3.1e-16)	-	-	-	-	-	-	3.44544	-0.123749	0.93116	NA	5.05196	0.615324	0.577907	0.872256	2.17491	-0.483134	0.787611	NA	27.6029	0.792586	0.0847037	0.374762	66.1809	1.57657	0.000155344	0.0015289	110.265	1.48471	2.49258e-07	2.456e-06
Monilinia__009880	GO:0016491 (oxidoreductase activity),GO:0055114 (oxidation-reduction process)	PF00667.20 (FAD binding domain , 3.7e-45),PF00175.21 (Oxidoreductase NAD-binding domain , 3.8e-11)	-	-	-	-	-	-	13.6784	0.316579	0.636475	0.950131	11.0737	-0.599382	0.396941	0.782531	16.3322	1.47632	0.0216639	0.122262	38.4404	-0.254902	0.515847	0.838417	59.1714	-0.477159	0.189861	0.391469	103.311	-0.490506	0.0275636	0.0728405
Monilinia__009890	-	-	-	-	-	-	-	-	0	NA	NA	NA	0	NA	NA	NA	0	NA	NA	NA	0.348662	1.35628	0.729923	NA	0.120837	-0.858986	0.831957	NA	0.144648	-1.42866	0.719302	NA
Monilinia__009900	GO:0005515 (protein binding)	-	-	-	-	-	-	-	0.10456	0.0252421	0.995064	NA	0.0782864	-0.222841	0.956448	NA	0	NA	NA	NA	3.78919	-0.468471	0.663157	0.909832	7.91671	0.251041	0.765611	0.885346	15.6122	0.557285	0.325149	0.478308
Monilinia__009910	GO:0006364 (rRNA processing),GO:0030515 (snoRNA binding)	PF08297.11 (U3 snoRNA associated , 1.6e-14)	-	-	-	-	-	-	2.2755	-0.283081	0.881877	NA	3.22296	0.342609	0.795183	0.945138	2.60677	0.882644	0.571903	0.823798	13.9763	1.7247	0.0143046	0.115512	29.1055	2.16433	0.000223856	0.0020939	38.3948	1.65458	0.000539448	0.0026019
Monilinia__009920	-	-	-	-	-	-	-	-	0.418238	1.78472	0.65381	NA	10.1729	6.2359	5.53262e-06	0.000135046	0.977643	3.50626	0.212814	NA	0.925041	-3.9841	0.226408	NA	1.70532	-3.11831	0.200502	0.405932	3.63118	-1.56591	0.232069	0.37777
Monilinia__009930	GO:0003676 (nucleic acid binding),GO:0005524 (ATP binding)	PF00270.29 (DEAD/DEAH box helicase , 9.7e-40),PF00271.31 (Helicase conserved C-terminal domain , 1.6e-29),PF04851.15 (Type III restriction enzyme, res subunit , 3.6e-06)	-	-	CshA (Listeria monocytogenes, unaffected pathogenicity, 2.53e-51)	-	3.A.22.1.1 (ATP-dependent RNA helicase SUB2 OS=Saccharomyces cerevisiae (strain ATCC 204508 / S288c) GN=SUB2 PE=1 SV=1)	-	2.02407	2.94708	0.157111	NA	2.051	2.84471	0.126079	NA	2.20406	3.64975	0.0759731	NA	20.1864	1.99933	0.000791248	0.0134087	42.0807	2.40886	2.24906e-06	3.79165e-05	42.7763	1.40636	0.00121533	0.00527201
Monilinia__009940	-	-	-	-	-	-	-	-	0	NA	NA	NA	0	NA	NA	NA	0	NA	NA	NA	0	NA	NA	NA	0	NA	NA	NA	0	NA	NA	NA
Monilinia__009950	-	-	-	-	-	-	-	-	0	NA	NA	NA	0	NA	NA	NA	0	NA	NA	NA	0	NA	NA	NA	0	NA	NA	NA	0.363382	-0.0981959	0.963534	NA
Monilinia__009960	GO:0005515 (protein binding),GO:0005524 (ATP binding),GO:0005694 (chromosome),GO:0051276 (chromosome organization)	PF02463.19 (RecF/RecN/SMC N terminal domain , 4e-45),PF06470.13 (SMC proteins Flexible Hinge Domain , 1.1e-29),PF13476.6 (AAA domain , 1.1e-13),PF13304.6 (AAA domain, putative AbiEii toxin, Type IV TA system , 8e-06),PF13304.6 (AAA domain, putative AbiEii toxin, Type IV TA system , 2e-07),PF13175.6 (AAA ATPase domain , 0.00031)	-	-	GzHMG032 (Fusarium graminearum, unaffected pathogenicity, 2.47e-28)	-	-	-	10.691	0.315729	0.69502	NA	12.8595	0.574129	0.4383	0.802206	5.05039	-1.066	0.352878	0.672627	30.9258	0.271667	0.556147	0.859076	55.6115	0.496161	0.17802	0.376307	76.4197	-0.168324	0.543885	0.680934
Monilinia__009970	GO:0004674 (protein serine/threonine kinase activity),GO:0005524 (ATP binding)	PF01163.22 (RIO1 family , 3.8e-70)	-	-	FGSG_06502 (Fusarium graminearum, lethal, 0)	-	-	-	2.04762	-3.91761	0.0417638	NA	4.5986	0.321316	0.770936	0.941784	2.68838	0.0315519	0.983554	0.994529	20.7223	1.32676	0.0208121	0.149514	33.3827	1.28731	0.0181302	0.0755248	46.1364	0.76037	0.0539584	0.124018
Monilinia__009980	-	-	-	-	-	-	-	-	20.6842	0.0303303	0.957403	0.993887	26.5852	0.473289	0.363185	0.760062	12.0377	-0.587989	0.420154	0.722398	80.3886	-0.45755	0.187296	0.570417	126.806	-0.6108	0.0176117	0.0739568	212.174	-0.785109	1.41047e-05	9.98677e-05
Monilinia__009990	-	-	-	-	-	-	-	-	0	NA	NA	NA	0	NA	NA	NA	0	NA	NA	NA	0	NA	NA	NA	0	NA	NA	NA	0	NA	NA	NA
Monilinia__010000	-	-	-	-	-	-	1.Q.1.1.1 (Uncharacterized protein OS=Neurospora crassa (strain ATCC 24698 / 74-OR23-1A / CBS 708.71 / DSM 1257 / FGSC 987) GN=NCU03681 PE=4 SV=1)	0.598	2.36618	0.234185	0.888163	NA	3.26271	0.767277	0.585112	0.877604	1.51202	0.0694582	0.973101	NA	8.36894	0.736111	0.392091	0.767132	12.6342	0.522856	0.42215	0.644088	19.4922	0.202039	0.674524	0.787217
Monilinia__010010	-	-	-	-	-	-	-	-	0	NA	NA	NA	0	NA	NA	NA	0	NA	NA	NA	0	NA	NA	NA	0	NA	NA	NA	0	NA	NA	NA
Monilinia__010020	GO:0004672 (protein kinase activity),GO:0005524 (ATP binding),GO:0006468 (protein phosphorylation)	PF14479.6 (Prion-inhibition and propagation , 0.00037)	-	-	MGG_13324 (Magnaporthe oryzae, reduced virulence, 0)	-	-	-	19.7511	0.257062	0.672879	0.950131	37.2718	1.44096	0.00395367	0.0426784	18.003	0.881214	0.182302	0.484785	23.7526	0.23161	0.645061	0.901108	33.4953	-0.210905	0.654243	0.815077	59.4718	-0.163991	0.661972	0.778302
Monilinia__010030	GO:0016021 (integral component of membrane),GO:0022857 (transmembrane transporter activity),GO:0055085 (transmembrane transport)	PF00083.24 (Sugar (and other) transporter , 7.1e-120),PF07690.16 (Major Facilitator Superfamily , 3.8e-22)	-	-	Hxs1 (Cryptococcus neoformans, reduced virulence, 8.3e-65)	-	2.A.1.1.119 (Putative uncharacterized protein An14g04280 OS=Aspergillus niger (strain CBS 513.88 / FGSC A1513) GN=An14g04280 PE=3 SV=1)	-	1.10407	1.96452	0.432816	NA	1.87142	2.72218	0.180878	NA	0.423967	0.877492	0.824516	NA	2.62846	-1.53238	0.279372	NA	4.8641	-0.928182	0.339166	0.561359	7.52459	-1.56509	0.0187959	0.0535705
Monilinia__010040	-	PF11754.8 (Velvet factor , 4e-05)	-	-	-	-	-	-	0	NA	NA	NA	0	NA	NA	NA	0	NA	NA	NA	0.771573	2.50863	0.398434	NA	0.856124	1.94187	0.391531	NA	0.340929	-0.189243	0.958746	NA
Monilinia__010050	GO:0004814 (arginine-tRNA ligase activity),GO:0005524 (ATP binding),GO:0005737 (cytoplasm),GO:0006420 (arginyl-tRNA aminoacylation)	PF00750.19 (tRNA synthetases class I (R) , 1.8e-94),PF05746.15 (DALR anticodon binding domain , 1.2e-29),PF03485.16 (Arginyl tRNA synthetase N terminal domain , 4.6e-06)	-	-	-	-	-	-	22.0639	0.423858	0.467286	0.913974	24.0639	0.409232	0.456568	0.817257	18.3531	0.848994	0.20168	0.509652	117.233	0.453235	0.139924	0.498078	239.341	0.952735	0.000507883	0.00421666	427.627	0.996402	4.98118e-06	3.80203e-05
Monilinia__010060	GO:0004471 (malate dehydrogenase (decarboxylating) (NAD+) activity),GO:0051287 (NAD binding),GO:0055114 (oxidation-reduction process)	PF03949.15 (Malic enzyme, NAD binding domain , 1.7e-92),PF00390.19 (Malic enzyme, N-terminal domain , 2.2e-69)	-	-	-	-	-	-	31.3341	2.14663	6.03855e-05	0.00209135	14.5385	0.384929	0.574989	0.87169	79.343	4.22146	7.08007e-19	9.89794e-17	188.653	1.21509	0.00201308	0.0271884	532.639	2.23341	2.66417e-09	9.73918e-08	1473.39	2.99981	1.47929e-13	3.47472e-12
Monilinia__010070	-	PF16363.5 (GDP-mannose 4,6 dehydratase , 9.8e-18),PF01370.21 (NAD dependent epimerase/dehydratase family , 4.7e-16),PF01073.19 (3-beta hydroxysteroid dehydrogenase/isomerase family , 4.3e-09)	-	-	Lmepi (Leptosphaeria maculans, loss of_pathogenicity, 9.94e-06)	-	-	0.467	3.12818	0.62368	0.654707	NA	6.01013	1.78573	0.0967206	0.41026	1.93657	0.309415	0.870775	NA	2.86459	-2.39428	0.140653	NA	4.39653	-3.17736	0.0347474	0.122124	7.85042	-2.94847	0.014729	0.0439956
Monilinia__010080	GO:0004553 (hydrolase activity, hydrolyzing O-glycosyl compounds),GO:0005975 (carbohydrate metabolic process)	-	GH16 (E:6.9e-14)	-	Eng1 (Histoplasma capsulatum, reduced virulence, 1.76e-60)	-	-	-	0	NA	NA	NA	0	NA	NA	NA	0	NA	NA	NA	0.682022	-0.977606	0.759308	NA	1.17782	-0.770493	0.740063	NA	1.7964	-1.37842	0.361792	0.512781
Monilinia__010090	GO:0005975 (carbohydrate metabolic process),GO:0008270 (zinc ion binding),GO:0016832 (aldehyde-lyase activity)	PF01116.20 (Fructose-bisphosphate aldolase class-II , 7.1e-77)	-	-	FbaA (Staphylococcus aureus, reduced virulence, 3.21e-31)	-	-	-	7.21631	0.729181	0.441019	NA	16.5935	2.13874	0.00462941	0.0483656	7.1393	1.43269	0.15943	0.453804	12.8893	-0.897343	0.199411	0.587272	26.9426	-0.0818147	0.85891	0.933973	82.7532	1.25723	0.000196681	0.00107431
Monilinia__010100	-	PF04886.12 (PT repeat , 0.00054)	-	-	-	-	-	0.691	2.44704	1.1957	0.446098	NA	1.54643	-0.0811239	0.963166	NA	1.19289	0.405908	0.855227	NA	7.29659	0.48752	0.569997	0.865327	8.34778	-0.589526	0.453038	0.671636	11.3096	-1.75142	0.0444595	0.106274
Monilinia__010110	-	-	-	-	-	-	-	-	0.228597	0.905183	0.822696	NA	0.704577	2.42599	0.45644	NA	0	NA	NA	NA	1.58905	0.351723	0.851568	NA	1.39141	-2.2436	0.386185	0.609475	3.2879	-0.728455	0.530416	0.667928
Monilinia__010120	-	-	-	-	-	-	-	-	0.339105	1.47337	0.712401	NA	0.0782864	-0.222841	0.956448	NA	1.00637	3.54465	0.203628	NA	2.57756	-0.404786	0.77754	NA	2.65969	-3.18883	0.050575	0.160839	5.33923	-1.85781	0.0963521	0.195775
Monilinia__010130	GO:0003723 (RNA binding),GO:0004521 (endoribonuclease activity)	PF00545.20 (ribonuclease , 4.5e-05)	-	-	-	-	-	-	18.5089	-0.581777	0.391299	0.880953	13.9152	-2.87423	0.000255338	0.00421897	8.8255	-3.21981	0.00363211	0.0317923	44.1748	1.70197	0.00211684	0.0280938	39.8083	0.391645	0.534459	0.734868	43.7048	-1.1576	0.0334051	0.0848775
Monilinia__010140	-	PF06985.11 (Heterokaryon incompatibility protein (HET) , 1.7e-23)	-	-	-	-	-	-	2.24898	0.0974618	0.952104	NA	8.60639	2.50423	0.00977091	0.0865838	4.83854	2.32874	0.0638455	0.260547	2.33318	-0.338777	0.814511	NA	4.24833	-0.0131972	0.992871	0.996044	5.63255	-0.954033	0.257392	0.406671
Monilinia__010150	GO:0005515 (protein binding)	PF03370.13 (Carbohydrate/starch-binding module (family 21) , 1.2e-32),PF16760.5 (Starch/carbohydrate-binding module (family 53) , 2.5e-08)	-	CBM21 (E:1.5e-30)	-	-	-	-	27.6516	0.423078	0.424368	0.88979	35.0396	0.782733	0.099538	0.415645	30.583	1.44073	0.00668658	0.0515236	64.164	-0.599204	0.134037	0.487198	84.8238	-1.57438	0.000106256	0.00111716	152.639	-1.42777	1.11154e-06	9.6051e-06
[truncated: 8,567 more rows]
