# Supplementary material for: Depicting the battle between nectarine and Monilinia laxa: the fruit developmental stage dictates the effectiveness of the host defenses and the pathogen’s infection strategies
Source: Hortic Res. 2020 Oct 1;7:167. doi: 10.1038/s41438-020-00387-w (PMC7527454; doi:10.1038/s41438-020-00387-w)
Supplement: Supplementary file 5 — Suppl. Table S5 [file 41438_2020_387_MOESM5_ESM.xlsx]

## Sheet: S5
Supplemental Table S5. RNA-Seq validation by RT-qPCR of 8 selected nectarine and M. laxa genes. Values of RT-qPCR are the Log2FC expression obtained in the RT-qPCR. Values of RNA-Seq are the Log2FC expression of the DE analyses of nectarine and the DE analyses of M. laxa. Person correlations are shown among all the genes for both M. laxa and nectarine. Gene abbreviations can be found in Suppl. Ta…

## Sheet: Nectarine
	RNA-Seq validation by RT-qPCR of 8 selected nectarine genes
			RNAseq	qPCR
	ACS1	IM6	0.424197	2.43363
		IM14	0.755876	0.681019
		IM24	1.01176	1.44857
		IM48	1.01543	-0.728352
		M6	0.055228	0.0345829
		M14	0.877472	2.70897
		M24	1.82244	1.87855
		M48	2.21781	2.05001
	ACO1	IM6	0.352424	0.44627
		IM14	0.940406	0.673917
		IM24	1.58482	1.72441
		IM48	1.27433	1.29303
		M6	0.49751	0.385743
		M14	0.728729	0.618278
		M24	1.57842	1.31601
		M48	1.05169	1.5082
	EBF1/2	IM6	1.14577	1.0142
		IM14	-0.71221	-0.731665
		IM24	1.51948	1.74817
		IM48	-0.0620636	-0.142071
		M6	-0.400594	-0.554542
		M14	-0.755647	-0.562541
		M24	-0.538954	-0.403131
		M48	-1.24533	1.38241
	CAGT	IM6	0.187981	2.45482
		IM14	-0.0768095	-0.268174
		IM24	0.41573	1.13384
		IM48	0.142678	0.014368
		M6	0.175803	0.112766
		M14	0.883432	0.785427
		M24	1.51797	1.1261
		M48	1.43027	1.39259
	JAZ	IM6	-0.253049	-0.432118
		IM14	0.529231	0.573016
		IM24	0.238639	0.289529
		IM48	0.0239377	0.242943
		M6	0.197408	-0.0019012
		M14	1.03576	0.863593
		M24	0.78862	0.787676
		M48	1.04035	0.807376
	OPR3	IM6	0.0173648	0.122087
		IM14	0.648646	0.674127
		IM24	0.682619	0.719077
		IM48	0.3988	0.729078
		M6	0.634786	0.347421
		M14	1.80034	1.92298
		M24	2.56746	2.10923
		M48	3.08627	3.12996
	HMGR	IM6	0.283851	0.179155
		IM14	0.125412	0.466416
		IM24	1.03348	1.40714
		IM48	0.541899	0.366411
		M6	0.584115	0.615381
		M14	3.10362	3.06534
		M24	4.00122	3.77625
		M48	4.70921	4.98317
	ERF1/2	IM6	4.02875	4.16161
		IM14	2.44486	2.84865
		IM24	5.46328	4.73261
		IM48	1.92797	0.844019
		M6	3.4311	1.50941
		M14	3.10126	3.37597
		M24	5.32072	5.51066
		M48	5.30229	6.53571
				0.892217	Pearson correlation

## Sheet: M. laxa
	RNA-Seq validation by RT-qPCR of 8 selected M. laxa genes
			RNAseq	qPCR
	PGf28	IM14	0.905183	-2.30075
		IM24	1.46272	1.26247
		IM48	2.9149	2.50872
		M14	2.24969	0.0896362
		M24	7.18169	5.76497
		M48	7.99194	6.25813
	NUb	IM14	0.0252421	-0.0278919
		IM24	2.88546	3.123
		IM48	2.78795	2.29369
		M14	0.825971	1.45191
		M24	6.39354	5.55036
		M48	7.45597	6.70733
	GMCox2	IM14	2.62421	1.83315
		IM24	2.02925	2.22012
		IM48	-1.0824	-0.0206678
		M14	0.428839	0.854321
		M24	0.729603	0.392389
		M48	1.05702	1.22336
	SP	IM14	-1.38002	-1.94618
		IM24	3.71926	4.15506
		IM48	7.9169	8.5162
		M14	-2.57417	-1.57475
		M24	-4.07372	-4.27895
		M48	-5.86498	-2.62843
	GH	IM14	3.25881	0.142501
		IM24	8.46056	4.64107
		IM48	3.78336	3.12474
		M14	3.52268	3.37325
		M24	0.481062	0.0698416
		M48	-1.13807	-0.012289
	TMT	IM14	5.89549	4.76907
		IM24	6.68037	5.51841
		IM48	-1.64003	0.639046
		M14	-1.86451	2.1686
		M24	-4.78531	-3.95145
		M48	-7.87923	-6.15151
	FADb	IM14	-1.13668	-3.68001
		IM24	-0.233775	0.369014
		IM48	-0.55337	-0.163545
		M14	2.22693	3.22352
		M24	6.73598	7.9486
		M48	6.44491	7.37807
	EP	IM14	0.587834	-4.68738
		IM24	-1.11499	-0.0931343
		IM48	-0.605054	0.0610874
		M14	9.42686	8.41758
		M24	8.90428	7.67516
		M48	9.24973	8.04945
				0.915496	Pearson correlation
