# Supplementary material for: Depicting the battle between nectarine and Monilinia laxa: the fruit developmental stage dictates the effectiveness of the host defenses and the pathogen’s infection strategies
Source: Hortic Res. 2020 Oct 1;7:167. doi: 10.1038/s41438-020-00387-w (PMC7527454; doi:10.1038/s41438-020-00387-w)
Supplement: Supplementary file 6 — Suppl. Table S6 [file 41438_2020_387_MOESM6_ESM.xlsx]

## Sheet: S6
Supplemental Table S6. Read count matrices of nectarine. The second tab contains the raw read counts of nectarine transcripts in each of the 48 samples retrieved from the RNA-seq output. Abbreviations: CK (control), Inoc (inoculated with M. laxa), IM (immature), M (mature). The following number represents the time point (6, 14, 24 or 48h).The last number (1, 2, 3 or 4) represents the biological r…

## Sheet: Nectarine count matrices
,"IM_CK06h_2","IM_CK06h_3","IM_CK06h_4","IM_CK14h_1","IM_CK14h_2","IM_CK14h_3","IM_CK24h_1","IM_CK24h_3","IM_CK24h_4","IM_CK48h_1","IM_CK48h_3","IM_CK48h_4","IM_Inoc06h_2","IM_Inoc06h_3","IM_Inoc06h_4","IM_Inoc14h_1","IM_Inoc14h_2","IM_Inoc14h_3","IM_Inoc24h_1","IM_Inoc24h_2","IM_Inoc24h_3","IM_Inoc48h_1","IM_Inoc48h_2","IM_Inoc48h_4","M_CK06h_2","M_CK06h_3","M_CK06h_4","M_CK14h_1","M_CK14h_2","M…
Prupe.1G000100.1,104.318878720987,122.856624535678,104.553974383008,154.004486326781,174.134101484837,107.108054618065,137.605838252072,119.522233336951,138.489543211462,110.328210566492,97.2143355092429,112.903931005659,100.898724863987,113.366031564467,131.575575596983,71.6129630959563,69.2180613688069,92.4508711818799,86.1910115163922,86.5971899952085,131.608019593089,76.2752101003638,72.46516…
Prupe.1G000200.1,0,0,0,0,0,0,0,0,0,0,0,1.2544881222851,0,0,0,0,0,0,0,0,0,0,0,1.0504464195165,0,0,0,0,0,0,0,0,0,0,0,0,0,0,0,0,0,0,0,0,0,0,0,0
Prupe.1G000300.1,133.207183597568,151.845266280051,142.915504552313,120.485862832129,75.6654131451972,87.4967206739124,121.799762236631,106.154615134792,97.3754600705594,93.6118150261144,145.450456181768,124.194324106225,126.599343461417,203.477492551608,107.7968571156,112.534656293646,101.519823340917,134.777776060331,113.772135201638,130.857975992759,88.3791080479138,152.550420200728,135.089374…
Prupe.1G000400.1,463.015330938536,408.601807444501,403.924347076801,515.462074823168,443.6273537828,627.562686212889,445.359435964476,468.652967558047,438.189570317517,611.820076777819,498.68727833749,511.831153892321,518.77174576295,366.259486592894,500.938336007789,454.230794494351,529.518169471373,554.70522709128,561.103484971714,504.188083972103,384.256991512669,591.132878277819,585.983708690…
Prupe.1G000500.1,1.60490582647673,2.76082302327365,4.51312119638884,3.62363497239486,1.03651250883832,0,0,3.14532192991978,2.1638991126791,2.50745933105663,1.48418832838539,0,0.951874762867798,0,0,3.0691269898267,0,6.68319550712385,1.72382023032784,0,0,2.0072423710622,0,0,0,0,0,1.73294737112461,0.750038501630295,0,0,7.99050615348303,0,0,0,0,0,0.851105689214643,0,2.86739364750217,0,0,2.38677243047…
Prupe.1G000600.1,628.320631065639,604.62024209693,758.204360993326,650.442477544877,862.37840735348,899.104233131927,928.839408201485,818.570032261622,827.691410599755,692.89459514865,883.834149553498,858.069875643008,674.879206873269,704.419700404852,537.399037679242,616.894524955166,746.401428426968,682.799807644487,816.228879060235,738.000496959166,701.269009510621,695.509481573054,689.7609761…
Prupe.1G000700.1,296.105124984956,255.376129652813,250.478226399581,340.621687405117,355.523790531543,285.11862426499,369.118363419409,246.907771498702,298.618077549716,361.909963449174,333.942373886712,332.439352405552,228.449943088271,263.551799876368,250.469168003895,348.857434510301,238.802311722384,292.946736395595,307.70191111352,255.942805985838,303.563023295008,342.234824266106,325.645908…
Prupe.1G000800.1,116.355672419563,108.362303663491,139.154570221989,55.2604333290216,51.8256254419159,79.9538999261613,58.5754581748684,105.368284652312,85.4740149508244,75.223779931699,110.572030464711,96.5955854159527,184.663703996353,89.1425205464186,68.1656596466296,98.2120636744544,77.2935018618344,80.1983460854862,106.014944165162,130.857975992759,119.119667368927,138.499723603292,101.09337…
Prupe.1G000900.1,82.6526500635515,106.981892151854,93.2711713920361,135.886311464807,109.870325936862,176.502005497375,198.040834781698,114.804250442072,116.850552084671,188.059449829248,192.202388525908,132.975740962221,104.706223915458,93.0182823093064,112.552600811877,139.133756872144,123.438876107706,125.866848717499,129.286517274588,107.765391994037,146.017656774814,161.583010870507,137.7732…
Prupe.1G001000.1,938.869908488886,1024.26534163453,761.96529532365,779.987427807993,705.865018518894,715.059406886801,795.882415836307,765.099559452985,862.313796402621,625.193193210121,672.337312758581,689.968467256805,755.788561717031,934.058584855952,919.44378128012,635.309286894127,731.40418179706,670.547282548093,719.694946161875,836.143978953735,720.481859086254,651.350149409685,799.8006649…
Prupe.1G001100.1,670.048182554034,721.265014830242,690.507543047493,501.873443676688,717.266656116116,706.0080219895,688.029191260359,542.568032911161,612.383448888185,637.730489865404,584.02810721965,652.333823588252,553.991111989058,821.661493732207,687.997588061331,587.226297386842,594.121693415593,574.754813612651,376.654720326634,474.360162973753,494.730876572561,538.944576630202,475.0493882…
Prupe.1G001200.1,720.602716088051,598.408390294565,649.889452279993,921.309191731393,960.84709569312,754.282074775107,615.507195424807,828.792328533861,823.363612374397,848.357073674161,957.301471808575,927.066722368689,642.515464935763,570.705919585224,700.679571251402,859.355557151476,859.457595329353,848.765829404729,765.376182265563,840.954933953469,854.011163636907,804.904190795944,861.53024…
Prupe.1G001300.1,661.221200508412,570.10995430601,523.522058781106,580.687504326276,629.163092864859,482.740527856068,450.00828185137,588.961531377478,648.08778424739,559.999250602648,667.884747773425,639.788942365401,507.349248608536,587.177907077497,616.661432617184,684.415318731354,649.496142510638,551.363629337718,671.427979712696,585.01212796763,653.236885571537,544.966303743389,639.66160566…
Prupe.1G001400.1,0,0,0,0,0,3.01712829910043,0,0,0,0,0,0,3.80749905147119,0,0,0,0,2.22773183570795,0.861910115163922,0,0,0,0,0,0,0,0,0,0,0,0,0,0,0,0,0,0,0,0,0,0,0,0,0,0,0,0,0
Prupe.1G001500.1,0,0,0,0,0,0,0,0,2.1638991126791,0,0,0,0,0,1.58524789875883,0,0,0,0,0.962190999946761,0,0,1.78926323264231,0,0,0,0,0,0,0,0,0,0,0,0,0,0,0,0,0,0,0,0,0,0,0,0,0
Prupe.1G001600.1,15.2466053515289,20.015966918734,12.0349898570369,5.43545245859229,11.4016375972215,18.1027697946026,8.36792259640977,11.7949572371992,20.5570415704514,7.5223779931699,1.48418832838539,2.5089762445702,2.85562428860339,22.2856301366047,14.2672310888294,4.09216931976893,5.76817178073391,10.0247932606858,7.7571910364753,17.3194379990417,8.64578230903505,10.036211855311,8.05168454689…
Prupe.1G001700.1,2.40735873971509,3.45102877909207,0,0,4.14605003535327,9.05138489730128,0,1.57266096495989,0,1.67163955403776,0,3.7634643668553,0,7.75152352577553,6.34099159503531,0,2.30726871229356,2.22773183570795,0,0,0,2.0072423710622,0,0,0,1.6269387498145,0.833863391913595,0,0,5.57999823079067,0,0,0,0,0,0,1.37321393254388,0.851105689214643,0,0,0,0,0,0.982851183498637,0,0,0,0
Prupe.1G001800.1,24.0735873971509,53.1458431980178,53.4052674906013,44.389528411837,29.0223502474729,76.9367716270609,45.5586896915643,86.4963530727938,42.1960326972424,103.641652350341,51.2044973292959,42.6525961576934,71.3906072150848,12.5962257293852,33.2902058739354,58.3134128067073,41.5308368212842,76.8567483319243,49.1288765643436,58.6936509967524,90.3003930054772,72.2607253582394,48.310107…
Prupe.1G001900.1,0,2.76082302327365,0,0,0,0,0,0,0,0,0,0,0,0,0,0,0,0,0.861910115163922,0,0,0,0,0,0,0.813469374907249,3.33545356765438,0.866473685562304,0,1.85999941026356,2.90046986559933,0,0,0,0.978859118503569,0,0,2.55331706764393,3.64258462999959,0,4.14588421827242,0,0,0,2.56610788688546,0,2.02229944385383,0
Prupe.1G002000.1,1.60490582647673,0,0,0,1.03651250883832,0,0,0,0,0,0,0,0,0,0,0,0,0,0,0,0,0,0,0,0,0,0,0,0,3.71999882052711,0,0,0,0,0,0,0,1.70221137842929,0,1.91159576500145,0,0,0,0,0,4.10144328648011,0,0
Prupe.1G002100.1,89.0722733694584,83.514896454028,93.2711713920361,114.144501630438,68.4098255833289,123.702260263118,99.4853019795384,86.4963530727938,95.2115609578803,165.492315849738,118.735066270831,96.5955854159527,81.8612296066306,75.5773543763114,60.2394201528354,107.419444643934,92.2907484917426,92.4508711818799,89.6386519770479,77.9374709956876,99.9068177932939,80.2896948424882,136.87863…
Prupe.1G002200.1,2.40735873971509,3.45102877909207,0,3.62363497239486,3.10953752651495,6.03425659820086,9.29769177378863,0,17.3111929014328,1.67163955403776,2.96837665677078,7.5269287337106,3.80749905147119,2.90682132216583,6.34099159503531,1.02304232994223,0,7.79706142497783,6.89528092131138,3.84876399978704,5.76385487269003,3.01086355659331,1.78926323264231,5.25223209758252,1.25208507031184,0.8…
Prupe.1G002300.1,101.911519981272,71.0911928492966,98.5364794544897,98.7440529977599,67.3733130744906,67.8853867297596,66.9433807712782,89.6416750027136,84.3920653944848,76.8954194857368,83.8566405537744,95.3410972936676,119.936220121343,119.179674208799,61.8246680515943,84.9125133852053,69.2180613688069,82.4260779211941,74.9861800192613,99.1056729945164,103.749387708421,81.2933160280193,104.6718…
Prupe.1G002400.1,62.5913272325924,69.0205755818414,56.4140149548605,47.1072546411332,52.8621379507542,45.2569244865064,69.7326883034147,55.829464256076,60.5891751550147,63.5223030534347,62.3359097921863,70.2513348479656,59.9681100606713,77.5152352577553,42.8016932664883,70.5899207660141,64.6035239442198,44.554636714159,66.367078867622,68.31556099622,75.8907558237521,40.1448474212441,59.9403182935…
Prupe.1G002500.1,766.342532142638,669.499583143861,1007.93040052684,1178.58727477143,1049.98717145322,1025.82362169415,793.09310830417,1137.82020814848,1295.09361893844,950.327086470465,992.921991689824,1511.65818735355,1068.95535870054,853.636528276031,1117.59976862497,2993.42185741097,3133.27091129466,2662.139543671,3903.5909115774,4695.49207974019,3791.65586375126,2360.51702836915,2019.1835580…
Prupe.1G002600.1,0,0,0,0,0,0,0,0,0,3.34327910807551,0,0,0.951874762867798,0,0,0,0,0,0,0.962190999946761,0,0,0,2.10089283903301,0,0,0,0,0,0,0,0,0,0,0,0,0,0,0,0,0,0,0,0,0,0,0,0
Prupe.1G002700.1,312.956636162962,390.656457793222,336.979715997034,760.057435459821,782.56694417293,485.757656155169,407.238899691942,508.755822164524,476.057804789402,602.626059230611,598.869990503504,603.408786819133,368.375533229838,453.464126257869,342.413546131907,638.378413883953,609.118940045501,619.30945032681,404.23584401188,367.556961979663,428.446545536626,622.245135029283,552.8823388…
Prupe.1G002800.1,752.700832617586,757.1557141328,631.836967494438,1424.08854415118,2087.53619280037,1173.66290835007,1211.48923812466,1248.69280617815,1563.41710891065,1344.83402122337,1179.92972106638,1354.84717206791,480.696755248238,1051.30037818331,803.720684670725,1292.10246271704,1061.34360765504,1129.46004070393,1065.32090234261,1023.77122394335,1174.86575154998,931.360460172863,1131.70899…
Prupe.1G002900.1,9.62943495886037,22.7767899420076,24.0699797140738,31.706806008455,18.6572251590897,22.6284622432532,0.929769177378863,10.2222962722393,20.5570415704514,19.2238548714342,15.5839774480466,13.7993693451361,17.1337457316204,14.5341066108291,36.460701671453,58.3134128067073,133.821585313027,59.0348936462607,237.025281670079,192.438199989352,136.411231986997,1558.6237011298,888.369195…
Prupe.1G003000.1,8.82698204562201,11.0432920930946,0.752186866064807,36.2363497239486,15.5476876325748,30.1712829910043,4.64884588689432,16.5129401320788,15.1472937887537,5.01491866211327,10.3893182986977,11.2903931005659,11.4224971544136,26.1613918994924,47.5574369627648,14.3225926191913,36.916299396697,27.8466479463494,99.981573359015,17.3194379990417,23.0554194907601,526.901122403829,242.44516…
Prupe.1G003100.1,777.576872927975,724.025837853516,740.904063073835,249.124904352146,405.276390955782,491.79191275337,493.707433188176,438.772409223809,420.878377416085,212.298223362795,291.643006527729,269.714946291297,660.601085430252,1165.6353501885,751.407504011684,230.184524237002,301.09856695431,251.733697434998,487.84112518278,423.364039976575,414.036908354901,339.223960709513,286.28211722…
Prupe.1G003200.1,281.660972546666,326.46732250211,290.344130301016,547.168880831623,544.169067140117,466.146322211016,387.713746966986,386.088266897652,412.222780965368,402.865132523099,423.735767754028,421.508009087794,225.594318799668,324.59504764185,274.247886485277,328.396587911457,410.693830788255,382.056009823913,348.211686526225,390.649545978385,353.516432191655,341.231203080575,362.325804…
Prupe.1G003300.1,3446.53526235877,3390.29067258005,4055.03939495537,5521.51378918666,7994.62098066994,6803.62431447146,5189.04177895144,4740.78647887158,4353.76501471034,4568.59090118519,4673.70904608559,4718.12982791426,3222.0960723075,4425.15099277711,4316.63002832029,5516.24424304852,5527.06220029923,5404.47743342749,5072.34102773968,3972.88663878017,4118.27430653703,3713.39838646508,4302.2834…
Prupe.1G003400.1,4.01226456619182,2.07061726745524,6.76968179458326,2.71772622929614,4.14605003535327,10.5599490468515,5.57861506427318,1.57266096495989,9.73754600705594,5.01491866211327,3.71047082096347,1.2544881222851,5.71124857720679,2.90682132216583,4.75574369627648,4.09216931976893,0,2.22773183570795,6.89528092131138,1.92438199989352,2.88192743634502,2.0072423710622,4.47315808160578,0,12.520…
Prupe.1G003500.1,0,1.38041151163683,0,0,0,0,0,0.786330482479944,6.49169733803729,0.835819777018878,0,0,0.951874762867798,0,1.58524789875883,0,0,0,1.72382023032784,0,0,2.0072423710622,0,2.10089283903301,0,0,0,0,0,0,0,0,0,0,0,0,1.37321393254388,0,0,0,0,0,0,0,0,0,0,0
Prupe.1G003600.1,235.118703578841,216.034401571163,200.081706373239,156.722212556078,121.271963534083,232.318879030733,211.057603265002,180.069680487907,113.604703415653,219.820601355965,177.360505242054,183.155265853625,316.022421272109,212.197956518105,274.247886485277,178.009365409949,239.955946078531,178.218546856636,181.001124184424,135.668930992493,195.971065671461,215.778554889187,196.8189…
Prupe.1G003700.1,6.41962330590691,6.90205755818414,6.76968179458326,13.5886311464807,4.14605003535327,0,12.0869993059252,22.8035839919184,2.1638991126791,20.895494425472,22.2628249257808,20.0718099565616,2.85562428860339,2.90682132216583,6.34099159503531,4.09216931976893,8.07544049302748,22.2773183570795,6.03337080614746,6.73533699962733,1.92128495756334,13.0470754119043,11.630211012175,5.2522320…
Prupe.1G003800.1,8.82698204562201,20.015966918734,11.2828029909721,9.96499617408586,13.4746626148981,22.6284622432532,26.963306143987,9.43596578975933,17.3111929014328,17.5522153173964,15.5839774480466,8.7814168559957,13.3262466801492,20.3477492551608,25.3639663801412,9.20738096948009,11.5363435614678,17.8218546856636,21.5477528790981,21.1682019988287,24.0160619695418,18.0651813395598,20.57652717…
Prupe.1G003900.1,342.647393952782,345.793083665025,312.157549416895,366.893040954979,356.560303040381,432.957910920911,575.527120797516,517.405457471803,350.551656254014,351.880126124948,458.614193471085,380.109901052385,435.006766630584,322.657166760407,320.220075549283,385.686958388222,355.319381693209,343.070702699024,468.01719253401,552.297633969441,516.82565358454,322.162400555484,440.158755…
Prupe.1G004000.1,27.2833990501044,33.8200820351023,36.1049695711107,7.24726994478972,11.4016375972215,15.0856414955021,29.7526136761236,14.9402791671189,31.3765371338469,11.7014768782643,24.4891074183589,6.2724406114255,23.7968690716949,30.0371536623802,14.2672310888294,39.8986508677471,20.7654184106421,27.8466479463494,30.1668540307373,32.7144939981899,31.7012017997952,34.1231203080575,15.208737…
Prupe.1G004100.1,0,0,0,0,0,0,0,0,0,3.34327910807551,3.71047082096347,0,2.85562428860339,0,0,0,0,4.4554636714159,0,0,0,0,0,0,0,0,0,0,0,0,0,0,0,0,0,0,0,0,0,0,0,0,0,0,0,0,0,0
Prupe.1G004200.1,4.81471747943019,4.14123453491048,1.50437373212961,0,0,0,1.85953835475773,3.14532192991978,0,0,0,0,0.951874762867798,5.81364264433165,0,1.02304232994223,2.30726871229356,0,0,0,0,0,0,0,1.87812760546776,5.69428562435074,2.50159017574079,0,0.750038501630295,0.929999705131778,2.90046986559933,0,0,0,0,2.0743130180463,0,0,5.46387694499938,0.955797882500725,0,1.06343585615054,4.77354486…
Prupe.1G004300.1,0,0,0,0,0,0,0,0,0,0,0,0,1.9037495257356,0,0,0,0,0,1.72382023032784,0,3.84256991512669,2.0072423710622,0,0,0,0,0,0,0,0,0,0,0,0,0,0,0,0,0,0,0,0,0,0,0,0,0,0
Prupe.1G004400.1,593.012702883151,582.533657910741,642.367583619345,858.801488457581,1121.50653456306,582.305761726382,684.310114550843,586.602539930038,731.397900085535,509.850063981516,489.782148367178,573.301071884291,412.161772321756,884.642622379133,627.758167908495,622.009736604878,648.342508154492,633.789707258912,672.289889827859,683.1556099622,599.440906759763,465.680230086431,500.993705…
Prupe.1G004500.1,556.099868874186,539.740901049999,494.938957870643,651.348386287976,747.325518872427,718.076535185902,559.721044782076,582.670887517638,694.611615169991,619.342454770989,623.359097921863,649.824847343682,510.20487289714,436.992138765596,485.085857020201,533.005053899903,626.423455387703,705.077126001566,505.941237601222,559.995161969015,574.46420231144,555.0025155987,532.30581171…
Prupe.1G004600.1,7.22207621914528,1.38041151163683,7.52186866064807,7.24726994478972,16.5842001414131,0,7.43815341903091,11.0086267547192,3.24584866901865,12.5372966552832,3.71047082096347,2.5089762445702,1.9037495257356,3.87576176288777,0,6.1382539796534,3.46090306844035,4.4554636714159,6.89528092131138,1.92438199989352,10.5670672665984,10.036211855311,2.68389484896347,5.25223209758252,2.5041701…
Prupe.1G004700.1,463.015330938536,530.078020468542,423.481205594486,856.989670971384,1155.71144735472,781.436229467011,640.610963214037,605.474471509557,632.940490458636,753.909438871028,692.373855191783,663.624216688818,415.01739661036,690.854534234744,653.122134288637,854.240345501764,801.775877522014,773.022946990659,769.685732841383,711.059148960656,737.773423704324,642.317558739906,730.01939…
Prupe.1G004800.1,1202.87691694431,1290.68476338043,1223.05584422138,2991.31066971196,3379.03077881291,3130.27061031669,1939.49850401231,1674.88392768228,1838.23229622089,2138.02698961429,1888.62964787041,2180.3003565315,944.259764764855,1423.37350742053,1258.68683161451,2587.27405242391,2183.82983618586,2411.51971215386,2143.57045641267,2134.13963788192,1787.75565301269,2714.79530686163,2983.5964…
Prupe.1G004900.1,138.824353990237,141.492179942775,152.693933811156,164.875391243966,140.965701202011,187.061954544226,118.080685527116,172.992706145588,127.670047648067,154.626658748492,137.287420375648,136.739205329076,153.251836821715,131.775899938184,137.916567192018,145.272010851797,117.670704326972,144.802569321017,104.291123934835,101.992245994357,138.332516944561,149.539556644134,124.3537…
Prupe.1G005000.1,2794.14104389598,2715.95964914546,2928.26346959029,2356.26864079976,2804.80284891649,2934.15727087517,3033.83682578723,2150.61386958265,2311.04425234128,2435.57883023301,2388.80111453628,2403.59924229825,2563.39873640298,3207.19285878963,3018.31199923681,2425.63336429303,2574.91188291962,2538.50042678921,2318.53820979095,2398.74216286727,2178.73714187683,2497.00950960138,2502.284…
Prupe.1G005100.1,4.01226456619182,5.52164604654731,6.76968179458326,0,4.14605003535327,7.54282074775107,4.64884588689432,1.57266096495989,6.49169733803729,5.01491866211327,0.742094164192694,0,3.80749905147119,0.968940440721942,0,5.11521164971116,1.15363435614678,6.68319550712385,1.72382023032784,1.92438199989352,3.84256991512669,4.01448474212441,3.57852646528462,7.35312493661553,3.75625521093551,…
Prupe.1G005200.1,0,0,0,0,0,0,0,0,0,0,0,0,0,0,0,0,0,0,0,0,0,0,0,0,0,0,0,0,0,0,0,0,0,0,0,0,0,0,0,0,0,0,0,0,0,0,0,0
Prupe.1G005300.1,20.0613228309591,31.749464767647,18.0524847855554,34.4245322377512,19.693737667928,9.05138489730128,10.2274609511675,25.9489059218382,28.1306884648283,17.5522153173964,17.068165776432,11.2903931005659,35.2193662261085,10.6583448479414,15.8524789875883,15.3456349491335,19.6117840544953,21.1634524392255,19.8239326487702,17.3194379990417,9.60642478781672,17.0615601540287,8.946316163…
Prupe.1G005400.1,54.5667981002088,42.1025511049232,43.6268382317588,38.9540759532447,107.797300919185,64.8682584306592,67.873149948657,65.2654300458353,57.3433264859961,35.1044306347929,48.9782148367178,63.9788942365401,50.4493624319933,63.9500690876482,57.0689243553178,48.0829895072849,70.3716957249537,99.1340666890038,58.6098878311467,32.7144939981899,41.3076265876119,57.2064075752728,61.729581…
Prupe.1G005500.1,0,0,0,0,0,0,0,0,0,0,0,0,0,0,0,0,0,0,0,0,0,0,0,0,0,0,0,0,0,0,0,0,0,0,0,0,0,0,0,0,0,0,0,0,0,0,0,0
Prupe.1G005600.1,0,1.38041151163683,0,0,0,0,0,3.14532192991978,0,0.835819777018878,0.742094164192694,0,0,0,0,0,0,0,0,0,0.960642478781672,3.01086355659331,0,4.20178567806602,0,1.6269387498145,0,0,0,0,0,0,0,0,0,0,0,0,0,0,0,0,0,0,0,0,0,0
Prupe.1G005700.1,480.66929502978,524.556374421994,406.933094541061,733.786081909959,566.972342334559,574.762940978631,548.563814653529,390.806249792532,463.074410113327,505.670965096421,570.670412264182,489.250367691189,361.712409889763,472.842935072308,426.431684766124,453.207752164409,564.127200155777,523.516981391368,363.726068599175,377.17887197913,414.036908354901,458.654881787714,523.359495…
Prupe.1G005800.1,37.7152869222031,49.0046086631074,51.9008937584717,48.9190721273306,46.6430628977243,24.1370263928034,39.9800746272911,34.5985412291175,42.1960326972424,50.1491866211327,58.6254389712228,41.3981080354083,59.9681100606713,46.5091411546532,47.5574369627648,35.8064815479782,29.9944932598163,42.3269048784511,58.6098878311467,30.7901119982963,36.5044141937035,58.2100287608039,30.41747…
Prupe.1G005900.1,10.4318878720987,8.97267482563938,6.01749492851846,6.341361201691,7.25558756186822,3.01712829910043,6.50838424165204,3.93165241239972,12.9833946760746,11.7014768782643,2.96837665677078,0,4.75937381433899,4.84470220360971,1.58524789875883,2.04608465988447,1.15363435614678,12.2525250963937,4.30955057581961,1.92438199989352,4.80321239390836,1.0036211855311,2.68389484896347,5.2522320…
Prupe.1G006000.1,24.0735873971509,23.4669956978261,32.3440352407867,9.05908743098714,5.18256254419159,6.03425659820086,5.57861506427318,16.5129401320788,27.0487389084887,3.34327910807551,15.5839774480466,12.544881222851,18.0856204944882,20.3477492551608,19.0229747851059,27.6221429084403,12.6899779176146,16.7079887678096,16.3762921881145,18.2816289989885,28.8192743634502,11.0398330408421,16.103369…
Prupe.1G006100.1,231.106439012649,223.626664885166,210.612322498146,343.339413634413,268.456739789124,223.267494133432,194.321758072182,225.676848471744,170.948029901649,304.238398834872,319.842584767051,314.87651869356,245.583688819892,182.160802855725,201.326483142371,305.889656652728,326.478522789539,302.971529656281,216.339438906145,255.942805985838,187.325283362426,261.945129423618,399.00570…
Prupe.1G006200.1,0,0,0,0.905908743098714,4.14605003535327,0,1.85953835475773,0,2.1638991126791,0,1.48418832838539,2.5089762445702,5.71124857720679,0.968940440721942,0,0,0,2.22773183570795,0,0,2.88192743634502,1.0036211855311,0,2.10089283903301,0,0,0,0,0,0,0,0,0,0,0,0,2.74642786508777,1.70221137842929,0,0,0,0,0,0,0,0,4.04459888770767,0
Prupe.1G006300.1,129.997371944615,135.970533896227,163.976736802128,172.122661188756,199.010401696957,196.113339441528,121.799762236631,172.992706145588,207.734314817193,122.865507221775,187.007729376559,203.227075810186,171.337457316204,113.366031564467,125.234584001947,165.732857450642,160.355175504403,178.218546856636,146.524719577867,127.009211992972,147.938941732378,208.753206590469,196.8189…
Prupe.1G006400.1,268.019273021614,220.865841861892,276.052579845784,245.501269379752,216.631114347208,197.621903591078,206.408757378108,170.633714698148,258.585943965152,260.77577042989,247.85945084036,287.277780003288,260.813685025777,350.756439541343,201.326483142371,343.74222286059,327.632157145686,285.149674970618,270.639776161472,239.585558986743,219.987127641003,303.093598030393,288.9660120…
Prupe.1G006500.1,1421.14410934514,1581.26138657999,1553.26587842383,1810.00566871123,2435.80439577005,1778.5971323197,1602.92206180116,1519.19049215125,1710.56224857283,1476.05772621534,1510.90371829632,1487.82291303013,1101.31910063804,1909.78160866295,1685.11851638063,1521.2639446241,1642.77532315302,1559.41228499557,1561.78112867703,1424.04267992121,1524.53961382651,1388.00809958951,1300.79437…
Prupe.1G006600.1,0.802452913238364,0,1.50437373212961,1.81181748619743,0,1.50856414955021,0.929769177378863,0,6.49169733803729,0,0,5.0179524891404,1.9037495257356,1.93788088144388,0,0,0,0,0,0,1.92128495756334,0,0,0,1.25208507031184,0,1.66772678382719,0,0,0,0,0,0,0,0,0,0,0,0,0,0,0,0,0,0,0,0,0
Prupe.1G006700.1,3005.18616007767,2539.95718141176,2671.76774826219,1242.00088678834,1119.43350954538,1781.6142606188,2102.20811005361,2102.64771015137,1749.51243260105,1440.95329558055,1638.54391453747,1619.54416587006,3007.92425066224,2142.32731443621,2628.34101614214,1353.48500251357,1646.23622622146,1296.53992838203,2404.72922130734,2296.74991687292,2230.61183573104,2214.99195646714,1891.2512…
Prupe.1G006800.1,0,0,0,0,0,0,0,0,0,0,1.48418832838539,0,1.9037495257356,0,0,0,0,0,0,0,0,0,0,1.0504464195165,0,0,0,0,0,0,0,0,0,0,0,0,0,0,0,0.955797882500725,0,0,2.38677243047551,0.982851183498637,7.69832366065638,22.5579380756406,24.267593326246,17.1120900781174
Prupe.1G006900.1,32.0981165295346,23.4669956978261,33.8484089729163,5.43545245859229,16.5842001414131,6.03425659820086,12.0869993059252,18.8719315795187,7.57364689437684,11.7014768782643,14.8418832838539,8.7814168559957,25.7006185974305,35.8507963067118,17.4377268863471,12.2765079593068,12.6899779176146,5.56932958926988,10.3429213819671,18.2816289989885,12.4883522241617,12.0434542263732,23.260422…
Prupe.1G007000.1,441.3491022811,372.020902386125,396.402478416153,240.065816921159,291.260014983567,279.08436766679,394.222131208638,366.430004835654,405.731083627331,446.327760928081,374.015458753118,416.490056598653,368.375533229838,388.545116729499,323.390571346801,254.737540155616,297.63766388587,320.793384341945,338.730675259422,283.846344984294,263.216039186178,407.470201325628,406.16275380…
Prupe.1G007100.1,44.13491022811,51.0752259305626,43.6268382317588,31.706806008455,37.3144503181794,60.3425659820086,47.418228046322,48.7524899137565,27.0487389084887,21.7313142024908,42.2993673589836,47.6705486468338,35.2193662261085,27.1303323402144,41.2164453677295,47.0599471773427,50.7599116704584,20.0495865213716,37.9240450672126,28.8657299984028,33.6224867573585,25.0905296382776,40.258422734…
Prupe.1G007200.1,44.9373631413484,57.2870777329283,66.9446310797678,24.4595360636653,7.25558756186822,6.03425659820086,21.3846910797139,28.307897369278,57.3433264859961,24.2387735335475,21.5207307615881,27.5987386902722,36.1712409889763,62.0121882062043,71.3361554441472,8.18433863953786,27.6872245475228,20.0495865213716,14.6524719577867,23.0925839987223,32.6618442785769,47.1701957199618,23.260422…
Prupe.1G007300.1,0.802452913238364,0,0,0,0,0,0,0,0,1.67163955403776,0.742094164192694,0,0,0,0,1.02304232994223,0,0,1.72382023032784,0,2.88192743634502,0,0,0,0.626042535155919,0.813469374907249,0,4.33236842781152,3.75019250815148,9.29999705131778,0.966823288533111,2.99643980755614,3.43457924193745,18.1977845158397,22.5137597255821,7.26009556316207,0,0,1.82129231499979,1.91159576500145,6.2188263274…
Prupe.1G007400.1,0,0,1.50437373212961,0,0,0,1.85953835475773,0,1.08194955633955,0,0.742094164192694,0,3.80749905147119,0,0,0,0,0,0,0,0.960642478781672,4.01448474212441,0,0,0,0,0,0,0,0,0,0,0,0,0,0,0,0,0,0,0,0,0,0,0,0,0,0
Prupe.1G007500.1,0,4.14123453491048,6.76968179458326,0,2.07302501767663,6.03425659820086,12.0869993059252,1.57266096495989,6.49169733803729,2.50745933105663,0.742094164192694,0,4.75937381433899,1.93788088144388,3.17049579751765,1.02304232994223,1.15363435614678,0,0,2.88657299984028,3.84256991512669,1.0036211855311,7.15705293056924,6.30267851709902,4.38229774609143,0,0,1.73294737112461,3.000154006…
Prupe.1G007600.1,0,0,0,0,0,0,0,0,0,0,0,0,0,0,0,0,0,0,0,0,0,0,0,0,0,0,0,0,0,0,0,0,0,0,0,0,0,0,0,0,0,0,0,0,0,0,0,0
Prupe.1G007700.1,1.60490582647673,0,0.752186866064807,5.43545245859229,1.03651250883832,0,0.929769177378863,1.57266096495989,0,1.67163955403776,0,0,0.951874762867798,0,3.17049579751765,2.04608465988447,2.30726871229356,0,0,0,0,0,0,0,0,0,0,0,0,0,0,0,0,0,0,0,0,0,0,0,0,0,0,0,0,0,0,0
Prupe.1G007800.1,0,0,0,0,0,0,0,0,0,0,0,0,0,0,0,0,0,0,0,0,0,0,0,1.0504464195165,0,0,0,0,0,0,0,0,0,0,0,0,0,0,0,0,0,0,0,0,0,0,0,0
Prupe.1G007900.1,0,0,0,0,0,0,0,0,0,3.34327910807551,0,0,0,0,0,0,0,0,0,0,0,0,0,0,0,0,0,0,0,0,0,0,0,0,0,0,0,0,0,0,0,0,0,0,0,0,0,0
Prupe.1G008000.1,215.057380747882,219.485430350256,203.842640703563,352.3985010654,326.50144028407,220.250365834331,257.546062133945,247.694101981182,327.830715570883,264.954869314984,241.922697526818,229.571326378173,213.219946882387,284.868489572251,310.70858815673,247.57624384602,248.031386571558,246.164367845728,225.820450172948,280.959771984454,255.530899355925,251.908917568307,344.433172283…
Prupe.1G008100.1,0.802452913238364,0,0.752186866064807,0,0,3.01712829910043,0,0,0,3.34327910807551,0,0,0,0,0,1.02304232994223,0,0,0,0,1.92128495756334,0,0,1.0504464195165,0,0,0,0,0,0,3.86729315413244,0,0,0,0.978859118503569,0,0,2.55331706764393,0,0,0,0,0,0,0,0,0,0
Prupe.1G008200.1,40.9250985751566,37.9613165700127,27.8309140443979,25.365444806764,40.4239878446944,46.7654886360566,39.9800746272911,32.2395497816777,44.3599318099215,40.1193492969062,39.3309907022128,33.8711793016977,37.1231157518441,19.3788088144388,31.7049579751765,26.5991005784981,43.8381055335777,47.8962344677209,18.9620225336063,33.6766849981366,31.7012017997952,46.1665745344307,42.047685…
Prupe.1G008300.1,0.802452913238364,0.690205755818414,2.25656059819442,2.71772622929614,2.07302501767663,0,0.929769177378863,0.786330482479944,1.08194955633955,3.34327910807551,0,0,0,0.968940440721942,0,0,0,1.11386591785398,2.58573034549177,5.77314599968056,0.960642478781672,0,4.47315808160578,0,0,0,1.66772678382719,5.19884211337382,2.25011550489089,2.78999911539533,0.966823288533111,0.99881326918…
Prupe.1G008400.1,36.9128340089648,31.0592590118286,33.8484089729163,42.5777109256396,36.2779378093411,22.6284622432532,24.1739986118504,13.367618202159,30.2945875775074,37.6118899658495,34.8784257170566,38.8891317908381,33.3156167003729,25.1924514587705,34.8754537726942,32.7373545581515,13.8436122737614,15.5941228499557,26.7192135700816,25.0169659986158,12.4883522241617,25.0905296382776,26.838948…
Prupe.1G008500.1,1470.09373705268,1098.1173575071,1554.77025215596,1031.83005838944,718.303168624954,1763.5114908242,1177.08777856164,1816.42341452867,1446.56655682598,1393.31156829047,2280.45536656415,1899.29501713964,2271.17318420257,654.034797487311,1399.77389460404,1073.1714041094,1212.46970831027,1073.76674481123,1580.74315121063,1829.12509089879,1553.35888818996,1637.90977478676,1616.599330…
Prupe.1G008600.1,0,0,0,0,0,0,0,0,0,0,0,0,0.951874762867798,0,0,0,0,0,0,0,0,0,0,0,0.626042535155919,0,0,0,0,0,0,0,0,0,0,0,0,0,0,0,0,0,0,0,0,0,0,0
Prupe.1G008700.1,203.020587049306,300.929709536828,191.807650846526,334.280326203426,342.049127916645,203.656160189279,258.475831311324,268.925025008141,297.536127993376,223.999700241059,201.10751849622,227.062350133603,170.385582553336,364.32160571145,244.128176408859,260.875794135269,228.419602517063,216.089988063671,249.092023282374,296.354827983602,299.720453379882,152.550420200728,230.814957…
Prupe.1G008800.1,6.41962330590691,4.83144029072889,4.51312119638884,0.905908743098714,12.4381501060598,0,1.85953835475773,5.50431337735961,1.08194955633955,5.01491866211327,8.16303580611963,2.5089762445702,3.80749905147119,2.90682132216583,1.58524789875883,2.04608465988447,3.46090306844035,0,0,6.73533699962733,1.92128495756334,6.02172711318661,0.894631616321155,12.605357034198,4.38229774609143,1.…
Prupe.1G008900.1,2.40735873971509,1.38041151163683,0,0,0,0,0,1.57266096495989,0,1.67163955403776,0,0,3.80749905147119,3.87576176288777,0,2.04608465988447,0,0,0,0.962190999946761,0,4.01448474212441,0,3.15133925854951,0,0,0,2.59942105668691,0,0,1.93364657706622,1.99762653837076,0,0,0,0,0,0,0,1.91159576500145,2.07294210913621,0,0,2.94855355049591,0,0,0,0
Prupe.1G009000.1,521.594393604937,468.649708200703,476.134286219023,413.094386853014,364.852403111088,588.340018324583,514.162355090511,607.833462956997,490.123149021816,597.611140568498,752.483482491392,713.803741580222,495.926751454123,230.607824891822,391.55623099343,558.581112148459,484.526429581649,510.150590377121,399.064383320896,422.401848976628,434.210400409316,706.549314613896,694.23413…
Prupe.1G009100.1,0,0,0,0,0,0,0,0,0,1.67163955403776,0,5.0179524891404,0,0,0,0,1.15363435614678,0,0,0,0,0,0,0,0,0,0,0,0,0,0,0,0,0,0,0,0,0,0,0,0,0,0,0,2.56610788688546,0,0,0
Prupe.1G009200.1,1.60490582647673,0,0,0.905908743098714,0,1.50856414955021,1.85953835475773,0,0,12.5372966552832,0,5.0179524891404,0,0,0,0,0,0,0,1.92438199989352,1.92128495756334,0,2.68389484896347,2.10089283903301,1.25208507031184,0,0.833863391913595,0,3.00015400652118,0,0.966823288533111,0,0.858644810484362,0,0.978859118503569,0,0,0.851105689214643,1.82129231499979,0,10.3647105456811,3.19030756…
Prupe.1G009300.1,0,0,0,0,0,0,0,0,0,1.67163955403776,0,0,0,0,0,0,0,0,1.72382023032784,0,0.960642478781672,0,0,2.10089283903301,0,0,0,0,0,0,0,0,0,0,0,0,0,0,0,0,0,0,0,0,0,0,0,0
Prupe.1G009400.1,79.4428384105981,75.9226331400255,64.6880704815734,64.3195207600087,44.5700378800476,40.7312320378558,79.0303800772034,56.615794738556,77.9003680564475,54.3282855062271,53.430779821874,57.7064536251146,79.0056053180272,46.5091411546532,72.921403342906,72.6360054258985,61.1426208757795,62.3764913998226,83.6052811709005,80.8240439955279,89.3397505266955,60.2172711318661,76.93831900…
Prupe.1G009500.1,342.647393952782,223.626664885166,258.000095060229,129.544950263116,108.833813428023,111.633747066716,245.45906282802,209.950238822145,189.341172359421,171.34305428887,209.27055430234,164.337944019348,346.482413683878,229.6388844511,209.252722636165,165.732857450642,113.056166902385,157.05509441741,236.163371554915,215.530783988074,252.64897191958,209.756827776,201.29211367226,21…
Prupe.1G009600.1,12.0367936985755,1.38041151163683,3.00874746425923,0.905908743098714,8.29210007070654,3.01712829910043,4.64884588689432,8.64963530727938,4.3277982253582,14.2089362093209,11.8735066270831,3.7634643668553,13.3262466801492,2.90682132216583,9.51148739255296,14.3225926191913,6.92180613688069,6.68319550712385,4.30955057581961,12.5084829993079,9.60642478781672,2.0072423710622,0,4.201785…
Prupe.1G009700.1,0,0,0,0,0,0,0,0,0,0,0,0,0,0,0,0,0,0,0,0,0,0,0,0,0,0,0,0,0,0,0,0,0,0,0,0,0,0,0,0,0,0,0,0,0,0,0,0
Prupe.1G009800.1,4.81471747943019,9.66288058145779,14.2915504552313,8.15317868788843,3.10953752651495,16.5942056450524,4.64884588689432,11.0086267547192,3.24584866901865,10.8656571012454,18.5523541048174,3.7634643668553,19.037495257356,9.68940440721942,6.34099159503531,16.3686772790757,20.7654184106421,11.1386591785398,27.5811236852455,18.2816289989885,10.5670672665984,14.0506965974354,15.2087374…
Prupe.1G009900.1,0,1.38041151163683,0,0.905908743098714,0,0,0,0,1.08194955633955,4.17909888509439,0,2.5089762445702,0.951874762867798,4.84470220360971,0,1.02304232994223,2.30726871229356,0,2.58573034549177,0,0,0,10.7355793958539,2.10089283903301,0.626042535155919,0,0,0,0,1.85999941026356,0,2.99643980755614,0,0,0,0,0.686606966271942,0,0.910646157499897,1.91159576500145,0,0,0,0,2.56610788688546,0,0…
Prupe.1G010000.1,0,2.07061726745524,2.25656059819442,0.905908743098714,0,0,0,0,0,0,1.48418832838539,0,3.80749905147119,0,0,0,0,0,0,0,3.84256991512669,1.0036211855311,0,0,1.25208507031184,0,0.833863391913595,0.866473685562304,0.750038501630295,0,0,0,0,0,0,1.03715650902315,4.11964179763165,0,0,0,0,0,0,1.96570236699727,0,0,0,0
Prupe.1G010100.1,0,0,0,0,0,0,0,0,0,0,0,0,0,0,0,0,0,0,0,0,0,0,0,0,0,0,0,0,0,0,0,0,0,0,0,0,0,0,0,0,0,0,0,0,0,0,0,0
Prupe.1G010200.1,43.3324573148717,49.0046086631074,37.6093433032404,36.2363497239486,37.3144503181794,31.6798471405545,32.5419212082602,54.2568032911161,57.3433264859961,36.7760701888306,34.8784257170566,48.9250367691189,48.5456129062577,58.1364264433165,61.8246680515943,36.8295238779204,26.533590191376,52.3516981391368,31.0287641459012,25.9791569985625,33.6224867573585,46.1665745344307,35.785264…
Prupe.1G010300.1,125.182654465185,134.590122384591,137.65019648986,146.757216381992,86.0305382335803,113.142311216266,106.923455398569,147.04380022375,144.9812405495,231.522078234229,212.981025123303,145.520622185072,204.653074016577,129.83801905674,109.382105014359,116.626825613415,141.897025806054,217.203853981525,129.286517274588,158.761514991216,170.033718744356,210.760448961531,179.820954880…
Prupe.1G010400.1,22784.0455655769,19912.4360553612,22758.1658196568,10038.3747822769,10644.9834657695,12868.0521956633,17880.3910501729,13004.3335192533,12526.8119632993,12917.5946538268,11397.8242678356,12627.6774389218,21603.7496180475,24940.5269441828,22575.5153262245,10599.7415805315,11729.0004989443,10753.2615709623,18622.4299482317,16667.0725010778,14905.3287007764,17210.0960894873,14780.20…
Prupe.1G010500.1,1171.58125332801,1152.64361221675,1234.33864721235,976.569625060414,811.589294420402,680.362431447146,698.256652211526,1154.33314828056,1028.93402807891,714.625909351141,954.333095151804,938.357115469255,1109.88597350385,959.251036314722,1130.28175181504,806.15735599448,822.541295932656,784.161606169198,941.205845759003,1049.75038094192,1110.50270547161,803.900569610413,862.42487…
Prupe.1G010600.1,158.083223907958,171.171027442967,196.320772042915,230.100820747073,200.046914205795,313.781343106444,265.913984730355,209.950238822145,203.406516591835,290.029462625551,244.148980019396,264.696993802156,246.53556358276,185.067624177891,152.183798280847,220.977143267522,253.799558352292,267.327820284954,220.648989481964,194.362581989246,218.06584268344,257.930644681493,341.749277…
Prupe.1G010700.1,12.8392466118138,16.5649381396419,6.76968179458326,38.9540759532447,19.693737667928,22.6284622432532,29.7526136761236,11.7949572371992,16.2292433450932,30.9253317496985,20.0365424332027,10.0359049782808,6.66312334007458,7.75152352577553,6.34099159503531,12.2765079593068,16.150880986055,13.3663910142477,10.3429213819671,7.69752799957409,19.2128495756334,15.0543177829665,12.5248426…
Prupe.1G010800.1,8.02452913238364,1.38041151163683,3.00874746425923,3.62363497239486,5.18256254419159,13.5770773459519,0.929769177378863,7.86330482479944,6.49169733803729,4.17909888509439,4.45256498515616,5.0179524891404,5.71124857720679,4.84470220360971,6.34099159503531,6.1382539796534,2.30726871229356,10.0247932606858,3.44764046065569,2.88657299984028,7.68513983025338,1.0036211855311,3.57852646…
Prupe.1G010900.1,21.6662286574358,19.3257611629156,24.0699797140738,9.96499617408586,15.5476876325748,13.5770773459519,21.3846910797139,29.0942278517579,15.1472937887537,25.0745933105663,10.3893182986977,23.8352743234169,33.3156167003729,17.440927932995,3.17049579751765,26.5991005784981,17.3045153422017,16.7079887678096,5.17146069098354,19.2438199989352,25.9373469271051,14.0506965974354,16.103369…
Prupe.1G011000.1,0,0,0,0,0,0,0,0,1.08194955633955,0.835819777018878,0,0,0.951874762867798,0,0,0,0,0,2.58573034549177,0.962190999946761,0,0,0,0,0,0,0,0,0,0,0,0,0,0,0,0,0,0,0,0,0,0,0,0,0,0,0,0
Prupe.1G011100.1,0,0,0,0,0,0,1.85953835475773,0,0,0,0,0,1.9037495257356,0,0,0,0,0,0,0,0,0,0,0,0,0,0,0,0,0,0,0,0,0,0,0,0,0,0,0,0,0,0,0,0,0,0,0
Prupe.1G011200.1,3051.7284290455,3295.73248403292,2818.44418714483,4308.50198217749,6100.91262702234,2354.86863744788,2951.08736900051,3022.6543746529,4001.04945934365,2797.48879368219,2691.5755335269,2916.68488431286,1641.03209118408,3788.55712322279,2740.89361695401,1837.38402457625,1864.2731195332,2275.62807017567,2292.68090633603,1988.84879688995,2804.1153955637,2157.78554889187,2069.28292855…
Prupe.1G011300.1,237.526062318556,287.815800176278,320.431604943608,436.64801417358,460.211553924213,280.59293181634,341.225288098043,280.71998224534,278.061035979264,502.327685988346,483.103300889444,405.199663498087,314.118671746373,250.955574146983,299.611852865418,367.272196449262,393.389315446053,474.506881005793,306.840000998356,349.275332980674,297.799168422318,465.680230086431,447.3158081…
Prupe.1G011400.1,1317.62768353739,1333.47752024117,1350.17542458633,1721.22661188756,2929.18434997708,1849.49964734856,1864.18720064462,1726.78173952596,1754.92218038275,1593.908314775,1510.16162413213,1584.41849844608,1344.9990399322,2213.05996660891,1410.87062989536,884.931615400031,1477.80561022403,1292.08446471061,1841.04000599014,1503.90453291679,1498.60226689941,1290.656844593,1229.22384082…
Prupe.1G011500.1,1101.76784987627,1009.08081500652,1273.45236424772,1569.03394304697,1993.21355449608,1801.22559456296,1525.75122007871,1819.56873645859,1568.82685669235,1421.72944070911,1545.78214401338,1545.52936665524,1233.62969267667,1355.54767657,1200.03265936043,1411.79841532028,1463.96199795027,1332.18363775335,1688.48191560612,1501.01795991695,1416.94765620297,1010.64653382982,1005.565936…
Prupe.1G011600.1,425.300044016333,337.510614595204,407.685281407125,324.31533002934,455.028991380021,392.226678883056,322.629904550466,287.796956587659,345.141908472316,482.268011339893,293.127194856114,362.547067340394,447.381138547865,467.998232868698,534.228541881725,340.673095870764,335.707597638714,428.83837837378,318.044832495487,248.245277986264,216.144557725876,303.093598030393,339.960014…
Prupe.1G011700.1,17.653964091244,22.0865841861892,10.5306161249073,0,2.07302501767663,15.0856414955021,7.43815341903091,6.29064385983955,0,10.0298373242265,5.93675331354155,7.5269287337106,9.51874762867798,8.72046396649748,0,14.3225926191913,4.61453742458713,14.4802569321017,32.7525843762291,22.1303929987755,12.4883522241617,20.072423710622,18.7872639427443,9.45401777564854,21.9114887304572,47.99…
Prupe.1G011800.1,874.673675429817,813.062380354091,995.14322380374,775.4578840925,942.18987053403,1062.02916128335,770.778648047078,924.724647396414,916.411274219598,543.282855062271,989.953615033054,912.012864901268,780.537305551594,998.0086539436,928.955268672673,991.328017714024,822.541295932656,734.03763986577,1045.49696969384,979.510437945802,830.955744146146,693.502239201992,758.64761064034…
Prupe.1G011900.1,0,0,0,3.62363497239486,0,0,0,0,2.1638991126791,1.67163955403776,0,7.5269287337106,3.80749905147119,0,0,13.299550289249,14.9972466299082,3.34159775356193,6.03337080614746,10.5841009994144,17.2915646180701,57.2064075752728,56.3617918282328,38.8665175221106,0,0,0,0,0,0.929999705131778,0,0,0,1.91555626482523,0,0,0,0.851105689214643,7.28516925999918,10.513776707508,27.9847184733389,9.…
Prupe.1G012000.1,0,0,0,0,0,0,0,0,0,1.67163955403776,0,0,1.9037495257356,0,0,0,2.30726871229356,0,0,0,0,0,0,0,0,0,0,0,0,0,0,0,0,0,0,0,0,0,0,0,0,0,0,0,0,0,0,0
Prupe.1G012100.1,12.8392466118138,4.83144029072889,3.00874746425923,15.4004486326781,15.5476876325748,7.54282074775107,5.57861506427318,8.64963530727938,2.1638991126791,10.0298373242265,8.90512997031233,12.544881222851,15.2299962058848,6.78258308505359,6.34099159503531,16.3686772790757,4.61453742458713,7.79706142497783,6.03337080614746,8.65971899952085,7.68513983025338,7.02534829871772,5.36778969…
Prupe.1G012200.1,224.686815706742,822.035055179731,658.163507806706,2570.06310417105,536.913479578248,1392.40471003485,618.296502956944,499.319856374764,1532.0405717768,251.581752882682,686.437101878242,472.942022101483,494.023001928387,1066.80342523486,653.122134288637,933.014604907316,1951.94933060036,861.018354501123,813.643148714743,1096.89773993931,811.742894570513,611.205301988441,360.53654…
Prupe.1G012300.1,2.40735873971509,6.90205755818414,9.77842925884249,6.341361201691,14.5111751237364,16.5942056450524,8.36792259640977,11.0086267547192,7.57364689437684,9.19401754720766,10.3893182986977,2.5089762445702,17.1337457316204,1.93788088144388,0,6.1382539796534,6.92180613688069,4.4554636714159,7.7571910364753,1.92438199989352,7.68513983025338,11.0398330408421,10.7355793958539,0,1.25208507…
Prupe.1G012400.1,0,0,0,0,0,0,0,0,0,0.835819777018878,0,0,0,0,0,0,0,0,0,0,0,0,0,0,0,0.813469374907249,0,3.46589474224921,0,0.929999705131778,0,0,0.858644810484362,1.91555626482523,0,0,0,0.851105689214643,0,0,0,0,0,0,0,0,0,0
Prupe.1G012500.1,16.8515111780056,17.2551438954603,11.2828029909721,21.7418098343691,21.7667626856047,10.5599490468515,23.2442294344716,14.9402791671189,22.7209406831305,16.7163955403776,13.3576949554685,15.0538574674212,15.2299962058848,19.3788088144388,34.8754537726942,3.0691269898267,19.6117840544953,12.2525250963937,13.7905618426228,11.5462919993611,12.4883522241617,3.01086355659331,8.0516845…
Prupe.1G012600.1,0,0,0,0,0,0,0,0,0,0,0,0,0,0,0,0,0,0,0,0,0,0,0,0,0,0,0,0,0,0,0,0,0,0,0,0,0,0,0,0,0,0,0,0,0,0,0,0
Prupe.1G012700.1,3.20981165295346,8.97267482563938,10.5306161249073,9.96499617408586,12.4381501060598,7.54282074775107,22.3144602570927,7.86330482479944,1.08194955633955,8.35819777018878,15.5839774480466,0,8.56687286581018,9.68940440721942,17.4377268863471,15.3456349491335,11.5363435614678,11.1386591785398,6.03337080614746,2.88657299984028,5.76385487269003,7.02534829871772,2.68389484896347,13.655…
Prupe.1G012800.1,12.8392466118138,8.28246906982096,11.2828029909721,20.8359010912704,10.3651250883832,28.6627188414541,11.1572301285464,19.6582620619986,6.49169733803729,5.85073843913215,0,2.5089762445702,16.1818709687526,14.5341066108291,9.51148739255296,4.09216931976893,6.92180613688069,6.68319550712385,7.7571910364753,6.73533699962733,7.68513983025338,7.02534829871772,2.68389484896347,8.403571…
Prupe.1G012900.1,0,0.690205755818414,0,1.81181748619743,1.03651250883832,0,0,0,0,0,0,0,0,0,3.17049579751765,0,0,0,0,0,0,1.0036211855311,0,1.0504464195165,0,0,0,0,0,0,0,0,0,0,0,0,0,0,1.82129231499979,0,2.07294210913621,0,0,0,0,0,0,0
Prupe.1G013000.1,274.438896327521,282.98435988555,285.831009104627,357.833953523992,264.310689753771,267.015854470388,277.071214858901,256.343737288462,280.224935091943,153.790838971474,253.054109989709,244.625183845595,235.113066428346,222.856301366047,233.031441117548,368.295238779204,341.475769419448,275.124881709932,239.61101201557,209.757637988394,166.191148829229,261.945129423618,222.763272…
Prupe.1G013100.1,420.485326536903,430.68839163069,436.268382317588,559.851603235006,352.414253005028,273.050111068589,308.683366889783,276.00199935046,309.437573113111,208.119124477701,189.97610603333,248.38864821245,386.461153724326,392.420878492386,466.062882235095,405.124762657124,432.612883555043,292.946736395595,259.434944664341,242.472131986584,276.665033889122,336.213097152919,273.75727459…
Prupe.1G013200.1,909.981603612305,1091.90550570473,725.860325752539,1290.91995891567,1493.61452523602,787.470486065212,1068.30478480831,921.579325466494,1156.60407572698,1081.55079146243,928.35979940506,1042.47962961892,912.847897590218,1399.14999640248,1123.94076022001,948.36023985645,1109.7962506132,1059.28648787913,855.876744357775,952.569089947293,950.075411515074,744.686919664078,1077.136466…
Prupe.1G013300.1,551.285151394756,573.560983085102,596.484184789392,649.536568801778,618.797967776475,734.670740830954,684.310114550843,496.960864927325,584.252760423356,516.536622197667,554.344340651942,510.576665770036,543.520489597513,585.240026196053,623.002424212219,601.548890006033,614.887111826235,587.007338709045,559.379664741386,549.4110609696,509.140513754286,533.926470702546,517.097074…
Prupe.1G013400.1,16.8515111780056,31.749464767647,19.556858517685,7.24726994478972,8.29210007070654,0,31.6121520308814,8.64963530727938,7.57364689437684,12.5372966552832,31.1679548960931,17.5628337119914,28.5562428860339,23.2545705773266,31.7049579751765,12.2765079593068,12.6899779176146,10.0247932606858,20.6858427639341,13.4706739992547,21.1341345331968,5.01810592765551,12.5248426284962,14.70624…
Prupe.1G013500.1,3837.32983110586,4088.77889746828,4587.58769612926,2982.25158228097,2953.02413768037,4822.87958611203,4291.81452278083,3432.33255602496,3096.53963024379,2640.35467560264,3026.26000157781,3119.91196012304,5429.49364739792,3975.56262828213,4104.2068098866,2725.38476696611,3238.25163770402,2691.1000575352,3988.92001297863,3564.91765480275,3349.76032351169,3213.59503607059,2971.96622…
Prupe.1G013600.1,162.09548847415,149.084443256777,166.233297400322,202.017649711013,215.59460183837,185.553390394676,207.338526555487,183.215002417827,192.58702102844,234.029537565286,244.891074183589,206.990540177042,151.34808729598,160.844113159842,136.331319293259,168.801984440468,184.581496983485,203.837462967277,211.167978215161,171.269997990523,195.010423192679,167.604737983694,190.55653427…
Prupe.1G013700.1,3839.73718984557,3861.70120380402,4598.11831225417,8000.08011030475,12411.20078083,11009.5011634175,6914.69337216661,6029.58213965621,6475.4680946922,7600.10923243266,6560.85450562761,6880.86735073377,3632.35409510352,6475.42896534474,4895.24551136726,6534.17136134104,5854.69435744492,5875.64271667972,6803.918449104,5273.7688707082,5519.85168307949,5030.14938188189,5371.368224392…
Prupe.1G013800.1,40.1226456619182,24.1572014536445,24.0699797140738,8.15317868788843,16.5842001414131,3.01712829910043,13.9465376606829,9.43596578975933,30.2945875775074,15.0447559863398,8.90512997031233,16.3083455897063,17.1337457316204,22.2856301366047,49.1426848615236,10.2304232994223,14.9972466299082,14.4802569321017,24.1334832245898,8.65971899952085,24.0160619695418,9.03259066977992,16.99800…
Prupe.1G013900.1,483.879106682734,398.248721107225,493.434584138513,395.882120734138,298.515602545435,482.740527856068,525.319585219058,393.951571722452,429.533973866801,397.850213860986,333.942373886712,390.145806030666,729.136068356733,429.24061523982,435.943172158677,387.733043048106,324.171254077246,282.92194313491,494.736406104091,378.141062979077,361.201572021909,338.220339523981,387.375489…
Prupe.1G014000.1,1408.30486273333,1561.24541966125,1581.09679246822,2498.49631346625,2778.89003619553,2790.8436766679,2367.19232560659,2226.8879263832,2150.91571800302,3304.83139833264,2614.39774045086,2512.73970893706,1681.9627059874,1687.89424773762,2002.1680961324,2471.67026914043,2488.38930620861,2496.17352191076,2391.80056957988,2038.88272888719,1978.92350629024,2150.76020059315,2381.5093626…
Prupe.1G014100.1,966.153307538991,1137.45908558875,943.242330045268,1416.84127420639,1687.44236438878,698.465201241749,789.374031594655,1213.30793446655,1630.4979814037,769.790014634387,756.193953312355,841.761530053302,854.783537055282,1606.50325071698,1350.63120974252,1068.05619245969,897.527529082197,1048.14782870059,1215.29326238113,1299.92004092807,1162.37739932582,768.773828116824,883.89603…
Prupe.1G014200.1,3.20981165295346,0,0.752186866064807,0,2.07302501767663,0,0,0,4.3277982253582,4.17909888509439,0,0,0,0,0,0,0,0,1.72382023032784,0,0,0,0.894631616321155,0,0,0,0,0,1.50007700326059,0,0,0,0,0,0,0,0,0,0.910646157499897,0,0,0,0,0,0,0,0,0
Prupe.1G014300.1,268.821725934852,221.556047617711,286.583195970691,135.886311464807,101.578225866155,137.279337609069,157.130990977028,213.881891234545,156.882685669235,127.044606106869,200.365424332027,181.90077773134,323.637419375051,192.819147703666,231.446193218789,129.926375902664,159.201541148256,168.19375359595,213.753708560653,225.152693987542,177.718858574609,190.688025250909,221.868640…
Prupe.1G014400.1,86.6649146297433,81.4442791865728,138.402383355924,126.82722403382,121.271963534083,176.502005497375,139.465376606829,124.240216231831,122.260299866369,123.701326998794,149.160927002731,71.5058229702507,102.802474389722,91.0804014278625,109.382105014359,113.557698623588,116.517069970825,89.109273428318,99.1196632438511,115.462919993611,119.119667368927,103.372982109704,111.828952…
Prupe.1G014500.1,0,0,0,0,0,0,0,0,2.1638991126791,0,1.48418832838539,1.2544881222851,1.9037495257356,0,0,0,3.46090306844035,0,1.72382023032784,0,0,1.0036211855311,0,0,0,0,0,0,0,0,0,0,0,0,0,0,0,0,0,0,0,0,0,0,0,0,0,0
Prupe.1G014600.1,0,0,0,0,0,0,0,0,0,0,0,0,0,0,0,0,0,0,0,0,0,0,0,0,0,0,0,0,0,0,0,0,0,0,0,0,0,0,0,0,0,2.12687171230108,0,0,0,0,0,0
Prupe.1G014700.1,8.82698204562201,0,0.752186866064807,0,3.10953752651495,3.01712829910043,0,0,0,7.5223779931699,6.67884747773425,0,0.951874762867798,0.968940440721942,0,2.04608465988447,4.61453742458713,2.22773183570795,1.72382023032784,0,1.92128495756334,1.0036211855311,2.68389484896347,5.25223209758252,1.25208507031184,4.06734687453624,3.33545356765438,0,1.50007700326059,0.929999705131778,0.966…
Prupe.1G014800.1,0,0,0,0,0,0,0,0,0,0,0,0,2.85562428860339,0,0,0,0,0,0,0,0,0,0,0,0,0,0,0,0,0,0,0,0,0,0,0,0,0,0,0,0,0,0,0,0,0,0,0
Prupe.1G014900.1,222.279456967027,283.674565641368,409.189655139255,289.890797791589,396.984290885075,413.346576976759,400.73051545029,456.858010320847,508.516291479588,283.3429044094,307.969078139968,344.984233628403,282.706804571736,372.073129237226,332.902058739354,339.650053540821,326.478522789539,369.80348472752,455.088540806551,330.993703981686,363.122856979472,292.053764989551,317.59422379…
Prupe.1G015000.1,0,0.690205755818414,0.752186866064807,4.52954371549357,0,0,0,0,4.3277982253582,0.835819777018878,2.22628249257808,0,0,5.81364264433165,0,1.02304232994223,1.15363435614678,2.22773183570795,1.72382023032784,0,0,9.03259066977992,0,0,0,0,0.833863391913595,0,0,0,0,0,0,3.83111252965045,0,0,0,0,0.910646157499897,0,0,0,0,0,0,0,0,0
Prupe.1G015100.1,30.4932107030578,17.9453496512788,21.8134191158794,8.15317868788843,9.32861257954485,24.1370263928034,16.7358451928195,17.2992706145588,20.5570415704514,16.7163955403776,15.5839774480466,10.0359049782808,20.9412447830916,15.5030470515511,14.2672310888294,18.4147619389602,4.61453742458713,11.1386591785398,13.7905618426228,14.4328649992014,20.1734920544151,22.0796660816843,14.31410…
Prupe.1G015200.1,0,2.76082302327365,0,4.52954371549357,0,0,0,0.786330482479944,5.40974778169775,2.50745933105663,0.742094164192694,2.5089762445702,6.66312334007458,4.84470220360971,0,0,2.30726871229356,0,0,2.88657299984028,0.960642478781672,5.01810592765551,0,2.10089283903301,10.6427230976506,17.8963262479595,9.17249731104955,12.9971052834346,11.2505775244544,22.3199929231627,12.5687027509304,5.9…
Prupe.1G015300.1,322.586071121822,300.929709536828,218.886378024859,330.656691231031,330.647490319423,316.798471405545,291.947521696963,320.036506369337,292.126380211678,407.880051185213,310.937454796739,263.442505679871,316.974296034977,389.514057170221,267.906894890242,421.4934399362,366.855725254677,367.575752891812,300.806630192209,298.279209983496,366.004784415817,295.064628546144,356.958014…
Prupe.1G015400.1,190.983793350731,203.610697966432,226.408246685507,186.617201078335,266.383714771448,191.587646992877,167.358451928195,214.668221717025,183.931424577723,123.701326998794,206.302177645569,204.481563932471,190.37495257356,173.440338889228,209.252722636165,231.207566566945,224.958699448623,251.733697434998,151.69618026885,219.379547987861,174.836931138264,150.543177829665,161.033690…
Prupe.1G015500.1,148.453788949097,141.492179942775,159.463615605739,146.757216381992,133.710113640143,206.673288488379,136.676069074693,159.625087943429,100.621308739578,144.596821424266,140.255797032419,110.394954761089,166.578083501865,94.9561631907503,109.382105014359,167.778942110526,119.977973039265,114.728189538959,157.729551074998,165.496851990843,164.269863871666,160.579389684976,134.1947…
Prupe.1G015600.1,48.9496277075402,47.6241971514705,42.1224644996292,15.4004486326781,21.7667626856047,16.5942056450524,25.1037677892293,34.5985412291175,51.9335787042984,32.5969713037362,25.2312015825516,45.1615724022636,35.2193662261085,48.4470220360971,45.972189064006,25.5760582485558,32.3017619721099,13.3663910142477,26.7192135700816,39.4498309978172,31.7012017997952,31.1122567514642,28.628211…
Prupe.1G015700.1,7.22207621914528,11.733497848913,5.26530806245365,3.62363497239486,6.2190750530299,9.05138489730128,7.43815341903091,1.57266096495989,6.49169733803729,2.50745933105663,5.19465914934886,0,5.71124857720679,2.90682132216583,14.2672310888294,5.11521164971116,9.22907484917426,4.4554636714159,0.861910115163922,4.8109549997338,4.80321239390836,9.03259066977992,9.84094777953271,6.3026785…
Prupe.1G015800.1,1590.46167403844,1322.43422814808,1763.87820092197,1330.77994361201,1564.09737583702,1706.18605314129,1787.01635892218,3381.22107466376,2739.49627665174,2962.1452897549,5622.10538792385,4930.13832058044,1194.60282739909,538.7308850414,992.365184623026,1632.7755585878,1647.38986057761,1703.10098839873,2254.75686126882,2383.34710686813,2600.45919006199,3028.92873793287,2965.7038081…
Prupe.1G015900.1,89.8747262826968,92.4875712796674,69.9533785440271,92.4026917960689,81.8844881982271,137.279337609069,111.572301285464,77.8467177655145,96.2935105142199,142.089362093209,126.156007912758,94.0866091713825,95.1874762867798,83.328877902087,103.041113419324,82.8664287253209,104.980726409357,125.866848717499,133.596067850408,104.878818994197,115.277097453801,89.3222855122681,99.304109…
Prupe.1G016000.1,6652.33465074604,7370.01706062902,7837.78714439529,7104.13636338012,8592.68869826965,6218.30142444598,4832.94018401533,4955.45470058861,5979.93519788869,5863.27573578743,5785.36610404624,5061.85957342038,6465.13338939808,9307.64187357497,7285.79934269557,5187.84765513706,5297.48896342603,5240.73914350295,5653.26844536017,5646.13678768759,5730.23238593267,4674.86748220387,5054.668…
Prupe.1G016100.1,3476.22602014859,3427.56178339424,3675.93721445871,2888.0370729987,3652.67008114623,4503.06398640739,4544.71173902788,3417.39227685784,3360.53532199064,2112.95239630372,2114.22627378499,2339.62034806171,3004.11675161077,4211.01515537756,3546.1995495235,2232.27836393395,3475.90031507026,3217.95863668013,3601.06046115487,3282.0335008184,2921.31377797507,1357.89946402358,1761.529652…
Prupe.1G016200.1,48.1471747943019,15.8747323838235,16.5481110534258,26.2713535498627,31.0953752651495,43.7483603369562,18.5953835475773,50.3251508787164,32.4584866901865,38.4477097428684,27.4574840751297,30.1077149348424,35.2193662261085,11.6272852886633,39.6311974689707,28.6451852383825,17.3045153422017,25.6189161106414,39.6478652975404,37.5254489979237,36.5044141937035,28.1013931948709,24.15505…
Prupe.1G016300.1,0,1.38041151163683,0,0,0,0,0,0,0,0,0,0,0,0,0,0,0,0,0,0,0,0,0,0,0,0,0,0,0,0,0,0,0,0,0,0,0,0,0.910646157499897,0,0,0,0,0,0,0,0,0
Prupe.1G016400.1,0,0,0,8.15317868788843,0,16.5942056450524,0,0.786330482479944,0,12.5372966552832,4.45256498515616,7.5269287337106,1.9037495257356,0,0,1.02304232994223,10.382709205321,0,8.61910115163922,14.4328649992014,2.88192743634502,4.01448474212441,3.57852646528462,4.20178567806602,2.50417014062367,0,0,7.79826317006073,9.00046201956354,2.78999911539533,23.2037589247947,2.99643980755614,3.434…
Prupe.1G016500.1,1.60490582647673,4.14123453491048,3.76093433032404,2.71772622929614,8.29210007070654,0,0.929769177378863,0,0,1.67163955403776,8.16303580611963,3.7634643668553,13.3262466801492,0.968940440721942,3.17049579751765,4.09216931976893,2.30726871229356,7.79706142497783,16.3762921881145,23.0925839987223,2.88192743634502,23.0832872672154,17.8926323264231,14.7062498732311,7.51251042187102,1…
Prupe.1G016600.1,40.9250985751566,21.3963784303708,45.8833988299532,19.024083605073,14.5111751237364,22.6284622432532,24.1739986118504,37.7438631590373,36.7862849155447,31.7611515267174,22.2628249257808,18.8173218342765,45.6899886176543,29.0682132216583,57.0689243553178,56.2673281468228,68.0644270126602,77.9706142497783,87.0529216315562,133.7445489926,71.0875434298437,77.2788312858949,68.88663445…
Prupe.1G016700.1,15.2466053515289,4.83144029072889,6.76968179458326,13.5886311464807,6.2190750530299,0,1.85953835475773,0.786330482479944,7.57364689437684,9.19401754720766,5.93675331354155,6.2724406114255,6.66312334007458,5.81364264433165,12.6819831900706,17.391719609018,10.382709205321,21.1634524392255,31.8906742610651,42.3364039976575,32.6618442785769,24.0869084527465,27.7335801059558,11.554910…
Prupe.1G016800.1,145.243977296144,227.767899420076,166.233297400322,195.676288509322,294.369552510082,288.135752564091,302.174982648131,258.702728735902,240.19280150738,180.537071836078,292.385100691921,181.90077773134,160.866834924658,348.818558659899,218.764210028718,182.101534729717,213.422355887155,203.837462967277,222.372809712292,229.963648987276,251.688329440798,167.604737983694,213.816956…
Prupe.1G016900.1,0,0,0,0,0,0,0,0,0,0,0.742094164192694,0,0,0,0,0,0,0,0,0.962190999946761,0,0,1.78926323264231,1.0504464195165,0,0,0,0,0,0,0,0,0,0,0,1.03715650902315,0,0,0,0,1.03647105456811,2.12687171230108,2.38677243047551,0.982851183498637,0,4.10144328648011,0,0
Prupe.1G017000.1,0,2.76082302327365,0.752186866064807,0,0,6.03425659820086,0,0,2.1638991126791,1.67163955403776,0.742094164192694,3.7634643668553,2.85562428860339,0,0,0,0,0,0,1.92438199989352,0,3.01086355659331,0,2.10089283903301,0,0,0,1.73294737112461,0,0,0,0,0.858644810484362,0,0,0,0,0,1.82129231499979,0,0,0,0,0,0,0,2.02229944385383,20.5345080937408
Prupe.1G017100.1,0,0,0,0,0,0,0,0,0,0.835819777018878,1.48418832838539,0,0,0,0,0,0,0,0,0,0,0,0,0,0,0,0,0,0,0,0,0,0,0,0,0,0,0,0,0,0,0,0,0,0,0,0,0
Prupe.1G017200.1,0,0,0,0,0,0,0,3.14532192991978,0,0.835819777018878,2.96837665677078,0,0,0,9.51148739255296,0,0,0,0,0,0,0,0,0,5.63438281640327,4.06734687453624,0.833863391913595,9.53121054118534,2.25011550489089,0,0,0,9.44509291532798,4.78889066206307,9.78859118503569,6.22293905413891,1.37321393254388,3.40442275685857,3.64258462999959,2.86739364750217,6.21882632740864,2.12687171230108,4.773544860…
Prupe.1G017300.1,393.201927486798,418.954893781777,319.679418077543,152.192668840584,98.4686883396401,111.633747066716,180.375220411499,95.1459883800732,131.997845873425,132.059524768983,71.9831339266913,61.4699179919699,398.835525641607,473.81187551303,504.108831805307,81.8433863953786,126.899779176146,72.4012846605084,135.319888080736,102.954436994303,126.804807199181,170.615601540287,127.03768…
Prupe.1G017400.1,731.837056873388,586.674892445651,683.73786125291,524.521162254156,392.838240849722,617.002737166037,556.931737249939,588.175200894998,552.87622328951,596.775320791479,603.32255548866,620.971620531125,820.516045592042,505.786910056854,745.066512416649,528.912884580134,614.887111826235,494.556467527165,655.051687524581,677.38246396252,637.86660591103,751.712267962796,680.814660020…
Prupe.1G017500.1,0,0,0,0,0,0,0,0,0,0,0,0,0,0,0,0,0,0,0,0,0,0,0,1.0504464195165,0,0,0,0,0,0,0,0,0,0,0,0,0,0,0,0,0,0,0,0,0,0,0,0
Prupe.1G017600.1,0,0,0,0,0,0,0,0,0,0,0,0,0,0,0,0,0,0,0,0,0,0,0,0,0,0,0,0,0,0,0,0,0,0,0,0,0,0,0,0,0,0,0,0,0,0,0,0
Prupe.1G017700.1,1.60490582647673,0,0,0,0,0,0,0.786330482479944,0,0,0,0,0,0,0,0,0,0,0,0,0,0,0,0,0,0,0,0,0,0,0,0,0,0,0,0,0,0,0,0,0,0,0,0,0,0,0,0
Prupe.1G017800.1,20.8637757441975,35.8906993025575,18.0524847855554,35.3304409808499,29.0223502474729,22.6284622432532,20.454921902335,30.6668888167178,30.2945875775074,37.6118899658495,37.1047082096347,32.6166911794126,18.0856204944882,11.6272852886633,30.1197100764177,31.7143122282092,27.6872245475228,22.2773183570795,37.9240450672126,25.0169659986158,22.0947770119785,34.1231203080575,40.258422…
Prupe.1G017900.1,0,0,0,0,1.03651250883832,0,0,0,2.1638991126791,0,0,0,0,0,0,0,0,0,0,0,0,0,0,0,0,0,0,0,0,0,0,0,0,0,0,0,0,0,0,0,0,0,0,0,0,0,0,0
Prupe.1G018000.1,0,0,0,0,0,0,0,0,0,7.5223779931699,0.742094164192694,0,0,0,0,0,0,0,0,0.962190999946761,0,0,0,3.15133925854951,0,0,0,0,0,0,0,0,0,0,0,0,0,0,0,0,0,0,0,0,0,0,0,0
Prupe.1G018100.1,1.60490582647673,0,0,0,0,0,0,0,0,0,0,0,0,0,0,0,0,0,0,0,0,0,0,0,0,0,0.833863391913595,0,0,0,0,0,0,0,0,0,0,0,0,0,0,0,1.19338621523776,0,0,0,0,0
Prupe.1G018200.1,67.4060447120226,65.5695468027493,33.8484089729163,22.6477185774679,18.6572251590897,21.119898093703,19.5251527249561,27.521566886798,27.0487389084887,33.4327910807551,14.0997891196612,28.8532268125573,79.0056053180272,45.5402007139313,38.0459495702118,22.5069312587291,21.9190527667889,26.7327820284954,22.409662994262,40.412021997764,27.8586318846685,20.072423710622,19.6818955590…
Prupe.1G018300.1,35.307928182488,16.5649381396419,37.6093433032404,19.9299923481717,21.7667626856047,25.6455905423536,14.8763068380618,22.0172535094384,5.40974778169775,30.0895119726796,22.2628249257808,27.5987386902722,36.1712409889763,29.0682132216583,31.7049579751765,19.4378042689024,11.5363435614678,25.6189161106414,22.409662994262,18.2816289989885,11.5277097453801,42.1520897923063,23.2604220…
Prupe.1G018400.1,268.821725934852,265.729215990089,281.317887908238,164.875391243966,222.850189400238,233.827443180283,254.756754601809,162.770409873348,169.866080345309,221.492240910003,182.555164391403,240.861719478739,200.845574965105,374.01101011867,234.616689016306,149.364180171566,152.279735011375,174.876949103074,209.444157984833,195.324772989192,193.089138235116,147.532314273072,191.45116…
Prupe.1G018500.1,85.0600088032666,64.1891352911125,85.749302731388,98.7440529977599,89.1400757600953,105.599490468515,57.6456889974895,103.009293204873,62.7530742676938,116.178949005624,103.151088822784,94.0866091713825,96.1393510496476,100.769805835082,76.0918991404237,78.7742594055519,85.3689423548619,73.5151505783624,74.1242699040973,76.9752799957409,89.3397505266955,96.3476338109858,62.624213…
Prupe.1G018600.1,1.60490582647673,4.14123453491048,0,0,0,0,0.929769177378863,3.14532192991978,0,3.34327910807551,2.22628249257808,1.2544881222851,4.75937381433899,2.90682132216583,0,2.04608465988447,1.15363435614678,0,5.17146069098354,2.88657299984028,3.84256991512669,2.0072423710622,8.94631616321155,3.15133925854951,3.75625521093551,1.6269387498145,0.833863391913595,0.866473685562304,3.750192508…
Prupe.1G018700.1,0,1.38041151163683,0,1.81181748619743,0,0,0,1.57266096495989,0,0,0,0,0,4.84470220360971,0,0,2.30726871229356,0,1.72382023032784,0.962190999946761,0.960642478781672,0,0,0,1.25208507031184,2.44040812472175,0,0.866473685562304,6.00030801304236,0.929999705131778,1.93364657706622,1.99762653837076,4.29322405242181,4.78889066206307,0,4.14862603609261,1.37321393254388,0.851105689214643,2…
Prupe.1G018800.1,31.2956636162962,55.2164604654731,19.556858517685,8.15317868788843,9.32861257954485,10.5599490468515,22.3144602570927,33.0258802641576,37.8682344718842,35.9402504118118,23.0049190899735,23.8352743234169,27.6043681231661,24.2235110180485,44.3869411652472,21.4838889287869,18.4581496983485,27.8466479463494,18.9620225336063,25.0169659986158,18.2522070968518,19.0688025250909,21.471158…
Prupe.1G018900.1,3858.19360685006,3241.89643507909,3730.09466881538,8174.0145889797,8046.44660611186,9651.79342882227,6474.9125512664,6504.5257510741,6062.16336417049,10537.179928877,9486.18970087521,9276.93966429832,5142.02746901184,3571.51446450108,4855.61431389829,7922.43980307265,5963.13598692272,6948.2955955731,7290.03575405646,6431.28464364415,6468.005809637,7982.80290971439,7918.3844360585…
Prupe.1G019000.1,117.158125332801,146.323620233504,134.6414490256,242.783543150455,196.93737667928,208.181852637929,125.518838946147,180.856010970387,177.439727239686,249.910113328645,243.406885855204,268.460458169011,157.059335873187,119.179674208799,175.96251676223,198.470212008793,199.578743613393,227.228647242211,166.348652226637,229.001457987329,172.915646180701,289.042901432957,293.43917015…
Prupe.1G019100.1,106.726237460702,107.672097907673,100.040853186619,107.803140428747,94.3226383042869,61.8511301315588,92.0471485605075,75.4877263180746,55.179427373317,29.2536921956607,33.3942373886712,28.8532268125573,75.198106266556,170.533517567062,101.455865520565,69.5668784360718,55.3744490950456,110.272725867544,43.95741587336,51.9583139971251,55.717263769337,54.1955440186795,38.4691595018…
Prupe.1G019200.1,0,1.38041151163683,0,0,0,0,0,1.57266096495989,3.24584866901865,0.835819777018878,1.48418832838539,0,0,0,3.17049579751765,1.02304232994223,2.30726871229356,0,0,0,0.960642478781672,1.0036211855311,0,0,1.25208507031184,3.25387749962899,0,0,3.00015400652118,0.929999705131778,0.966823288533111,0,3.43457924193745,1.91555626482523,1.95771823700714,0,1.37321393254388,0,1.82129231499979,3…
Prupe.1G019300.1,0,0,0,0,0,0,0,0,0,0,0,0,0,0,0,0,0,0,0,1.92438199989352,0,0,0,0,0,0.813469374907249,2.50159017574079,0,1.50007700326059,0,0.966823288533111,0,0,1.91555626482523,0,0,0,0.851105689214643,0,0,0,1.06343585615054,0,0.982851183498637,0,0,0,0
Prupe.1G019400.1,1741.32282172725,2000.90648611758,1190.71180898059,3494.99593087484,3471.28039209952,1203.83419134107,1666.14636586292,1406.74523315662,1760.33192816445,1119.16268142828,1105.72030464711,1142.83867940173,1164.14283498732,2447.54355326362,2595.0508102682,1672.67420945555,1481.26651329247,1480.32780482793,1558.33348821637,1200.81436793356,1210.40952326491,988.566867748136,1480.6153…
Prupe.1G019500.1,2940.18747410537,2450.23043315537,2806.40919728779,877.825572062654,732.81434374869,858.373001094072,1384.42630511713,1556.14802482781,1408.69832235409,1207.75957779228,1179.92972106638,1337.28433835592,3559.0597383627,2344.8358665471,2916.85613371624,1294.14854737692,1293.22411324054,1196.29199577517,2100.47495065448,2054.27778488633,1980.84479124781,2184.88332090121,1709.641018…
Prupe.1G019600.1,0,0,0,0,0,0,0,0,0,5.01491866211327,1.48418832838539,0,0,0,0,0,0,0,0,0,0,0,1.78926323264231,0,0,0,0,0,0,0,0,0,0,0,0,0,0,0,0,0,0,0,0,0,0,0,0,0
Prupe.1G019700.1,309.746824510009,242.952426048082,282.070074774303,364.175314725683,326.50144028407,368.089652490252,372.837440128924,357.780369528374,334.322412908921,464.715796022496,468.26141760559,421.508009087794,528.290493391628,301.340477064524,275.833134384036,531.982011569961,464.914645527153,421.041316948803,412.854945163519,354.086287980408,312.208805604043,434.567973334967,412.425175…
Prupe.1G019800.1,288.883048765811,284.364771397186,288.839756568886,202.017649711013,160.659438869939,168.959184749624,280.790291568417,241.403458121343,228.291356387645,147.104280755323,197.397047675257,238.352743234169,261.765559788644,278.085906487197,309.123340257971,176.986323080006,167.276981641283,198.268133378008,204.27269729385,289.619490983975,223.82969755613,213.771312518125,201.292113…
Prupe.1G019900.1,56.1717039266855,42.7927568607416,75.2186866064807,71.5667907047984,45.606550388886,31.6798471405545,39.0503054499123,38.5301936415173,31.3765371338469,26.7462328646041,23.7470132541662,33.8711793016977,34.2674914632407,39.7265580695996,55.4836764565589,40.9216931976893,53.067180382752,46.782368549867,23.2715731094259,28.8657299984028,31.7012017997952,18.0651813395598,17.89263232…
Prupe.1G020000.1,15.2466053515289,17.2551438954603,12.7871767231017,19.9299923481717,17.6207126502514,24.1370263928034,17.6656143701984,25.1625754393582,19.4750920141119,13.3731164323021,20.7786365973954,18.8173218342765,14.278121443017,12.5962257293852,12.6819831900706,16.3686772790757,24.2263214790824,20.0495865213716,8.61910115163922,11.5462919993611,5.76385487269003,6.02172711318661,14.314105…
Prupe.1G020100.1,7.22207621914528,9.66288058145779,12.7871767231017,59.7899770445152,20.7302501767663,33.1884112901047,18.5953835475773,29.0942278517579,32.4584866901865,30.9253317496985,37.1047082096347,48.9250367691189,12.3743719172814,12.5962257293852,19.0229747851059,30.691269898267,47.2990086020181,67.9458209890925,18.9620225336063,27.9035389984561,24.9767044483235,40.1448474212441,24.155053…
Prupe.1G020200.1,81.8501971503132,70.4009870934782,103.801787516943,102.367687970155,105.724275901508,125.210824412668,105.99368622119,88.8553445202337,114.686652971992,92.7759952490955,101.666900494399,85.3051923153868,59.0162352978035,93.9872227500284,76.0918991404237,85.9355557151476,95.7516515601829,134.777776060331,80.1576407102448,70.2399429961135,66.2843310359354,69.2498618016461,111.82895…
Prupe.1G020300.1,251.970214756846,256.066335408631,258.000095060229,206.547193426507,185.535739082059,230.810314881183,266.843753907734,232.753822814063,179.603626352365,222.328060687022,172.165846092705,214.517468910752,377.894280858516,246.110871943373,269.492142789001,179.032407739891,173.045153422017,242.822770092167,256.849214318849,246.320895986371,204.616847980496,132.477996490106,159.2444…
Prupe.1G020400.1,0,2.07061726745524,0,0,2.07302501767663,0,0.929769177378863,0,1.08194955633955,1.67163955403776,0,0,0,0,4.75574369627648,0,1.15363435614678,1.11386591785398,0,0,0,0,0,0,0,0,0,0,0,1.85999941026356,0,0,0,0,0,0,0,0,0,0,0,0,0,0,0,0,0,0
Prupe.1G020500.1,7.22207621914528,0,0,0,0,0,0,0,2.1638991126791,1.67163955403776,0,0,0.951874762867798,0,0,0,0,0,0,1.92438199989352,3.84256991512669,0,0,0,0,1.6269387498145,4.16931695956798,0,0,0,0,0,0,0,0,0,0,0,4.55323078749949,0,0,0,0,0,2.56610788688546,0,0,0
Prupe.1G020600.1,41.7275514883949,33.1298762792838,30.8396615086571,83.3436043650817,105.724275901508,90.5138489730128,48.3479972237009,52.6841423261562,54.0974778169775,37.6118899658495,57.1412506428374,30.1077149348424,52.3531119577289,24.2235110180485,60.2394201528354,79.7973017354942,71.5253300811005,67.9458209890925,27.5811236852455,37.5254489979237,42.2682690663936,66.2389982450528,51.88863…
Prupe.1G020700.1,107.528690373941,109.052509419309,105.306161249073,62.5077032738113,142.002213710849,90.5138489730128,89.2578410283709,101.436632239913,98.457409626899,82.7461579248689,63.8200981205717,67.7423586033954,99.9468501011188,116.272852886633,87.1886344317355,110.488571633761,87.6762110671555,104.703396278274,106.014944165162,85.6349989952617,65.3236885571537,90.3259066977992,73.359792…
Prupe.1G020800.1,0,0,0.752186866064807,0,0,0,0,0,0,4.17909888509439,2.96837665677078,0,1.9037495257356,0,0,0,0,0,0,0,1.92128495756334,0,0,0,0,0,0,0,0,0,0,0,1.71728962096872,0,0,5.18578254511576,1.37321393254388,1.70221137842929,0,0,2.07294210913621,0,2.38677243047551,0,0,0,4.04459888770767,0
Prupe.1G020900.1,89.0722733694584,82.8246906982096,95.5277319902305,64.3195207600087,42.497012862371,73.9196433279605,87.3983026736132,84.137361625354,76.818418500108,92.7759952490955,69.0147572699205,67.7423586033954,102.802474389722,64.9190095283701,74.5066512416649,49.1060318372272,65.7571583003666,85.7676756747561,52.5765170249993,66.3911789963265,73.9694708661888,73.2643465437705,59.04568667…
Prupe.1G021000.1,771.959702535306,722.645426341879,840.19272939439,648.630660058679,537.949992087087,853.847308645421,709.413882340073,695.90247699475,636.186339127655,733.849764222575,625.585380414441,577.064536251146,1041.35099057737,666.631023216696,921.029029178879,656.793175822913,607.965305689354,726.240578440792,735.209328234826,763.979653957728,804.05775474026,612.208923173972,771.1724532…
Prupe.1G021100.1,10641.3280824539,8758.02083557985,10719.4150282896,11052.9925745474,12160.3647536911,10956.7014181832,10692.3455398569,13765.5014262939,12348.2902865033,11762.4917219867,15649.2817344955,17102.4365711128,10056.5568696983,8417.18560855151,11033.3253753614,12486.231636945,11254.856778568,10357.8391701241,15408.3671287854,12818.3085012907,10601.6503958345,12987.861761958,14614.70208…
Prupe.1G021200.1,30.4932107030578,23.4669956978261,15.0437373212961,10.8709049171846,6.2190750530299,6.03425659820086,7.43815341903091,9.43596578975933,18.3931424577723,7.5223779931699,8.16303580611963,11.2903931005659,22.8449943088271,4.84470220360971,9.51148739255296,16.3686772790757,8.07544049302748,16.7079887678096,11.204831497131,15.3950559991482,18.2522070968518,16.0579389684976,16.10336909…
Prupe.1G021300.1,488.693824162164,585.984686689833,518.256750718652,500.967534933589,506.854616821937,564.20299193178,441.64035925496,352.276056151015,393.829638507596,488.118749779025,447.482781008194,445.343283411211,534.953616731702,631.749167350706,577.030235148213,347.834392180359,512.213654129171,443.318635305882,312.873371804504,279.997580984507,288.192743634502,388.401398800537,338.170750…
Prupe.1G021400.1,68.208497625261,47.6241971514705,97.0321057223601,215.606280857494,134.746626148981,188.570518693777,26.0335369666082,30.6668888167178,22.7209406831305,75.223779931699,90.5354880315087,68.9968467256805,22.8449943088271,26.1613918994924,53.8984285578001,156.525476481162,103.82709205321,164.852155842388,33.614494491393,31.7523029982431,24.9767044483235,69.2498618016461,67.992002840…
Prupe.1G021500.1,0,0,0,1.81181748619743,0,0,0,0,2.1638991126791,3.34327910807551,2.96837665677078,0,0,0,0,0,1.15363435614678,0,0,0,0,0,0,0,0,0,0,0,0,0,0,0,1.71728962096872,0,0,0,0,0,0,0,0,0,0,0,0,0,0,0
Prupe.1G021600.1,0,0,0,0,0,0,0,0,0,3.34327910807551,0,0,0,0,0,0,0,0,0,0,0,2.0072423710622,0,0,0,0,0,0,0,0,0,0,0,0,0,0,0,0,0,0,0,0,0,0,0,0,0,0
Prupe.1G021700.1,0,0,0,0,0,0,0,0,0,4.17909888509439,0,0,0,0,0,0,0,0,0,0,1.92128495756334,0,0,0,0,0,0,0,0,0,0,0,0,0,0,0,0,0,0,0,0,0,0,0,0,0,0,0
Prupe.1G021800.1,9.62943495886037,20.015966918734,33.8484089729163,319.785786313846,41.4605003535327,63.359694281109,0.929769177378863,5.50431337735961,4.3277982253582,1.67163955403776,2.22628249257808,2.5089762445702,9.51874762867798,10.6583448479414,6.34099159503531,35.8064815479782,72.6789644372473,36.7575752891812,6.03337080614746,3.84876399978704,8.64578230903505,5.01810592765551,0.894631616…
Prupe.1G021900.1,182.959264218347,187.04575982679,218.886378024859,344.245322377511,177.243639011352,267.015854470388,294.7368292291,268.138694525661,256.422044852473,129.552065437926,179.586787734632,203.227075810186,274.139931705926,177.316100652115,258.395407497689,236.322778216656,267.643170626054,209.406792556547,244.782472706554,240.54774998669,228.632909950038,218.78941844578,242.445168023…
Prupe.1G022000.1,3.20981165295346,5.52164604654731,6.01749492851846,15.4004486326781,5.18256254419159,6.03425659820086,7.43815341903091,4.71798289487966,4.3277982253582,7.5223779931699,8.16303580611963,2.5089762445702,12.3743719172814,8.72046396649748,4.75574369627648,10.2304232994223,8.07544049302748,7.79706142497783,4.30955057581961,9.62190999946761,9.60642478781672,5.01810592765551,1.789263232…
Prupe.1G022100.1,96.2943495886037,67.6401640702045,75.9708734725455,87.8731480805753,51.8256254419159,37.7141037387553,73.4517650129302,83.3510311428741,106.031056521276,56.8357448372837,80.8882638970036,97.8500735382378,46.6418633805221,103.676627157248,72.921403342906,93.0968520247432,109.595263833944,57.9210277284067,96.5339328983593,94.2947179947826,74.9301133449704,67.2426194305839,110.93432…
Prupe.1G022200.1,0,0,0,0,0,0,0,0,0,0,0,0,0,0,0,0,0,0,0,0,0,0,0,0,0,0,0,0,0,0,0,0,0,0,0,0,0,0,0,0,0,0,0,0,0,0,0,0
Prupe.1G022300.1,601.839684928773,541.811518317455,572.414205075318,522.709344767958,405.276390955782,532.523144791225,485.339510591767,632.209707913875,575.59716397264,415.402429178382,700.536890997903,587.100441229427,634.900466832821,441.836840969205,524.717054489172,637.355371554011,532.979072539814,546.908165666302,583.513147965975,599.444992966832,670.528450189607,744.686919664078,611.92802…
Prupe.1G022400.1,950.104249274223,1020.12410709962,970.321057223601,1067.16049937029,910.057982760042,1298.87373276273,1042.27124784171,779.253508137624,794.150974353229,1170.14768782643,1066.3893139449,1155.38356062458,1040.3991158145,842.009242987367,949.563491356537,1155.01479050478,1016.35186776532,1101.61339275758,934.310564837692,893.875438950541,866.499515861068,1497.4028088124,1247.116473…
Prupe.1G022500.1,30.4932107030578,31.749464767647,23.317792848009,17.2122661188756,15.5476876325748,24.1370263928034,6.50838424165204,5.50431337735961,24.8848397958096,12.5372966552832,9.64722413450502,2.5089762445702,28.5562428860339,20.3477492551608,22.1934705826236,28.6451852383825,17.3045153422017,17.8218546856636,10.3429213819671,25.0169659986158,15.3702796605068,14.0506965974354,7.157052930…
Prupe.1G022600.1,975.782742497851,1031.85760494853,830.414300135547,871.484210860963,1094.55720933326,825.184589803967,1037.62240195481,711.629086644349,862.313796402621,842.506335235029,886.060432046077,1027.4257721515,952.826637630666,1154.97700534055,1009.80291150937,761.143493477021,1009.43006162843,865.473818172539,905.005620922119,942.947179947825,973.130831005834,854.081628886968,873.16045…
Prupe.1G022700.1,0,3.45102877909207,0,0,0,0,0,0,0,0,0.742094164192694,0,0,0,0,0,0,0,0,0,1.92128495756334,0,0,0,0,0,0,0,0,1.85999941026356,0.966823288533111,1.99762653837076,0,0,0,0,0,0.851105689214643,0,0,0,1.06343585615054,0,0,1.28305394344273,0,0,0
Prupe.1G022800.1,0,0,0,0,0,0,1.85953835475773,0,0,0,0,0,0,0,0,0,0,0,0,2.88657299984028,0,0,0.894631616321155,1.0504464195165,0,0,0,0,0,0,0,0,0,0,0,0,0,0,0,0,0,0,0,0,0,0,0,0
Prupe.1G022900.1,295.302672071718,359.597198781394,258.752281926294,175.746296161151,147.184776255041,119.176567814467,196.18129642694,206.804916892225,125.506148535388,179.701252059059,168.455375271742,173.119360875344,294.129301726149,318.781404997519,328.146315043077,146.295053181739,156.894272435962,168.19375359595,163.762921881145,211.682019988287,187.325283362426,223.807524373436,150.298111…
Prupe.1G023000.1,2221.99211675703,2515.1097742023,2305.45274448863,5732.59052632866,6233.58622815364,5243.76898383654,3139.83051200842,2865.38827815692,3729.48012070243,5608.35070379667,5844.73363718166,4975.29989298271,1709.56707411056,2311.89189156255,2227.27329775615,8583.32514821533,6569.94765825593,6553.98706065279,7130.58238275113,7908.24782856243,5409.3777980196,9254.39095178229,5627.23286…
Prupe.1G023100.1,1.60490582647673,0,0,0,0,0,0,0,0,10.0298373242265,4.45256498515616,0,0.951874762867798,0,3.17049579751765,0,1.15363435614678,2.22773183570795,0,5.77314599968056,1.92128495756334,11.0398330408421,3.57852646528462,0,0,0,0.833863391913595,0,0,0,0,0,0,0,0,0,0,0,0,0.955797882500725,6.21882632740864,0,10.7404759371398,0,2.56610788688546,12.3043298594403,0,13.6896720624939
Prupe.1G023200.1,2.40735873971509,0.690205755818414,8.27405552671288,1.81181748619743,6.2190750530299,0,1.85953835475773,0,0,0,2.96837665677078,0,6.66312334007458,1.93788088144388,1.58524789875883,1.02304232994223,0,2.22773183570795,0.861910115163922,5.77314599968056,2.88192743634502,2.0072423710622,5.36778969792693,5.25223209758252,13.7729357734302,11.3885712487015,3.33545356765438,0,1.500077003…
Prupe.1G023300.1,6.41962330590691,1.38041151163683,1.50437373212961,0,0,0,0,0,0,1.67163955403776,0,0,3.80749905147119,0,0,0,0,0,0,0.962190999946761,0,0,0,2.10089283903301,0.626042535155919,0,0,0,0,0,0,0,0,0,0,0,0,0,0,3.8231915300029,0,0,0,0,0,0,4.04459888770767,0
Prupe.1G023400.1,40.9250985751566,39.3417280816496,31.5918483747219,14.4945398895794,22.803275194443,27.1541546919038,25.1037677892293,22.0172535094384,23.8028902394701,17.5522153173964,16.3260716122393,32.6166911794126,19.9893700202238,22.2856301366047,57.0689243553178,20.4608465988447,23.0726871229356,45.668502632013,28.4430338004094,15.3950559991482,12.4883522241617,28.1013931948709,38.4691595…
Prupe.1G023500.1,9.62943495886037,4.83144029072889,0,6.341361201691,3.10953752651495,3.01712829910043,0,8.64963530727938,5.40974778169775,1.67163955403776,5.93675331354155,0,4.75937381433899,5.81364264433165,12.6819831900706,6.1382539796534,2.30726871229356,1.11386591785398,5.17146069098354,0.962190999946761,0,4.01448474212441,0,5.25223209758252,1.25208507031184,2.44040812472175,2.50159017574079,…
Prupe.1G023600.1,0,0,3.76093433032404,3.62363497239486,1.03651250883832,3.01712829910043,0.929769177378863,0.786330482479944,2.1638991126791,7.5223779931699,0,6.2724406114255,7.61499810294238,0.968940440721942,0,17.391719609018,2.30726871229356,11.1386591785398,5.17146069098354,18.2816289989885,10.5670672665984,26.0941508238087,14.3141058611385,4.20178567806602,10.0166805624947,19.523264997774,1.…
Prupe.1G023700.1,1024.73237020539,958.005589075958,1052.30942562466,845.212857311101,695.499893430511,1033.3664424419,1086.90016835589,891.698767132256,819.035814149039,773.133293742462,826.692898910661,732.621063414499,987.094129093906,960.219976755444,863.960104823561,683.392276401412,864.07213275394,827.602376965503,940.343935643839,913.119258949476,877.066583127667,875.157673783121,773.856348…
Prupe.1G023800.1,2678.58782438966,2866.42450391387,3396.1237002826,4027.67027181688,6118.53333967259,5397.64252709066,4438.71805280669,4319.31334026233,4141.70290166779,3292.29410167736,3474.48487675019,4118.48450546198,2480.58563203348,4303.06449724614,3313.16810840595,3495.73564141261,3262.4779591831,3297.04311684777,4294.89810386183,3507.18619480594,3730.17474510923,2258.14766744498,2697.31432…
Prupe.1G023900.1,0,0,0,0,0,4.52569244865064,0,0,5.40974778169775,4.17909888509439,0,0,3.80749905147119,0,3.17049579751765,0,0,0,0,0,3.84256991512669,2.0072423710622,0,0,0,0,0,0.866473685562304,1.50007700326059,0,0.966823288533111,0.998813269185379,0,0,0,0,0,0,0,0,0,0,0,0,0,0,2.02229944385383,0
Prupe.1G024000.1,259.192290975992,180.833908024424,271.539458649395,152.192668840584,106.760788410347,223.267494133432,149.692837557997,155.693435531029,183.931424577723,206.447484923663,213.723119287496,222.044397644463,367.42365846697,173.440338889228,252.054415902653,158.571561141046,147.665197586788,171.535351349512,190.482135451227,176.080952990257,207.498775416841,271.981341278929,197.71358…
Prupe.1G024100.1,264.007008455422,300.23950378101,352.02345331833,366.893040954979,400.09382841159,283.61006011544,353.312287403968,474.157280935406,380.846243831521,329.312992145438,356.205198812493,403.945175375802,299.840550303356,334.28445204907,359.851273018254,392.848254697817,349.551209912475,394.308534920307,403.373933896716,367.556961979663,350.63450475531,336.213097152919,325.6459083409…
Prupe.1G024200.1,1089.7310561777,1216.83274750786,1310.30952068489,1290.01405017257,1940.35141654533,1587.00948532682,1627.09606041301,1059.18715990048,1223.68494822003,1165.96858894134,1046.3527715117,1105.20403573317,905.232899487276,1736.34126977372,1139.7932392076,1092.6092083783,1228.62058929632,1286.51513512134,1285.10798170941,1026.65779694319,1073.03764879913,868.132325484404,878.52824722…
Prupe.1G024300.1,0,0,0,0,0,0,0,0,0,0,0,0,0,0,0,0,0,0,0,0,0,0,0,0,0,0,0,0,0,0,0,0,0,0,0,0,0,0,0,0,0,0,0,0,0,0,0,0
Prupe.1G024400.1,4.01226456619182,0,0,0,0,0,0,0.786330482479944,0,0,0,0,0,0,0,1.02304232994223,0,0,1.72382023032784,1.92438199989352,0,1.0036211855311,0,1.0504464195165,0,0,0,0,0,0,0,0,0,0,0,0,0,0,0,0,0,0,0,0,0,0,0,0
Prupe.1G024500.1,0,0,1.50437373212961,2.71772622929614,4.14605003535327,0,0,0.786330482479944,2.1638991126791,5.85073843913215,1.48418832838539,0,0,0,0,0,0,2.22773183570795,0,0,4.80321239390836,4.01448474212441,0,0,0,0.813469374907249,0,0,0,0,1.93364657706622,0,0,0,0,0,2.74642786508777,0,1.82129231499979,0,4.14588421827242,0,0,0,0,0,0,0
Prupe.1G024600.1,3.20981165295346,0,0,0,0,0,0,1.57266096495989,0,0,0.742094164192694,0,1.9037495257356,0,0,0,0,2.22773183570795,0.861910115163922,0,1.92128495756334,0,0,3.15133925854951,0,0,0,0,0,0,0,0,0,0,0,0,0,0,0,1.91159576500145,0,0,0,0,0,0,0,0
Prupe.1G024700.1,0,0,0,0,0,0,0,0,0,0,0,0,0,0,0,0,0,0,0,0,0,0,0,0,0,0,0,0,0,0,0,0,0,0,0,0,0,0,0,0,0,0,0,0,0,0,0,0
Prupe.1G024800.1,0,1.38041151163683,0,0,0,0,0,0,1.08194955633955,0,1.48418832838539,0,0,0,0,0,1.15363435614678,2.22773183570795,0,0,1.92128495756334,0,1.78926323264231,2.10089283903301,0,0,0,0,0,0,0,0,0,0,0,0,0,0,0,0,0,0,0,0,0,0,0,0
Prupe.1G024900.1,45.7398160545868,62.1185180236572,58.670575553055,90.5908743098714,53.8986504595925,34.6969754396549,68.8029191260359,65.2654300458353,43.277982253582,37.6118899658495,43.0414615231763,33.8711793016977,61.8718595864069,88.1735801056967,72.921403342906,52.1751588270539,58.8353521634859,55.6932958926988,39.6478652975404,50.0339319972316,59.5598336844637,20.072423710622,24.155053640…
Prupe.1G025000.1,24.8760403103893,11.0432920930946,22.5656059819442,15.4004486326781,10.3651250883832,1.50856414955021,28.8228444987448,10.2222962722393,16.2292433450932,9.19401754720766,8.16303580611963,10.0359049782808,10.4706223915458,11.6272852886633,20.6082226838648,15.3456349491335,19.6117840544953,20.0495865213716,7.7571910364753,17.3194379990417,9.60642478781672,12.0434542263732,8.0516845…
Prupe.1G025100.1,296.907577898195,233.289545466624,278.309140443979,344.245322377511,322.355390248717,448.043552416413,305.894059357646,281.50631272782,280.224935091943,291.701102179588,305.74279564739,299.822661226139,356.953036075424,273.241204283588,240.957680611342,377.502619748684,374.931165747704,369.80348472752,258.573034549177,268.451288985146,311.248163125262,292.053764989551,351.5902252…
Prupe.1G025200.1,50.5545335340169,64.8793410469309,54.1574543566661,44.389528411837,63.2272630391373,89.0052848234626,69.7326883034147,43.2481765363969,53.0155282606379,53.4924657292082,44.5256498515616,89.0686566822421,109.465597729797,46.5091411546532,49.1426848615236,76.7281747456675,57.6817178073391,41.2130389605971,40.5097754127044,54.8448869969654,46.1108389815203,75.2715889148327,45.626212…
Prupe.1G025300.1,0.802452913238364,0,0,0,0,0,0.929769177378863,0,0,0.835819777018878,0,0,0,0,0,0,0,0,0,0,0,0,0,0,0,0,0,0,0,0,0,0,0,0,0,0,0,0,0,0,0,0,0,0,0,0,0,0
Prupe.1G025400.1,0,0,0,0,0,0,0,0,0,0,0,0,0,0,0,0,0,0,0,0,0,0,0,0,0,0,0,0,0,0,0,0,0,0,0,0,0,0,0,0,0,0,0,0,0,0,0,0
Prupe.1G025500.1,502.335523687216,588.745509713107,637.102275556892,641.38339011389,647.820318023948,734.670740830954,664.784961825887,607.833462956997,537.728929500756,662.80508317597,632.264227892175,636.025477998546,651.082337801574,743.177318033729,646.781142693601,526.86679992025,543.361781745135,478.962344677209,654.189777409417,638.894823964649,561.015207608497,524.893880032767,553.7769705…
Prupe.1G025600.1,14.4441524382906,20.7061726745524,9.02624239277768,70.6608819616997,53.8986504595925,123.702260263118,21.3846910797139,9.43596578975933,23.8028902394701,42.6268086279628,26.715389910937,61.4699179919699,20.9412447830916,10.6583448479414,11.0967352913118,50.1290741671694,47.2990086020181,51.2378322212829,16.3762921881145,31.7523029982431,19.2128495756334,10.036211855311,11.6302110…
Prupe.1G025700.1,60.9864214061157,62.8087237794756,68.4490048118974,62.5077032738113,55.9716754772691,54.3083093838077,27.8930753213659,44.0345070188769,69.2447716057311,50.1491866211327,25.2312015825516,30.1077149348424,73.2943567408204,69.7637117319798,87.1886344317355,58.3134128067073,57.6817178073391,35.6437093713272,48.2669664491797,28.8657299984028,31.7012017997952,49.177438091024,39.363791…
Prupe.1G025800.1,1338.49145928159,1103.63900355364,1340.39699532749,1364.29856710666,1077.97300919185,1642.82635886018,1658.70821244389,1644.21703886556,1370.83008788221,1315.58032902771,1532.42444905791,1530.47550918782,1506.81774961972,998.977594384322,1391.84765511025,1283.9181240775,1470.88380408715,1223.02477780366,1567.81449948317,1412.49638792184,1271.89064190693,1410.0877656712,1596.02280…
Prupe.1G025900.1,22.4686815706742,33.1298762792838,36.8571564371755,18.1181748619743,42.497012862371,27.1541546919038,22.3144602570927,44.8208375013568,22.7209406831305,50.9850063981516,63.8200981205717,53.9429892582593,32.3637419375051,11.6272852886633,33.2902058739354,32.7373545581515,31.1481276159631,30.0743797820573,25.8573034549177,41.3742129977107,48.0321239390836,113.409193965015,67.992002…
Prupe.1G026000.1,0,0,0,0,0,0,0,0,0,9.19401754720766,0,0,0,0,0,0,0,0,0,0,1.92128495756334,0,0,1.0504464195165,0,0,0,0,0,0,0,0,0,0,0,0,0,0,0,0,0,0,0,0,0,0,0,0
Prupe.1G026100.1,13.6416995250522,24.8474072094629,10.5306161249073,14.4945398895794,34.2049127916645,22.6284622432532,13.9465376606829,19.6582620619986,12.9833946760746,50.9850063981516,100.182712166014,105.377002271948,12.3743719172814,10.6583448479414,11.0967352913118,14.3225926191913,23.0726871229356,12.2525250963937,24.1334832245898,19.2438199989352,19.2128495756334,59.213649946335,43.836949…
Prupe.1G026200.1,0,0.690205755818414,0,0.905908743098714,2.07302501767663,0,3.71907670951545,1.57266096495989,0,0,2.22628249257808,2.5089762445702,2.85562428860339,1.93788088144388,0,2.04608465988447,0,0,0.861910115163922,0.962190999946761,0.960642478781672,0,0,1.0504464195165,0,0,4.16931695956798,0,0,0,0,0,0,2.87333439723784,0,0,0,0,1.82129231499979,0,0,0,0,0,0,0,0,0
Prupe.1G026300.1,106.726237460702,109.742715175128,134.6414490256,116.862227859734,145.111751237364,135.770773459519,120.869993059252,130.530860091671,123.342249422709,151.283379640417,123.92972542018,143.011645940501,132.310592038624,152.123649193345,206.082226838648,123.78812192301,116.517069970825,100.247932606858,151.69618026885,97.1812909946228,111.434527538674,85.3078007701437,105.566530725…
Prupe.1G026400.1,429.312308582525,525.936785933631,539.317982968467,279.925801617503,365.888915619926,442.009295818213,677.801730309191,539.422710981241,490.123149021816,561.670890156686,532.081515726162,619.717132408839,456.899886176543,648.221154842979,442.284163753713,397.963466347529,556.051759662749,488.987137937895,620.575282918024,661.025216963425,532.195933245046,501.810592765551,499.2044…
Prupe.1G026500.1,171.72492343301,142.182385698593,136.898009623795,53.4486158428242,73.5923881275205,36.2055395892051,82.7494567867188,100.650301757433,110.358854746634,71.0446810466047,71.9831339266913,55.1974773805444,141.829339667302,225.763122688212,153.769046179606,65.4747091163029,85.3689423548619,44.554636714159,110.324494740982,144.328649992014,90.3003930054772,40.1448474212441,66.2027396…
Prupe.1G026600.1,0,0,0,0,0,0,0,0,0,0,0,0,0,0,0,0,0,0,0,0,1.92128495756334,0,0,0,0,0,0,0,0,0,0,0,0,0,0,0,0,0,0,0,0,0,0,0,0,0,0,0
Prupe.1G026700.1,9.62943495886037,26.2278187210997,24.0699797140738,6.341361201691,18.6572251590897,7.54282074775107,12.0869993059252,6.29064385983955,14.0653442324141,20.0596746484531,8.90512997031233,15.0538574674212,8.56687286581018,36.8197367474338,20.6082226838648,20.4608465988447,5.76817178073391,14.4802569321017,24.1334832245898,7.69752799957409,19.2128495756334,20.072423710622,14.31410586…
Prupe.1G026800.1,956.52387258013,957.31538332014,801.831199225084,692.114279727418,724.522243677984,696.956637092199,1036.69263277743,644.790995633554,784.413428346173,685.37221715548,759.162329969126,718.821694069362,677.734831161872,923.40024000801,794.209197278172,652.701006503145,760.24504070073,745.176299044309,753.309440653268,790.921001956237,788.687475079753,789.849873012978,698.707292346…
Prupe.1G026900.1,42.5300044016333,25.5376129652813,52.6530806245365,13.5886311464807,21.7667626856047,25.6455905423536,16.7358451928195,23.5899144743983,21.638991126791,20.895494425472,30.4258607319005,7.5269287337106,50.4493624319933,49.415962476819,39.6311974689707,19.4378042689024,32.3017619721099,22.2773183570795,37.9240450672126,10.5841009994144,32.6618442785769,27.0977720093398,22.365790408…
Prupe.1G027000.1,499.928164947501,519.724934131265,482.151781147541,379.575763358361,400.09382841159,399.769499630807,587.614120103442,691.970824582351,710.840858515084,322.626433929287,365.852422946998,501.79524891404,546.376113886116,531.948301956346,518.376062894136,685.438361061296,550.283587882015,507.922858541413,805.024047563104,819.78673195464,717.599931649909,505.825077507676,428.5285442…
Prupe.1G027100.1,39.3201927486799,66.9499583143861,55.6618280887957,27.1772622929614,3.10953752651495,6.03425659820086,26.0335369666082,25.1625754393582,33.540436246526,26.7462328646041,25.9732957467443,21.3262980788467,28.5562428860339,45.5402007139313,25.3639663801412,34.7834392180359,46.1453742458713,43.440770796305,9.48101126680315,11.5462919993611,17.2915646180701,49.177438091024,47.41547566…
Prupe.1G027200.1,280.858519633427,231.218928199169,185.790155918007,258.183991783134,220.777164382562,250.421648825335,199.900373136456,257.130067770942,246.684498845417,274.148886862192,287.932535706765,333.693840527837,321.733669849316,174.409279329949,194.985491547336,256.7836248155,205.346915394127,257.303027024268,206.858427639341,325.220557982005,226.711624992475,240.869084527465,276.441169…
Prupe.1G027300.1,113.948313679848,128.378270582225,118.84552483824,112.332684144241,112.979863463377,123.702260263118,112.502070462842,108.513606582232,65.9989229367125,153.790838971474,134.319043718878,96.5955854159527,149.444337770244,103.676627157248,69.7509075453884,151.41026483145,88.8298454233022,132.550044224623,111.186404856146,115.462919993611,100.867460272076,119.430921078201,151.192743…
Prupe.1G027400.1,53.7643451869704,47.6241971514705,63.9358836155086,37.1422584670473,41.4605003535327,33.1884112901047,57.6456889974895,53.4704728086362,56.2613769296565,30.0895119726796,33.3942373886712,41.3981080354083,59.0162352978035,97.8629845129161,66.5804117478707,50.1290741671694,31.1481276159631,17.8218546856636,57.7479777159828,29.8279209983496,43.2289115451752,40.1448474212441,33.99600…
Prupe.1G027500.1,11.2343407853371,0,3.76093433032404,30.8008972653563,16.5842001414131,15.0856414955021,6.50838424165204,17.2992706145588,8.65559645071639,5.01491866211327,17.8102599406247,15.0538574674212,2.85562428860339,3.87576176288777,17.4377268863471,25.5760582485558,10.382709205321,6.68319550712385,10.3429213819671,15.3950559991482,8.64578230903505,6.02172711318661,8.0516845468904,8.403571…
Prupe.1G027600.1,0,0,0,0,0,0,0.929769177378863,0,1.08194955633955,0,0,0,1.9037495257356,0,0,0,0,0,0,0,0.960642478781672,2.0072423710622,0,0,1.87812760546776,1.6269387498145,0,5.19884211337382,0.750038501630295,0,0,0,17.1728962096872,0,5.87315471102141,4.14862603609261,8.92589056153524,1.70221137842929,0.910646157499897,1.91159576500145,0,0,1.19338621523776,11.7942142019836,0,18.4564947891605,0,1.…
Prupe.1G027700.1,21.6662286574358,15.8747323838235,19.556858517685,3.62363497239486,8.29210007070654,4.52569244865064,4.64884588689432,7.86330482479944,17.3111929014328,16.7163955403776,17.068165776432,7.5269287337106,26.6524933602983,4.84470220360971,17.4377268863471,27.6221429084403,11.5363435614678,4.4554636714159,12.9286517274588,3.84876399978704,15.3702796605068,25.0905296382776,10.735579395…
Prupe.1G027800.1,33.7030223560113,35.8906993025575,31.5918483747219,42.5777109256396,22.803275194443,40.7312320378558,12.0869993059252,27.521566886798,11.901445119735,26.7462328646041,28.9416724035151,48.9250367691189,39.9787400404475,16.471987492273,17.4377268863471,46.0369048474005,26.533590191376,28.9605138642034,33.614494491393,22.1303929987755,31.7012017997952,59.213649946335,50.994002130305…
Prupe.1G027900.1,414.868156144234,447.253329770332,415.959336933838,548.074789574722,586.666080002488,423.90652602361,595.982042699851,405.746528959651,465.238309226006,468.059075130572,499.429372501683,462.906117123202,252.246812159966,516.445254904795,473.989121728889,397.963466347529,558.359028375043,569.185484023381,405.097754127044,386.800781978598,448.620037591041,388.401398800537,382.90233…
Prupe.1G028000.1,0,1.38041151163683,1.50437373212961,0,0,0,0,0,0,1.67163955403776,1.48418832838539,0,2.85562428860339,2.90682132216583,0,4.09216931976893,1.15363435614678,2.22773183570795,6.03337080614746,0.962190999946761,0,2.0072423710622,1.78926323264231,0,0,0,0,0,1.50007700326059,0,0,0,0,0,1.95771823700714,0,1.37321393254388,0,0,0,0,2.12687171230108,0,0,0,2.05072164324006,0,0
Prupe.1G028100.1,106.726237460702,98.6994230820331,115.83677737398,127.733132776919,74.6289006363588,143.31359420727,91.1173793831286,90.4280054851936,75.7364689437684,148.77592030936,132.834855390492,131.721252839936,81.8612296066306,88.1735801056967,91.944378128012,120.718994933183,99.2125546286233,115.842055456813,111.186404856146,100.067863994463,99.9068177932939,167.604737983694,133.30011083…
Prupe.1G028200.1,0,2.07061726745524,4.51312119638884,0.905908743098714,1.03651250883832,1.50856414955021,2.78930753213659,1.57266096495989,3.24584866901865,3.34327910807551,3.71047082096347,2.5089762445702,3.80749905147119,1.93788088144388,0,4.09216931976893,5.76817178073391,1.11386591785398,4.30955057581961,10.5841009994144,10.5670672665984,5.01810592765551,2.68389484896347,1.0504464195165,6.260…
Prupe.1G028300.1,0,0,0,0,0,0,0,0,0,3.34327910807551,0,0,0,0,0,0,0,0,0,0,0,1.0036211855311,0,0,0,0,0,0,0.750038501630295,0,0,0,0,0,0,0,0,0,0,0,0,0,0,0,0,0,0,0
Prupe.1G028400.1,0,0,0,0,0,0,0,0,0,0,0,0,0,0,0,1.02304232994223,0,0,4.30955057581961,0,0,0,0,0,0,0,0,0,0,0,0,0,0,0,0,0,0,0,0,0,0,2.12687171230108,0,0,2.56610788688546,0,0,0
Prupe.1G028500.1,0,0,0,0,0,0,0,0,0,1.67163955403776,0.742094164192694,1.2544881222851,5.71124857720679,0,0,0,0,0,0,0,0,1.0036211855311,0,0,0,0,0,0,0,0,0,0,0,0,0,0,0,0,0,0,0,0,0,0,0,0,0,0
Prupe.1G028600.1,0,0,0,0,0,0,0,0,0,0,0,0,0,0,0,0,0,0,0,0,0,0,0,0,0,0,0,0,0,0,0,0,0,0,0,0,0,0,0,0,0,0,0,0,0,0,0,0
Prupe.1G028700.1,0,0,0,0,0,0,0,0,0,0,0,0,0.951874762867798,0,0,0,0,0,0,0,0,0,0,0,0,0,0,0,0,0,0,0,0,0,0,0,0,0,0,0,0,0,0,0,0,0,0,0
Prupe.1G028800.1,289.685501679049,323.706499478836,361.049695711107,154.91039506988,165.842001414131,116.159439515366,138.535607429451,105.368284652312,148.227089218518,33.4327910807551,47.4940265083324,40.1436199131232,275.091806468794,607.525656332657,494.597344412754,139.133756872144,184.581496983485,116.955921374667,170.658202802457,136.63112199244,138.332516944561,122.441784634794,78.7275822…
Prupe.1G028900.1,0,0,0,0,0,0,0,0,0,0,0,0,0,0,0,0,0,0,0,1.92438199989352,6.7244973514717,0,0,0,0,0,0,0,0,0,0,0,0,0,0,0,0,0,0,0,0,0,0,0,0,0,0,0
Prupe.1G029000.1,0,0,0,0,0,0,0,0,0,0,0,0,0,0,0,0,0,0,0,0,0,0,0,0,0,0,0,0,0,0,0,0,0,0,0,0,0,0,0,0,0,0,0,0,0,0,0,0
Prupe.1G029100.1,0,0,0,0,0,0,0,0,0,0,0,0,0,0,0,0,0,0,0,0,0,0,0,0,0,0,0,0,0,0,0,0,0,0,0,0,0,0,0,0,0,0,0,0,0,0,0,0
Prupe.1G029200.1,0,0,0,0,0,0,0,0,0,0,0,0,0,0,0,0,0,0,0,0,0,0,0,0,0,0,0,0,0,0,0,0,0,0,0,0,0,0,0,0,0,0,0,0,0,0,0,0
Prupe.1G029300.1,0,1.38041151163683,0,0,0,0,0,0,0,0.835819777018878,0,0,0,0,0,0,0,0,0,0,0,0,0,0,0,0,0,0,0,0,0,0,0,0,0,0,0,0,0,0,0,0,0,0,0,0,0,0
Prupe.1G029400.1,0,0,0,0,0,0,0,0,0,3.34327910807551,0.742094164192694,0,0,0,0,0,0,0,0,0,0,1.0036211855311,0,0,0,0,0,0,0,0,0,0,0,0,0,0,0,0,0,0,0,0,0,0,0,0,0,0
Prupe.1G029500.1,0.802452913238364,0,0,0,0,0,0,0,0,0.835819777018878,0,0,0,0,0,0,0,0,0.861910115163922,0,0,0,0,0,0,0,0,0,0,0,0,0,0,0,0,0,0,0,0,0,0,0,0,0.982851183498637,0,0,0,0
Prupe.1G029600.1,0,0,0,0,0,0,0,0,0,0,0.742094164192694,0,0,0,0,0,0,0,0,0,0.960642478781672,0,0,0,0,0,0,0,0,0,0,0,0,0,0,0,0,0,0,0,0,0,0,0,0,0,0,0
Prupe.1G029700.1,0,0,0,0,0,0,0,0,0,0,0,0,0,0,0,0,0,0,3.44764046065569,0,0,0,0,0,0,0,0,0,0,0,0,0,0,0,0,0,0,0,0,0,0,0,0,0,0,0,0,0
Prupe.1G029800.1,0,0,0,0,0,0,0,0,0,0,0,0,0,0,0,0,0,0,0,0,0,0,0,3.15133925854951,1.25208507031184,0,0,0,0,0,0,0,0,0,0,0,0,0,0,0,0,0,0,0,0,0,0,0
Prupe.1G029900.1,5.61717039266855,9.66288058145779,9.02624239277768,8.15317868788843,1.03651250883832,1.50856414955021,0,2.35899144743983,1.08194955633955,1.67163955403776,2.22628249257808,2.5089762445702,0,9.68940440721942,0,6.1382539796534,0,3.34159775356193,8.61910115163922,0.962190999946761,0,6.02172711318661,6.26242131424809,4.20178567806602,5.63438281640327,4.06734687453624,8.33863391913595…
Prupe.1G030000.1,609.061761147918,601.859419073657,635.597901824762,539.921610886834,643.674267988595,615.494173016487,793.09310830417,597.611166684757,641.596086909353,620.178274548008,615.938156279936,667.387681055673,684.397954501947,620.121882062043,724.458289732784,661.908387472625,649.496142510638,549.13589750201,666.256519021712,528.242858970772,538.920430596518,510.843183435331,488.468862…
Prupe.1G030100.1,0,2.07061726745524,0,0,0,3.01712829910043,0,0,3.24584866901865,6.68655821615103,1.48418832838539,0,5.71124857720679,3.87576176288777,0,5.11521164971116,0,3.34159775356193,2.58573034549177,2.88657299984028,3.84256991512669,2.0072423710622,1.78926323264231,4.20178567806602,0,3.25387749962899,0.833863391913595,1.73294737112461,1.50007700326059,0,0,0,2.57593443145309,0,0,4.1486260360…
Prupe.1G030200.1,31.2956636162962,40.7221395932864,59.4227624191198,74.2845169340946,50.7891129330775,81.4624640757115,72.5219958355513,68.4107519757551,37.8682344718842,101.134193019284,78.6619814044256,94.0866091713825,62.8237343492747,25.1924514587705,44.3869411652472,103.327275324166,63.449889588073,67.9458209890925,45.6812361036879,59.6558419966992,48.0321239390836,99.3584973675791,86.779266…
Prupe.1G030300.1,326.598335688014,273.321479304092,273.043832381525,181.181748619743,165.842001414131,140.29646590817,191.532450540046,228.035839919184,255.340095296134,184.716170721172,162.5186219582,198.209123321046,244.631814057024,317.812464556797,256.81015959893,193.355000359082,182.274228271192,124.752982799645,258.573034549177,249.207468986211,278.586318846685,180.651813395598,185.18874457…
Prupe.1G030400.1,0,0,0,0,0,0,0,0,0,0,0,0,0,0,0,0,0,0,0,0,0,0,0,0,0,0,0,0,0,0,0,0,0,0,0,0,0,0,0,0,0,0,0,0,0,0,0,0
Prupe.1G030500.1,10.4318878720987,15.1845266280051,41.3702776335644,2.71772622929614,3.10953752651495,1.50856414955021,0,7.0769743423195,1.08194955633955,0,0,1.2544881222851,12.3743719172814,16.471987492273,9.51148739255296,7.16129630959563,3.46090306844035,7.79706142497783,2.58573034549177,21.1682019988287,9.60642478781672,2.0072423710622,0,3.15133925854951,5.00834028124735,8.13469374907249,6.67…
Prupe.1G030600.1,1440.40297926286,1232.01727413587,1356.19291951485,543.545245859229,475.759241556788,573.254376829081,808.899184319611,790.262134892344,787.659277015192,621.849914102045,657.495429474727,642.297918609971,1774.29455798558,1264.46727514213,1314.17050807107,680.323149411585,821.387661576509,774.136812908513,1173.0596667381,1181.57054793462,1031.73002221152,1178.25127181351,915.20814…
Prupe.1G030700.1,203.020587049306,173.93185046624,175.2595397931,266.337170471022,307.84421512498,340.935497798348,376.55651683844,364.071013388214,365.698950042768,377.790539212533,361.399857961842,327.421399916411,193.230576862163,131.775899938184,177.547764660989,376.479577418742,325.324888433393,380.942143906059,197.377416372538,244.396513986477,245.924474568108,307.108082772517,272.862642977…
Prupe.1G030800.1,257.587385149515,329.228145525383,281.317887908238,461.107550237246,412.53197851765,250.421648825335,224.074371748306,276.78832983294,309.437573113111,269.969787977098,276.801123243875,322.403447427271,271.284307417322,358.507963067118,229.86094532003,279.29055607423,333.40032892642,330.818177602631,196.515506257374,253.056232985998,246.88511704689,220.796660816843,257.6539055004…
Prupe.1G030900.1,1521.45072349994,1548.1315103007,1626.98019129818,1210.29408077988,1357.8313865782,1466.32435336281,1884.64212254696,1501.10489105421,1499.58208508662,1399.1623067296,1323.89598891977,1420.08055442673,1579.16023159768,1908.81266822223,1700.97099536822,1311.54026698594,1413.20208627981,1432.43157036021,1616.94337604752,1467.34127491881,1430.39665090591,1299.68943526278,1309.740686…
Prupe.1G031000.1,0,0,0,0,0,0,0,0,0,0,0,0,0,0,3.17049579751765,0,1.15363435614678,1.11386591785398,0,0,0,0,1.78926323264231,0,0,0,0,0,0,0,0,0,0,0,0,0,0,0,0,0,0,0,0,0,0,0,0,0
Prupe.1G031100.1,467.027595504728,447.94353552615,424.233392460551,115.956319116635,73.5923881275205,113.142311216266,201.759911491213,183.215002417827,168.78413078897,122.029687444756,140.255797032419,159.319991530208,484.504254299709,341.067035134124,445.45465955123,111.511613963703,154.587003723669,135.891641978185,212.891798445489,192.438199989352,200.774278065369,211.764070147063,165.5068490…
Prupe.1G031200.1,2.40735873971509,12.4237036047314,3.76093433032404,5.43545245859229,0,3.01712829910043,3.71907670951545,3.93165241239972,2.1638991126791,12.5372966552832,4.45256498515616,5.0179524891404,11.4224971544136,4.84470220360971,1.58524789875883,0,0,2.22773183570795,6.89528092131138,4.8109549997338,8.64578230903505,0,0.894631616321155,6.30267851709902,0.626042535155919,4.06734687453624,1…
Prupe.1G031300.1,73.8256680179295,37.9613165700127,42.874651365694,19.024083605073,5.18256254419159,3.01712829910043,20.454921902335,29.8805583342379,10.8194955633955,8.35819777018878,2.22628249257808,12.544881222851,45.6899886176543,50.384902917541,60.2394201528354,11.2534656293646,13.8436122737614,13.3663910142477,16.3762921881145,18.2816289989885,24.0160619695418,29.105014380402,30.41747495491…
Prupe.1G031400.1,4063.62155263908,4150.20720973612,4185.16772278459,6481.7770568713,7788.35499141112,7746.47690794035,6222.01533501935,6511.60272541642,5925.83772007171,7871.75065996379,7583.46026388514,7271.01315676444,3085.02610645453,3672.28427033616,3879.10160826285,5611.38717973315,5427.84964567061,5422.29928811315,5515.36282693394,4991.8469077238,5061.62522070063,5610.24242711886,6230.21457…
Prupe.1G031500.1,102.713972894511,76.6128388958439,132.384888427406,130.450859006215,101.578225866155,149.347850805471,118.080685527116,168.274723250708,114.686652971992,132.895344546002,121.703442927602,80.2872398262464,151.34808729598,84.2978183428089,129.990327698224,118.672910273299,109.595263833944,116.955921374667,115.495955431966,152.988368991535,113.355812496237,152.550420200728,119.88063…
Prupe.1G031600.1,0,0,0,0,0,0,0,0,0,0,0,0,0,0,0,0,0,0,0,0,0,0,3.57852646528462,0,0,0,0,0,0,0,0,0,0,0,0,0,0,0,0,0,0,0,0,0,0,0,0,0
Prupe.1G031700.1,263.204555542183,238.120985757353,228.664807283701,403.129390678928,399.057315902752,206.673288488379,256.616292956566,225.676848471744,335.40436246526,298.38766039574,240.438509198433,283.514315636433,237.968690716949,334.28445204907,331.316810840595,298.728360343132,264.182267557613,300.743797820573,277.535057082783,279.035389984561,314.130090561607,266.963235351273,277.3358010…
Prupe.1G031800.1,0,0,0,0,0,0,0,0,1.08194955633955,0,0,0,0,0,0,0,0,0,0,0,0,0,0,0,0,0,0,2.59942105668691,0,0,0,0,1.71728962096872,0,0,0,0,0,0,0,0,0,0,0,0,0,0,0
Prupe.1G031900.1,0,0,3.00874746425923,0,0,0,0,0,0,0,0,0,0,0,0,0,0,0,0,0,0,0,0,0,0,0,0,0,0,0,0,0,0,0,0,0,0,0,0,0,0,0,0,0,0,0,0,0
Prupe.1G032000.1,0,1.38041151163683,0,0,0,0,0,0,0,0.835819777018878,0,0,0,0,0,2.04608465988447,0,0,0,0,0,0,0,0,0,0,1.66772678382719,0,0.750038501630295,0,0,0,0,0,0,0,0,0,0.910646157499897,2.86739364750217,1.03647105456811,0,2.38677243047551,0,0,12.3043298594403,16.1783955508307,11.9784630546822
Prupe.1G032100.1,0,0,0,0,0,0,0,0,0,1.67163955403776,0,0,0,0,0,0,0,0,0,0,0,0,0,0,0,0,0,0,0,0,0,0,0,0,0,0,0,0,0,0,0,0,0,0,0,0,0,0
Prupe.1G032200.1,0.802452913238364,0,0,0.905908743098714,2.07302501767663,0,0,0,0,0,2.22628249257808,1.2544881222851,0,1.93788088144388,0,0,0,3.34159775356193,0,0,0.960642478781672,1.0036211855311,0.894631616321155,0,1.87812760546776,0,0,0,0.750038501630295,0,0,0,0,0.957778132412613,0,0,0,0.851105689214643,1.82129231499979,1.91159576500145,0,0,0,0,0,0,0,3.42241801562347
Prupe.1G032300.1,0,1.38041151163683,0,0,0,0,0,0,0,0,0,0,0,0,0,0,0,0,0,0,0,0,0,0,0,0,0,0,0,0,0,0,0,0,0,0,0,0,0,0,0,0,0,0,0,0,0,0
Prupe.1G032400.1,0,0,0,0,0,0,0,0,0,0,0,0,0,0,0,0,0,2.22773183570795,0,0,0.960642478781672,2.0072423710622,0,1.0504464195165,0,0,0,0,0,0,0,0,0.858644810484362,0,0,0,0,0.851105689214643,0,9.55797882500725,10.3647105456811,17.0149736984087,33.4148140266572,2.94855355049591,11.5474854909846,45.1158761512812,54.6020849840535,44.4914342031051
Prupe.1G032500.1,0,0,1.50437373212961,0,0,1.50856414955021,0,0,0,1.67163955403776,0.742094164192694,0,0,0,0,11.2534656293646,9.22907484917426,10.0247932606858,6.03337080614746,6.73533699962733,3.84256991512669,20.072423710622,19.6818955590654,11.5549106146815,0.626042535155919,1.6269387498145,2.50159017574079,1.73294737112461,0.750038501630295,0,0,0.998813269185379,3.43457924193745,0,0,0,0,4.2555…
Prupe.1G032600.1,93.0845379356502,80.7540734307544,102.297413784814,100.555870483957,147.184776255041,110.125182917166,122.72953141401,99.8639712749529,122.260299866369,122.865507221775,110.572030464711,135.484717206791,66.6312334007458,112.397091123745,106.211609216841,93.0968520247432,114.209801258531,114.728189538959,87.0529216315562,69.2777519961668,65.3236885571537,104.376603295235,115.40747…
Prupe.1G032700.1,0.802452913238364,0,0.752186866064807,0.905908743098714,0,6.03425659820086,0,1.57266096495989,0,0.835819777018878,1.48418832838539,0,3.80749905147119,0,0,2.04608465988447,0,2.22773183570795,6.89528092131138,6.73533699962733,16.3309221392884,17.0615601540287,12.5248426284962,25.2107140683961,0,0,0,0,3.00015400652118,0,0.966823288533111,0,0,0,1.95771823700714,0,2.74642786508777,0.8…
Prupe.1G032800.1,1.60490582647673,1.38041151163683,0.752186866064807,3.62363497239486,1.03651250883832,10.5599490468515,1.85953835475773,0,0,0.835819777018878,2.22628249257808,0,18.0856204944882,19.3788088144388,96.7001218242884,42.9677778575738,47.2990086020181,60.1487595641147,55.162247370491,99.1056729945164,44.1895540239569,67.2426194305839,16.9980007101019,21.0089283903301,4.38229774609143,2…
Prupe.1G032900.1,0,0,0,0,0,0,0,0,0,1.67163955403776,0,0,0,0,0,0,0,1.11386591785398,0,0,0,0,0,0,0,0,0,0,0,0,0,0,0,0,0,0,0,0,0,0,0,0,0,0,0,0,0,0
Prupe.1G033000.1,0,0,0,0,0,0,0,0,0,0,0,0,0,0,0,0,0,0,0,0,0,0,0,0,0,0,0,0,0,0,0,0,0,0,0,0,0,0,0,0,0,0,0,0,0,0,0,0
Prupe.1G033100.1,0,0.690205755818414,0,1.81181748619743,0,3.01712829910043,0.929769177378863,0,0,1.67163955403776,1.48418832838539,0,1.9037495257356,0,12.6819831900706,3.0691269898267,12.6899779176146,3.34159775356193,9.48101126680315,14.4328649992014,1.92128495756334,18.0651813395598,15.2087374774596,11.5549106146815,0,0.813469374907249,2.50159017574079,0,1.50007700326059,4.64999852565889,0,0,2.…
Prupe.1G033200.1,2221.18966384379,2297.6949611195,1979.00364461651,3761.33310134586,4887.15647917267,2929.63157842651,2891.58214164826,2718.34447793317,3087.88403379307,2082.86288433104,2009.59099663382,2224.20744081148,1764.7758103569,3173.27994336436,2341.41114646679,2239.43966024355,2349.953183471,2403.72265072888,2719.32641334218,2412.21283686653,2556.26963603803,1625.86632056039,2021.8674528…
Prupe.1G033300.1,0,0,0,0.905908743098714,0,1.50856414955021,0,0.786330482479944,0,0,1.48418832838539,0,0,0,0,0,0,0,0,0,0,0,0,2.10089283903301,1.25208507031184,0,0,0,0,0,0,0,0,1.91555626482523,0,0,0,0,0,0,0,0,0,0,1.28305394344273,2.05072164324006,4.04459888770767,0
Prupe.1G033400.1,0,0,0,2.71772622929614,0,0,0,0,0,0,0,0,0,0,0,0,0,0,0,0,0,0,0,0,0,0,0,0,0,0,0,0,0,0,0,0,0,0,0,0,0,0,0,0,0,0,0,0
Prupe.1G033500.1,69.0109505384993,59.3576950003836,39.11371703537,61.6017945307126,57.0081879861074,48.2740527856068,50.2075355784586,66.8380910107952,57.3433264859961,58.5073843913215,67.5305689415352,60.2154298696848,59.0162352978035,62.0121882062043,36.460701671453,78.7742594055519,76.1398675056876,57.9210277284067,62.9194384069663,45.2229769974978,72.0481859086254,70.2534829871772,65.30810799…
Prupe.1G033600.1,18.4564170044824,15.8747323838235,17.3002979194906,14.4945398895794,7.25558756186822,30.1712829910043,20.454921902335,8.64963530727938,14.0653442324141,23.4029537565286,8.16303580611963,0,8.56687286581018,35.8507963067118,17.4377268863471,14.3225926191913,10.382709205321,16.7079887678096,17.2382023032784,17.3194379990417,9.60642478781672,5.01810592765551,14.3141058611385,17.85758…
Prupe.1G033700.1,5.61717039266855,2.76082302327365,0.752186866064807,6.341361201691,27.9858377386346,6.03425659820086,2.78930753213659,9.43596578975933,3.24584866901865,11.7014768782643,20.7786365973954,6.2724406114255,8.56687286581018,6.78258308505359,0,35.8064815479782,12.6899779176146,16.7079887678096,43.95741587336,60.6180329966459,43.2289115451752,111.401951593952,89.4631616321155,44.1187496…
Prupe.1G033800.1,0,1.38041151163683,0,0,0,0,0,0,0,3.34327910807551,0,3.7634643668553,3.80749905147119,0,0,0,0,0,0,2.88657299984028,2.88192743634502,4.01448474212441,1.78926323264231,1.0504464195165,0,0,0,0,0,0,0,0,0,0,1.95771823700714,0,1.37321393254388,0,0,0,2.07294210913621,2.12687171230108,1.19338621523776,0,0,0,0,6.84483603124695
Prupe.1G033900.1,4.01226456619182,0,0,9.05908743098714,11.4016375972215,6.03425659820086,0,5.50431337735961,11.901445119735,15.8805757633587,18.5523541048174,33.8711793016977,8.56687286581018,12.5962257293852,0,38.8756085378049,26.533590191376,52.3516981391368,70.6766294434416,101.03005499441,67.244973514717,143.517829530948,81.4114770852251,110.296874049233,0,1.6269387498145,0,1.73294737112461,7…
Prupe.1G034000.1,0,0,1.50437373212961,0,2.07302501767663,0,1.85953835475773,0,0,5.01491866211327,2.96837665677078,2.5089762445702,0,0,0,0,0,0,1.72382023032784,2.88657299984028,0.960642478781672,0,0,1.0504464195165,0,0,0,0,0,0,0,0,0,0,0,0,0,0,2.73193847249969,0,0,0,0,0,0,0,0,0
Prupe.1G034100.1,0,0.690205755818414,0,0,0,0,0,0,0,1.67163955403776,1.48418832838539,0,0,0,0,0,0,0,0,4.8109549997338,1.92128495756334,0,0,2.10089283903301,0,0,0,0,0,0,0,0,0,0,0,2.0743130180463,0,0,0,1.91159576500145,0,0,0,0,0,0,0,0
Prupe.1G034200.1,0,0,0,0,0,0,0,0,0,0,0,0,0,0,0,0,0,0,0,0,0,0,0,0,0,0,0,0,0,0,0,0,0,0,0,0,0,0,0,0,0,0,0,0,0,0,0,0
Prupe.1G034300.1,1466.08147248649,1405.94912460211,1223.80803108744,1802.75839876644,2153.87299336602,1657.91200035568,888.859333574193,699.83412940715,781.167579677154,1087.40152990156,1120.56218793097,981.009711626948,2847.05741573758,3746.89268427175,2480.91296155756,823.549075603497,969.052859163297,795.300265347738,3382.13529190323,3613.02720480009,3183.56917468246,946.41477795583,933.995407…
Prupe.1G034400.1,0,0,0,0,0,0,0,0,0,0,0,0,0,0,0,0,0,0,0,0.962190999946761,0.960642478781672,0,0,0,0,0,0,0,0,0,0,0,0,0,0,0,0,0,0,0,1.03647105456811,0,0,0.982851183498637,0,0,0,0
Prupe.1G034500.1,40.9250985751566,42.7927568607416,17.3002979194906,26.2713535498627,20.7302501767663,31.6798471405545,26.963306143987,17.2992706145588,31.3765371338469,39.2835295198873,27.4574840751297,27.5987386902722,27.6043681231661,23.2545705773266,38.0459495702118,28.6451852383825,40.3772024651374,21.1634524392255,21.5477528790981,14.4328649992014,13.4489947029434,19.0688025250909,37.574527…
Prupe.1G034600.1,535.236093129989,459.677033375063,465.603670094116,559.851603235006,617.761455267637,595.882839072334,492.777664010798,426.97745198661,370.026748268126,871.76002743069,802.203791492302,762.728778349341,434.054891867716,489.314922564581,497.767840210272,576.995874087419,670.261560921281,629.334243587496,334.421124683602,338.69123198126,416.918835791246,553.998894413169,644.1347637…
Prupe.1G034700.1,188.576434611016,260.89777569936,270.035084917266,471.072546411331,691.353843395158,322.832728003746,236.161371054231,321.609167334297,268.323489972208,399.521853415024,429.67252106757,425.271473454649,183.711829233485,231.576765332544,274.247886485277,429.677778575738,403.772024651374,406.561060016701,221.510899597128,285.770726984188,268.979894058868,459.658502973245,418.687596…
Prupe.1G034800.1,18.4564170044824,31.749464767647,23.317792848009,116.862227859734,53.8986504595925,55.8168735333579,54.8563814653529,42.461846053917,46.5238309226006,118.686408336681,130.608572897914,125.44881222851,12.3743719172814,31.9750345438241,25.3639663801412,108.442486973877,63.449889588073,72.4012846605084,35.3383147217208,38.4876399978704,37.4650566724852,146.528693087541,150.298111541…
Prupe.1G034900.1,31.2956636162962,41.4123453491048,25.5743534462034,52.5427070997254,93.2861257954486,78.4453357766111,39.0503054499123,51.1114813611964,54.0974778169775,51.8208261751704,97.2143355092429,74.0147992148209,37.1231157518441,72.6705330541456,52.3131806590413,67.5207937761874,51.9135460266052,69.0596869069465,45.6812361036879,50.0339319972316,76.8513983025338,69.2498618016461,38.46915…
Prupe.1G035000.1,312.956636162962,297.478680757736,281.317887908238,323.409421286241,302.661652580789,282.10149596589,267.773523085113,264.207042113261,302.945875775074,278.327985747286,352.49472799153,329.930376160981,276.995555994529,264.52074031709,382.044743600877,263.944921125096,301.09856695431,279.580345381348,291.325618925406,341.5778049811,274.743748931558,248.898054011713,322.9620134919…
Prupe.1G035100.1,811.279895283986,744.04180477225,796.565891162631,612.394310334731,506.854616821937,660.751097502994,608.998811183155,693.543485547311,584.252760423356,494.805307995176,670.111030266003,538.175404460308,865.254159446828,614.308239417711,738.725520821613,774.44304376627,710.638763386418,667.205684794531,646.432586372942,698.550665961348,602.322834196108,844.045417031657,766.699295…
Prupe.1G035200.1,172.527376346248,181.524113780243,254.99134759597,112.332684144241,116.089400989892,179.519133796475,185.953835475773,150.975452636149,154.718786556556,108.656571012454,106.861559643748,107.885978516519,243.679939294156,202.508552110886,231.446193218789,114.58074095353,199.578743613393,151.485764828141,195.65359614221,145.290840991961,165.230506350448,138.499723603292,139.5625321…
Prupe.1G035300.1,0,0,0,0,0,0,0,0,0,0,0,0,0,0,0,0,0,0,0,0,0,0,0,1.0504464195165,0,0,0,0,0,0,0,0,0,0,0,0,0,0,0,0,0,0,0,0,0,0,0,0
Prupe.1G035400.1,135.614542337284,105.601480640217,121.854272302499,88.779056823674,161.695951378777,85.9881565243622,114.3616088176,78.6330482479944,100.621308739578,79.4028788167934,91.2775821957014,72.7603110925358,97.0912258125154,194.75702858511,168.036277268436,64.4516667863607,99.2125546286233,95.7924689354419,100.843483474179,91.4081449949423,85.4971806115688,90.3259066977992,46.520844048…
Prupe.1G035500.1,273.636443414282,302.310121048465,250.478226399581,462.919367723443,365.888915619926,417.872269425409,251.037677892293,464.721315145647,485.795350796458,485.611290447968,684.952913549856,480.468950835193,229.401817851139,241.266169739763,291.685613371624,389.779127707991,423.383808705869,406.561060016701,442.159889079092,513.80999397157,375.611209203634,487.759896168116,609.24413…
Prupe.1G035600.1,0,0,0,0,0,0,0.929769177378863,0,0,0,0,0,0,0,0,0,0,0,0,0,0,0,0,0,0,0,0,0,0,0,0,0,0,0,0,0,0,0,0,0,0,0,0,0,0,0,0,0
Prupe.1G035700.1,0,0,0,0,0,0,0,0,0,3.34327910807551,0,0,1.9037495257356,0,0,0,0,0,0.861910115163922,0,0,0,0,0,0,0,0,0,0,0,0,0,0,0,0,0,0,0,0,0,0,0,0,0,0,0,0,0
Prupe.1G035800.1,57.7766097531622,39.3417280816496,38.3615301693052,44.389528411837,29.0223502474729,39.2226678883056,52.0670739332163,40.1028546064771,40.0321335845633,58.5073843913215,54.9149681502594,30.1077149348424,57.1124857720679,37.7886771881557,33.2902058739354,36.8295238779204,48.4526429581649,33.4159775356193,31.0287641459012,48.109549997338,44.1895540239569,66.2389982450528,37.5745278…
Prupe.1G035900.1,0,0,0,0,0,0,0,0,0,0,1.48418832838539,0,0,0,0,0,0,0,0,0,0,0,0,0,0,0,0,0,0,0,0,0,0,0,0,0,0,0,0,0,0,0,0,0,0,0,0,0
Prupe.1G036000.1,63.3937801458308,65.5695468027493,42.1224644996292,59.7899770445152,35.2414253005028,52.7997452342575,43.6991513368066,57.4021252210359,41.1140831409029,50.1491866211327,34.1363315528639,55.1974773805444,56.1606110092001,51.3538433582629,55.4836764565589,29.6682275683248,50.7599116704584,33.4159775356193,56.8860676008189,50.9961229971783,41.3076265876119,46.1665745344307,42.94231…
Prupe.1G036100.1,0,0,0,0,0,0,0,0,0,0,0,0,1.9037495257356,0,0,0,0,0,0,0,0,4.01448474212441,0,0,0,0,0,0,0,0,0,0,0,0,0,0,0,0,0,0,0,0,0,0,0,0,0,0
Prupe.1G036200.1,0,0,0,0,0,0,0,0,0,0,0,0,0.951874762867798,0,0,0,0,0,0,0,0,0,0,0,0,0,0,0,0,0,0,0,0,0,0,0,0,0,0,0,0,0,0,0,0,0,0,0
Prupe.1G036300.1,0,0,0,0,0,0,0,0,0,0,0,0,0,0,0,0,0,0,0,0,0,0,0,0,0,0,0,0,0,0,0,0,0,0,0,0,0,0,0,0,0,0,0,0,0,0,0,0
Prupe.1G036400.1,1.60490582647673,0.690205755818414,3.00874746425923,6.341361201691,7.25558756186822,3.01712829910043,1.85953835475773,9.43596578975933,8.65559645071639,10.8656571012454,2.22628249257808,23.8352743234169,3.80749905147119,0.968940440721942,3.17049579751765,57.290370476765,76.1398675056876,72.4012846605084,221.510899597128,339.653422981207,197.892350629024,1030.71895754044,726.44087…
Prupe.1G036500.1,4.81471747943019,2.07061726745524,3.76093433032404,9.05908743098714,9.32861257954485,3.01712829910043,8.36792259640977,5.50431337735961,21.638991126791,23.4029537565286,27.4574840751297,26.3442505679871,12.3743719172814,3.87576176288777,17.4377268863471,73.6590477558408,99.2125546286233,64.6042232355306,174.967753378276,321.371793982218,146.017656774814,1305.71116237596,1042.2458…
Prupe.1G036600.1,11.2343407853371,0,3.76093433032404,7.24726994478972,10.3651250883832,1.50856414955021,0,7.86330482479944,8.65559645071639,5.01491866211327,12.6156007912758,18.8173218342765,18.0856204944882,4.84470220360971,12.6819831900706,115.603783283472,78.4471362179812,111.386591785398,231.853820979095,444.532241975403,240.160619695418,475.716441941743,432.107070683118,318.285265113501,5.00…
Prupe.1G036700.1,22.4686815706742,26.9180244769181,33.8484089729163,24.4595360636653,25.9128127209579,43.7483603369562,78.1006108998245,72.3424043881548,101.703258295918,50.1491866211327,51.9465914934886,36.3801555462679,51.4012371948611,38.7576176288777,60.2394201528354,31.7143122282092,36.916299396697,44.554636714159,54.3003372553271,56.7692689968589,48.0321239390836,26.0941508238087,48.3101072…
Prupe.1G036800.1,110.738502026894,90.4169540122122,130.880514695276,167.593117473262,117.12591349873,125.210824412668,75.3113033676879,103.795623687353,77.9003680564475,110.328210566492,92.019676359894,121.685347861655,144.684963955905,82.359937461365,77.6771470391825,129.926375902664,134.975219669174,114.728189538959,120.667416122949,184.740671989778,151.781511647504,152.550420200728,135.0893740…
Prupe.1G036900.1,98.7017083283188,108.362303663491,83.4927421331936,104.179505456352,67.3733130744906,82.9710282252617,88.328071850992,64.4790995633554,86.5559645071639,75.223779931699,86.8250172105452,82.7962160708166,111.369347255532,70.7326521727017,109.382105014359,101.281190664281,66.9107926565134,109.15885994969,59.4717979463107,65.4289879963797,83.5758956540055,98.354876182048,81.411477085…
Prupe.1G037000.1,158.885676821196,178.763290756969,152.693933811156,129.544950263116,147.184776255041,238.353135628934,169.217990282953,157.266096495989,153.636837000216,114.507309451586,164.002810286585,178.137313364484,200.845574965105,128.869078616018,199.741235243612,168.801984440468,175.352422134311,103.58953036042,140.491348771719,144.328649992014,125.844164720399,141.510587159885,185.18874…
Prupe.1G037100.1,63.3937801458308,80.7540734307544,48.8921462942125,89.6849655667727,67.3733130744906,89.0052848234626,99.4853019795384,92.0006664501534,64.9169733803729,87.7610765869822,89.793393867316,96.5955854159527,95.1874762867798,73.6394734948676,52.3131806590413,98.2120636744544,72.6789644372473,89.109273428318,81.0195508254087,67.3533699962733,93.1823204418222,114.412815150546,82.3061087…
Prupe.1G037200.1,1.60490582647673,2.76082302327365,0.752186866064807,13.5886311464807,2.07302501767663,27.1541546919038,9.29769177378863,5.50431337735961,3.24584866901865,10.0298373242265,24.4891074183589,11.2903931005659,4.75937381433899,8.72046396649748,4.75574369627648,9.20738096948009,11.5363435614678,13.3663910142477,12.9286517274588,12.5084829993079,9.60642478781672,9.03259066977992,15.2087…
Prupe.1G037300.1,0,0,0,0,0,0,0,0,2.1638991126791,0,0,0,0,0,0,0,0,0,0,0,0,0,0,0,0,0,0,0,0,0,0,0,0,0,0,0,0,0,0,0,0,0,0,0,0,0,0,0
Prupe.1G037400.1,629.925536892116,483.834234828708,594.979811057262,672.184287379246,805.370219367372,752.773510625557,680.591037841328,625.132733571555,654.579481585427,860.894370329445,724.283904252069,638.534454243116,529.242368154496,507.724790938297,689.58283596009,848.102091522111,706.024225961831,775.250678826367,544.727192783599,627.348531965288,489.927664178653,801.893327239351,713.91602…
Prupe.1G037500.1,592.210249969913,514.893493840537,568.653270744994,596.993861702053,591.848642546679,805.573255859814,620.156041311702,756.449924145706,595.072255986752,836.655596795897,871.218548762223,855.560899398438,637.756091121424,375.948891000113,448.625155348748,682.369234071469,659.87885171596,565.843886269819,641.261125681958,622.537576965554,657.079455486664,839.027311104002,792.64361…
Prupe.1G037600.1,2.40735873971509,6.90205755818414,9.77842925884249,6.341361201691,1.03651250883832,6.03425659820086,2.78930753213659,9.43596578975933,0,5.85073843913215,1.48418832838539,6.2724406114255,12.3743719172814,1.93788088144388,9.51148739255296,1.02304232994223,9.22907484917426,2.22773183570795,6.03337080614746,3.84876399978704,8.64578230903505,10.036211855311,3.57852646528462,6.30267851…
Prupe.1G037700.1,4.81471747943019,1.38041151163683,2.25656059819442,4.52954371549357,3.10953752651495,1.50856414955021,0.929769177378863,0.786330482479944,1.08194955633955,5.01491866211327,0,3.7634643668553,18.0856204944882,2.90682132216583,34.8754537726942,8.18433863953786,9.22907484917426,4.4554636714159,31.8906742610651,35.6010669980301,23.0554194907601,11.0398330408421,12.5248426284962,1.0504…
Prupe.1G037800.1,0,0,0,0,0,0,1.85953835475773,0,0,3.34327910807551,0,0,0,0,0,0,0,0,1.72382023032784,0,0.960642478781672,0,2.68389484896347,2.10089283903301,0,0,0,0,0,0,0,0,0,1.91555626482523,0,0,0,0,0,14.3369682375109,9.32823949111295,39.34712667757,23.8677243047551,42.2626008904414,65.4357511155793,53.3187627242415,107.181870524253,87.2716593983986
Prupe.1G037900.1,0.802452913238364,1.38041151163683,2.25656059819442,7.24726994478972,2.07302501767663,6.03425659820086,1.85953835475773,1.57266096495989,3.24584866901865,6.68655821615103,17.8102599406247,5.0179524891404,35.2193662261085,19.3788088144388,12.6819831900706,33.7603968880937,23.0726871229356,22.2773183570795,96.5339328983593,139.51769499228,48.0321239390836,23.0832872672154,28.628211…
Prupe.1G038000.1,2244.4607983277,2450.23043315537,2007.58674552697,1275.51951028299,1976.62935435467,1404.47322323125,1443.93153246937,988.41741647729,1099.26074924098,175.522153173964,305.74279564739,519.358082626031,1105.12659968951,2008.61353361659,2967.58406647652,1760.65584983058,1879.27036616311,1091.5885994969,2008.25056833194,698.550665961348,878.027225606448,645.328422296499,568.98570798…
Prupe.1G038100.1,509.557599906361,413.43324773523,601.749492851846,693.926097213615,1335.02811138375,375.632473238003,539.266122879741,202.086933997346,420.878377416085,96.9550941341899,86.8250172105452,141.757157818216,313.166796983505,1166.60429062922,730.799281327819,526.86679992025,514.520922841465,572.527081776943,678.323260634007,164.534660990896,161.387936435321,128.463511747981,110.039688…
Prupe.1G038200.1,58.5790626664006,40.031933837468,23.317792848009,761.869252946019,1286.31202346835,327.358420452396,476.971587995357,626.705394536515,745.463244317949,804.058625492161,2209.21432680165,1851.62446849281,42.8343643290509,32.943974984546,60.2394201528354,1382.13018775196,854.843057904766,776.364544744221,1361.817981959,996.829875944844,774.277837898028,2177.85797260249,2091.64871895…
Prupe.1G038300.1,0.802452913238364,4.14123453491048,12.7871767231017,19.024083605073,27.9858377386346,9.05138489730128,11.1572301285464,6.29064385983955,8.65559645071639,1.67163955403776,1.48418832838539,3.7634643668553,0,6.78258308505359,4.75574369627648,10.2304232994223,16.150880986055,21.1634524392255,10.3429213819671,3.84876399978704,4.80321239390836,4.01448474212441,2.68389484896347,1.050446…
Prupe.1G038400.1,12.8392466118138,8.97267482563938,18.8046716516202,63.41361201691,103.651250883832,113.142311216266,65.0838424165204,57.4021252210359,60.5891751550147,24.2387735335475,35.6205198812493,45.1615724022636,16.1818709687526,15.5030470515511,33.2902058739354,50.1290741671694,63.449889588073,79.0844801676322,55.162247370491,43.2985949976042,72.0481859086254,13.0470754119043,23.260422024…
Prupe.1G038500.1,1060.84275130112,1031.16739919271,1059.83129428531,1337.1213048137,1239.66896057063,1445.2044552691,1194.75339293184,958.536858143052,971.590701592915,1410.86378360787,1274.91777408305,1239.43426481768,1317.39467180903,973.785142925551,1179.42443667657,1170.36042545391,1251.69327641926,1097.15792908617,1198.05506007785,1139.23414393696,992.343680581467,1151.15349980417,1186.28152…
Prupe.1G038600.1,290.487954592288,231.909133954987,242.204170872868,150.380851354387,205.229476749987,178.010569646925,143.184453316345,174.565367110548,236.946952838361,250.745933105663,222.628249257808,230.825814500458,273.188056943058,327.501868964016,393.141478892189,283.382725393998,259.567730133026,225.000915406503,280.120787428275,391.611736978332,294.917240985973,359.296384420135,325.6459…
Prupe.1G038700.1,119.565484072516,106.291686396036,126.367393498888,155.816303812979,220.777164382562,113.142311216266,139.465376606829,90.4280054851936,104.949106964936,223.999700241059,281.995782393224,331.184864283266,147.540588244509,180.222921974281,215.5937142312,212.792804627984,111.902532546238,192.698803788738,255.125394088521,236.698985986903,177.718858574609,325.173264112077,268.389484…
Prupe.1G038800.1,153.268506428528,160.81794110569,197.072958908979,28.0831710360601,2.07302501767663,16.5942056450524,140.395145784208,70.769743423195,76.818418500108,14.2089362093209,21.5207307615881,25.089762445702,176.096831130543,175.378219770671,150.598550382089,22.5069312587291,36.916299396697,24.5050501927875,31.8906742610651,37.5254489979237,29.7799168422318,46.1665745344307,37.5745278854…
Prupe.1G038900.1,599.432326189058,784.073738609718,556.618280887957,861.519214686877,826.100469544139,710.533714438151,901.876102057497,670.739901555392,900.182030874505,1150.08801317798,994.40618001821,905.740424289842,781.489180314462,780.965995221885,680.071348567537,647.585794853433,799.46860880972,729.582176194354,686.080451670482,717.794485960284,660.92202540179,811.929539094662,839.1644561…
Prupe.1G039000.1,1055.22558090845,1018.74369558798,1172.65932419503,1219.35316821087,1184.7337976022,1481.40999485831,1165.93054843309,1146.46984345576,1044.08132186766,1007.99865108477,1125.75684708032,1230.65284796168,1276.46405700572,1192.76568252871,1306.24426857727,1223.55862661091,1194.01155861192,1179.58400700736,1188.57404881105,1118.06594193814,962.563763739235,994.588594861322,1180.9137…
Prupe.1G039100.1,12661.9045179881,11133.7090471068,13288.1331759009,15230.1377889756,16517.8633408474,24102.3294173638,20826.8295732865,17233.2188540305,14534.9103398655,14997.1142590497,18700.0308434917,19512.3082540224,12754.1699476656,14378.1071998729,13878.8453536335,12094.4064245771,14301.6051131517,12118.8611862512,19459.3446700559,16544.8742440846,15004.2748760909,13762.657317188,16984.581…
Prupe.1G039200.1,0,0,1.50437373212961,0,0,0,0.929769177378863,0,0,3.34327910807551,0,0,2.85562428860339,1.93788088144388,0,15.3456349491335,10.382709205321,4.4554636714159,9.48101126680315,23.0925839987223,12.4883522241617,13.0470754119043,7.15705293056924,5.25223209758252,3.13021267577959,0.813469374907249,0.833863391913595,0,0,0,0,0.998813269185379,0,0,0,0,3.43303483135971,23.83095929801,7.2851…
Prupe.1G039300.1,6921.15637668089,7153.29245330204,7098.38745505358,5046.81760780294,4553.39945132673,6465.70594497222,6527.909394377,5194.49916726251,4921.78853178861,5171.2169604158,5404.67179781539,4902.53958189017,6919.17765128602,6269.04465147096,6526.46559919009,5190.91678212689,5478.60955734107,4716.10829619373,5563.62979338312,5610.53572068956,5166.33525088783,6206.39341132434,6109.439307…
Prupe.1G039400.1,0,1.38041151163683,0,0,4.14605003535327,4.52569244865064,0,0,1.08194955633955,1.67163955403776,0,2.5089762445702,0,0,0,2.04608465988447,1.15363435614678,2.22773183570795,0.861910115163922,0,0,6.02172711318661,1.78926323264231,0,0.626042535155919,0,0,0.866473685562304,0,0,1.93364657706622,0,0.858644810484362,0,0,2.0743130180463,0,0,0,0.955797882500725,0,0,0,0,0,0,0,3.42241801562347
Prupe.1G039500.1,26.480946136866,32.4396705234654,32.3440352407867,36.2363497239486,19.693737667928,13.5770773459519,21.3846910797139,37.7438631590373,22.7209406831305,25.9104130875852,36.362614045442,31.3622030571275,46.6418633805221,11.6272852886633,26.9492142789001,17.391719609018,25.3799558352292,34.5298434534732,9.48101126680315,39.4498309978172,48.0321239390836,12.0434542263732,26.838948489…
Prupe.1G039600.1,10.4318878720987,11.0432920930946,24.0699797140738,28.9890797791589,16.5842001414131,34.6969754396549,15.8060760154407,11.0086267547192,18.3931424577723,27.582052641623,17.8102599406247,23.8352743234169,17.1337457316204,5.81364264433165,12.6819831900706,38.8756085378049,13.8436122737614,44.554636714159,5.17146069098354,17.3194379990417,18.2522070968518,9.03259066977992,24.1550536…
Prupe.1G039700.1,12.8392466118138,15.8747323838235,21.8134191158794,57.072250815219,23.8397877032813,37.7141037387553,12.0869993059252,28.307897369278,19.4750920141119,50.9850063981516,28.9416724035151,51.4340130136891,20.9412447830916,14.5341066108291,9.51148739255296,45.0138625174582,36.916299396697,49.0101003855749,27.5811236852455,18.2816289989885,32.6618442785769,24.0869084527465,16.99800071…
Prupe.1G039800.1,0,0,0,0,0,3.01712829910043,0,0,0,0.835819777018878,0,0,0,0,0,0,0,2.22773183570795,0.861910115163922,0,0,1.0036211855311,0,0,0,0,0,0,0,0,0,0,0,0,0,0,0,0,0,0,0,0,0,0,0,0,0,0
Prupe.1G039900.1,0,0,0,0,0,0,0,0,0,0,0,0,0,0,0,0,0,0,0,0.962190999946761,0,0,0,0,0,0,0,0,0,0,0,0,0,0,0,0,0,0,0,0,0,0,0,0,0,0,0,0
Prupe.1G040000.1,48.9496277075402,85.5855137214833,73.7143128743511,59.7899770445152,54.9351629684308,82.9710282252617,64.1540732391416,46.3934984663167,54.0974778169775,94.4476348031332,82.372452225389,107.885978516519,88.5243529467052,38.7576176288777,45.972189064006,69.5668784360718,51.9135460266052,102.475664442566,42.2335956430322,53.8826959970186,44.1895540239569,79.2860736569571,75.1490557…
Prupe.1G040100.1,6.41962330590691,6.90205755818414,16.5481110534258,9.96499617408586,5.18256254419159,4.52569244865064,3.71907670951545,3.93165241239972,10.8194955633955,10.0298373242265,15.5839774480466,10.0359049782808,14.278121443017,4.84470220360971,11.0967352913118,5.11521164971116,1.15363435614678,5.56932958926988,4.30955057581961,7.69752799957409,9.60642478781672,4.01448474212441,5.3677896…
Prupe.1G040200.1,1389.84844572885,1588.85364989399,1639.01518115521,2597.24036646401,3281.59860298211,3171.00184235455,2415.54032283029,1939.87730027802,2272.09406831305,2740.6530488449,2262.64510662352,2276.89594194746,1468.74275910501,2088.06664975578,2079.84524317158,2550.44452854599,2346.49228040256,2528.47563352852,2253.89495115366,1989.8109878899,1859.80383892132,2173.84348786037,2224.05419…
Prupe.1G040300.1,7.22207621914528,6.90205755818414,12.7871767231017,15.4004486326781,10.3651250883832,3.01712829910043,3.71907670951545,7.0769743423195,19.4750920141119,4.17909888509439,5.93675331354155,2.5089762445702,15.2299962058848,7.75152352577553,14.2672310888294,6.1382539796534,0,12.2525250963937,17.2382023032784,3.84876399978704,8.64578230903505,13.0470754119043,8.94631616321155,17.857589…
Prupe.1G040400.1,162.09548847415,136.660739652046,136.14582275773,73.3786081909959,90.1765882689336,30.1712829910043,92.9769177378863,107.727276099752,87.6379140635035,95.2834545801521,76.4356989118475,74.0147992148209,107.561848204061,124.024376412409,129.990327698224,93.0968520247432,94.5980172040362,75.7428824140703,118.081685777457,123.160447993185,92.2216779630405,122.441784634794,97.5148461…
Prupe.1G040500.1,686.89969373204,627.397032038938,710.064401565178,316.162151341451,284.004427421699,330.375548751497,355.171825758726,409.678181372051,362.453101373749,458.865057583364,498.68727833749,496.7772964249,715.809821676584,606.556715891935,608.73519312339,339.650053540821,331.093060214127,282.92194313491,424.921686775814,424.326230976521,472.636099560583,490.770759724709,533.2004433274…
Prupe.1G040600.1,16.8515111780056,26.2278187210997,25.5743534462034,11.7768136602833,14.5111751237364,3.01712829910043,5.57861506427318,8.64963530727938,15.1472937887537,7.5223779931699,12.6156007912758,35.1256674239828,36.1712409889763,31.9750345438241,14.2672310888294,12.2765079593068,8.07544049302748,6.68319550712385,12.9286517274588,29.8279209983496,21.1341345331968,13.0470754119043,15.208737…
Prupe.1G040700.1,2214.77004053789,2240.40788338657,2200.14658323956,2754.86848776319,3379.03077881291,2965.83711801572,2499.21954879438,2180.49442791688,2163.8991126791,2685.48894356166,2691.5755335269,2493.92238710278,2032.25261872275,2150.07883796199,2070.33375577903,3036.38963526855,2765.26155168384,3013.007307795,2158.22292837046,1988.84879688995,2043.28655236862,2303.31062079388,2532.7021058…
Prupe.1G040800.1,0,0,0,0,0,3.01712829910043,0,0,0,0,0,0,0.951874762867798,0,0,0,0,0,0,0,0,2.0072423710622,0,0,0,0,0,0,0,0,0,0,0,0,0,0,0,0,0,0,0,0,0,0,0,0,0,0
Prupe.1G040900.1,0,0,0,0,0,0,0,0,0,1.67163955403776,0,0,0,0,0,0,0,0,0,0,0,2.0072423710622,0,2.10089283903301,0,0,0,0,0,0,0,0,0,0,0,0,0,0,0,0,0,0,0,0,0,0,0,0
Prupe.1G041000.1,0,0,0,0,0,0,0,0,0,0.835819777018878,0,0,1.9037495257356,0,0,0,0,0,1.72382023032784,0,0,0,0,0,0,0,0,0,0,0,0,0,0,0,0,0,0,0,0,0,0,0,0,0,0,0,0,0
Prupe.1G041100.1,1226.95050434146,1398.35686128811,992.886663205545,1715.79115942897,2029.49149230543,1200.81706304197,1644.76167478321,1459.42937548278,1626.17018317834,1229.49089199477,1199.96626349959,1189.25473992627,1163.19096022445,1771.22312563971,1356.97220133756,889.0237847198,1138.63710951687,1136.14323621105,1120.4831497131,1075.72953794048,1155.65290197435,769.777449302356,913.4188802…
Prupe.1G041200.1,29.6907577898195,25.5376129652813,30.0874746425923,16.3063573757769,8.29210007070654,25.6455905423536,18.5953835475773,32.2395497816777,22.7209406831305,45.1342679590194,37.1047082096347,26.3442505679871,42.8343643290509,31.9750345438241,26.9492142789001,37.8525662078626,29.9944932598163,22.2773183570795,37.0621349520487,47.1473589973913,34.5831292361402,50.1810592765551,18.78726…
Prupe.1G041300.1,56.9741568399239,69.0205755818414,46.635585696018,28.9890797791589,32.1318877739878,24.1370263928034,27.8930753213659,18.0856010970387,42.1960326972424,26.7462328646041,40.8151790305982,25.089762445702,100.898724863987,63.9500690876482,58.6541722540766,16.3686772790757,73.8325987933941,28.9605138642034,33.614494491393,29.8279209983496,44.1895540239569,36.1303626791197,32.20673818…
Prupe.1G041400.1,22.4686815706742,26.9180244769181,19.556858517685,0,5.18256254419159,25.6455905423536,12.0869993059252,24.3762449568783,32.4584866901865,7.5223779931699,5.19465914934886,2.5089762445702,29.5081176489017,30.0371536623802,44.3869411652472,8.18433863953786,5.76817178073391,12.2525250963937,11.204831497131,16.3572469990949,29.7799168422318,13.0470754119043,15.2087374774596,12.6053570…
Prupe.1G041500.1,1834.4073596629,1371.43883681119,1826.30971080535,779.081519064894,643.674267988595,929.275516122932,1326.78061611964,1329.68484587359,1058.14666610008,735.521403776613,825.950804746468,854.306411276153,1911.36452383854,1490.23039783035,1953.02541127087,928.922435587547,802.929511878161,775.250678826367,1672.10562341801,1468.30346591876,1177.74767898633,1239.47216413091,1178.2298…
Prupe.1G041600.1,36.1103810957264,32.4396705234654,18.8046716516202,37.1422584670473,21.7667626856047,27.1541546919038,31.6121520308814,52.6841423261562,43.277982253582,46.8059075130572,73.4673222550767,87.814168559957,44.7381138547865,7.75152352577553,19.0229747851059,65.4747091163029,28.8408589036696,54.5794299748448,49.1288765643436,45.2229769974978,36.5044141937035,123.445405820326,115.407478…
Prupe.1G041700.1,666.838370901081,578.392423375831,596.484184789392,507.30889613528,419.787566079518,478.214835407418,422.115206530004,512.687474576923,460.910511000648,622.685733879064,714.636680117564,711.294765335652,685.349829264814,518.383135786239,765.674735100513,692.599657370892,708.331494674124,599.259863805439,560.24157485655,556.146397969228,473.596742039364,988.566867748136,910.734985…
Prupe.1G041800.1,4.81471747943019,4.14123453491048,3.76093433032404,2.71772622929614,0,3.01712829910043,3.71907670951545,3.93165241239972,2.1638991126791,2.50745933105663,1.48418832838539,0,15.2299962058848,4.84470220360971,0,1.02304232994223,3.46090306844035,6.68319550712385,3.44764046065569,3.84876399978704,1.92128495756334,4.01448474212441,6.26242131424809,2.10089283903301,1.25208507031184,0,0…
Prupe.1G041900.1,0,0,0,0.905908743098714,0,3.01712829910043,0,4.71798289487966,0,2.50745933105663,4.45256498515616,0,2.85562428860339,0,0,0,0,2.22773183570795,0,0,0,1.0036211855311,0.894631616321155,0,0,0,0,0,0,0,0,0,0,0,0,0,0,0,0,0,0,0,0,0,0,0,0,0
Prupe.1G042000.1,14.4441524382906,7.59226331400255,15.0437373212961,4.52954371549357,7.25558756186822,4.52569244865064,13.0167684833041,14.9402791671189,9.73754600705594,9.19401754720766,8.90512997031233,10.0359049782808,11.4224971544136,6.78258308505359,6.34099159503531,6.1382539796534,13.8436122737614,7.79706142497783,6.03337080614746,3.84876399978704,4.80321239390836,5.01810592765551,14.314105…
Prupe.1G042100.1,21.6662286574358,14.4943208721867,24.0699797140738,27.1772622929614,21.7667626856047,31.6798471405545,16.7358451928195,19.6582620619986,11.901445119735,16.7163955403776,4.45256498515616,20.0718099565616,25.7006185974305,20.3477492551608,15.8524789875883,22.5069312587291,24.2263214790824,23.3911842749335,28.4430338004094,15.3950559991482,12.4883522241617,21.0760448961531,14.314105…
Prupe.1G042200.1,519.187034865222,546.642958608184,666.437563333419,1377.88719825314,1027.18389625877,887.035719935526,771.708417224457,762.740568005546,952.115609578803,676.178199608273,943.943776853107,1026.17128402921,408.354273270285,563.92333650017,512.035071299101,1018.95016062246,1277.07323225449,1110.52432010041,755.89517099876,739.924878959059,861.69630346716,833.005583990815,721.0730827…
Prupe.1G042300.1,97.0968025018421,89.7267482563938,56.4140149548605,56.1663420721203,61.1542380214607,66.3768225802094,52.9968431105952,27.521566886798,40.0321335845633,10.8656571012454,22.2628249257808,11.2903931005659,38.0749905147119,132.744840378906,149.01330248333,34.7834392180359,25.3799558352292,47.8962344677209,33.614494491393,33.6766849981366,44.1895540239569,27.0977720093398,14.31410586…
Prupe.1G042400.1,0,0,0,0,0,0,0,0,0,0.835819777018878,0,0,2.85562428860339,0,0,0,0,0,0,0,1.92128495756334,0,0,0,0,0,0,0,0,0,0,0,0,0,0,0,0,0,0,0,0,0,0,0,0,0,0,0
Prupe.1G042500.1,23.2711344839126,11.0432920930946,18.0524847855554,102.367687970155,126.454526078275,87.4967206739124,33.4716903856391,24.3762449568783,53.0155282606379,58.5073843913215,48.9782148367178,71.5058229702507,16.1818709687526,6.78258308505359,7.92623949379414,76.7281747456675,69.2180613688069,81.3122120033402,18.9620225336063,20.206010998882,27.8586318846685,36.1303626791197,46.520844…
Prupe.1G042600.1,0,0,0,0,0,0,0,0,0,0,0,0,0,0,0,0,0,0,0,0,0,0,0,0,0,0,0,0,0,0,0,0,0,0,0,0,0,0,0,0,0,0,0,0,0,0,0,0
Prupe.1G042700.1,0,0,0,0,0,0,0,0,0,0.835819777018878,0.742094164192694,0,0.951874762867798,0,0,0,0,0,0,0,0,2.0072423710622,0,0,0,0,0,0,0,0,0,0,0,0,0,0,0,0,0,0,0,0,0,0,0,0,0,0
Prupe.1G042800.1,0,0,0,0,0,3.01712829910043,0.929769177378863,0,0,11.7014768782643,0,2.5089762445702,0,0,1.58524789875883,0,0,0,0,0.962190999946761,0,5.01810592765551,8.94631616321155,1.0504464195165,3.13021267577959,4.88081624944349,0,3.46589474224921,4.50023100978177,9.29999705131778,0,3.99525307674152,5.15186886290617,24.9022314427279,0.978859118503569,5.18578254511576,5.49285573017553,0,0,7.6…
Prupe.1G042900.1,0,0,0,0,0,0,0,0,2.1638991126791,0,0,0,0,0,0,0,0,0,0,0.962190999946761,1.92128495756334,0,0,0,0,0,0,0,0,0,0,0,0,0,0,0,0,0,0,0,0,0,0,0,0,0,0,0
Prupe.1G043000.1,0,0,0,0,0,0,0,0,0,0,0,0,0,0,0,0,0,0,0,0,0,0,0,0,0,0,0,0,0,0,0,0,0,0,0,0,0,0,0,0,0,0,0,0,0,0,0,0
Prupe.1G043100.1,1.60490582647673,0,0,3.62363497239486,3.10953752651495,0,15.8060760154407,8.64963530727938,1.08194955633955,10.8656571012454,8.16303580611963,13.7993693451361,4.75937381433899,0.968940440721942,7.92623949379414,10.2304232994223,6.92180613688069,11.1386591785398,6.03337080614746,7.69752799957409,11.5277097453801,9.03259066977992,1.78926323264231,6.30267851709902,1.87812760546776,2…
Prupe.1G043200.1,0,0,0,0,0,0,0,0,0,0,0,0,0,0,0,0,0,0,0,0,0,0,0,0,0,0,0,0,0,0,0,0,0,0,0,0,0,0,0,0,0,0,0,0,0,0,0,0
Prupe.1G043300.1,2.40735873971509,7.59226331400255,3.76093433032404,7.24726994478972,1.03651250883832,1.50856414955021,5.57861506427318,3.14532192991978,1.08194955633955,1.67163955403776,1.48418832838539,0,0,0,0,2.04608465988447,1.15363435614678,1.11386591785398,0.861910115163922,1.92438199989352,4.80321239390836,1.0036211855311,0.894631616321155,0,0.626042535155919,0.813469374907249,0,0,2.250115…
Prupe.1G043400.1,1.60490582647673,0,6.76968179458326,0.905908743098714,2.07302501767663,9.05138489730128,1.85953835475773,1.57266096495989,2.1638991126791,8.35819777018878,2.96837665677078,6.2724406114255,0,2.90682132216583,1.58524789875883,0,3.46090306844035,0,8.61910115163922,8.65971899952085,4.80321239390836,0,1.78926323264231,2.10089283903301,0.626042535155919,0,0,1.73294737112461,1.500077003…
Prupe.1G043500.1,4.81471747943019,0,0,0,0,0,1.85953835475773,0.786330482479944,1.08194955633955,3.34327910807551,4.45256498515616,0,1.9037495257356,0.968940440721942,0,0,0,0,0,0,0,8.02896948424882,1.78926323264231,4.20178567806602,0,0.813469374907249,0,0,1.50007700326059,0,0,0,0,0,0,0,0,0,0,0,0,2.12687171230108,0,0,0,0,0,0
Prupe.1G043600.1,0,0,0.752186866064807,0,0,0,0,0,0,0,0,0,0,0,0,0,0,0,0.861910115163922,0,0,0,0,0,0,0,0,0,0,0,0,0,0,0,0,0,0,0,0,0,0,0,0,0,0,0,0,0
Prupe.1G043700.1,207.835304528736,214.653990059527,161.720176203934,246.40717812285,278.821864877507,224.776058282982,211.057603265002,213.881891234545,242.356700620059,298.38766039574,255.280392482287,178.137313364484,166.578083501865,310.060941031021,201.326483142371,250.645370835847,251.492289639999,239.481172338605,261.158764894668,260.753760985572,263.216039186178,200.72423710622,229.0256937…
Prupe.1G043800.1,0,0,0,0,0,0,0,0,0,0,0,0,0,0,0,0,0,0,0,0,0,0,0,0,0,0,0,0,0,0,0,0,0,0,0,0,0,0,0,0,0,0,0,0,0,0,0,0
Prupe.1G043900.1,0,0,0,0,0,0,0,0,0,0,0,0,0,0,0,0,0,0,0,0,0,0,0,0,0,0,0,0,0,0,0,0,0,0,0,0,0,0,0,0,0,0,0,0,0,0,0,0
Prupe.1G044000.1,147.651336035859,112.503538198401,144.419878284443,115.050410373537,44.5700378800476,131.245081010869,111.572301285464,169.847384215668,122.260299866369,161.313216964643,142.482079524997,136.739205329076,170.385582553336,79.4531161391992,103.041113419324,142.20288386197,158.047906792109,140.347105649601,207.720337754505,187.627244989618,181.561428489736,239.865463341933,203.08137…
Prupe.1G044100.1,0,0,0,0,0,0,0,0,0,0,0,0,1.9037495257356,0,0,0,0,0,3.44764046065569,0,0,0,0,0,0,0,0,0,0,0,1.93364657706622,0,0,1.91555626482523,7.83087294802855,0,0,0,0,0,0,0,0,0.982851183498637,2.56610788688546,4.10144328648011,0,10.2672540468704
Prupe.1G044200.1,0,0,0,1.81181748619743,0,0,0,0.786330482479944,0,5.85073843913215,0,0,0,0,0,0,1.15363435614678,0,0,0,0,0,0,3.15133925854951,0,0,0,0,2.25011550489089,0,0,0,2.57593443145309,4.78889066206307,5.87315471102141,2.0743130180463,0,0,0,0,7.25529738197674,5.3171792807527,0,2.94855355049591,0,2.05072164324006,2.02229944385383,5.13362702343521
Prupe.1G044300.1,46.5422689678251,66.9499583143861,72.9621260082863,84.2495131081804,106.760788410347,67.8853867297596,61.364765707005,49.5388203962365,62.7530742676938,142.089362093209,88.3092055389306,95.3410972936676,67.5831081636136,108.521329360857,98.2853697230473,90.0277250349165,63.449889588073,60.1487595641147,98.2577531286872,100.067863994463,115.277097453801,115.416436336077,59.9403182…
Prupe.1G044400.1,10.4318878720987,10.3530863372762,8.27405552671288,4.52954371549357,7.25558756186822,1.50856414955021,1.85953835475773,1.57266096495989,3.24584866901865,0,0.742094164192694,5.0179524891404,4.75937381433899,10.6583448479414,1.58524789875883,7.16129630959563,9.22907484917426,15.5941228499557,2.58573034549177,1.92438199989352,2.88192743634502,1.0036211855311,1.78926323264231,0,15.02…
Prupe.1G044500.1,0,0,0.752186866064807,0,0,0,0,0,0,0,0,0,0,0,0,0,0,0,0,0.962190999946761,0,0,0.894631616321155,0,0,0,0,0,0,0,0,0,0,0,0,0,0,0,0,0,0,0,0,0,0,0,0,0
Prupe.1G044600.1,495.113447468071,512.822876573081,418.215897532033,443.89528411837,406.31290346462,283.61006011544,373.767209306303,349.130734221095,402.485234958312,404.536772077137,351.752633827337,391.400294152951,434.054891867716,585.240026196053,551.666268768072,401.032593337355,344.936672487888,374.258948398936,459.398091382371,503.225892972156,417.879478270027,389.405019986068,444.6319133…
Prupe.1G044700.1,304.932107030578,299.549298025191,336.227529130969,221.947642059185,199.010401696957,187.061954544226,240.810216941126,283.86530417526,294.290279324357,226.507159572116,197.397047675257,224.553373889033,361.712409889763,359.47690350784,366.192264613289,379.548704408568,220.344162024035,247.278233763582,386.135731593437,413.742129977107,305.484308252572,345.245687822699,313.121065…
Prupe.1G044800.1,0,0,0,0.905908743098714,0,0,0,0,0,12.5372966552832,0,0,1.9037495257356,0,0,0,0,0,0,0,0,3.01086355659331,0,2.10089283903301,0,0,0,0,0,0,0,0,0,0,0,0,0,0,0,0,0,0,0,0,0,0,0,0
Prupe.1G044900.1,0,0,0,0,0,0,0,0,0,1.67163955403776,0,0,3.80749905147119,0,0,0,0,2.22773183570795,0,0,0,0,0,0,0,0,0,0,0,0,0,0,0,0,0,0,0,0,0,0,0,0,0,0,0,0,0,0
Prupe.1G045000.1,0,0,0,0,0,0,0,0,0,1.67163955403776,0,0,0,0,0,0,0,0,0,0,0,0,0,2.10089283903301,0,0,0,0,0,0,0,0,0,0,0,0,0,0,0,0,0,0,0,0,0,0,0,0
Prupe.1G045100.1,256.784932236277,227.767899420076,332.466594800645,271.772622929614,404.239878446944,254.947341273986,231.512525167337,305.882557684698,295.372228880697,226.507159572116,223.370343422001,260.933529435301,276.043681231661,322.657166760407,274.247886485277,344.765265190532,289.562223392842,228.342513160065,320.630562840979,213.606401988181,230.554194907601,241.872705712996,240.6559…
Prupe.1G045200.1,302.524748290863,255.376129652813,223.399499221248,257.278083040035,222.850189400238,236.844571479384,288.228444987448,270.497685973101,305.109774887753,194.746008045399,241.180603362626,258.424553190731,280.803055046,283.899549131529,218.764210028718,283.382725393998,173.045153422017,217.203853981525,282.706517773767,296.354827983602,292.035313549628,203.735100662814,214.7115879…
Prupe.1G045300.1,1257.44371504452,1274.81003099661,1639.76736802128,741.033351854748,1013.70923364387,766.350587971509,1112.00393614512,1122.87992898136,1153.35822705796,996.297174206503,840.792688030322,992.300104727514,1100.36722587517,1563.86987132521,1325.26724336238,929.94547791749,883.683916808435,914.483918558113,1042.91123934835,1004.52740394442,954.878623908982,937.38218728605,828.428876…
Prupe.1G045400.1,0,1.38041151163683,0,0,0,0,0,0,0,0,0,0,2.85562428860339,0,0,0,0,0,0,0,0,2.0072423710622,0,0,0,0,0,0,2.25011550489089,0,0,0.998813269185379,0.858644810484362,0,0.978859118503569,2.0743130180463,0.686606966271942,0,0,0,1.03647105456811,0,0,0,0,0,0,0
Prupe.1G045500.1,963.745948799275,936.609210645587,974.83417841999,1231.12998187115,1079.00952170069,1463.30722506371,1260.76700452574,1358.77907372534,1100.34269879732,1277.13261928485,1665.25930444841,1575.63708159009,1103.22285016378,705.388640845574,802.135436771967,1443.51272754849,1365.90307767779,1234.1634369822,1356.64652126801,1244.11296293116,1220.01594805272,1497.4028088124,1603.179856…
Prupe.1G045600.1,12.8392466118138,4.14123453491048,3.76093433032404,18.1181748619743,9.32861257954485,16.5942056450524,8.36792259640977,15.7266096495989,14.0653442324141,6.68655821615103,13.3576949554685,18.8173218342765,17.1337457316204,15.5030470515511,7.92623949379414,23.5299735886714,29.9944932598163,32.3021116177653,34.4764046065569,40.412021997764,43.2289115451752,35.1267414935886,46.520844…
Prupe.1G045700.1,0,0,0,12.682722403382,0,0,0,0,0,1.67163955403776,0,0,0,0,1.58524789875883,0,4.61453742458713,0,0,0.962190999946761,0,0,0,1.0504464195165,0,0,0,0,0,0,0,0,0,0,0,0,0,0,0,1.91159576500145,0,0,1.19338621523776,0,0,0,0,6.84483603124695
Prupe.1G045800.1,137.21944816376,172.551438954603,98.5364794544897,89.6849655667727,59.0812130037841,89.0052848234626,140.395145784208,63.6927690808755,87.6379140635035,53.4924657292082,40.0730848664055,86.5596804376719,102.802474389722,124.024376412409,63.4099159503531,66.4977514462451,100.36618898477,79.0844801676322,85.3291014012283,71.2021339960603,70.1269009510621,79.2860736569571,53.6778969…
Prupe.1G045900.1,2966.66842024223,3308.15618763766,3959.51166296514,3682.51904069627,4834.29434122191,4791.19973897148,3691.18363419409,3809.77118761533,3906.91984794211,2467.33998175973,2378.41179623758,2557.90128133932,2925.11114629274,6256.44842574158,4603.55989799563,3779.11836680661,3037.51925973448,2940.60602313449,4004.43439505158,3617.83815979982,3883.8775417143,2356.50254362703,2249.1038…
Prupe.1G046000.1,18.4564170044824,6.21185180236572,7.52186866064807,7.24726994478972,4.14605003535327,7.54282074775107,0.929769177378863,12.5812877196791,2.1638991126791,8.35819777018878,0.742094164192694,1.2544881222851,8.56687286581018,9.68940440721942,3.17049579751765,7.16129630959563,1.15363435614678,14.4802569321017,5.17146069098354,9.62190999946761,8.64578230903505,3.01086355659331,1.789263…
Prupe.1G046100.1,34.5054752692497,34.5102877909207,18.8046716516202,47.1072546411332,42.497012862371,70.90251502886,47.418228046322,64.4790995633554,60.5891751550147,77.7312392627557,59.3675331354155,60.2154298696848,68.5349829264814,48.4470220360971,69.7509075453884,73.6590477558408,49.6062773143116,80.1983460854862,66.367078867622,51.9583139971251,39.3863416300486,68.246240616115,74.25442415465…
Prupe.1G046200.1,0,5.52164604654731,0,3.62363497239486,0,0,0,2.35899144743983,2.1638991126791,0,0.742094164192694,0,7.61499810294238,0,6.34099159503531,10.2304232994223,0,2.22773183570795,2.58573034549177,1.92438199989352,0.960642478781672,4.01448474212441,4.47315808160578,2.10089283903301,1.87812760546776,4.06734687453624,3.33545356765438,0,1.50007700326059,1.85999941026356,0.966823288533111,5.9…
Prupe.1G046300.1,1.60490582647673,1.38041151163683,0,0,0,0,0,0,2.1638991126791,3.34327910807551,1.48418832838539,0,6.66312334007458,0,0,0,0,0,0,0,0,1.0036211855311,0,0,1.87812760546776,1.6269387498145,0,0,2.25011550489089,5.57999823079067,2.90046986559933,0,0,0,4.89429559251785,0,1.37321393254388,1.70221137842929,1.82129231499979,0,4.14588421827242,0,0,0,0,0,0,6.84483603124695
Prupe.1G046400.1,51.3569864472553,62.8087237794756,57.1662018209253,29.8949885222576,31.0953752651495,18.1027697946026,40.90984380467,35.3848717115975,33.540436246526,17.5522153173964,31.9100490602858,23.8352743234169,75.198106266556,38.7576176288777,52.3131806590413,28.6451852383825,40.3772024651374,33.4159775356193,19.8239326487702,43.2985949976042,47.0714814603019,44.1593321633685,22.365790408…
Prupe.1G046500.1,18.4564170044824,34.5102877909207,36.1049695711107,26.2713535498627,13.4746626148981,21.119898093703,4.64884588689432,5.50431337735961,15.1472937887537,5.85073843913215,17.8102599406247,17.5628337119914,30.4599924117695,13.5651661701072,20.6082226838648,34.7834392180359,25.3799558352292,38.9853071248891,12.9286517274588,55.8070779969121,32.6618442785769,41.1484686067752,51.888633…
Prupe.1G046600.1,1722.86640472277,1522.59389733542,1611.93645397688,2146.09781240085,1787.9840777461,2620.37592776872,2166.36218329275,2102.64771015137,1910.72291649564,1657.43061782844,2337.59661720699,2102.52209294983,1930.40201909589,1394.30529419887,1707.31198696326,1856.82182884515,1904.65032199834,1794.43799366275,2683.98809862045,2398.74216286727,2174.89457196171,2077.49585404938,2120.2769…
Prupe.1G046700.1,21.6662286574358,15.1845266280051,21.0612322498146,9.96499617408586,4.14605003535327,9.05138489730128,18.5953835475773,14.9402791671189,15.1472937887537,15.0447559863398,17.068165776432,5.0179524891404,19.037495257356,4.84470220360971,22.1934705826236,14.3225926191913,5.76817178073391,8.9109273428318,9.48101126680315,19.2438199989352,14.4096371817251,13.0470754119043,13.419474244…
Prupe.1G046800.1,0,0,0,0,0,6.03425659820086,1.85953835475773,0.786330482479944,0,0,0,0,0,0,0,1.02304232994223,0,0,0,0.962190999946761,0,0,1.78926323264231,0,3.13021267577959,0,1.66772678382719,0,1.50007700326059,2.78999911539533,3.86729315413244,0,0,0,0,1.03715650902315,0,0,0,0.955797882500725,4.14588421827242,0,0,5.89710710099182,6.41526971721365,0,0,0
Prupe.1G046900.1,0,0,3.76093433032404,0,2.07302501767663,0,0,0,4.3277982253582,1.67163955403776,0,0,1.9037495257356,0,3.17049579751765,3.0691269898267,0,0,1.72382023032784,1.92438199989352,0,0,5.36778969792693,4.20178567806602,0.626042535155919,0,3.33545356765438,0,0,0,0,0,1.71728962096872,0,0,0,0,0,1.82129231499979,0,0,4.25374342460216,1.19338621523776,0,0,0,0,0
Prupe.1G047000.1,6152.40648579854,5342.19255003452,6103.99641811591,3553.87999917626,2979.97346291016,4662.97178625971,4625.60165745985,4283.92846855073,3884.19890725898,3040.71234879468,3283.76667655267,3403.42627575948,7912.93490372,4731.33617204524,6222.0980026284,3175.52339214069,3974.27035692567,3234.66662544794,4941.33069023477,4725.32000073854,4303.67830494189,4090.75995222477,4184.1920695…
Prupe.1G047100.1,0,0,0,0,0,1.50856414955021,0,0,0,0.835819777018878,2.96837665677078,0,0,0,0,0,0,0,0,0,0,2.0072423710622,0.894631616321155,2.10089283903301,0,1.6269387498145,0,0,0,0,0,0,0,0,0,0,0,0,0,0,0,0,0,0,0,0,0,0
Prupe.1G047200.1,21.6662286574358,13.8041151163683,32.3440352407867,6.341361201691,6.2190750530299,3.01712829910043,13.0167684833041,18.0856010970387,14.0653442324141,33.4327910807551,17.068165776432,22.5807862011318,30.4599924117695,14.5341066108291,11.0967352913118,9.20738096948009,4.61453742458713,20.0495865213716,12.0667416122949,21.1682019988287,39.3863416300486,13.0470754119043,11.630211012…
Prupe.1G047300.1,464.620236765013,410.672424711956,371.580311836015,319.785786313846,373.144503181794,343.952626097449,389.573285321744,403.387537512211,361.371151817409,412.894969847326,311.679548960931,388.891317908381,344.578664158143,418.582270391879,324.97581924556,285.428810053883,306.866738735044,335.273641274046,445.607529539748,483.019881973274,460.147747336421,348.256551379292,437.47486…
Prupe.1G047400.1,152.466053515289,167.029792908056,118.093337972175,193.864471023125,265.347202262609,108.616618767615,131.09745401042,166.702062285748,260.749843077831,153.790838971474,165.486998614971,270.969434413582,138.021840615831,140.496363904682,128.405079799465,192.33195802914,184.581496983485,160.396692170972,188.758315220899,204.94668298866,180.600786010954,186.673540508785,155.6659012…
Prupe.1G047500.1,2844.69557743,2743.56787937819,2649.95432914632,3288.44873744833,3507.55832990887,3655.25093436017,3617.73186918116,2664.08767464205,3017.557312631,2329.42971855161,2454.10540098524,2584.24553190731,2553.8799887743,2984.33655742358,2455.54899517742,2396.98817905465,2915.23401798292,2728.97149874224,3331.28259510856,2909.665583839,2862.71458676938,2416.71981475889,2483.49736690753…
Prupe.1G047600.1,132.40473068433,151.155060524233,176.76391352523,274.49034915891,195.900864170442,313.781343106444,220.355295038791,235.899144743983,235.865003282022,351.880126124948,271.606464094526,317.38549493813,206.556823542312,143.403185226847,141.087062989536,280.313598404172,264.182267557613,252.847563352852,240.472922130734,228.039266987382,209.420060374405,263.95237179468,368.588225924…
Prupe.1G047700.1,47.3447218810635,41.4123453491048,28.5831009104627,79.7199693926869,117.12591349873,73.9196433279605,91.1173793831286,42.461846053917,85.4740149508244,77.7312392627557,53.430779821874,51.4340130136891,39.9787400404475,62.9811286469262,68.1656596466296,63.4286244564184,47.2990086020181,79.0844801676322,56.8860676008189,65.4289879963797,52.835336332992,58.2100287608039,57.256423444…
Prupe.1G047800.1,78.6403854973597,56.5968719771099,115.084590507915,39.8599846963434,19.693737667928,36.2055395892051,39.9800746272911,62.1201081159156,47.6057804789402,32.5969713037362,47.4940265083324,27.5987386902722,84.716853895234,61.0432477654823,53.8984285578001,17.391719609018,12.6899779176146,17.8218546856636,60.3337080614746,66.3911789963265,48.0321239390836,37.1339838646508,27.73358010…
Prupe.1G047900.1,0,4.14123453491048,3.00874746425923,5.43545245859229,0,16.5942056450524,0,2.35899144743983,4.3277982253582,20.0596746484531,8.90512997031233,1.2544881222851,19.037495257356,1.93788088144388,1.58524789875883,4.09216931976893,4.61453742458713,4.4554636714159,1.72382023032784,7.69752799957409,3.84256991512669,6.02172711318661,11.630211012175,2.10089283903301,0.626042535155919,2.4404…
Prupe.1G048000.1,22.4686815706742,20.015966918734,14.2915504552313,25.365444806764,26.9493252297962,34.6969754396549,16.7358451928195,21.2309230269585,25.9667893521492,13.3731164323021,21.5207307615881,18.8173218342765,26.6524933602983,31.9750345438241,38.0459495702118,25.5760582485558,36.916299396697,24.5050501927875,16.3762921881145,34.6388759980834,18.2522070968518,25.0905296382776,43.83694919…
Prupe.1G048100.1,177.342093825678,150.464854768414,166.233297400322,141.321763923399,107.797300919185,224.776058282982,228.7232176352,218.599874129424,138.489543211462,221.492240910003,212.23893095911,227.062350133603,192.278702099295,150.185768311901,156.939541977124,124.811164252952,156.894272435962,133.663910142477,187.034494990571,169.34561599063,148.899584211159,193.698888807503,153.87663800…
Prupe.1G048200.1,13.6416995250522,17.2551438954603,30.0874746425923,3.62363497239486,7.25558756186822,9.05138489730128,12.0869993059252,12.5812877196791,18.3931424577723,10.0298373242265,11.1314124628904,12.544881222851,19.9893700202238,42.6333793917654,9.51148739255296,5.11521164971116,6.92180613688069,5.56932958926988,6.89528092131138,15.3950559991482,13.4489947029434,7.02534829871772,7.1570529…
Prupe.1G048300.1,142.836618556429,142.182385698593,113.580216775786,57.9781595583177,71.5193631098439,34.6969754396549,57.6456889974895,84.9236921078339,103.867157408597,60.1790239453592,48.2361206725251,46.4160605245487,138.021840615831,130.806959497462,133.160823495741,87.981640375032,54.2208147388988,72.4012846605084,103.429213819671,114.500728993665,93.1823204418222,66.2389982450528,56.361791…
Prupe.1G048400.1,47.3447218810635,55.2164604654731,44.3790250978236,43.4836196687383,59.0812130037841,57.3254376829081,41.8396129820488,54.2568032911161,25.9667893521492,55.164105283246,73.4673222550767,81.5417279485315,57.1124857720679,47.4780815953751,39.6311974689707,57.290370476765,78.4471362179812,57.9210277284067,29.3049439155734,73.1265159959538,62.4417611208087,36.1303626791197,48.3101072…
Prupe.1G048500.1,60.9864214061157,65.5695468027493,48.1399594281476,66.1313382462062,74.6289006363588,37.7141037387553,61.364765707005,69.1970824582351,75.7364689437684,39.2835295198873,56.3991564786447,82.7962160708166,82.8131043694984,77.5152352577553,87.1886344317355,45.0138625174582,59.9889865196327,53.4655640569908,72.4004496737695,71.2021339960603,47.0714814603019,51.1846804620862,49.204738…
Prupe.1G048600.1,49.7520806207786,59.3576950003836,79.7318078028695,37.1422584670473,70.4828506010056,63.359694281109,44.6289205141854,44.8208375013568,35.7043353592051,50.1491866211327,77.9198872402329,76.5237754593911,43.7862390919187,93.0182823093064,47.5574369627648,54.2212434869383,48.4526429581649,50.1239663034289,67.2289889827859,45.2229769974978,63.4024035995904,60.2172711318661,52.783265…
Prupe.1G048700.1,16.8515111780056,40.031933837468,12.0349898570369,5.43545245859229,2.07302501767663,24.1370263928034,13.0167684833041,13.367618202159,9.73754600705594,5.01491866211327,6.67884747773425,12.544881222851,15.2299962058848,21.3166896958827,25.3639663801412,12.2765079593068,8.07544049302748,17.8218546856636,19.8239326487702,11.5462919993611,12.4883522241617,12.0434542263732,12.52484262…
Prupe.1G048800.1,197.403416656638,233.979751222442,216.629817426664,399.505755706533,429.116178659063,681.870995596697,471.392972931084,520.550779401723,424.124226085103,571.700727480913,633.748416220561,562.010678783725,310.311172694902,208.322194755217,217.178962129959,376.479577418742,336.86123199486,409.902657770263,414.578765393847,370.443534979503,379.453779118761,362.307247976728,447.31580…
Prupe.1G048900.1,540.853263522657,473.481148491432,600.997305985781,263.619444241726,302.661652580789,286.627188414541,373.767209306303,387.660927862612,426.288125197782,245.73101444355,278.28531157226,372.582972318675,447.381138547865,701.512879082686,564.348251958142,335.557884221052,313.788544871925,257.303027024268,433.540787927453,379.103253979024,410.194338439774,312.126188700173,271.073379…
Prupe.1G049000.1,1348.12089424045,1264.45694465933,1425.39411119281,1129.6682026441,1134.98119717796,1163.10295930321,1593.62437002737,1435.83946100838,1508.23768153733,1497.78904041783,1497.54602334086,1734.95707312029,1800.94705134587,1617.16159556492,1349.04596184376,786.719551725577,1001.35462113541,936.761236915193,1672.10562341801,1515.45082491615,1468.82235005718,1185.27662011223,1359.8400…
Prupe.1G049100.1,4.81471747943019,0,2.25656059819442,3.62363497239486,1.03651250883832,0,0,0,4.3277982253582,3.34327910807551,0,6.2724406114255,7.61499810294238,0,0,1.02304232994223,0,1.11386591785398,3.44764046065569,0,0,0,0,4.20178567806602,2.50417014062367,3.25387749962899,2.50159017574079,0,4.50023100978177,1.85999941026356,0,0,1.71728962096872,0,0,0,0,0,0,0,6.21882632740864,3.19030756845162,…
Prupe.1G049200.1,46.5422689678251,42.1025511049232,56.4140149548605,33.5186234946524,25.9128127209579,25.6455905423536,55.7861506427318,51.1114813611964,62.7530742676938,35.9402504118118,21.5207307615881,30.1077149348424,47.5937381433899,46.5091411546532,60.2394201528354,43.990820187516,38.0699337528438,34.5298434534732,20.6858427639341,38.4876399978704,28.8192743634502,49.177438091024,26.8389484…
Prupe.1G049300.1,2877.59614687277,2745.63849664565,2865.07977284085,1847.14792717828,2012.90729216401,2483.09659015965,2306.75732907696,1958.74923185754,1988.62328455209,1772.77374705704,1827.03583224241,1899.29501713964,2770.90743470816,3170.37312204219,2829.66749928451,1827.15360127683,2006.17014533925,1929.21576972308,2793.45068324627,2378.53615186839,2274.801389755,1985.16270498052,1936.87744…
Prupe.1G049400.1,398.016644966229,449.323947037787,467.86023069231,596.087952958954,651.966368059302,537.048837239876,497.426509897692,470.225628523006,547.466475507812,385.312917205703,522.434291591657,550.720285683159,395.979901353004,457.339888020757,442.284163753713,374.433492758857,410.693830788255,441.090903470174,431.816967697125,437.796904975776,525.471435893575,438.582458077092,433.89633…
Prupe.1G049500.1,0,0,0,0,0,0,0,0,0,0,0,0,0,0,0,0,0,0,0,0,0,0,0,0,0,0,0,0,0,0,0,0,0,0,0,0,0,0,0,0,0,0,0,0,0,0,0,0
Prupe.1G049600.1,8.82698204562201,1.38041151163683,10.5306161249073,9.96499617408586,3.10953752651495,3.01712829910043,3.71907670951545,23.5899144743983,3.24584866901865,6.68655821615103,13.3576949554685,1.2544881222851,5.71124857720679,6.78258308505359,4.75574369627648,14.3225926191913,14.9972466299082,28.9605138642034,20.6858427639341,36.5632579979769,20.1734920544151,28.1013931948709,27.733580…
Prupe.1G049700.1,0,0,0,0,0,0,0,0,0,5.01491866211327,0,0,0,0,0,0,0,0,0,0,0,1.0036211855311,0,0,0,0,0,0,0,0,0,0,0,0,0,0,0,0,0,0,0,0,0,0,0,0,0,0
Prupe.1G049800.1,0,0,0,0,0,0,0,0,0,0,0,0,0,0,0,0,0,0,0,0,0,1.0036211855311,0,0,0,0,0,0,0,0,0,0,0,0,0,0,0,0,0,0,0,0,0,0,2.56610788688546,0,0,0
Prupe.1G049900.1,28.8883048765811,28.298435988555,18.8046716516202,48.0131633842319,40.4239878446944,16.5942056450524,26.963306143987,43.2481765363969,34.6223858028656,71.8805008236235,54.1728739860667,68.9968467256805,20.9412447830916,20.3477492551608,17.4377268863471,18.4147619389602,28.8408589036696,28.9605138642034,35.3383147217208,33.6766849981366,48.0321239390836,78.282452471426,67.99200284…
Prupe.1G050000.1,0,0,0,0,0,0,0,0,0,0,2.96837665677078,0,0.951874762867798,0,0,0,0,0,0,0,0,4.01448474212441,0,0,0,0,0,0,0,0,0,0,0,0,0,0,0,0,0,0,0,0,0,0,0,0,0,0
Prupe.1G050100.1,0,0,0,0,0,0,0,0,0,0,0,0,1.9037495257356,0,0,0,0,0,0,0,0,0,0,0,0,0,0,0,0,0,0,0,0,0,0,0,0,0,0,0,0,0,0,0,0,0,0,0
Prupe.1G050200.1,43.3324573148717,82.1344849423912,61.6793230173142,38.048167210146,40.4239878446944,33.1884112901047,47.418228046322,65.2654300458353,37.8682344718842,37.6118899658495,22.2628249257808,51.4340130136891,63.7756091121424,82.359937461365,80.8476428367002,46.0369048474005,54.2208147388988,49.0101003855749,44.819325988524,31.7523029982431,48.9927664178653,30.1086355659331,25.944316873…
Prupe.1G050300.1,0,0,0,0,0,0,0,0,0,0,0,0,3.80749905147119,0,0,0,0,0,0,0,0,0,0,0,0,0,0,0,0,0,0,0,0,0,0,0,0,0,0,0,0,0,0,0,0,0,0,0
Prupe.1G050400.1,0,0,0,0,0,0,0,0,1.08194955633955,6.68655821615103,0.742094164192694,0,3.80749905147119,0,0,0,0,0,0,0,0,0,0,0,0,0,0,0,0,0,0,0,0,0,0,0,0,0,0,0,0,0,0,0,0,0,0,0
Prupe.1G050500.1,0,0,0,0,0,0,0,0,0,0,0,0,0,0,0,2.04608465988447,0,0,0,1.92438199989352,0,0,0,0,0,0,0,0,0,0,0,0,0,0,0,0,0,0,0,0,0,0,0,0,0,0,0,0
Prupe.1G050600.1,232.711344839126,207.751932501342,229.416994149766,223.759459545382,208.339014276502,153.873543254122,249.178139537535,176.924358557987,252.094246627115,169.671414734832,227.822908407157,228.316838255888,252.246812159966,252.893455028427,225.105201623753,201.53933899862,253.799558352292,140.347105649601,230.130000748767,218.417356987915,223.82969755613,213.771312518125,212.922324…
Prupe.1G050700.1,188.576434611016,151.845266280051,206.851388167822,124.109497804524,97.4321758308018,140.29646590817,120.869993059252,231.181161849104,179.603626352365,238.20863645038,376.983835409889,259.679041313016,177.04870589341,79.4531161391992,122.06408820443,213.815846957927,145.357928874495,148.144167074579,153.420000499178,176.080952990257,188.285925841208,229.829251486622,241.55053640…
Prupe.1G050800.1,176.53964091244,186.355554070972,174.507352927035,241.877634407357,288.150477457052,274.558675218139,267.773523085113,225.676848471744,213.144062598891,255.760851767777,193.686576854293,237.098255111884,140.877464904434,256.769216791315,169.621525167195,199.493254338735,200.73237796954,237.253440502897,154.281910614342,176.080952990257,183.482713447299,189.684404065378,173.558533…
Prupe.1G050900.1,788.811213713312,752.324273842071,1214.78178869466,7717.43658245795,6282.30231606904,8140.21215097295,2668.43753907734,2785.18256894396,3152.80100717345,5198.79901305742,4581.68936972569,3834.97018982555,757.692311242767,771.276590814666,1257.10158371575,6311.14813341363,4211.9190342919,4472.17166018371,2091.85584950284,2220.73682787712,2112.4528108409,3381.19977405428,3489.06330…
Prupe.1G051000.1,235.118703578841,259.517364187724,214.37325682847,123.203589061425,111.943350954538,161.416364001873,128.308146478283,251.625754393582,217.471860824249,132.059524768983,236.728038377469,170.610384630774,192.278702099295,193.788088144388,228.275697421271,196.424127348909,160.355175504403,110.272725867544,331.83539433811,299.241400983443,258.41282679227,194.702509993034,217.3954827…
Prupe.1G051100.1,0,0,0,0,2.07302501767663,0,0,0,2.1638991126791,0,0,0,0,0,0,0,2.30726871229356,0,0,0,0,2.0072423710622,0,0,0,0,0,0,0,0,0,0,0,0,0,0,0,0,0,0,0,0,0,0,0,0,0,0
Prupe.1G051200.1,138.021901076999,141.492179942775,167.737671132452,111.426775401142,191.754814135089,161.416364001873,149.692837557997,141.53948684639,153.636837000216,179.701252059059,135.803232047263,130.46676471765,124.695593935682,156.968351396955,155.354294078365,111.511613963703,170.737884709724,134.777776060331,112.04831497131,113.538537993718,157.545366520194,134.485238861168,120.7752682…
Prupe.1G051300.1,6.41962330590691,2.76082302327365,6.76968179458326,6.341361201691,0,6.03425659820086,5.57861506427318,7.0769743423195,3.24584866901865,0.835819777018878,0,0,1.9037495257356,0.968940440721942,4.75574369627648,4.09216931976893,6.92180613688069,11.1386591785398,1.72382023032784,7.69752799957409,14.4096371817251,4.01448474212441,1.78926323264231,0,1.25208507031184,0,2.50159017574079,…
Prupe.1G051400.1,23.2711344839126,39.3417280816496,18.8046716516202,15.4004486326781,9.32861257954485,9.05138489730128,3.71907670951545,6.29064385983955,19.4750920141119,10.8656571012454,5.93675331354155,13.7993693451361,17.1337457316204,18.4098683737169,6.34099159503531,14.3225926191913,17.3045153422017,13.3663910142477,18.1001124184424,17.3194379990417,14.4096371817251,25.0905296382776,16.99800…
Prupe.1G051500.1,1.60490582647673,0.690205755818414,0,0,10.3651250883832,0,1.85953835475773,0,0,4.17909888509439,0,0,0,1.93788088144388,0,0,1.15363435614678,3.34159775356193,0,4.8109549997338,5.76385487269003,1.0036211855311,3.57852646528462,3.15133925854951,0,0,0,0,1.50007700326059,0,0,0,0,0,0,0,0,0,0,0,6.21882632740864,1.06343585615054,0,3.93140473399455,0,0,0,3.42241801562347
Prupe.1G051600.1,7.22207621914528,17.9453496512788,11.2828029909721,4.52954371549357,6.2190750530299,1.50856414955021,21.3846910797139,12.5812877196791,9.73754600705594,15.0447559863398,6.67884747773425,8.7814168559957,11.4224971544136,19.3788088144388,9.51148739255296,11.2534656293646,6.92180613688069,4.4554636714159,12.9286517274588,4.8109549997338,21.1341345331968,6.02172711318661,11.630211012…
Prupe.1G051700.1,0,2.07061726745524,0,1.81181748619743,0,0,1.85953835475773,0,0,3.34327910807551,0,0,3.80749905147119,0,0,0,1.15363435614678,0,0.861910115163922,0,0,3.01086355659331,3.57852646528462,5.25223209758252,2.50417014062367,4.88081624944349,6.67090713530876,11.2641579123099,0,1.85999941026356,0,5.99287961511227,1.71728962096872,7.66222505930091,3.91543647401428,5.18578254511576,7.5526766…
Prupe.1G051800.1,0,0,0,0,0,0,0,0,0,0,0,0,0,0,0,0,0,0,1.72382023032784,0,1.92128495756334,0,3.57852646528462,4.20178567806602,0,0,0,0,0,0,0,0,0,0,0,0,0,0,0,0,0,0,0,0,0,0,0,0
Prupe.1G051900.1,0,0,0,0,0,0,0,0,0,0,0.742094164192694,0,0,0,0,0,1.15363435614678,0,0,0,0,0,0,0,0,0,0,0,0,0,0,0,0,0,0,0,0,0,0,0,0,0,0,0,0,0,0,0
Prupe.1G052000.1,0,0,0,0,0,0,0,0,0,0,0,0,0,0,0,0,0,0,0,0,0,0,0,0,0,0,0,0,0,0,0,0,0,0,0,0,0,0,0,0,0,0,0,0,0,0,0,0
Prupe.1G052100.1,3.20981165295346,0,0,0,0,0,0,0,0,2.50745933105663,0,0,0,0,0,0,0,0,3.44764046065569,0,2.88192743634502,0,0,0,0,0,0,0,0,0,0,0,0,0,0,0,0,0,0,1.91159576500145,0,0,0,0,0,0,0,0
Prupe.1G052200.1,4.01226456619182,1.38041151163683,0,0,0,0,0.929769177378863,0,2.1638991126791,5.85073843913215,0.742094164192694,2.5089762445702,0,1.93788088144388,1.58524789875883,0,0,0,1.72382023032784,6.73533699962733,6.7244973514717,4.01448474212441,0,2.10089283903301,0.626042535155919,0,0.833863391913595,0,0.750038501630295,0,0,0,0,0.957778132412613,0,2.0743130180463,0,0.851105689214643,0,0…
Prupe.1G052300.1,147.651336035859,137.350945407864,148.180812614767,99.6499617408586,68.4098255833289,95.0395414216635,105.063917043812,89.6416750027136,109.276905190294,75.223779931699,64.5621922847644,68.9968467256805,173.241206841939,137.589542582516,150.598550382089,83.8894710552631,131.514316600733,87.995407510464,92.2243823225397,76.0130889957941,81.6546106964421,111.401951593952,86.7792667…
Prupe.1G052400.1,979.795007064043,888.985013494117,1253.89550573003,1172.24591356974,1971.44679181048,1810.27697946026,1521.10237419182,1124.45258994632,985.656045825329,1295.52065437926,1292.72803402367,1441.40685250558,1237.43719172814,1559.0251691216,1391.84765511025,1218.4434149612,1681.99889126201,1796.66572549846,1281.66034124875,1192.15464893404,988.501110666341,1163.19695403055,1031.51025…
Prupe.1G052500.1,240.735873971509,227.077693664258,226.408246685507,212.888554628198,209.37552678534,259.473033722637,240.810216941126,227.249509436704,214.226012155231,210.626583808757,222.628249257808,278.496363147292,233.20931690261,202.508552110886,247.298672206377,203.585423658504,221.497796380182,222.773183570795,237.025281670079,207.8332559885,243.042547131763,228.825630301091,253.18074741…
Prupe.1G052600.1,58.5790626664006,24.8474072094629,67.6968179458326,11.7768136602833,22.803275194443,3.01712829910043,26.0335369666082,30.6668888167178,36.7862849155447,14.2089362093209,32.6521432244785,18.8173218342765,55.2087362463323,43.6023198324874,76.0918991404237,16.3686772790757,29.9944932598163,21.1634524392255,25.8573034549177,19.2438199989352,24.9767044483235,28.1013931948709,11.630211…
Prupe.1G052700.1,762.330267576446,652.934645004219,790.548396234112,605.147040389941,463.321091450728,799.538999261613,538.336353702362,632.209707913875,485.795350796458,722.98410712133,592.19114302577,582.082488740286,1000.42037577406,620.121882062043,816.402667860796,642.470583203722,666.80065785284,634.903573176766,557.655844511058,630.235104965128,517.786296063321,679.451542604556,624.4528681…
Prupe.1G052800.1,0,0,0,0,0,0,0,0,0,0.835819777018878,0,0,0,0,0,0,0,0,0,0,0,0,0,2.10089283903301,0,0,0,0,0,0,0,0,0,0,0,0,0,0,0,0,0,0,0,0,0,0,0,0
Prupe.1G052900.1,1.60490582647673,0,0,0,0,0,0,0,0,2.50745933105663,0,0,1.9037495257356,0,0,0,0,0,0,3.84876399978704,1.92128495756334,0,0,0,0,0,0,0,0,0,0,0,0,0,0,0,0,0,0,0,0,0,0,0,0,0,0,0
Prupe.1G053000.1,0,0,0,0,0,0,0,0,0,1.67163955403776,0,0,0,0,0,0,0,2.22773183570795,0,0,0,1.0036211855311,0,3.15133925854951,0,0,0,0,0,0,0,0,0,0,0,0,0,0,0,0,0,0,0,0,0,0,0,0
Prupe.1G053100.1,0,0,0,0,0,0,0,0,0,0,0,0,0,0,0,0,0,0,0,0,1.92128495756334,0,0,2.10089283903301,0,0,0,0,0,0,0,0,0,0,0,0,0,0,0,0,0,0,0,0,0,0,0,0
Prupe.1G053200.1,4.81471747943019,2.07061726745524,0,0,0,1.50856414955021,0,0.786330482479944,0,0,0,1.2544881222851,3.80749905147119,0,1.58524789875883,0,2.30726871229356,1.11386591785398,2.58573034549177,3.84876399978704,0,0,0,0,0,4.88081624944349,1.66772678382719,0,0,0,0,1.99762653837076,0,0.957778132412613,0,0,0,0,0,0,0,0,1.19338621523776,0,0,4.10144328648011,0,0
Prupe.1G053300.1,7.22207621914528,2.07061726745524,4.51312119638884,6.341361201691,7.25558756186822,4.52569244865064,4.64884588689432,7.0769743423195,4.3277982253582,15.0447559863398,11.1314124628904,10.0359049782808,5.71124857720679,12.5962257293852,14.2672310888294,29.6682275683248,8.07544049302748,3.34159775356193,24.1334832245898,15.3950559991482,13.4489947029434,34.1231203080575,8.0516845468…
Prupe.1G053400.1,10.4318878720987,2.76082302327365,3.76093433032404,20.8359010912704,2.07302501767663,4.52569244865064,3.71907670951545,6.29064385983955,5.40974778169775,3.34327910807551,0.742094164192694,5.0179524891404,10.4706223915458,5.81364264433165,0,3.0691269898267,11.5363435614678,18.9357206035176,1.72382023032784,7.69752799957409,3.84256991512669,5.01810592765551,0,8.40357135613203,1.252…
Prupe.1G053500.1,1.60490582647673,0.690205755818414,0,0,0,0,0,0,0,0,0,0,0,0,0,0,0,0,0,0,0,0,0,0,0,0,0,0,0,0,0,0,0,0,0,0,0,0,0,0,0,0,0,0,0,0,0,0
Prupe.1G053600.1,564.12439800657,641.891352911125,553.609533423698,652.254295031074,730.741318731014,623.036993764238,597.841581054609,476.516272382846,600.48200376845,636.058850311366,705.731550147252,624.73508489798,534.001741968834,553.264991652229,513.62031919786,539.143307879557,634.49889588073,706.19099191942,534.384271401632,501.301510972262,559.093922650933,565.038727454011,595.8246564698…
Prupe.1G053700.1,0,0.690205755818414,0,1.81181748619743,0,10.5599490468515,0,3.14532192991978,1.08194955633955,0,0,0,0,0,1.58524789875883,1.02304232994223,1.15363435614678,0,0,0,0,0,0.894631616321155,1.0504464195165,0,0.813469374907249,0,0,0,0,1.93364657706622,0,0,0.957778132412613,0,0,0,0,0,0,0,0,0,0,0,0,0,0
Prupe.1G053800.1,5465.5067920665,5810.84225823522,6533.49511863891,25810.2459996255,29291.8434997708,27368.37080114,12407.7696721209,11207.5683667866,11463.2555494175,19441.1680134591,17658.1306369652,17196.5231802842,4527.11637219925,5796.20171639866,7769.29995181701,17951.3237634964,18931.1397843687,18082.4993104414,9264.671827897,8317.1790035398,8307.6361565039,12842.336690056,13889.1558433859…
Prupe.1G053900.1,0,0,0,0,0,0,0,0,0,0,0,0,0,0,0,0,0,0,0,0,0,0,0,2.10089283903301,0,0,0,0,0,0,0,0,0,0,0,0,0,0,0,0,0,0,0,0,0,0,0,0
Prupe.1G054000.1,175.737187999202,293.337446222826,253.48697386384,469.260728925134,362.779378093411,357.529703443401,343.084826452801,347.558073256135,547.466475507812,376.118899658495,374.75755291731,421.508009087794,199.893700202238,267.427561639256,174.377268863471,342.719180530648,403.772024651374,375.37281431679,287.87797846475,354.086287980408,369.847354330944,310.118946329111,298.80695985…
Prupe.1G054100.1,10.4318878720987,18.6355554070972,19.556858517685,5.43545245859229,5.18256254419159,1.50856414955021,8.36792259640977,3.93165241239972,5.40974778169775,1.67163955403776,8.90512997031233,17.5628337119914,18.0856204944882,24.2235110180485,23.7787184813824,4.09216931976893,4.61453742458713,6.68319550712385,12.0667416122949,6.73533699962733,20.1734920544151,0,1.78926323264231,3.15133…
Prupe.1G054200.1,8.82698204562201,2.76082302327365,6.01749492851846,1.81181748619743,2.07302501767663,6.03425659820086,1.85953835475773,2.35899144743983,0,0.835819777018878,0.742094164192694,0,1.9037495257356,4.84470220360971,0,0,1.15363435614678,7.79706142497783,4.30955057581961,0.962190999946761,5.76385487269003,8.02896948424882,3.57852646528462,4.20178567806602,18.7812760546776,8.1346937490724…
Prupe.1G054300.1,0,0,0,0,0,0,0,1.57266096495989,0,0.835819777018878,0,0,0,0,0,0,0,0,0,0,0,0,0,0,0,0,0,0,0,0,0,0,0,0,0,0,0,0,0,0,0,0,0,0,0,0,0,0
Prupe.1G054400.1,1.60490582647673,4.83144029072889,4.51312119638884,0,0,0,0,8.64963530727938,4.3277982253582,0.835819777018878,0,2.5089762445702,6.66312334007458,3.87576176288777,0,1.02304232994223,4.61453742458713,0,3.44764046065569,1.92438199989352,4.80321239390836,4.01448474212441,1.78926323264231,1.0504464195165,2.50417014062367,5.69428562435074,4.16931695956798,0.866473685562304,1.5000770032…
Prupe.1G054500.1,0.802452913238364,0,1.50437373212961,1.81181748619743,0,0,0.929769177378863,0.786330482479944,0,2.50745933105663,0,0,3.80749905147119,0,0,0,0,0,3.44764046065569,0.962190999946761,0,0,0,0,2.50417014062367,2.44040812472175,4.16931695956798,1.73294737112461,3.75019250815148,0,0,2.99643980755614,1.71728962096872,0.957778132412613,2.93657735551071,0,0,1.70221137842929,2.73193847249969…
Prupe.1G054600.1,79.4428384105981,120.786007268222,126.367393498888,126.82722403382,107.797300919185,158.399235702772,118.080685527116,142.32581732887,124.424198979048,153.790838971474,97.2143355092429,117.921883494799,145.636838718773,89.1425205464186,58.6541722540766,116.626825613415,125.746144819999,93.5647370997339,98.2577531286872,122.198256993239,181.561428489736,109.39470922289,95.72558294…
Prupe.1G054700.1,213.452474921405,226.38748790844,197.825145775044,287.173071562292,247.726489612358,244.387392227135,226.863679280443,224.104187506784,312.68342178213,335.999550361589,301.290230662234,237.098255111884,280.803055046,197.663849907276,255.224911700171,280.313598404172,248.031386571558,314.110188834821,195.65359614221,210.719828988341,231.514837386383,310.118946329111,311.3318024797…
Prupe.1G054800.1,1.60490582647673,0,4.51312119638884,0,0,0,0,6.29064385983955,0,3.34327910807551,0.742094164192694,0,0,0,6.34099159503531,6.1382539796534,3.46090306844035,0,1.72382023032784,2.88657299984028,0,2.0072423710622,2.68389484896347,2.10089283903301,0,1.6269387498145,0,0.866473685562304,1.50007700326059,1.85999941026356,0,0,0,0,0,0,1.37321393254388,0.851105689214643,0,5.73478729500435,3.…
Prupe.1G054900.1,62.5913272325924,41.4123453491048,51.9008937584717,67.0372469893049,45.606550388886,79.9538999261613,42.7693821594277,53.4704728086362,68.1628220493916,66.0297623844914,59.3675331354155,95.3410972936676,87.5724781838374,36.8197367474338,63.4099159503531,138.110714542201,100.36618898477,60.1487595641147,112.04831497131,128.933593992866,94.1429629206039,101.365739738641,92.14705648…
Prupe.1G055000.1,22.4686815706742,15.8747323838235,14.2915504552313,22.6477185774679,27.9858377386346,49.7826169351571,14.8763068380618,22.8035839919184,34.6223858028656,43.4626284049817,66.0463806131498,52.6885011359742,31.4118671746373,4.84470220360971,34.8754537726942,72.6360054258985,69.2180613688069,75.7428824140703,185.310674760243,185.702862989725,168.112433786793,313.129809885704,248.7075…
Prupe.1G055100.1,0,0,0,0,0,0,0,0,0,0,0,0,0,0,0,0,0,0,0,0,0,0,0,0,0,0,0,0,0,0,0,0,0,0,0,0,0,0,0,0,0,0,0,0,0,0,0,0
Prupe.1G055200.1,0,0,0,0,0,0,0,0,0,6.68655821615103,0,0,0.951874762867798,0,0,0,0,0,0,0,0,0,0,1.0504464195165,0,0,0,0,0,0,0,0,0,0,0,0,0,0,0,3.8231915300029,2.07294210913621,4.25374342460216,1.19338621523776,3.93140473399455,0,4.10144328648011,0,0
Prupe.1G055300.1,0,0,0,0,0,0,0,0,0,0,0,0,0,0,0,0,0,0,0,0,0,0,0,0,0,0,0,0,0,0,0,0,0,0,0,0,0,0,0,0,0,0,0,0,0,0,0,0
Prupe.1G055400.1,0,0.690205755818414,0,0,0,0,0,0,0,9.19401754720766,0,0,2.85562428860339,0,0,0,0,0,0,0,1.92128495756334,0,0,4.20178567806602,0.626042535155919,0,0,0,0,0,0,0,0,0,0,0,0,0,0,0,0,0,0,0,0,0,0,0
Prupe.1G055500.1,0,0,0,0,0,0,0,0,0,0,0,0,0,0,0,0,0,0,0.861910115163922,0,0,0,0,0,0,0,0,0,0,0,0,0,0,0,0,0,0,0,0,0,0,0,0,0,0,0,0,0
Prupe.1G055600.1,0,0,0,0,0,0,0,0,0,0,0,0,0,0,0,0,0,0,0,0,0,0,0,0,0,0,0,0,0,0,0,0,0,0,0,0,0,0,0,0,0,0,0,0,0,0,0,0
Prupe.1G055700.1,0,0,0,0,0,0,0,0,0,0,0,0,0,0,0,0,0,0,0,0,0,0,0,0,0,0,0,0,0,0,0,0,0,0,0,0,0,0,0,0,0,0,0,0,0,0,0,0
Prupe.1G055800.1,0,0,0,0,0,0,0,0,0,0,0,0,0,0,0,0,0,0,0,0,0,0,0,0,0,0,0,0,0,0,0,0,0,0,0,0,0,0,0,0,0,0,0,0,0,0,0,0
Prupe.1G055900.1,0,0,0,0,0,0,0,0.786330482479944,0,1.67163955403776,0,0,0,0,0,0,0,0,0,0,0,1.0036211855311,0,0,0,0,0,0,0,0,0,0,0,0,0,0,0,0,0,0,0,0,0,0,0,0,0,0
Prupe.1G056000.1,0,0,0,0,0,0,0,0,6.49169733803729,0,0,0,0,0,0,0,0,0,0,0,0,1.0036211855311,0,0,0,0,0,0,0,0,0,0,0,0,0,0,0,0,0,0,0,0,0,0,0,0,0,0
Prupe.1G056100.1,0,1.38041151163683,0,0,0,0,0,0,0,5.01491866211327,0,0,0,0,0,0,0,0,0,0,0,0,1.78926323264231,0,0,0,0,0,0,0,0,0,0,0,0,0,0,0,0,0,0,0,0,0,0,0,0,0
Prupe.1G056200.1,1254.23390339156,1218.2131590195,1460.74689389786,1706.73207199798,1716.46471463625,1974.71047176123,1923.69242799687,1813.27809259875,1754.92218038275,2191.5194553435,2399.93252699917,2377.25499173026,1722.89332079071,1276.0945604308,1388.67715931273,1672.67420945555,1913.87939684751,1775.50227305924,2027.21259086555,1682.87205890688,1501.48419433575,1910.89473725122,2139.958826…
Prupe.1G056300.1,134.812089424045,137.350945407864,133.137075293471,27.1772622929614,49.7526004242392,45.2569244865064,71.5922266581725,67.6244214932752,77.9003680564475,33.4327910807551,50.4624031651032,60.2154298696848,118.984345358475,143.403185226847,106.211609216841,62.4055821264762,59.9889865196327,47.8962344677209,104.291123934835,119.311683993398,107.591957623547,70.2534829871772,59.04568…
Prupe.1G056400.1,149.256241862336,135.280328140409,109.067095579397,132.262676492412,133.710113640143,185.553390394676,137.605838252072,180.856010970387,134.161744986104,207.283304700682,162.5186219582,180.646289609054,207.50869830518,117.241793327355,171.206773065953,136.064629882317,147.665197586788,115.842055456813,162.901011765981,195.324772989192,165.230506350448,182.659055766661,169.9800071…
Prupe.1G056500.1,992.634253675857,1147.81217192602,1065.84878921383,1294.54359388806,1507.08918785091,944.361157618434,1122.23139709629,900.348402439536,1292.92971982576,896.834620741256,871.960642926415,893.195543066991,797.671051283215,1544.49106251078,1074.79807535848,1144.78436720536,1054.42180151816,1148.39576130745,1121.34505982826,1058.41009994144,1126.8336276109,900.248203421399,970.67530…
Prupe.1G056600.1,0,0,0,0,0,0,0,0,0,0,0,0,0,0,0,0,0,0,0,0,0,0,0,0,0,0,0,0,0,0,0,0,0,0,0,0,0,0,0,0.955797882500725,0,0,0,0,0,0,0,0
Prupe.1G056700.1,0,0,0,0,0,0,0,0,0,0,0,0,0,0,0,0,0,0,0,0,0,0,0,0,0,0,0,0,0,0,0,0,0,0,0,0,0,0,0,0,0,0,0,0,0,0,0,0
Prupe.1G056800.1,13.6416995250522,4.83144029072889,3.76093433032404,10.8709049171846,7.25558756186822,25.6455905423536,6.50838424165204,13.367618202159,8.65559645071639,4.17909888509439,2.22628249257808,1.2544881222851,2.85562428860339,18.4098683737169,4.75574369627648,6.1382539796534,5.76817178073391,14.4802569321017,9.48101126680315,10.5841009994144,12.4883522241617,2.0072423710622,11.630211012…
Prupe.1G056900.1,52.961892273732,55.9066662212915,57.1662018209253,59.7899770445152,63.2272630391373,61.8511301315588,61.364765707005,81.7783701779142,46.5238309226006,55.9999250602648,60.1096272996082,77.7782635816762,74.2462315036882,71.7015926134237,80.8476428367002,76.7281747456675,71.5253300811005,44.554636714159,65.5051687524581,49.0717409972848,33.6224867573585,72.2607253582394,66.20273960…
Prupe.1G057000.1,0,0,0,1.81181748619743,0,0,0,0,0,0,0,0,0,0,0,0,0,0,0,0,0,0,0,0,0,0,0,0,0,0,0,0,0,0,0,0,0,0,0,0,0,0,0,0,0,0,0,0
Prupe.1G057100.1,0,0,0,0,0,0,0,0,0,0,0,0,0,0,0,0,0,0,0,0,0,0,0,0,0,0,0,0,0,0,0,0,0,0,0,0,0,0,0,0,0,0,0,0,0,0,0,0
Prupe.1G057200.1,0,0,0,0,0,0,0,0,0,0,0,0,1.9037495257356,0,0,0,0,0,1.72382023032784,0,0,0,0,0,0,0,0,0,0,0,0,0,0,0,0,0,0,0,0,0,0,0,0,0,0,0,0,0
Prupe.1G057300.1,0,0,0,0,0,0,0,0,0,0,0,0,0,0,0,0,0,0,0,0,0,0,0,0,0,0,0,0,0,0,0,0,0,0,0,0,0,0,0,0,0,0,0,0,0,0,0,0
Prupe.1G057400.1,80.2452913238364,82.1344849423912,129.376140963147,53.4486158428242,51.8256254419159,84.479592374812,56.7159198201107,61.3337776334356,54.0974778169775,62.6864832764159,53.430779821874,33.8711793016977,67.5831081636136,107.552388920136,103.041113419324,70.5899207660141,57.6817178073391,63.4903573176766,46.5431462188518,52.9205049970718,85.4971806115688,62.2245135029283,67.9920028…
Prupe.1G057500.1,233.513797752364,196.018434652429,240.699797140738,269.054896700318,202.119939223472,265.507290320838,230.582755989958,246.121441016222,253.176196183454,260.77577042989,342.847503857025,313.622030571275,253.198686922834,188.943385940779,399.482470487224,251.668413165789,257.260461420732,220.545451735087,207.720337754505,231.888030987169,207.498775416841,238.861842156402,322.06738…
Prupe.1G057600.1,47.3447218810635,64.8793410469309,41.3702776335644,157.628121299176,142.002213710849,107.108054618065,68.8029191260359,66.8380910107952,61.6711247113543,125.372966552832,147.676738674346,130.46676471765,50.4493624319933,58.1364264433165,64.9951638491119,147.318095511682,129.20704788844,179.33241277449,110.324494740982,104.878818994197,98.9461753145122,133.481617675637,119.8806365…
Prupe.1G057700.1,0,0,0,0,0,0,0,0,0,1.67163955403776,0,0,0,0,0,0,0,0,0,0,0,0,0,2.10089283903301,0,0,0,0,0,0,0,0,0,0,0,0,0,0,0,0,0,0,0,0,0,0,0,0
Prupe.1G057800.1,0,0,0,0,0,0,0,0,0,0,0,0,0,0,0,0,0,0,0,0,0,0,0,0,0,0,0,0,0,0,0,0,0,0,0,0,0,0,0,0,0,0,0,0,0,0,0,0
Prupe.1G057900.1,0,0,0,0,1.03651250883832,0,0,0,0,0,0,0,0,0,0,0,0,2.22773183570795,0,0,0,0,0,0,0,0,0,0,0,0,0,0,0,0,0,0,0,0,0,0,0,0,0,0,0,0,0,0
Prupe.1G058000.1,0,0,0,0,0,0,0,0,0,0,0,0,0,0,0,0,0,0,0,0,0,0,0,0,0,0,0,0,0,0,0,0,0,0,0,0,0,0,0,0,0,0,0,0,0,0,0,0
Prupe.1G058100.1,0,0,0,0,0,0,0,0,0,1.67163955403776,0,0,0,0,0,0,0,0,0,0,0,0,0,0,0,0,0,0,0,0,0,0,0,0,0,0,0,0,0,0,0,0,0,0,0,0,0,0
Prupe.1G058200.1,0,0,0,0,0,0,0,0,0,0,0,2.5089762445702,0,0,0,0,0,0,0,0,0,0,0,0,0,0,0,0,0,0,0,0,0,0,0,0,0,0,0,0,0,0,0,0,0,0,0,0
Prupe.1G058300.1,0,0,0,0,0,3.01712829910043,0,0,0,0.835819777018878,0,0,2.85562428860339,0,0,0,0,0,1.72382023032784,0,0,0,0,0,0,0,0,0,0,0,0,0,0,0,0,0,0,0,0,0,0,0,0,0,0,0,0,0
Prupe.1G058400.1,6.41962330590691,9.66288058145779,12.0349898570369,17.2122661188756,9.32861257954485,6.03425659820086,22.3144602570927,32.2395497816777,17.3111929014328,11.7014768782643,21.5207307615881,33.8711793016977,8.56687286581018,7.75152352577553,4.75574369627648,13.299550289249,19.6117840544953,23.3911842749335,21.5477528790981,17.3194379990417,24.9767044483235,19.0688025250909,33.996001…
Prupe.1G058500.1,0,0,0,0,0,0,0,0,0,0,0,0,0,0,0,0,0,0,0,0,0,0,0,0,0,0,0,0,0,0,0,0,0,0,0,0,0,0,0,0,0,0,0,0,0,0,0,0
Prupe.1G058600.1,0,0,0,0,0,0,0,0,0,0,0,0,0,0,0,0,0,0,0,0,0,0,0,0,0,0,0,0,0,0,0,0,0,0,0,0,0,0,0,0,0,0,0,0,0,0,0,0
Prupe.1G058700.1,4.01226456619182,11.733497848913,7.52186866064807,6.341361201691,7.25558756186822,9.05138489730128,8.36792259640977,3.14532192991978,7.57364689437684,10.0298373242265,12.6156007912758,3.7634643668553,8.56687286581018,4.84470220360971,12.6819831900706,10.2304232994223,5.76817178073391,8.9109273428318,0,10.5841009994144,3.84256991512669,7.02534829871772,5.36778969792693,5.252232097…
Prupe.1G058800.1,10.4318878720987,6.21185180236572,6.01749492851846,9.05908743098714,6.2190750530299,9.05138489730128,2.78930753213659,14.153948684639,7.57364689437684,6.68655821615103,12.6156007912758,15.0538574674212,8.56687286581018,6.78258308505359,20.6082226838648,11.2534656293646,8.07544049302748,12.2525250963937,11.204831497131,11.5462919993611,8.64578230903505,8.02896948424882,6.262421314…
Prupe.1G058900.1,0,0,0,0,0,0,0,0,0,0,0,0,0,0,0,0,0,0,0,0,0,0,0,0,0,0,0,0,0,0,0,0,0,0,0,0,0,0,0,0,0,0,0,0,0,0,0,0
Prupe.1G059000.1,0,0,0,0,0,0,0,0,0,0,0,0,0.951874762867798,0,0,0,0,0,0,0,0,0,0,0,0,0,0,0,0,0,0,0,0,0,0,0,0,0,0,0,0,0,0,0,0,0,0,0
Prupe.1G059100.1,0,0,0,0,0,0,0,0,0,0,0,0,0,0,0,2.04608465988447,0,0,0,0,0,0,0,0,0,0,0,0,0,0,0,0,0,0,0,0,0,0,0,0,0,0,0,0,0,0,0,0
Prupe.1G059200.1,0,0,0,0,0,0,0,1.57266096495989,2.1638991126791,0,0,0,0,0,0,0,0,0,0,0,0,0,0,0,0,0,0,0,0,0,0,0,0,0,0,0,0,0,0,0,0,0,0,0,0,0,0,0
Prupe.1G059300.1,0,0,0,0,0,0,0,0,0,0.835819777018878,0,0,0,0,0,0,0,0,0,0,0,0,0,0,0,0,0,0,0,0,0,0,0,0,0,0,0,0,0,0,0,0,0,0,0,0,0,0
Prupe.1G059400.1,0,0,0,0,0,0,0,0,0,0,0,0,0,0,0,0,0,0,0,0,0,0,0,0,0,0,0,0,0,0,0,0,0,0,0,0,0,0,0,0,0,0,0,0,0,0,0,0
Prupe.1G059500.1,0,0,0,0,0,0,0,0,0,0,0,0,0,0,0,0,0,0,0,0,0,0,0,0,0,0,0,0,0,0,0,0,0,0,0,0,0,0,0,0,0,0,0,0,0,0,0,0
Prupe.1G059600.1,0,0,0,0,0,0,0,0,0,0,0,0,0,0,0,0,0,0,0,0,0,0,0.894631616321155,0,0,0,0,0,0,0,0,0,0,0,0,0,0,0,0,0,0,0,0,0,0,0,0,0
Prupe.1G059700.1,0,0,0,0,0,0,0,0,0,0,0,0,0,0,0,0,0,0,0,0,0,0,0,0,0,0,0,0,0,0,0,0,0,0,0,0,0,0,0,0,0,0,0,0,0,0,0,0
Prupe.1G059800.1,0,0,0,0,0,0,0,0,0,0,0,0,0,0,0,0,0,0,0,0,0,0,0,0,0,0,0,0,0,0,0,0,0,0,0,0,0,0,0,0,0,0,0,0,0,0,0,0
Prupe.1G059900.1,0,0,0,0,0,0,1.85953835475773,0,0,1.67163955403776,0,2.5089762445702,0,0,0,0,0,0,0.861910115163922,0,1.92128495756334,0,0,3.15133925854951,0,0,0,0,0,0,0,3.99525307674152,0,0,0,0,0,0,0,0,0,0,0,0,0,0,0,0
Prupe.1G060000.1,0,0,0,0,0,0,0,0,0,0,0,0,0,0,0,0,0,0,0,0,0,0,0,0,0,0,0,0,0,0,0,0,0,0,0,0,0,0,0,0,0,0,0,0,0,0,0,0
Prupe.1G060100.1,0,0,0,0,0,0,0,0,0,0,1.48418832838539,0,0,0,0,0,0,0,0,0,0,2.0072423710622,0,0,0,0,0,0,0,0,0,0,0,0,0,0,0,0,0,0,0,0,0,0,0,0,0,0
Prupe.1G060200.1,0,0,0,0,0,0,0,0,0,0,0,0,0,0.968940440721942,0,0,0,0,0,0,0,0,0,0,0,0,0,0,0,0,1.93364657706622,0.998813269185379,0,0,0,0,0,0,0,0,0,0,0,0,1.28305394344273,0,0,0
Prupe.1G060300.1,27.2833990501044,37.2711108141943,33.8484089729163,14.4945398895794,25.9128127209579,7.54282074775107,19.5251527249561,17.2992706145588,11.901445119735,7.5223779931699,8.90512997031233,12.544881222851,19.9893700202238,45.5402007139313,36.460701671453,22.5069312587291,9.22907484917426,18.9357206035176,6.89528092131138,10.5841009994144,24.0160619695418,14.0506965974354,11.630211012…
Prupe.1G060400.1,1.60490582647673,0.690205755818414,0,0,0,0,0,1.57266096495989,3.24584866901865,0.835819777018878,4.45256498515616,0,2.85562428860339,0,0,0,1.15363435614678,0,1.72382023032784,0,2.88192743634502,2.0072423710622,0,3.15133925854951,0,0,0,0,0,0,0,0,0,0,0,0,0,0,0,0,0,0,0,0,0,0,0,0
Prupe.1G060500.1,0,0,0,0,0,0,0,0,0,0,0,0,0,0,0,0,0,0,0,0,0,0,0,0,0,0,0,0,0,0,0,0,0,0,0,0,0,0,0,0,0,0,0,0,0,0,0,0
Prupe.1G060600.1,0,0,0,0,0,0,0,0,0,0,0,0,0,0,0,0,0,0,0,0,0,0,0,0,0,0,0,0,0,0,0,0,0,0,0,0,0,0,0,0,0,0,0,0,0,0,0,0
Prupe.1G060700.1,0,0,0,0,0,0,0,0,0,4.17909888509439,1.48418832838539,0,7.61499810294238,0,0,0,0,0,0,0,4.80321239390836,0,0,3.15133925854951,0,0,0,0,0,0,0,0,0,0,0,0,0,0,0,0,0,0,0,0,0,0,0,0
Prupe.1G060800.1,479.866842116542,443.112095235422,594.979811057262,471.97845515443,466.430628977243,451.060680715514,413.747283933594,526.055092779083,471.730006564043,388.656196313778,562.507376458062,533.157451971168,489.263628114048,443.774721850649,534.228541881725,493.106403032156,547.976319169722,418.813585113095,548.174833244255,513.80999397157,498.573446487688,575.074939309322,508.150758…
Prupe.1G060900.1,6706.09899593301,6864.78644736994,7386.47502475641,1131.48002013029,713.120606080762,971.515312310338,3159.35566473338,3698.89858958566,3044.60605153949,2089.5494425472,1827.77792640661,3037.11574405223,2433.94376865296,4717.77100587513,3879.10160826285,1638.91381256746,1403.97301143063,2026.12210457638,3512.28371929298,5846.27251567652,6038.59862162159,3725.44184069145,3703.7748…
Prupe.1G061000.1,694.924222864423,683.303698260229,626.571659431984,622.359306508817,627.090067847182,702.9908936904,716.852035759104,690.398163617391,573.433264859961,1001.31209286862,848.955723836442,860.578851887579,424.536144239038,438.93001964704,383.629991499636,679.300107081643,717.560569523299,876.612477351078,537.831911862288,633.121677964969,610.968616505143,777.806418786604,984.9894095…
Prupe.1G061100.1,1524.66053515289,1508.09957646323,1584.10553993248,1842.61838346279,1465.62868749738,1663.94625695389,1458.80783930744,1655.22566562028,1371.91203743855,1885.60941695459,2091.22135469501,2132.62980788467,1221.25532075938,1270.28091778647,1512.32649541592,2005.16296668678,1720.06882501485,1958.17628358729,1464.3852856635,1497.16919591716,1494.75969698428,2081.51033879151,2199.0045…
Prupe.1G061200.1,2.40735873971509,12.4237036047314,5.26530806245365,7.24726994478972,5.18256254419159,9.05138489730128,7.43815341903091,5.50431337735961,15.1472937887537,20.895494425472,14.8418832838539,16.3083455897063,12.3743719172814,13.5651661701072,9.51148739255296,8.18433863953786,3.46090306844035,10.0247932606858,3.44764046065569,3.84876399978704,15.3702796605068,11.0398330408421,12.524842…
Prupe.1G061300.1,0.802452913238364,1.38041151163683,0,0,0,0,0,0.786330482479944,1.08194955633955,0,0.742094164192694,0,2.85562428860339,0,0,0,0,0,0,3.84876399978704,0,3.01086355659331,0,0,0,0,0,0,0,0,0,0,0,0,0,0,0,0,0,0,0,0,0,0,0,0,0,0
Prupe.1G061400.1,0,0.690205755818414,0,0,0,0,0,1.57266096495989,0,0,0,0,0,0,0,0,0,0,0,0,0,0,0,0,0,0,0,0,0,0,0,0,0,0,0,0,0,0,0,0.955797882500725,0,0,0,0,0,0,2.02229944385383,1.71120900781174
Prupe.1G061500.1,36.9128340089648,45.5535798840153,25.5743534462034,35.3304409808499,5.18256254419159,16.5942056450524,11.1572301285464,24.3762449568783,11.901445119735,40.1193492969062,21.5207307615881,23.8352743234169,3.80749905147119,13.5651661701072,30.1197100764177,60.3594974665917,32.3017619721099,21.1634524392255,20.6858427639341,28.8657299984028,10.5670672665984,51.1846804620862,36.679896…
Prupe.1G061600.1,0,0,0,0,0,0,0,0,0,0,0,0,0,0,0,0,0,0,0,0,0,0,0,0,0,0,0,0,0,0,0,0,0,0,0,0,0,0,0,0,0,0,0,0,0,0,0,0
Prupe.1G061700.1,7.22207621914528,7.59226331400255,12.0349898570369,9.96499617408586,29.0223502474729,9.05138489730128,13.9465376606829,11.7949572371992,8.65559645071639,35.9402504118118,22.2628249257808,8.7814168559957,21.8931195459593,13.5651661701072,14.2672310888294,16.3686772790757,9.22907484917426,18.9357206035176,12.9286517274588,15.3950559991482,13.4489947029434,14.0506965974354,16.103369…
Prupe.1G061800.1,692.516864124708,739.210364481521,670.950684529808,735.597899396156,727.631781204499,1063.5377254329,866.544873317101,744.654966908507,581.006911754338,1000.4762730916,704.247361818867,787.818540795043,783.392929840198,715.078045252793,733.969777125337,926.876350927663,894.066626013756,941.216700586609,789.509665490153,691.815328961721,707.032864383311,961.469095738796,930.416880…
Prupe.1G061900.1,113.948313679848,104.911274884399,135.393635891665,266.337170471022,189.681789117412,191.587646992877,110.642532108085,130.530860091671,107.113006077615,260.77577042989,287.932535706765,214.517468910752,233.20931690261,112.397091123745,226.690449522512,482.875979732734,364.548456542383,425.496780620218,531.79854105614,815.937967954853,519.707581020885,449.622291117934,466.9977037…
Prupe.1G062000.1,0,0,0,0,0,0,0,0,0,0.835819777018878,1.48418832838539,0,0.951874762867798,0,0,0,0,0,0,5.77314599968056,0,0,0,2.10089283903301,0,0,0,0,0,0,0,0,0,0,0,0,0,0,0,0,0,0,0,0,0,0,0,0
Prupe.1G062100.1,0,0,0,0,0,0,0,0,0,0,0,0,0,0,0,0,0,0,0,0,0,0,0,0,0,0,0,0,0,0,0,0,0,0,0,0,0,0,0,0,0,0,0,0,0,0,0,0
Prupe.1G062200.1,0,0,0,0,0,0,0,0,0,0.835819777018878,0,0,0,0,0,0,0,0,0,0,0,0,0,0,0,0,0,0,0,0,0,0,0,0,0,0,0,0,0,0,0,0,0,0,0,0,0,0
Prupe.1G062300.1,0,0,0,0,0,0,0,0,0,0,0,0,0,0,0,0,0,0,0,0,0,0,0,0,0,0,0,0,0,0,0,0,0,0,0,0,0,0,0,0,0,0,0,0,0,0,0,0
Prupe.1G062400.1,0,0,0,0,0,0,0,0,0,0,0,0,0,0,0,0,0,0,0,0,0,0,0,0,0,0,0,0,0,0,0,0,0,0,0,0,0,0,0,0,0,0,0,0,0,0,0,0
Prupe.1G062500.1,0,0,0,0,0,0,0,0,0,0,0,0,0,0,0,0,0,0,0,0,0,2.0072423710622,0,0,0,0,0,0,0,0,0,0,0,0,0,0,0,0,0,0,0,0,0,0,0,0,0,0
Prupe.1G062600.1,0,0,0,0,0,0,0,0,0,0.835819777018878,0,0,0,0,0,0,0,0,0,0,0,0,0,0,0,0,0,0,0,0,0,0,0,0,0,0,0,0,0,0,0,0,0,0,0,0,0,0
Prupe.1G062700.1,0,0,0,0,0,0,0,0,0,0,0,0,0,0,0,0,0,0,0,0,0,0,0,0,0,0,0,0,0,0,0,0,0,0,0,0,0,0,0,0,0,0,0,0,0,0,0,0
Prupe.1G062800.1,0,0,0,0,0,0,0,0,0,0,0,0,0,0,0,0,0,0,0,0,0,0,0,0,0,0,0,0,0,0,0,0,0,0,0,0,0,0,0,0,0,0,0,0,0,0,0,0
Prupe.1G062900.1,0,0,0,0,0,0,0,0,0,0,0,0,0,0,0,0,0,0,0,0,0,0,0,0,0,0,0,0,0,0,0,0,0,0,0,0,0,0,0,0,0,0,0,0,0,0,0,0
Prupe.1G063000.1,266.414367195137,237.430780001534,271.539458649395,149.474942611288,93.2861257954486,259.473033722637,209.198064910244,320.036506369337,219.635759936928,244.895194666531,274.574840751297,259.679041313016,360.760535126895,150.185768311901,266.321646991483,272.129259764634,221.497796380182,249.50596559929,287.87797846475,232.850221987116,276.665033889122,332.198612410795,326.540539…
Prupe.1G063100.1,381.967586701461,311.282795874105,342.997210925552,152.192668840584,93.2861257954486,174.993441347825,256.616292956566,214.668221717025,188.259222803082,150.447559863398,152.129303659502,212.008492666182,336.9636660552,242.235110180485,221.934705826236,90.0277250349165,140.743391449907,133.663910142477,224.09662994262,220.341738987808,227.672267471256,171.619222725819,191.4511658…
Prupe.1G063200.1,0,5.52164604654731,3.00874746425923,4.52954371549357,8.29210007070654,1.50856414955021,2.78930753213659,2.35899144743983,9.73754600705594,5.85073843913215,11.1314124628904,7.5269287337106,9.51874762867798,0.968940440721942,9.51148739255296,0,6.92180613688069,5.56932958926988,2.58573034549177,7.69752799957409,3.84256991512669,5.01810592765551,2.68389484896347,9.45401777564854,9.39…
Prupe.1G063300.1,40.1226456619182,39.3417280816496,25.5743534462034,39.8599846963434,16.5842001414131,22.6284622432532,6.50838424165204,7.86330482479944,11.901445119735,10.0298373242265,7.42094164192694,2.5089762445702,59.9681100606713,42.6333793917654,55.4836764565589,17.391719609018,27.6872245475228,17.8218546856636,11.204831497131,18.2816289989885,16.3309221392884,6.02172711318661,17.892632326…
Prupe.1G063400.1,1637.8063959195,1826.28442989552,1794.71786243063,2200.45233698678,2871.13964948214,2303.57745636318,2145.90726139042,1449.20707921054,1919.37851294636,862.566009883482,1042.64230069074,1140.32970315716,1300.26092607741,2201.43268132025,1826.20557937017,1599.01516169971,1811.20593915045,1632.92743557393,1769.50146643153,1439.43773592035,1371.79745970023,890.211991566088,865.10877…
Prupe.1G063500.1,0,0,0,0,0,0,0,0,0,0,0,0,0,0,0,0,0,0,0,0,1.92128495756334,0,0,0,0,0,0,0.866473685562304,0,0,0,0,0,0,0,0,0,0,0,0,0,0,0,0,0,0,0,0
Prupe.1G063600.1,186.1690758713,180.833908024424,159.463615605739,32.6127147515537,59.0812130037841,28.6627188414541,124.589069768768,113.231589477112,84.3920653944848,84.4177974789067,47.4940265083324,99.1045616605229,170.385582553336,203.477492551608,164.865781470918,66.4977514462451,111.902532546238,74.6290164962163,96.5339328983593,100.067863994463,106.631315144766,112.405572779483,91.2524248…
Prupe.1G063700.1,0,0,0,0,0,0,0,0,0,1.67163955403776,0,0,0,0,0,0,0,0,0,0,0,0,1.78926323264231,0,0,0,0,0,0,0,0,0,0,0,0,0,0,0,0,0,0,0,0,0,0,0,0,0
Prupe.1G063800.1,275.241349240759,267.799833257544,248.973852667451,420.341656797803,256.018589683064,369.598216639802,310.54290524454,283.07897369278,335.40436246526,450.506859813175,367.336611275384,378.8554129301,472.129882382428,294.55789397947,285.344621776589,409.216931976893,365.70209089853,417.699719195241,303.392360537701,363.708197979876,347.752577318965,444.604185190278,454.47286109114…
Prupe.1G063900.1,0,0,0,0,0,0,0,0,0,0,0,0,0,0,0,0,0,0,0,0,0,2.0072423710622,0,0,0,0,0,0,0,0,0,0,0,0,0,0,0,0,0,0,0,0,0,0,0,0,0,0
Prupe.1G064000.1,69.8134034517377,49.6948144189258,54.9096412227309,77.0022431633907,80.8479756893887,82.9710282252617,57.6456889974895,81.7783701779142,83.3101158381453,101.134193019284,83.1145463895817,70.2513348479656,83.7649791323662,46.5091411546532,49.1426848615236,86.9585980450898,93.4443828478894,87.995407510464,93.9482025528675,76.9752799957409,107.591957623547,126.456269376919,97.514846…
Prupe.1G064100.1,0,0,0,0,0,0,0,0,0,0,0,0,1.9037495257356,0,0,2.04608465988447,0,0,0,1.92438199989352,0,0,8.0516845468904,1.0504464195165,0,0,0,0,0,0,0,0,0,0,0,0,0,0,0,0,0,0,0,0,0,0,0,0
Prupe.1G064200.1,0,0,0,0,0,0,0,0,0,0,0,0,0,0,0,0,0,0,0,0,0,0,0,0,0,0,0,0,0,0,0,0,0,0,0,0,0,0,0,0,0,0,0,0,0,0,0,0
Prupe.1G064300.1,0,0,0,0,0,0,0.929769177378863,0,0,7.5223779931699,1.48418832838539,0,0.951874762867798,0,0,0,0,0,0,0,0.960642478781672,0,0,0,0,0,0,0,0,0,0,0,0,0,0,0,0,0,0,0,0,0,0,0,0,0,0,0
Prupe.1G064400.1,74.6281209311679,49.0046086631074,45.1312119638884,44.389528411837,18.6572251590897,21.119898093703,41.8396129820488,58.9747861859958,23.8028902394701,49.3133668441138,32.6521432244785,36.3801555462679,59.0162352978035,15.5030470515511,41.2164453677295,25.5760582485558,14.9972466299082,31.1882456999113,50.8526967946714,40.412021997764,40.3469841088302,28.1013931948709,30.41747495…
Prupe.1G064500.1,0,0,0,0,0,0,0,0,0,0,0,0,0,0,0,0,0,0,0,1.92438199989352,0.960642478781672,0,0,0,0,0,0,0,0,0,0,0,0,0,0,0,0,0,0,0,0,0,0,0,0,0,0,0
Prupe.1G064600.1,9322.09549309008,9611.11514977141,9608.43502711185,2838.21209212827,2290.69264453268,2855.71193509855,5967.25858041755,6598.09907848921,5600.17090361351,3946.74098708314,5452.16582432372,5997.70771264506,9066.60711631577,7787.37432208225,7447.49462836897,2731.52302094576,3879.67233972163,3326.00363071197,4475.89922804625,5051.50274972049,5498.71754854629,4439.01650360407,4286.180…
Prupe.1G064700.1,154.873412255004,118.025184244949,110.571469311527,134.07449397861,60.1177255126224,138.78790175862,117.150916349737,138.39416491647,107.113006077615,198.089287153474,148.418832838539,143.011645940501,161.818709687526,105.614508038692,120.478840305671,158.571561141046,179.966959558898,180.446278692344,159.453371305326,115.462919993611,147.938941732378,188.680782879847,186.9780078…
Prupe.1G064800.1,47.3447218810635,42.7927568607416,51.1487068924069,28.9890797791589,49.7526004242392,63.359694281109,48.3479972237009,40.8891850889571,34.6223858028656,38.4477097428684,25.2312015825516,32.6166911794126,46.6418633805221,36.8197367474338,30.1197100764177,40.9216931976893,64.6035239442198,59.0348936462607,34.4764046065569,29.8279209983496,29.7799168422318,49.177438091024,27.7335801…
Prupe.1G064900.1,30.4932107030578,26.9180244769181,8.27405552671288,55.2604333290216,23.8397877032813,15.0856414955021,9.29769177378863,19.6582620619986,29.2126380211678,13.3731164323021,25.9732957467443,26.3442505679871,35.2193662261085,25.1924514587705,22.1934705826236,43.990820187516,27.6872245475228,27.8466479463494,20.6858427639341,28.8657299984028,23.0554194907601,14.0506965974354,15.208737…
Prupe.1G065000.1,385.979851267653,441.041477967966,415.959336933838,475.602090126825,441.554328765123,410.329448677658,532.757738638089,420.68680812677,428.452024310461,447.999400482119,440.80393353046,475.450998346053,405.498648981682,430.209555680542,356.680777220736,381.594789068453,414.154733856695,398.763998591723,517.146069098353,437.796904975776,398.666628694394,377.361565759694,457.156755…
Prupe.1G065100.1,9.62943495886037,6.21185180236572,2.25656059819442,5.43545245859229,5.18256254419159,0,9.29769177378863,3.14532192991978,2.1638991126791,3.34327910807551,0.742094164192694,2.5089762445702,1.9037495257356,6.78258308505359,0,1.02304232994223,4.61453742458713,2.22773183570795,6.89528092131138,3.84876399978704,4.80321239390836,0,2.68389484896347,5.25223209758252,1.87812760546776,3.25…
Prupe.1G065200.1,425.300044016333,359.597198781394,349.766892720135,269.960805443417,269.493252297962,371.106780789353,349.593210694453,348.344403738615,325.666816458204,310.089137274004,307.226983975775,287.277780003288,430.247392816245,271.303323402144,407.408709981019,328.396587911457,398.00385287064,319.679518424091,343.040225835241,313.674265982644,318.933302955515,356.285520863541,376.63991…
Prupe.1G065300.1,766.342532142638,908.310774657032,777.76121951101,1648.75391243966,1655.31047661479,1377.31906853935,1469.0353002586,1182.64104564984,1560.17126024163,1528.71437216753,1507.19324747536,1834.06163478082,458.803635702279,647.252214402257,458.136642741301,955.521536166046,940.212000259628,1117.20751560754,770.547642956547,931.400887948464,1081.68343110816,1000.61032197451,1061.03309…
Prupe.1G065400.1,0,0,0,0,0,0,0,0,0,0,0,0,0.951874762867798,0,0,0,0,0,0,0,0,0,0,0,0,0,0,0,0,0,0,0,0,0,0,0,0,0,0,0,0,0,0,0,0,0,0,0
Prupe.1G065500.1,68.208497625261,71.781398605115,60.9271361512494,78.8140606495882,98.4686883396401,89.0052848234626,60.4349965296261,69.1970824582351,96.2935105142199,97.7909139112087,94.2459588524721,100.359049782808,51.4012371948611,72.6705330541456,44.3869411652472,107.419444643934,69.2180613688069,155.941228499557,72.4004496737695,67.3533699962733,84.5365381327871,94.3403914399236,66.2027396…
Prupe.1G065600.1,286.475690026096,259.517364187724,300.874746425923,361.457588496387,371.071478164118,257.964469573087,303.104751825509,334.976785536456,323.502917345525,202.268386038569,320.584678931244,286.023291881003,230.353692614007,366.259486592894,302.782348662936,358.064815479781,309.174007447338,281.808077217056,260.296854779505,330.031512981739,311.248163125262,285.028416690833,252.2861…
Prupe.1G065700.1,568.136662572762,437.590449188874,540.822356700596,206.547193426507,194.864351661604,377.141037387553,383.994670257471,394.737902204932,295.372228880697,365.25324255725,407.409696141789,411.472104109513,753.884812191296,320.719285878963,519.961310792895,350.903519170186,329.93942585798,284.035809052764,432.678877812289,452.229769974978,398.666628694394,476.720063127274,378.429173…
Prupe.1G065800.1,314.561541989439,313.35341314156,419.720271264162,355.116227294696,313.026777669172,297.187137461392,286.36890663269,408.891850889571,344.059958915977,308.417497719966,324.295149752207,353.765650484398,344.578664158143,309.092000590299,428.016932664883,337.603968880937,329.93942585798,363.120289220396,347.349776411061,381.027635978917,370.807996809725,402.452095397972,392.7432795…
Prupe.1G065900.1,12.8392466118138,16.5649381396419,9.77842925884249,5.43545245859229,4.14605003535327,3.01712829910043,5.57861506427318,21.2309230269585,10.8194955633955,3.34327910807551,27.4574840751297,10.0359049782808,12.3743719172814,17.440927932995,11.0967352913118,10.2304232994223,10.382709205321,10.0247932606858,14.6524719577867,9.62190999946761,6.7244973514717,6.02172711318661,14.31410586…
Prupe.1G066000.1,0,0,0,0,0,0,0,0,0,0,0,0,0,0,0,0,0,0,0,0,0,0,0,0,0,0,0,0,0,0,0,0,0,0,0,0,0,0,0,0,0,0,0,0,0,0,0,0
Prupe.1G066100.1,215.85983366112,249.854483606266,200.833893239303,197.48810599552,238.397877032813,232.318879030733,392.36259285388,279.93365176286,287.79858198632,355.223405233023,339.879127200254,314.87651869356,278.899305520265,216.073718280993,275.833134384036,158.571561141046,212.268721531008,211.634524392255,295.635169501225,242.472131986584,192.128495756334,254.9197811249,303.280117932872…
Prupe.1G066200.1,1.60490582647673,0,0,0,0,0,0,0,0,5.01491866211327,0.742094164192694,0,0,0,0,0,0,1.11386591785398,0,0,0,0,0.894631616321155,0,0,0,0,0,0,0,0,0,1.71728962096872,0,0,0,0,0,0.910646157499897,0,0,0,0,0,0,0,0,0
Prupe.1G066300.1,0,0,0,0,0,1.50856414955021,0,0,0,0,0.742094164192694,0,0,0,0,0,0,0,0,0,0,2.0072423710622,3.57852646528462,2.10089283903301,0,0,0,0,0,0,0,0,0,0,0,0,0,0,0,0,0,0,0,0,0,0,0,0
Prupe.1G066400.1,0,1.38041151163683,2.25656059819442,0,0,3.01712829910043,1.85953835475773,0,2.1638991126791,1.67163955403776,0,0,0,0,0,0,2.30726871229356,2.22773183570795,2.58573034549177,0,0,2.0072423710622,0,0,0,0,0,0,0,0,0,0,0,0,0,0,0,0,0,0,0,0,0,0,0,0,0,0
Prupe.1G066500.1,14.4441524382906,12.4237036047314,16.5481110534258,3.62363497239486,1.03651250883832,0,7.43815341903091,4.71798289487966,2.1638991126791,0,0,0,10.4706223915458,10.6583448479414,17.4377268863471,4.09216931976893,0,8.9109273428318,3.44764046065569,0.962190999946761,1.92128495756334,7.02534829871772,0,0,1.87812760546776,0.813469374907249,0,0,0,0,0,3.99525307674152,0,0,0,0,0,0,0,0,0,…
Prupe.1G066600.1,0,0,0,0,0,0,0,0,0,0,0,0,0,0,0,0,0,0,0,0,0,0,0,0,0,0,0,0,0,1.85999941026356,0,0,0,0,0,0,0,0,1.82129231499979,0,0,0,0,0,0,0,4.04459888770767,0
Prupe.1G066700.1,0,0,0,0,0,3.01712829910043,0,0,0,0,0,0,0,0,0,0,0,0,0,0,0,0,0,0,0,0,0,0,0,0,0,0,1.71728962096872,0,0,0,0,0,0,0,0,0,0,0,0,12.3043298594403,0,0
Prupe.1G066800.1,1.60490582647673,0,0,0,0,0,0,0,0,0,0,0,0,0,0,0,0,4.4554636714159,0,0,0,0,0,0,0,0,0,0,0,0,0,0,0,0,0,0,0,0,0,0,0,0,0,0,0,0,0,0
Prupe.1G066900.1,0,0,0,0,0,0,0,0,3.24584866901865,0,0,0,0,0,0,0,0,0,0,0,0,0,0,0,0,0,0,0,0,0,0,0,0,0,0,0,0,0,0,0,0,0,0,0,0,0,0,0
Prupe.1G067000.1,0,0.690205755818414,0,1.81181748619743,0,0,0,0,0,1.67163955403776,0,0,0,0,0,0,0,0,0,0,0,0,0,0,0,0,0,0,0,0,0,0,0,0,0,0,0,0,0,0,0,0,0,0,0,0,0,0
Prupe.1G067100.1,5.61717039266855,0.690205755818414,3.00874746425923,7.24726994478972,0,4.52569244865064,3.71907670951545,0,0,5.01491866211327,2.96837665677078,3.7634643668553,0,0,0,0,1.15363435614678,2.22773183570795,6.89528092131138,0,3.84256991512669,5.01810592765551,0.894631616321155,4.20178567806602,4.38229774609143,3.25387749962899,0,2.59942105668691,0,0,0,0.998813269185379,0,0,0,0,0,0,0,0,…
Prupe.1G067200.1,70.6158563649761,80.7540734307544,62.431509883379,34.4245322377512,34.2049127916645,22.6284622432532,58.5754581748684,56.615794738556,73.5725698310893,59.3432041683403,64.5621922847644,61.4699179919699,82.8131043694984,41.6644389510435,71.3361554441472,42.9677778575738,85.3689423548619,83.5399438390481,52.5765170249993,50.9961229971783,74.9301133449704,87.3150431412059,73.3597925…
Prupe.1G067300.1,8.02452913238364,0.690205755818414,3.76093433032404,2.71772622929614,14.5111751237364,24.1370263928034,5.57861506427318,11.0086267547192,7.57364689437684,23.4029537565286,20.7786365973954,12.544881222851,17.1337457316204,1.93788088144388,34.8754537726942,2.04608465988447,6.92180613688069,13.3663910142477,1.72382023032784,8.65971899952085,16.3309221392884,3.01086355659331,23.26042…
Prupe.1G067400.1,15.2466053515289,20.015966918734,17.3002979194906,13.5886311464807,13.4746626148981,24.1370263928034,13.9465376606829,17.2992706145588,7.57364689437684,28.4178724186419,9.64722413450502,13.7993693451361,15.2299962058848,18.4098683737169,26.9492142789001,33.7603968880937,21.9190527667889,20.0495865213716,7.7571910364753,10.5841009994144,13.4489947029434,13.0470754119043,20.5765271…
Prupe.1G067500.1,13.6416995250522,18.6355554070972,12.0349898570369,3.62363497239486,3.10953752651495,13.5770773459519,12.0869993059252,10.2222962722393,5.40974778169775,6.68655821615103,4.45256498515616,3.7634643668553,17.1337457316204,11.6272852886633,9.51148739255296,13.299550289249,12.6899779176146,2.22773183570795,4.30955057581961,4.8109549997338,7.68513983025338,5.01810592765551,11.63021101…
Prupe.1G067600.1,11.2343407853371,7.59226331400255,0,2.71772622929614,2.07302501767663,6.03425659820086,21.3846910797139,18.0856010970387,14.0653442324141,12.5372966552832,5.19465914934886,1.2544881222851,5.71124857720679,5.81364264433165,4.75574369627648,0,6.92180613688069,8.9109273428318,3.44764046065569,7.69752799957409,5.76385487269003,3.01086355659331,2.68389484896347,2.10089283903301,6.2604…
Prupe.1G067700.1,74.6281209311679,144.253002966048,139.906757088054,40.7658934394422,61.1542380214607,45.2569244865064,131.09745401042,137.60783443399,121.178350310029,60.1790239453592,51.9465914934886,119.176371617085,133.262466801492,198.632790347998,144.257558787053,36.8295238779204,46.1453742458713,55.6932958926988,81.0195508254087,72.1643249960071,115.277097453801,62.2245135029283,67.0973712…
Prupe.1G067800.1,142.03416564319,219.485430350256,271.539458649395,357.833953523992,252.909052156549,285.11862426499,218.495756684033,235.899144743983,278.061035979264,146.268460978304,270.122275766141,214.517468910752,148.492463007376,185.067624177891,174.377268863471,289.520979373652,333.40032892642,274.011015792078,201.686966948358,201.097918988873,199.813635586588,264.955992980211,219.1847459…
Prupe.1G067900.1,743.873850571964,651.554233492582,670.198497663743,704.7970021308,773.238331593385,757.299203074207,812.618261029127,937.305935116093,1066.8022625508,573.37236703495,770.293742432016,874.378221232715,766.259184108577,887.549443701299,791.038701480655,690.553572711007,755.630503276142,643.814500519598,828.295620672529,803.429484955545,745.458563534578,674.433436676901,731.80866215…
Prupe.1G068000.1,2051.06964623726,1862.17512919808,2015.86080105368,1673.21344850333,1359.90441159587,2119.53263011805,1712.63482473187,1579.73793930221,1287.51997204406,1323.9385267979,1161.37736696157,1366.13756516847,2216.9163227191,1605.53431027626,1937.17293228329,1416.91362696999,1534.33369367522,1530.45177113136,1452.31854405121,1526.03492591556,1255.55971976765,1440.19640123713,1512.82206…
Prupe.1G068100.1,1.60490582647673,0.690205755818414,3.76093433032404,0,0,0,0,2.35899144743983,0,2.50745933105663,2.96837665677078,0,1.9037495257356,0,0,1.02304232994223,0,1.11386591785398,3.44764046065569,1.92438199989352,0.960642478781672,9.03259066977992,2.68389484896347,3.15133925854951,2.50417014062367,2.44040812472175,1.66772678382719,0.866473685562304,1.50007700326059,0.929999705131778,0,0,…
Prupe.1G068200.1,9.62943495886037,15.1845266280051,15.0437373212961,8.15317868788843,19.693737667928,16.5942056450524,17.6656143701984,11.0086267547192,10.8194955633955,11.7014768782643,8.16303580611963,6.2724406114255,9.51874762867798,3.87576176288777,25.3639663801412,21.4838889287869,13.8436122737614,22.2773183570795,9.48101126680315,2.88657299984028,8.64578230903505,5.01810592765551,6.26242131…
Prupe.1G068300.1,0,0,0,0,0,0,0,0,0,0,0.742094164192694,0,0,0,0,0,0,0,0,0,0,0,0,0,0,0,0,0,0,0,0,0,0,0,0,0,0,0,0,0,0,0,0,0,0,0,0,0
Prupe.1G068400.1,0,0,0,0,0,0,0,0,0,1.67163955403776,0,0,0.951874762867798,0,0,2.04608465988447,1.15363435614678,0,0,0,0,0,0,0,0,0,0,0,0,0,0,0,0,0,0,0,0,0,0,0,0,0,0,0,0,0,0,0
Prupe.1G068500.1,1.60490582647673,1.38041151163683,0,0,0,1.50856414955021,0,0,1.08194955633955,0,0,0,1.9037495257356,0,0,0,0,0,0,0.962190999946761,0,0,0,0,0,0,0,0,0,0,0,0,0,0,0,0,0,0,0,0,0,0,0,0,0,0,0,0
Prupe.1G068600.1,89.8747262826968,99.3896288378516,83.4927421331936,59.7899770445152,59.0812130037841,37.7141037387553,94.8364560926441,66.8380910107952,62.7530742676938,47.6417272900761,60.8517214638009,41.3981080354083,53.3049867205967,95.9251036314722,115.723096609394,59.3364551366495,68.0644270126602,44.554636714159,61.1956181766385,41.3742129977107,46.1108389815203,44.1593321633685,34.890633…
Prupe.1G068700.1,1.60490582647673,0,0.752186866064807,0,0,0,0,0,2.1638991126791,0,0,0,0,0,0,0,0,0,0,0,0,0,0,0,2.50417014062367,1.6269387498145,1.66772678382719,0,0,0.929999705131778,0,0,0,0,0,0,0,0,0,0,0,0,0,0,0,0,0,0
Prupe.1G068800.1,0,0,0,0,0,0,0,0,0,0,0,0,0,0,0,0,0,2.22773183570795,0,0,0,0,0,0,0,0,0,0,0,0,0,0,0,0,0,0,0,0,0,0,0,0,0,0,0,0,0,0
Prupe.1G068900.1,44.9373631413484,64.8793410469309,44.3790250978236,89.6849655667727,52.8621379507542,70.90251502886,30.6823828535025,51.1114813611964,35.7043353592051,46.8059075130572,37.1047082096347,28.8532268125573,76.1499810294238,68.7947712912579,53.8984285578001,53.1982011569961,79.600770574128,53.4655640569908,33.614494491393,30.7901119982963,52.835336332992,38.1376050501819,24.1550536406…
Prupe.1G069000.1,2.40735873971509,0.690205755818414,0.752186866064807,1.81181748619743,0,0,1.85953835475773,0.786330482479944,1.08194955633955,0.835819777018878,1.48418832838539,0,1.9037495257356,2.90682132216583,3.17049579751765,1.02304232994223,0,4.4554636714159,0,3.84876399978704,2.88192743634502,4.01448474212441,0.894631616321155,0,1.25208507031184,2.44040812472175,2.50159017574079,1.73294737…
Prupe.1G069100.1,5.61717039266855,17.9453496512788,12.7871767231017,8.15317868788843,7.25558756186822,13.5770773459519,9.29769177378863,11.0086267547192,7.57364689437684,23.4029537565286,5.93675331354155,16.3083455897063,11.4224971544136,4.84470220360971,1.58524789875883,15.3456349491335,1.15363435614678,12.2525250963937,10.3429213819671,7.69752799957409,18.2522070968518,6.02172711318661,12.52484…
Prupe.1G069200.1,0,0,0,0,0,0,0,0.786330482479944,0,0.835819777018878,0,0,0,0,0,0,0,0,0,0,0,0,0,0,0,0,0,0,0,0,0,0,0,0,0,0,0,0,0,0,0,0,0,0,0,0,0,0
Prupe.1G069300.1,36.1103810957264,57.9772834887467,60.9271361512494,115.050410373537,166.878513922969,72.4110791784103,127.378377300904,137.60783443399,160.128534338253,187.223630052229,140.997891196612,150.538574674212,21.8931195459593,31.0060941031021,28.5344621776589,89.0046827049743,79.600770574128,116.955921374667,70.6766294434416,50.0339319972316,73.0088283874071,51.1846804620862,70.6758976…
Prupe.1G069400.1,428.509855669287,432.068803142327,449.807745906755,485.567086300911,549.351629684308,568.728684380431,391.432823676501,485.952238172605,529.073333050039,490.626209110082,536.534080711318,550.720285683159,460.707385228014,557.140753415116,507.279327602825,439.90820187516,423.383808705869,481.190076512917,417.164495739338,503.225892972156,395.784701258049,509.8395622498,515.3078110…
Prupe.1G069500.1,305.734559943817,292.647240467007,291.848504033145,304.385337681168,417.714541061842,422.39796187406,386.783977789607,371.147987730534,383.0101429442,490.626209110082,604.064649652853,441.579819044355,293.177426963282,359.47690350784,296.441357067901,344.765265190532,378.392068816145,382.056009823913,353.383147217208,358.897242980142,348.713219797747,438.582458077092,443.73728169…
Prupe.1G069600.1,1.60490582647673,0.690205755818414,2.25656059819442,7.24726994478972,4.14605003535327,7.54282074775107,0,3.93165241239972,7.57364689437684,8.35819777018878,5.93675331354155,2.5089762445702,3.80749905147119,3.87576176288777,0,8.18433863953786,0,2.22773183570795,4.30955057581961,1.92438199989352,0.960642478781672,2.0072423710622,0,4.20178567806602,1.25208507031184,0.813469374907249…
Prupe.1G069700.1,254.377573496561,236.740574245716,249.726039533516,253.65444806764,272.602789824477,248.913084675785,231.512525167337,283.86530417526,289.962481098999,219.820601355965,249.343639168745,234.589278867314,190.37495257356,294.55789397947,236.201936915065,277.244471414345,254.953192708439,248.392099681436,261.158764894668,321.371793982218,310.28752064648,246.890811640651,305.964012781…
Prupe.1G069800.1,8772.4152475218,7946.3388667374,10110.1436667771,23569.9336779424,34172.7809038905,31308.7403597651,21379.1124646496,26828.0234012507,23442.601037209,31904.0767085876,34013.8860157721,33404.5097202076,13729.8415796051,9886.09931668597,14882.3072735479,24109.0155474187,23852.5439476909,25761.4909481267,22863.8896249534,22180.4269307727,20498.1892122433,24447.2084583521,25732.28918…
Prupe.1G069900.1,460.607972198821,386.515223258312,413.702776335644,888.696476979839,1093.52069682442,671.311046549845,497.426509897692,553.576659665881,677.300422268558,585.073843913215,923.907234419904,761.474290227056,391.220527538665,467.998232868698,621.41717631346,952.452409176219,907.910238287518,803.097326772716,639.53730545163,511.885611971677,470.714814603019,739.668813736422,687.971712…
Prupe.1G070000.1,64.1962330590691,48.314402907289,67.6968179458326,13.5886311464807,23.8397877032813,28.6627188414541,39.0503054499123,36.9575326765574,33.540436246526,29.2536921956607,27.4574840751297,38.8891317908381,57.1124857720679,69.7637117319798,57.0689243553178,24.5530159186136,20.7654184106421,18.9357206035176,31.8906742610651,30.7901119982963,53.7959788117736,23.0832872672154,31.3121065…
Prupe.1G070100.1,96.2943495886037,87.6561309889385,100.040853186619,100.555870483957,121.271963534083,84.479592374812,87.3983026736132,77.0603872830345,83.3101158381453,89.43271614102,97.2143355092429,90.3231448045272,69.4868576893492,85.2667587835309,93.5296260267708,74.682090085783,79.600770574128,71.2874187426544,72.4004496737695,66.3911789963265,64.363046078372,112.405572779483,82.30610870154…
Prupe.1G070200.1,83.4551029767899,107.672097907673,99.2886663205545,147.66312512509,172.061076467161,107.108054618065,157.130990977028,105.368284652312,122.260299866369,87.7610765869822,89.0512997031233,135.484717206791,65.679358637878,119.179674208799,117.308344508153,61.382539796534,119.977973039265,119.183653210375,71.5385395586056,74.0887069959006,87.4184655691322,94.3403914399236,81.41147708…
Prupe.1G070300.1,41.7275514883949,35.8906993025575,46.635585696018,58.8840683014164,109.870325936862,27.1541546919038,98.5555328021595,48.7524899137565,77.9003680564475,45.1342679590194,61.5938156279936,81.5417279485315,32.3637419375051,40.6954985103215,33.2902058739354,55.2442858168806,57.6817178073391,47.8962344677209,46.5431462188518,36.5632579979769,43.2289115451752,54.1955440186795,38.469159…
Prupe.1G070400.1,0,0,0,0,0,1.50856414955021,0,0,0,0,0,0,0,0,0,0,0,0,0,0,0,0,0,0,0,0,0,0,0,0,0,0,0,0,0,0,0,0,0,0,0,0,0,0,0,0,0,0
Prupe.1G070500.1,1129.85370183962,1405.25891884629,1341.14918219355,1142.35092504748,1288.38504848603,1274.73670636993,1472.75437696812,1377.65100530486,1312.40481183987,1374.92353319605,1415.17357111547,1817.75328919111,1032.78411771156,1251.87104941275,1066.87183586469,933.014604907316,1199.77973039265,1452.48115688158,934.310564837692,1013.18712294394,951.996696472637,1120.04124305271,1263.219…
Prupe.1G070600.1,65.8011388855459,31.749464767647,48.8921462942125,51.6367983566267,43.5335253712093,46.7654886360566,60.4349965296261,53.4704728086362,60.5891751550147,56.8357448372837,61.5938156279936,85.3051923153868,47.5937381433899,57.1674860025946,41.2164453677295,48.0829895072849,51.9135460266052,62.3764913998226,31.0287641459012,65.4289879963797,58.599191205682,59.213649946335,59.04568667…
Prupe.1G070700.1,150.861147688812,129.068476338043,131.632701561341,109.614957914944,73.5923881275205,85.9881565243622,57.6456889974895,88.8553445202337,62.7530742676938,76.0595997087179,80.1461697328109,91.5776329268123,142.78121443017,118.210733768077,103.041113419324,84.9125133852053,137.282488381467,110.272725867544,75.8480901344252,54.8448869969654,80.6939682176605,91.3295278833303,80.516845…
Prupe.1G070800.1,0,0,0,0,0,0,0,0,0,0,0,0,0,0,0,0,0,0,0,0,0,0,0,2.10089283903301,0,0,0,0,0,0,0,0,0,0,0,0,0,0,0,0,0,0,0,0,0,0,0,0
Prupe.1G070900.1,0,0,0,0,0,0,0,0,0,0,0,0,1.9037495257356,0,0,0,0,0,0,0,0,0,0,0,0,0,0,0,0,0,0,0,0,0,0,0,0,0,0,0,0,0,0,0,0,0,0,0
Prupe.1G071000.1,182.959264218347,200.15966918734,232.425741614025,190.24083605073,149.257801272718,200.639031890178,253.82698542443,228.035839919184,196.914819253798,269.969787977098,185.523541048173,260.933529435301,339.819290343804,178.285041092837,253.639663801412,228.138439577118,295.330395173576,196.0404015423,268.05404581598,271.337861984987,211.341345331968,319.151536998891,289.8606436880…
Prupe.1G071100.1,515.977223212268,681.923286748593,547.59203849518,1078.03140428747,1147.41934728402,1205.34275549062,1088.75970671065,761.167907040586,780.085630120815,1090.74480900964,1090.13632719907,1047.49758210806,549.231738174719,721.860628337847,554.836764565589,820.479948613671,897.527529082197,872.157013679662,911.90090184343,777.450327956983,707.032864383311,853.078007701437,902.683300…
Prupe.1G071200.1,139.626806903475,117.33497848913,116.588964240045,157.628121299176,103.651250883832,117.668003664917,100.415071156917,137.60783443399,119.01445119735,143.761001647247,119.477160435024,111.649442883374,106.609973441193,123.055435971687,134.7460713945,160.617645800931,189.196034408072,163.738289924534,143.938989232375,105.841009994144,124.883522241617,157.568526128383,120.775268203…
Prupe.1G071300.1,8.82698204562201,2.76082302327365,3.00874746425923,3.62363497239486,1.03651250883832,3.01712829910043,3.71907670951545,0.786330482479944,6.49169733803729,4.17909888509439,0,2.5089762445702,0,0,6.34099159503531,5.11521164971116,3.46090306844035,2.22773183570795,0,1.92438199989352,2.88192743634502,2.0072423710622,7.15705293056924,5.25223209758252,0,0,4.16931695956798,0,0,0.92999970…
Prupe.1G071400.1,109.936049113656,180.833908024424,139.906757088054,134.07449397861,158.586413852263,137.279337609069,117.150916349737,147.04380022375,189.341172359421,111.99985012053,103.151088822784,132.975740962221,88.5243529467052,163.750934482008,109.382105014359,163.686772790757,155.740638079816,149.258032992433,150.834270153686,178.005334990151,198.852993107806,141.510587159885,96.62021456…
Prupe.1G071500.1,0,0,0,0,0,0,0,0,0,0.835819777018878,0,0,0,0,0,0,0,0,0,0,0,0,0,0,0,0,0,0,0,0,0,0,0,0,0,0,0,0,0,0,0,0,0,0,0,0,0,0
Prupe.1G071600.1,0,0,0,0,0,0,0,0,0,0,0,0,0,0,0,0,0,0,0,0,0,0,0,0,0,0,0,0,0,0,0,0,0,0,0,0,0,0,0,0,0,0,0,0,0,0,0,0
Prupe.1G071700.1,0,0,0,0,0,0,0,0,1.08194955633955,0,0,0,0,0,0,0,0,0,0,0,0,0,0,0,0,0,0,0,0,0,0,0,0,0,0,0,0,0,0,0,0,0,0,0,0,0,0,0
Prupe.1G071800.1,0,0,0,0,0,0,0,0,0,0.835819777018878,1.48418832838539,0,0.951874762867798,0,0,0,0,0,0,0,1.92128495756334,0,0,0,0,0,0,0,0,0,0,0,0,0,0,0,0,0,0,0,0,0,0,0,0,0,0,0
Prupe.1G071900.1,377.152869222031,373.401313897762,316.670670613284,216.512189600593,136.819651166658,214.21610923613,314.261981954056,250.839423911102,275.897136866585,229.850438680192,231.533379228121,233.334790745029,305.551798880563,247.079812384095,342.413546131907,176.986323080006,189.196034408072,189.357206035176,159.453371305326,204.94668298866,170.994361223138,211.764070147063,231.709588…
Prupe.1G072000.1,848.192729292951,1016.67307832052,1296.01797022966,675.807922351641,1149.49237230169,1068.06341788155,1147.33516488552,726.569365811468,874.215241522356,688.715496263556,644.137734519258,725.094134680788,719.617320728055,1309.03853541534,1031.996382092,704.876165330198,1009.43006162843,911.142320804552,659.361238100401,621.575385965607,666.68588027448,663.393603636059,502.7829683…
Prupe.1G072100.1,0,0,0,7.24726994478972,1.03651250883832,0,0,0.786330482479944,0,5.01491866211327,0,0,0,0,0,0,0,0,0,0,0,0,3.57852646528462,0,0,0,0,0,0,0,0,0,0,0,0,0,1.37321393254388,3.40442275685857,0,0,0,0,0,0,0,4.10144328648011,4.04459888770767,0
Prupe.1G072200.1,0,0,0,0,0,0,0,0,0,0,0,0,0,0,0,0,0,0,0,0,0,0,0,0,0,0,0,0,0,0,0,0,0,0,0,0,0,0,0,0,0,0,0,0,0,0,0,0
Prupe.1G072300.1,0,0,0,0,0,0,0,0,0,0,0,0,0,0,0,0,0,0,0,0,0,0,0,0,0,0,0,0,0,0,0,0,0,0,0,0,0,0,0,0,0,0,0,0,0,0,0,0
Prupe.1G072400.1,0,0,0,0,0,0,0,0,2.1638991126791,0,0,0,0,0,0,0,0,0,0,0,0,0,0,0,0,0,0,0,0,0,0,0,0,0,0,0,0,0,0,0,0,0,0,0,0,0,0,0
Prupe.1G072500.1,80.2452913238364,55.9066662212915,104.553974383008,87.8731480805753,71.5193631098439,96.5481055712137,88.328071850992,99.0776407924729,116.850552084671,81.9103381478501,92.019676359894,114.158419127944,55.2087362463323,86.2356992242528,64.9951638491119,76.7281747456675,44.9917398897245,56.8071618105527,91.3624722073758,71.2021339960603,104.710030187202,75.2715889148327,83.2007403…
Prupe.1G072600.1,2790.93123224303,3168.73462496234,2981.66873708089,5391.96883892355,5781.66677430013,4018.81489440177,3697.69201843574,3151.61257377962,3939.3783346323,4368.82997447768,3685.23961938092,3791.06310554557,2528.17937017687,3737.20327986453,4075.67234770894,3950.9894782369,4634.14920864162,4037.76395222066,2705.53585149955,2703.7567098504,3060.60693739841,3803.72429316288,3798.605842…
Prupe.1G072700.1,0,0,0,0,1.03651250883832,0,0,0,0,0,0,0,0,0,0,0,0,0,0.861910115163922,0,0,0,0,0,0,0,0,0,0,0,0,0,0,0,0,0,0,0,0,0,0,0,0,0,0,0,0,0
Prupe.1G072800.1,0,0,0,7.24726994478972,4.14605003535327,1.50856414955021,1.85953835475773,0,3.24584866901865,0,3.71047082096347,1.2544881222851,0,1.93788088144388,0,0,0,12.2525250963937,0.861910115163922,5.77314599968056,0,0,0,0,0.626042535155919,0.813469374907249,0,0.866473685562304,0,0,1.93364657706622,0.998813269185379,2.57593443145309,3.83111252965045,3.91543647401428,4.14862603609261,1.3732…
Prupe.1G072900.1,0,0,0,0,0,0,0,0,0,0,0,0,0,0,0,0,0,2.22773183570795,0,0,0,0,0,0,0,0,0,0,0,0,0,0,0,0,0,0,0,0,0,0,0,0,0,0,0,0,0,0
Prupe.1G073000.1,840.970653073806,734.378924190792,698.029411708141,165.781299987065,144.075238728526,153.873543254122,329.138288792118,405.746528959651,471.730006564043,200.596746484531,289.416724035151,410.217615987228,636.804216358557,687.947712912579,584.956474642007,277.244471414345,197.2714749011,222.773183570795,461.983821727862,470.511398973966,425.564618100281,320.155158184422,332.802961…
Prupe.1G073100.1,1388.24353990237,1189.91472303094,1335.13168726503,464.731185209641,452.955966362345,719.585099335452,739.166496016196,919.220334019054,789.823176127871,880.954044977898,765.099083282667,757.7108258602,1465.88713481641,1062.92766347197,1203.20315515795,685.438361061296,767.16684683761,630.44810950535,1202.36461065367,1189.2680759342,1067.27379392644,1140.11366676333,1094.13446676…
Prupe.1G073200.1,278.451160893712,233.979751222442,277.556953577914,341.527596148215,407.349415973459,268.524418619938,338.435980565906,391.592580275012,387.337941169559,376.118899658495,388.115247872779,456.633676511776,232.257442139743,246.110871943373,266.321646991483,373.410450428915,323.017619721099,358.66482554898,314.597192034832,262.678142985466,269.94053653765,262.948750609149,357.852646…
Prupe.1G073300.1,305.734559943817,305.070944071739,394.898104684024,517.273892309366,373.144503181794,215.724673385681,208.268295732865,485.952238172605,322.420967789186,636.894670088385,713.152491789179,610.935715552844,164.674333976129,138.558483023238,366.192264613289,735.567435228465,631.03799281229,545.794299748448,134.457977965572,138.555503992334,214.223272768313,566.042348639542,489.36349…
Prupe.1G073400.1,639.554971850976,675.021229190408,691.259729913558,506.402987392181,543.132554631278,405.803756229007,505.794432494102,761.954237523066,693.529665613651,787.342229951783,845.245253015478,1008.60845031722,427.391768527641,444.743662291371,572.274491451937,865.493811131129,688.719710619629,739.606969455039,404.23584401188,471.473589973913,562.93649256606,767.770206931293,810.536244…
Prupe.1G073500.1,0,0,1.50437373212961,0,0,3.01712829910043,0,0,1.08194955633955,1.67163955403776,5.19465914934886,0,0,0,0,2.04608465988447,0,1.11386591785398,0,0,0,0,0,0,0,0,0,0,0,0,0,0,0,0,0,0,0,0,0,0,0,0,0,0,2.56610788688546,0,0,0
Prupe.1G073600.1,278.451160893712,286.435388664642,278.309140443979,451.14255406316,378.327065725986,414.855141126309,330.068057969496,329.472472159097,351.633605810353,465.551615799515,394.05200118632,348.747697995258,273.188056943058,307.154119708856,194.985491547336,402.055635667298,434.920152267337,392.080803084599,261.158764894668,240.54774998669,294.917240985973,349.260172564824,354.2741200…
Prupe.1G073700.1,306.537012857055,282.98435988555,293.352877765275,276.302166645108,396.984290885075,217.233237535231,244.529293650641,220.958865576864,260.749843077831,141.25354231619,119.477160435024,115.412907250229,193.230576862163,329.43974984546,253.639663801412,190.285873369255,258.414095776879,274.011015792078,210.306068099997,190.513817989459,221.908412598566,109.39470922289,128.82695275…
Prupe.1G073800.1,141.231712729952,135.970533896227,141.411130820184,147.66312512509,157.549901343424,161.416364001873,121.799762236631,225.676848471744,190.423121915761,191.402728937323,181.81307022721,248.38864821245,150.396212533112,156.968351396955,172.792020964712,188.239788709371,178.813325202751,154.827362581703,195.65359614221,257.867187985732,209.420060374405,204.738721848345,240.65590479…
Prupe.1G073900.1,0.802452913238364,0.690205755818414,1.50437373212961,0.905908743098714,2.07302501767663,0,3.71907670951545,0.786330482479944,4.3277982253582,5.01491866211327,2.96837665677078,2.5089762445702,5.71124857720679,5.81364264433165,1.58524789875883,0,5.76817178073391,6.68319550712385,1.72382023032784,2.88657299984028,0.960642478781672,5.01810592765551,0.894631616321155,0,6.2604253515591…
Prupe.1G074000.1,2.40735873971509,0,0,1.81181748619743,0,0,0,0,0,0,0,0,0,0,0,0,0,4.4554636714159,3.44764046065569,0,0,2.0072423710622,0,2.10089283903301,0,0,0,0,0,0,0,0,1.71728962096872,0,0,0,0,0,1.82129231499979,0,0,0,0,0,0,0,0,0
Prupe.1G074100.1,4.01226456619182,0,0,9.05908743098714,1.03651250883832,0,2.78930753213659,0.786330482479944,7.57364689437684,1.67163955403776,1.48418832838539,0,0,0,1.58524789875883,7.16129630959563,0,2.22773183570795,0,0,2.88192743634502,0,1.78926323264231,0,0,0.813469374907249,1.66772678382719,0,0,0.929999705131778,0.966823288533111,0,0,0,0,1.03715650902315,1.37321393254388,0,3.64258462999959,…
Prupe.1G074200.1,161.293035560911,166.339587152238,196.320772042915,179.369931133545,163.768976396454,197.621903591078,219.425525861412,245.335110533742,209.898213929872,187.223630052229,275.316934915489,208.245028299327,184.663703996353,190.881266822223,177.547764660989,198.470212008793,164.96971292899,178.218546856636,213.753708560653,186.665053989672,194.049780713898,183.662676952192,211.13306…
Prupe.1G074300.1,0,0,0,0,0,0,0,0,1.08194955633955,4.17909888509439,7.42094164192694,0,1.9037495257356,0,0,0,0,0,7.7571910364753,0,1.92128495756334,0,0,1.0504464195165,0,0,0,0,0,0,0,0,0,0,0,0,0,0,0,0,0,0,0,0,0,0,0,0
Prupe.1G074400.1,7.22207621914528,26.9180244769181,19.556858517685,23.5536273205666,9.32861257954485,16.5942056450524,26.0335369666082,22.0172535094384,19.4750920141119,13.3731164323021,25.9732957467443,12.544881222851,30.4599924117695,22.2856301366047,34.8754537726942,24.5530159186136,8.07544049302748,14.4802569321017,25.8573034549177,56.7692689968589,29.7799168422318,51.1846804620862,32.2067381…
Prupe.1G074500.1,222.279456967027,222.246253373529,238.443236542544,327.033056258636,305.771190107304,363.563960041601,269.63306143987,278.3609907979,344.059958915977,392.835295198873,362.141952126035,337.457304894692,197.989950676502,182.160802855725,196.570739446095,220.977143267522,233.03413994165,284.035809052764,252.539663743029,330.031512981739,211.341345331968,290.046522618489,366.79896269…
Prupe.1G074600.1,125.182654465185,76.6128388958439,95.5277319902305,79.7199693926869,80.8479756893887,70.90251502886,100.415071156917,104.581954169833,131.997845873425,124.537146775813,83.1145463895817,109.140466638804,45.6899886176543,102.707686716526,80.8476428367002,69.5668784360718,109.595263833944,83.5399438390481,99.1196632438511,77.9374709956876,96.0642478781672,92.3331490688614,70.6758976…
Prupe.1G074700.1,30.4932107030578,35.8906993025575,31.5918483747219,5.43545245859229,7.25558756186822,12.0685131964017,10.2274609511675,10.2222962722393,9.73754600705594,10.8656571012454,16.3260716122393,11.2903931005659,41.8824895661831,18.4098683737169,20.6082226838648,2.04608465988447,11.5363435614678,12.2525250963937,12.9286517274588,8.65971899952085,10.5670672665984,15.0543177829665,14.31410…
Prupe.1G074800.1,619.493649020017,699.178430644053,773.248098314622,818.941503761238,1248.99757315017,881.001463337325,1014.37817252034,816.997371296662,954.279508691482,673.670740277216,771.035836596209,721.330670313933,644.419214461499,1051.30037818331,811.646924164519,806.15735599448,816.773124151922,801.983460854862,900.696070346299,824.597686954374,668.607165232044,648.339285853092,654.87034…
Prupe.1G074900.1,208.637757441975,198.779257675703,279.061327310043,124.109497804524,282.967914912861,211.19898093703,439.780820900202,368.002665800614,421.960326972424,176.357972950983,225.596625914579,190.682194587335,178.952455419146,415.675449069713,244.128176408859,165.732857450642,221.497796380182,161.510558088826,199.101236602866,164.534660990896,183.482713447299,123.445405820326,135.98400…
Prupe.1G075000.1,95.4918966753653,81.4442791865728,78.2274340707399,50.730889613528,74.6289006363588,89.0052848234626,78.1006108998245,58.1884557035158,57.3433264859961,59.3432041683403,68.2726631057278,52.6885011359742,55.2087362463323,81.3909970206431,31.7049579751765,42.9677778575738,62.2962552319263,59.0348936462607,55.162247370491,50.0339319972316,62.4417611208087,65.2353770595217,37.5745278…
Prupe.1G075100.1,68.208497625261,62.8087237794756,72.2099391422215,62.5077032738113,75.6654131451972,75.4282074775107,41.8396129820488,97.5049798275131,72.4906202747498,104.47747212736,93.5038646882794,96.5955854159527,82.8131043694984,41.6644389510435,87.1886344317355,97.1890213445121,91.1371141355958,102.475664442566,70.6766294434416,74.0887069959006,70.1269009510621,102.369360924172,106.461162…
Prupe.1G075200.1,12.0367936985755,15.8747323838235,2.25656059819442,6.341361201691,6.2190750530299,9.05138489730128,23.2442294344716,17.2992706145588,11.901445119735,5.85073843913215,20.7786365973954,5.0179524891404,25.7006185974305,5.81364264433165,4.75574369627648,6.1382539796534,9.22907484917426,5.56932958926988,9.48101126680315,17.3194379990417,15.3702796605068,8.02896948424882,8.051684546890…
Prupe.1G075300.1,20.0613228309591,6.21185180236572,12.7871767231017,12.682722403382,5.18256254419159,7.54282074775107,12.0869993059252,13.367618202159,6.49169733803729,5.85073843913215,9.64722413450502,8.7814168559957,19.037495257356,10.6583448479414,7.92623949379414,19.4378042689024,3.46090306844035,3.34159775356193,10.3429213819671,1.92438199989352,9.60642478781672,5.01810592765551,12.524842628…
Prupe.1G075400.1,97.8992554150804,111.813332442583,81.2361815349992,89.6849655667727,66.3368005656523,92.022413122563,77.1708417224457,117.163241889512,107.113006077615,110.328210566492,139.513702868226,90.3231448045272,88.5243529467052,94.9561631907503,99.8706176218061,106.396402313992,98.0589202724765,75.7428824140703,93.0862924377036,96.2190999946761,116.237739932582,62.2245135029283,102.88263…
Prupe.1G075500.1,389.992115833845,308.521972850831,315.166296881154,523.615253511057,620.870992794152,369.598216639802,394.222131208638,506.396830717084,578.843012641659,512.357523312572,450.451157664965,491.759343935759,396.931776115872,488.345982123859,512.035071299101,543.235477199326,359.933919117796,405.447194098847,424.921686775814,481.09549997338,436.131685366879,448.618669932403,495.62591…
Prupe.1G075600.1,613.876478627349,481.763617561253,561.131402084346,606.958857876139,531.730917034057,610.968480567837,482.55020305963,552.003998700921,500.942644585211,682.028938047405,614.453967951551,549.465797560874,765.307309345709,500.942207853244,648.36639059236,571.880662437708,546.822684813575,486.759406102187,623.161013263516,673.533699962732,524.510793414793,767.770206931293,745.228136…
Prupe.1G075700.1,9.62943495886037,0,6.76968179458326,15.4004486326781,3.10953752651495,7.54282074775107,10.2274609511675,25.1625754393582,11.901445119735,17.5522153173964,6.67884747773425,7.5269287337106,6.66312334007458,2.90682132216583,1.58524789875883,11.2534656293646,5.76817178073391,5.56932958926988,4.30955057581961,6.73533699962733,11.5277097453801,4.01448474212441,8.94631616321155,1.050446…
Prupe.1G075800.1,0,0,0,0,0,0,0,3.14532192991978,0,1.67163955403776,0,0,0,0,0,0,2.30726871229356,0,0,0,7.68513983025338,2.0072423710622,0,2.10089283903301,0,0,0,0,0,0,0,0,0,0,0,0,0,0,0,0,0,0,0,0,0,0,0,0
Prupe.1G075900.1,2.40735873971509,4.83144029072889,15.0437373212961,7.24726994478972,4.14605003535327,9.05138489730128,8.36792259640977,21.2309230269585,1.08194955633955,5.01491866211327,5.93675331354155,16.3083455897063,10.4706223915458,16.471987492273,17.4377268863471,7.16129630959563,14.9972466299082,14.4802569321017,6.03337080614746,9.62190999946761,9.60642478781672,6.02172711318661,13.419474…
Prupe.1G076000.1,0,0,0,0,0,0,0,0,0,0,0,0,0,0,0,0,0,0,0,0,0,0,0,0,0,0,0,0,0,0,0,0,0,0,0,0,0,0,0,0,0,0,0,0,0,0,0,0
Prupe.1G076100.1,0,0,0,0,0,0,0,0,0,0,0,0,0,0,0,0,0,0,0,0,0,0,0,0,0,0,0,0,0,0,0,0,0,0,0,0,0,0,0,0,0,0,0,0,0,0,0,0
Prupe.1G076200.1,381.165133788223,393.417280816496,440.781503513977,591.55840924346,639.528217953242,623.036993764238,567.159198201107,584.243548482598,556.122071958528,547.461953947365,552.118058159364,564.519655028295,407.402398507417,487.377041683137,473.989121728889,567.788493117939,572.202640648804,509.036724459267,548.174833244255,489.755218972901,478.399954433273,442.596942819216,437.47486…
Prupe.1G076300.1,280.858519633427,233.979751222442,302.379120158052,259.995809269331,338.93959039013,393.735243032606,357.961133290862,312.173201544538,279.142985535604,303.402579057853,342.847503857025,311.113054326705,266.524933602983,244.172991061929,323.390571346801,344.765265190532,312.634910515778,335.273641274046,341.316405604913,325.220557982005,289.153386113283,309.11532514358,363.220436…
Prupe.1G076400.1,627.518178152401,656.385673783311,607.014800914299,937.615549107169,1188.87984763755,903.629925580578,653.627731697341,474.943611417886,663.235078036144,972.058400672955,1001.82712166014,657.351776077392,632.044842544218,634.655988672872,648.36639059236,945.291112866623,970.206493519444,1013.61798524712,806.747867793431,786.110046956504,710.875434298437,1048.78413888,937.57393390…
Prupe.1G076500.1,262.402102628945,202.230286454795,224.151686087312,278.113984131305,367.961940637603,315.289907255995,240.810216941126,364.071013388214,305.109774887753,310.089137274004,305.000701483197,294.804708736999,261.765559788644,229.6388844511,214.008466332442,294.636191023363,282.640417255962,321.907250259799,293.049439155734,284.808535984241,285.310816198157,285.028416690833,281.808959…
Prupe.1G076600.1,2900.06482844345,2852.6203887975,2819.94856087696,890.508294466036,926.642182901456,1066.554853732,2241.67348666044,1636.35373404076,1734.3651388123,648.596146966649,847.471535508056,972.228294770953,2012.26324870252,3124.83292132826,2360.43412125189,827.641244923266,905.602969575224,768.567483319243,1521.27135326432,1469.2656569187,1647.50185111057,1089.93260748678,967.991408859…
Prupe.1G076700.1,253.575120583323,215.344195815345,222.647312355183,150.380851354387,94.3226383042869,170.467748899174,209.198064910244,187.932985312707,161.210483894593,126.208786329851,120.219254599216,168.101408386203,376.942406095648,183.129743296447,253.639663801412,117.649867943357,133.821585313027,122.525250963937,213.753708560653,198.211345989033,169.073076265574,192.695267621972,146.7195…
Prupe.1G076800.1,52.961892273732,37.2711108141943,54.1574543566661,68.8490644755023,97.4321758308018,87.4967206739124,24.1739986118504,39.3165241239972,45.4418813662611,98.6267336882276,65.3042864489571,94.0866091713825,46.6418633805221,36.8197367474338,66.5804117478707,58.3134128067073,64.6035239442198,57.9210277284067,44.819325988524,54.8448869969654,34.5831292361402,75.2715889148327,65.3081079…
Prupe.1G076900.1,423.695138189856,470.720325468158,492.682397272449,465.637093952739,452.955966362345,506.877554248872,427.693821594277,504.037839269644,449.009065880913,305.910038388909,374.75755291731,410.217615987228,377.894280858516,400.172402018162,404.238214183501,476.73772575308,372.623897035411,363.120289220396,447.331349770076,414.704320977054,409.233695960992,311.122567514642,308.647907…
Prupe.1G077000.1,69.8134034517377,75.2324273842071,86.5014895974528,134.07449397861,120.235451025245,58.8340018324583,92.9769177378863,123.453885749351,130.915896317085,103.641652350341,132.0927612263,154.302039041067,81.8612296066306,97.8629845129161,71.3361554441472,143.225926191913,110.748898190091,95.7924689354419,86.1910115163922,123.160447993185,126.804807199181,86.3114219556748,93.04168809…
Prupe.1G077100.1,56.9741568399239,52.4556374421994,65.4402573476382,84.2495131081804,100.541713357317,49.7826169351571,50.2075355784586,80.9920396954342,75.7364689437684,71.0446810466047,54.1728739860667,77.7782635816762,93.2837267610442,77.5152352577553,41.2164453677295,58.3134128067073,59.9889865196327,81.3122120033402,63.7813485221303,52.9205049970718,103.749387708421,48.1738169054929,79.62221…
Prupe.1G077200.1,372.338151742601,336.130203083567,306.892241354441,359.64577101019,474.722729047949,414.855141126309,392.36259285388,333.404124571496,354.879454479372,402.02931274608,426.704144410799,380.109901052385,313.166796983505,357.539022626397,370.948008309566,375.456535088799,369.16299396697,390.966937166745,297.358989731553,295.392636983656,341.988722446275,401.448474212441,390.95401633…
Prupe.1G077300.1,16.0490582647673,9.66288058145779,18.0524847855554,3.62363497239486,2.07302501767663,6.03425659820086,3.71907670951545,14.153948684639,14.0653442324141,1.67163955403776,16.3260716122393,0,19.9893700202238,16.471987492273,23.7787184813824,8.18433863953786,14.9972466299082,4.4554636714159,9.48101126680315,7.69752799957409,14.4096371817251,4.01448474212441,0,0,4.38229774609143,4.880…
Prupe.1G077400.1,848.995182206189,929.707153087403,815.370562814251,929.462370419281,1493.61452523602,988.10951795539,941.856176684789,811.493057919302,941.296114015408,659.461804067895,721.315527595298,766.492242716196,534.953616731702,1175.32475459572,936.881508166467,728.40613891887,885.991185520729,902.23139346172,892.938879309824,637.932632964702,805.979039697823,670.418951934776,701.3911871…
Prupe.1G077500.1,0,0,0,0,0,0,0,0,0,0.835819777018878,1.48418832838539,0,0,0,0,0,0,0,0,0,0,2.0072423710622,0,1.0504464195165,0,0,0,0,0,0,0,0,0,0,0,0,0,0,0,0,0,0,0,0,0,0,0,0
Prupe.1G077600.1,0,0,0,0,0,0,0,0.786330482479944,0,0,0,0,0,0,0,0,0,0,0,0,0,0,0,0,0,0,0,0,0,0,0,0,0,0,0,0,0,0,0,0,0,0,0,0,0,0,0,0
Prupe.1G077700.1,323.388524035061,308.521972850831,368.571564371755,392.258485761743,313.026777669172,280.59293181634,370.048132596788,368.002665800614,419.796427859745,401.193492969062,411.120166962752,395.163758519807,384.55740419859,358.507963067118,271.077390687759,451.161667504525,381.852971884585,392.080803084599,362.864158484011,402.195837977746,391.942131342922,449.622291117934,431.212439…
Prupe.1G077800.1,10.4318878720987,6.90205755818414,1.50437373212961,11.7768136602833,8.29210007070654,0,0.929769177378863,3.14532192991978,3.24584866901865,0,8.16303580611963,3.7634643668553,0.951874762867798,0.968940440721942,0,4.09216931976893,2.30726871229356,2.22773183570795,8.61910115163922,8.65971899952085,7.68513983025338,8.02896948424882,4.47315808160578,1.0504464195165,5.00834028124735,1…
Prupe.1G077900.1,25.6784932236277,20.7061726745524,11.2828029909721,27.1772622929614,39.3874753358561,33.1884112901047,24.1739986118504,31.4532192991978,32.4584866901865,31.7611515267174,23.7470132541662,32.6166911794126,31.4118671746373,21.3166896958827,31.7049579751765,37.8525662078626,14.9972466299082,18.9357206035176,28.4430338004094,25.9791569985625,34.5831292361402,29.105014380402,42.047685…
Prupe.1G078000.1,0,0,0,0,0,0,0,0,0,0,0,0,0,0,0,0,0,0,0,0,0,0,0,0,0,0,0,0,0,0,0,0,0,0,0,0,0,0,0,0,0,0,0,0,0,0,0,0
Prupe.1G078100.1,2221.99211675703,2097.53529193216,2367.88425437201,981.099168775908,1295.6406360479,1354.69060629609,2068.73641966797,1425.61716473614,1411.94417102311,1238.68490954198,1015.18481661561,1280.83237285309,2622.41497170078,3097.70258898805,2438.11126829108,1199.0056106923,1394.74393658146,1240.84663248933,2155.63719802497,1841.6335738981,1739.72352907361,1413.09862922779,1205.068787…
Prupe.1G078200.1,4019.48664241097,5434.68012131419,5075.00478533925,5270.57706734832,4135.68491026489,3481.76605716189,3781.37124439984,3595.88929638078,4825.49502127439,3371.69698049415,3676.33448941061,3462.38721750688,3719.92657328735,7024.81819523408,4503.68928037383,3635.8924406147,4513.01760124621,3573.28186447555,3857.04776535855,3916.11736978332,3758.99401947268,3280.83765550117,3033.6958…
Prupe.1G078300.1,4.81471747943019,6.21185180236572,6.01749492851846,2.71772622929614,0,1.50856414955021,13.0167684833041,0.786330482479944,2.1638991126791,2.50745933105663,0,1.2544881222851,3.80749905147119,4.84470220360971,3.17049579751765,2.04608465988447,4.61453742458713,2.22773183570795,6.89528092131138,0,0,8.02896948424882,0.894631616321155,1.0504464195165,4.38229774609143,4.88081624944349,2…
Prupe.1G078400.1,0,0,0,0,0,0,0,0,0,0,0,0,0,0,0,0,0,0,0,0.962190999946761,0.960642478781672,0,0.894631616321155,0,0,0,0,0,0,0,0,0,0,0,0,0,0,0,0,0,0,0,0,0,0,0,0,0
Prupe.1G078500.1,0,0,0,0,0,0,0,0,0,5.01491866211327,1.48418832838539,0,1.9037495257356,0,0,0,0,2.22773183570795,0,0,1.92128495756334,2.0072423710622,0,1.0504464195165,0,0,0,0,0,0,0,0,0,0,0,0,0,0,0,0,0,0,0,0,0,0,0,0
Prupe.1G078600.1,0,0,0,0,0,0,0,0,0,0,0,0,0,0,0,0,0,0,0,0,0,0,0,0,0,0,0,0,0,0,0,0,0,0,0,0,0,0,0,0,0,0,0,0,0,0,0,0
Prupe.1G078700.1,673.257994206988,548.713575875639,535.557048638143,1022.77097095845,1256.25316071204,917.20700292653,892.578410283709,688.825502652431,953.197559135143,866.745108768577,880.865772896728,837.998065686447,599.681100606713,602.680954129048,426.431684766124,664.977514462451,692.180613688069,710.646455590836,730.037867543842,692.777519961668,689.741299765241,662.389982450528,730.91403…
Prupe.1G078800.1,0,0,0,0,0,0,0,0,0,8.35819777018878,0,0,0,0,0,0,0,0,0,0.962190999946761,0,0,0,0,1.25208507031184,0,0,0,0,0,0,0,0,0,0,0,0,0,0,0,0,0,0,0,0,0,0,0
Prupe.1G078900.1,0,0,0,0,0,0,0,0,0,0,0,0,1.9037495257356,0,0,0,0,0,1.72382023032784,0,1.92128495756334,0,0.894631616321155,0,0,0,0,0,0,0,0,0,0,0,0,0,0,0,0,0,0,0,0,0,0,0,0,0
Prupe.1G079000.1,18.4564170044824,22.0865841861892,17.3002979194906,9.05908743098714,9.32861257954485,4.52569244865064,5.57861506427318,14.153948684639,12.9833946760746,12.5372966552832,2.22628249257808,13.7993693451361,21.8931195459593,17.440927932995,11.0967352913118,4.09216931976893,11.5363435614678,14.4802569321017,6.03337080614746,18.2816289989885,8.64578230903505,7.02534829871772,16.1033690…
Prupe.1G079100.1,92.2820850224119,63.498929535294,86.5014895974528,90.5908743098714,93.2861257954486,79.9538999261613,59.5052273522473,66.8380910107952,61.6711247113543,66.0297623844914,54.1728739860667,65.2333823588252,99.9468501011188,86.2356992242528,114.137848710636,81.8433863953786,41.5308368212842,82.4260779211941,74.9861800192613,50.0339319972316,73.0088283874071,66.2389982450528,66.202739…
Prupe.1G079200.1,69.8134034517377,67.6401640702045,63.9358836155086,5.43545245859229,6.2190750530299,18.1027697946026,27.8930753213659,39.3165241239972,42.1960326972424,34.268610857774,43.0414615231763,26.3442505679871,52.3531119577289,36.8197367474338,49.1426848615236,33.7603968880937,21.9190527667889,32.3021116177653,43.95741587336,60.6180329966459,62.4417611208087,39.141226235713,46.5208440487…
Prupe.1G079300.1,718.195357348336,672.260406167135,649.889452279993,1106.11457532353,1147.41934728402,876.475770888674,794.952646658928,723.424043881548,840.67480527583,926.088312936917,767.325365775246,898.213495556132,542.568614834645,836.195600343036,756.163247707961,797.973017354942,774.088652974491,823.146913294088,721.418766392203,673.533699962732,627.299538644432,770.781070487887,746.12276…
Prupe.1G079400.1,183.761717131585,145.633414477685,154.95049440935,70.6608819616997,69.4463380921673,113.142311216266,94.8364560926441,108.513606582232,108.194955633955,58.5073843913215,79.4040755686183,106.631490394234,165.626208738997,125.962257293852,131.575575596983,73.6590477558408,68.0644270126602,83.5399438390481,110.324494740982,167.421233990736,135.450589508216,128.463511747981,93.936319…
Prupe.1G079500.1,1047.20105177607,897.267482563938,1164.38526866832,485.567086300911,368.998453146441,601.917095670535,616.436964602186,765.099559452985,532.319181719058,563.342529710724,588.480672204806,550.720285683159,1418.29339667302,904.990371634294,1149.30472660015,670.092726112162,681.797904482748,621.537182162518,847.257643206136,916.968022949263,813.664179528076,924.335111874145,820.3771…
Prupe.1G079600.1,78.6403854973597,80.7540734307544,83.4927421331936,24.4595360636653,14.5111751237364,15.0856414955021,59.5052273522473,44.8208375013568,47.6057804789402,33.4327910807551,35.6205198812493,30.1077149348424,69.4868576893492,96.8940440721942,44.3869411652472,27.6221429084403,41.5308368212842,33.4159775356193,49.1288765643436,83.7106169953682,50.9140513754286,63.2281346884594,59.94031…
Prupe.1G079700.1,54.5667981002088,53.1458431980178,59.4227624191198,64.3195207600087,40.4239878446944,34.6969754396549,67.873149948657,62.1201081159156,74.6545193874289,40.1193492969062,72.725228090884,60.2154298696848,56.1606110092001,75.5773543763114,71.3361554441472,97.1890213445121,69.2180613688069,76.8567483319243,53.4384271401632,66.3911789963265,50.9140513754286,70.2534829871772,62.6242131…
Prupe.1G079800.1,0,0,0,0,0,0,0,0,2.1638991126791,0,0,0,0,0,0,0,0,0,0,1.92438199989352,3.84256991512669,0,0,0,0,0,0,0,0,0,0,0,0,0,0,0,0,0,0,0,0,0,0,0,0,0,0,0
Prupe.1G079900.1,0,0,0,0,0,0,0,0,0,0,0,0,0,0,0,0,0,0,0,0,0,0,0,0,0,0,0,0,0,0,0,0,0,0,0,0,0,0,0,0,0,0,0,0,0,0,0,0
Prupe.1G080000.1,0,0,0,0,0,0,0,0,0,0,0,0,0,0,0,0,0,0,0,0,0,0,0,0,0,0,0,0,0,0,0,0,0,0,0,0,0,0,0,0,0,0,0,0,0,0,0,0
Prupe.1G080100.1,0,0,0,0,0,0,1.85953835475773,0,0,1.67163955403776,0,0,0,0,0,0,0,0,0,0,1.92128495756334,0,0,0,0,0,0,0,0,0,0,0,0,0,0,0,0,0,0,0,0,0,0,0,0,0,0,0
Prupe.1G080200.1,357.89399930431,414.123453491048,376.093433032404,401.31757319273,380.400090743662,526.488888193025,510.443278380996,358.566700010854,428.452024310461,312.59659660506,376.983835409889,361.292579218109,408.354273270285,407.923925543937,320.220075549283,344.765265190532,421.076539993576,408.788791852409,489.564945413108,480.133308973434,375.611209203634,386.394156429474,461.6299140…
Prupe.1G080300.1,0.802452913238364,0,0,0,0,0,0,0,1.08194955633955,0,0,0,0,0,0,0,0,0,0,0,0,0,0,0,0,0,0,0,0,0,0,1.99762653837076,0,0,0,0,0,0,0,0,0,0,0,0,0,0,0,0
Prupe.1G080400.1,0,0,0,0,0,0,0,0,0,1.67163955403776,0,0,0,0,0,0,0,0,0,0,0,0,0,0,0,0,0,0,0,0,0,0,0,0,0,0,0,0,0,0,0,0,0,0,0,0,0,0
Prupe.1G080500.1,81.0477442370748,73.8520158725702,75.9708734725455,56.1663420721203,44.5700378800476,54.3083093838077,38.1205362725334,47.1798289487966,49.7696795916193,36.7760701888306,50.4624031651032,58.9609417473997,83.7649791323662,69.7637117319798,61.8246680515943,68.5438361061296,46.1453742458713,74.6290164962163,57.7479777159828,42.3364039976575,49.9534088966469,104.376603295235,73.35979…
Prupe.1G080600.1,21.6662286574358,20.7061726745524,26.3265403122682,14.4945398895794,23.8397877032813,21.119898093703,15.8060760154407,14.153948684639,14.0653442324141,11.7014768782643,16.3260716122393,31.3622030571275,15.2299962058848,22.2856301366047,26.9492142789001,26.5991005784981,19.6117840544953,36.7575752891812,33.614494491393,10.5841009994144,21.1341345331968,43.1557109778374,18.78726394…
Prupe.1G080700.1,39.3201927486799,41.4123453491048,33.0962221068515,47.1072546411332,33.1684002828261,79.9538999261613,34.4014595630179,56.615794738556,50.8516291479588,65.1939426074725,83.8566405537744,85.3051923153868,39.9787400404475,37.7886771881557,50.7279327602825,105.37335998405,83.0616736425683,71.2874187426544,145.662809462703,220.341738987808,126.804807199181,667.408088378183,459.840650…
Prupe.1G080800.1,0,0,0,0,0,0,0,0,0,0,0,0,0,0,0,0,0,0,0,0,0,0,0,0,0,0,0,0,0,0,0,0,0,0,0,0,0,0,0,0,0,0,0,0,0,0,0,0
Prupe.1G080900.1,96.2943495886037,90.4169540122122,154.198307543285,57.072250815219,68.4098255833289,67.8853867297596,92.0471485605075,102.222962722393,74.6545193874289,23.4029537565286,53.430779821874,45.1615724022636,88.5243529467052,193.788088144388,71.3361554441472,56.2673281468228,47.2990086020181,62.3764913998226,79.2957305950809,74.0887069959006,79.7333257388788,74.2679677293016,59.0456866…
Prupe.1G081000.1,0,0,0.752186866064807,0,2.07302501767663,0,0,0,0,0.835819777018878,0,0,0,0,0,0,0,0,0,0,0,0,0,0,0,0,0,0,0,0,0,0,0,0,0,6.22293905413891,0,0,0,0,0,0,0,0,0,0,0,0
Prupe.1G081100.1,0,0.690205755818414,1.50437373212961,0,0,0,0,0,0,0,1.48418832838539,0,0.951874762867798,0,0,2.04608465988447,3.46090306844035,1.11386591785398,3.44764046065569,0,0.960642478781672,0,3.57852646528462,7.35312493661553,0,0,0,0,0,0,0,0,0,1.91555626482523,0,0,0,0,1.82129231499979,0.955797882500725,8.29176843654485,0,10.7404759371398,7.8628094679891,6.41526971721365,10.2536082162003,12…
Prupe.1G081200.1,3.20981165295346,0,0,0,0,0,0,0,1.08194955633955,0,0.742094164192694,0,1.9037495257356,0,0,0,0,0,0,0.962190999946761,0.960642478781672,0,0,0,0,0,0,0,0,0,0,0,0,0,0,0,0,0,0,0,0,0,0,0,0,0,0,0
Prupe.1G081300.1,0,0,0,0,0,0,0,0,4.3277982253582,0.835819777018878,0,0,1.9037495257356,0,0,0,0,0,0,0,0,1.0036211855311,0,1.0504464195165,0,0,0,0,0,0,0,0,0,0,0,0,0,0,0,0,0,0,0,0,0,0,0,0
Prupe.1G081400.1,694.121769951185,719.194397562787,641.61539675328,683.055192296431,784.639969190606,636.61407111019,588.543889280821,540.209041463722,683.792119606595,516.536622197667,488.297960038793,489.250367691189,512.108622422875,735.425794507954,580.200730945731,596.433678356322,687.566076263482,629.334243587496,495.598316219255,449.343196975137,470.714814603019,592.13649946335,594.9300248…
Prupe.1G081500.1,1021.52255855244,1022.19472436707,1095.93626385642,1174.96363979903,1275.94689837997,1719.76313048724,1458.80783930744,1280.14602547735,1349.19109675542,1693.37086824025,1704.59029515062,1590.69093905751,945.211639527723,886.580503260577,1028.82588629448,1165.2452138042,1198.62609603651,1187.38106843234,1579.88124109547,1257.58363693042,1195.99988608318,1490.37746051369,1543.2395…
Prupe.1G081600.1,5.61717039266855,0,3.76093433032404,0,0,0,1.85953835475773,6.29064385983955,6.49169733803729,3.34327910807551,2.22628249257808,13.7993693451361,0,0,0,5.11521164971116,4.61453742458713,1.11386591785398,7.7571910364753,1.92438199989352,4.80321239390836,4.01448474212441,1.78926323264231,4.20178567806602,0,0,0,0,4.50023100978177,0,0,1.99762653837076,3.43457924193745,0,0.9788591185035…
Prupe.1G081700.1,0,2.76082302327365,5.26530806245365,1.81181748619743,1.03651250883832,10.5599490468515,0,9.43596578975933,6.49169733803729,1.67163955403776,0,0,0,0.968940440721942,0,7.16129630959563,0,2.22773183570795,0,9.62190999946761,0.960642478781672,0,5.36778969792693,5.25223209758252,1.25208507031184,0,0,1.73294737112461,1.50007700326059,0,2.90046986559933,0,4.29322405242181,0.957778132412…
Prupe.1G081800.1,48.1471747943019,37.2711108141943,48.8921462942125,33.5186234946524,39.3874753358561,49.7826169351571,33.4716903856391,57.4021252210359,28.1306884648283,80.2386985938123,31.1679548960931,63.9788942365401,41.8824895661831,17.440927932995,25.3639663801412,28.6451852383825,43.8381055335777,23.3911842749335,28.4430338004094,25.0169659986158,33.6224867573585,33.1194991225264,30.417474…
Prupe.1G081900.1,3.20981165295346,0,0,0,0,0,0,0,2.1638991126791,3.34327910807551,0,2.5089762445702,0,0,0,0,2.30726871229356,0,0,0,0,0,1.78926323264231,4.20178567806602,6.26042535155919,9.76163249888698,9.17249731104955,8.66473685562304,3.75019250815148,12.0899961667131,3.86729315413244,7.99050615348303,6.8691584838749,8.62000319171352,4.89429559251785,7.26009556316207,5.49285573017553,4.255528446…
Prupe.1G082000.1,33.7030223560113,25.5376129652813,36.8571564371755,87.8731480805753,102.614738374993,96.5481055712137,85.5387643188554,54.2568032911161,43.277982253582,137.074443431096,67.5305689415352,62.724406114255,51.4012371948611,58.1364264433165,44.3869411652472,282.359683064056,305.713104378897,306.313127409843,456.812361036879,669.684935962945,454.383892463731,438.582458077092,466.997703…
Prupe.1G082100.1,0,0,0,0,0,0,0,0,0,0,0,0,0,0,0,0,0,0,0,0,0,0,0,0,0,0,0,0,0,0,0,0,0,0,0,0,0,0,0,0,0,0,0,0,0,0,0,0
Prupe.1G082200.1,0,0,0,0,0,0,0,0,0,0,0,0,0,0,0,0,0,0,0,0,0,0,0,0,0,0,0,0,0,0,0,0,0,0,0,0,0,0,0,0,0,0,0,0,0,0,0,0
Prupe.1G082300.1,32.9005694427729,40.031933837468,37.6093433032404,34.4245322377512,52.8621379507542,43.7483603369562,34.4014595630179,40.1028546064771,60.5891751550147,26.7462328646041,47.4940265083324,46.4160605245487,26.6524933602983,40.6954985103215,17.4377268863471,35.8064815479782,48.4526429581649,53.4655640569908,34.4764046065569,44.260785997551,26.8979894058868,34.1231203080575,38.4691595…
Prupe.1G082400.1,918.808585657927,1015.29266680889,870.280204036982,691.208370984319,797.078119296666,837.253103000369,798.671723368444,705.33844278451,689.201867388293,402.865132523099,541.728739860667,597.136346207708,880.484155652713,904.990371634294,832.255146848384,698.737911350545,887.144819876876,697.280064576588,894.662699540151,847.690270953096,655.1581705291,613.212544359504,690.6556077…
Prupe.1G082500.1,332.215506080683,344.412672153388,370.82812496995,150.380851354387,112.979863463377,155.382107403672,223.144602570927,242.976119086303,193.668970584779,295.880201064683,297.57975984127,189.42770646505,316.022421272109,204.44643299233,250.469168003895,152.433307161393,122.285241751559,164.852155842388,173.243933147948,161.648087991056,203.656205501714,325.173264112077,288.96601207…
Prupe.1G082600.1,727.022339393958,744.732010528068,857.49302731388,954.827815226045,1266.61828580042,1043.92639148875,1061.79640056666,798.125439717143,981.328247599971,1211.93867667737,1027.80041740688,974.737271015523,731.991692645336,1174.35581415499,868.715848519837,876.747276760494,910.217506999811,1047.03396278274,895.524609655315,829.408641954108,791.569402516098,838.02368991847,826.639613…
Prupe.1G082700.1,536.038546043227,458.296621863427,584.449194932355,238.253999434962,261.201152227256,303.221394059593,376.55651683844,462.362323698207,395.993537620275,220.656421132984,276.059029079682,366.310531707249,565.413609143472,769.338709933222,599.223705730837,299.751402673074,203.039646681834,204.951328885131,413.716855278683,370.443534979503,296.838525943537,289.042901432957,298.80695…
Prupe.1G082800.1,0,0,0,0,0,0,0,0,0,0,3.71047082096347,0,3.80749905147119,0,0,0,0,0,0,0,0,0,0,4.20178567806602,0,0,0,0,0,0,0,0,0,0,0,0,0,0,0,0,0,0,0,0,0,0,0,0
Prupe.1G082900.1,0,0,0,0,0,0,0,0,0,1.67163955403776,0,0,0,0,0,0,0,0,0,0,0,2.0072423710622,0,1.0504464195165,0,0,0,0,0,0,0,0,0,0,0,0,0,0,0,0,0,0,0,0,0,0,0,0
Prupe.1G083000.1,0,0,0,19.024083605073,4.14605003535327,3.01712829910043,0,0,1.08194955633955,0,1.48418832838539,0,1.9037495257356,1.93788088144388,0,6.1382539796534,0,1.11386591785398,0,3.84876399978704,0,0,0,4.20178567806602,0,0,0.833863391913595,0,2.25011550489089,0.929999705131778,0,0,0,0,1.95771823700714,0,0,0,0,3.8231915300029,0,0,0,0,0,0,0,0
Prupe.1G083100.1,0,0,0,0,0,0,0,0,0,0,0,0,0,0,0,0,0,0,0,0,0,0,0,0,0,0,0,0,0,0,0,0,0,0,0,0,0,0,0,0,0,0,0,0,0,0,0,0
Prupe.1G083200.1,0.802452913238364,2.76082302327365,7.52186866064807,6.341361201691,0,0,6.50838424165204,7.0769743423195,5.40974778169775,2.50745933105663,1.48418832838539,0,2.85562428860339,3.87576176288777,7.92623949379414,10.2304232994223,12.6899779176146,4.4554636714159,11.204831497131,3.84876399978704,5.76385487269003,3.01086355659331,5.36778969792693,9.45401777564854,3.13021267577959,4.0673…
Prupe.1G083300.1,0,0,0,0,0,3.01712829910043,0,2.35899144743983,0,0,3.71047082096347,0,1.9037495257356,0,0,0,0,0,1.72382023032784,1.92438199989352,0,0,1.78926323264231,2.10089283903301,0,3.25387749962899,1.66772678382719,0,0,1.85999941026356,3.86729315413244,0,0,0,0,0,0.686606966271942,0,4.55323078749949,0.955797882500725,0,0,3.58015864571327,0,0,0,0,0
Prupe.1G083400.1,0,0,0,0,0,0,0,0,0,0,0,0,0,0,0,0,0,0,0,0,0,0,0,0,0,0,0,0,0,0,0,0,0,0,0,0,0,0,0,0,0,0,0,0,0,0,0,0
Prupe.1G083500.1,827.328953548754,1009.77102076234,660.420068404901,1174.96363979903,1167.11308495195,773.89340871926,879.561641800405,703.76578181955,904.509829099863,809.909363931293,637.458887041524,705.022324724226,627.285468729879,1216.98919354676,908.347045988808,718.175715619447,819.080392864215,918.939382229529,676.599440403679,646.592351964223,756.986273279958,612.208923173972,617.295815…
Prupe.1G083600.1,0,0,0,0,0,0,0,0,0,0,0,0,0,0,0,0,0,0,0,0,0,0,0,0,0,0,0,0,0,0,0,0,0,0,0,0,0,0,0,0,0,0,0,0,0,0,0,0
Prupe.1G083700.1,0,0,0,0.905908743098714,0,0,0,1.57266096495989,0,0,0,0,0.951874762867798,0,0,0,0,0,0.861910115163922,0,0,1.0036211855311,1.78926323264231,2.10089283903301,0,0,0,0,0,0.929999705131778,0,0,0,0,0,0,0.686606966271942,1.70221137842929,0,0,0,0,0,0,0,0,0,0
Prupe.1G083800.1,0,0,0.752186866064807,0.905908743098714,1.03651250883832,0,1.85953835475773,1.57266096495989,0,9.19401754720766,0.742094164192694,0,2.85562428860339,0,0,0,0,0,0,0.962190999946761,0.960642478781672,1.0036211855311,0,2.10089283903301,1.25208507031184,0,0,0.866473685562304,0.750038501630295,4.64999852565889,0,0,0.858644810484362,2.87333439723784,1.95771823700714,1.03715650902315,0,0…
Prupe.1G083900.1,1.60490582647673,5.52164604654731,0,2.71772622929614,4.14605003535327,7.54282074775107,4.64884588689432,3.93165241239972,5.40974778169775,7.5223779931699,6.67884747773425,1.2544881222851,0.951874762867798,0.968940440721942,3.17049579751765,4.09216931976893,5.76817178073391,2.22773183570795,1.72382023032784,2.88657299984028,5.76385487269003,3.01086355659331,1.78926323264231,1.0504…
Prupe.1G084000.1,3.20981165295346,3.45102877909207,1.50437373212961,1.81181748619743,0,0,0,0.786330482479944,2.1638991126791,5.85073843913215,0.742094164192694,0,0,0.968940440721942,6.34099159503531,4.09216931976893,1.15363435614678,0,0,0,0,2.0072423710622,0.894631616321155,0,2.50417014062367,0,5.83704374339517,1.73294737112461,1.50007700326059,0,1.93364657706622,1.99762653837076,3.43457924193745…
Prupe.1G084100.1,28.8883048765811,11.733497848913,21.0612322498146,35.3304409808499,13.4746626148981,16.5942056450524,26.963306143987,21.2309230269585,36.7862849155447,23.4029537565286,20.7786365973954,17.5628337119914,43.7862390919187,7.75152352577553,17.4377268863471,14.3225926191913,16.150880986055,32.3021116177653,18.9620225336063,25.9791569985625,32.6618442785769,24.0869084527465,28.62821172…
Prupe.1G084200.1,135.614542337284,111.123126686765,103.049600650879,20.8359010912704,19.693737667928,7.54282074775107,50.2075355784586,50.3251508787164,62.7530742676938,25.0745933105663,25.2312015825516,58.9609417473997,121.839969647078,159.87517271912,82.432890735459,36.8295238779204,39.2235681089906,49.0101003855749,88.776741861884,82.7484259954214,88.3791080479138,64.2317558739906,50.099370513…
Prupe.1G084300.1,0,5.52164604654731,0,1.81181748619743,1.03651250883832,9.05138489730128,11.1572301285464,0,4.3277982253582,3.34327910807551,1.48418832838539,2.5089762445702,3.80749905147119,0.968940440721942,0,2.04608465988447,4.61453742458713,8.9109273428318,3.44764046065569,2.88657299984028,1.92128495756334,4.01448474212441,0,0,2.50417014062367,0,2.50159017574079,2.59942105668691,0,0.929999705…
Prupe.1G084400.1,460.607972198821,423.786334072506,653.650386610317,385.917124560052,441.554328765123,573.254376829081,521.600508509542,570.089599797959,494.450947247174,604.297698784649,503.139843322647,530.648475726597,690.109203079153,621.090822502765,429.602180563642,437.862117215276,496.062773143116,413.244255523825,534.384271401632,544.600105969867,531.235290766265,531.919228331484,447.3158…
Prupe.1G084500.1,3241.90976948299,3506.93544531336,3525.49984124575,2376.19863314793,2839.00776170815,2366.93715064429,2519.67447069672,2049.17723734273,2411.66556108085,997.132993983522,1139.11454203579,1091.40466638804,3311.57230001707,3665.50168725111,3387.67475964761,1916.1582839818,2113.45814046091,2208.79611510443,3557.10304528151,3467.73636380813,3249.8535057184,1097.96157697103,881.212142…
Prupe.1G084600.1,2.40735873971509,1.38041151163683,6.01749492851846,1.81181748619743,4.14605003535327,1.50856414955021,1.85953835475773,1.57266096495989,5.40974778169775,7.5223779931699,4.45256498515616,0,16.1818709687526,9.68940440721942,4.75574369627648,3.0691269898267,3.46090306844035,0,9.48101126680315,1.92438199989352,8.64578230903505,12.0434542263732,0,0,0.626042535155919,0.813469374907249,…
Prupe.1G084700.1,2698.64914722062,2905.76623199552,2280.6305779085,3106.36108008549,3440.18501683437,3327.89251390777,3512.66795213735,3022.6543746529,3079.22843734236,3433.54764399355,3587.28318970748,3779.77271244501,2414.9062733956,3441.67644544434,2867.71344885472,2201.58709403568,2104.22906561173,1957.06241766943,3267.50124658643,2839.42564084289,2832.93466992715,2469.91173759204,3188.467080…
Prupe.1G084800.1,0,0,0,0,0,0,0,0,0,5.01491866211327,0,0,0,0,0,0,0,0,0,0,0,0,1.78926323264231,0,0,0,0,0,0,0,0,0,0,0,0,0,0,0,0,0,0,0,0,0,0,0,0,1.71120900781174
Prupe.1G084900.1,45.7398160545868,28.9886417443734,57.9183886869901,28.9890797791589,38.3509628270177,25.6455905423536,49.2777664010798,45.6071679838367,27.0487389084887,31.7611515267174,11.1314124628904,15.0538574674212,63.7756091121424,42.6333793917654,39.6311974689707,27.6221429084403,41.5308368212842,31.1882456999113,39.6478652975404,21.1682019988287,27.8586318846685,24.0869084527465,16.99800…
Prupe.1G085000.1,117.96057824604,115.264361221675,106.810534981203,68.8490644755023,75.6654131451972,95.0395414216635,97.6257636247806,119.522233336951,86.5559645071639,86.9252568099633,92.019676359894,136.739205329076,79.957480080895,71.7015926134237,91.944378128012,78.7742594055519,113.056166902385,70.1735528248004,74.9861800192613,117.387301993505,114.316454975019,86.3114219556748,124.35379466…
Prupe.1G085100.1,0,0,0,0,0,0,0,0,0,0,0,0,0,0,0,0,0,0,0,0,0,0,0,0,0,0,0,0,0,0,0,0,0,0,0,0,0,0,0,0,0,0,0,0,0,0,0,0
Prupe.1G085200.1,2.40735873971509,0,3.00874746425923,1.81181748619743,0,0,0,1.57266096495989,4.3277982253582,3.34327910807551,0,0,3.80749905147119,1.93788088144388,0,11.2534656293646,5.76817178073391,0,2.58573034549177,5.77314599968056,3.84256991512669,20.072423710622,13.4194742448173,16.8071427122641,0,0,0,0.866473685562304,0,0,0,1.99762653837076,0,1.91555626482523,0,0,0,0,0,0,0,2.12687171230108…
Prupe.1G085300.1,247.155497277416,183.594731047698,192.559837712591,86.0613305943779,82.9210007070654,73.9196433279605,144.114222493724,113.231589477112,96.2935105142199,112.835669897549,96.4722413450502,105.377002271948,209.412447830916,177.316100652115,226.690449522512,83.8894710552631,101.519823340917,89.109273428318,113.772135201638,116.425110993558,124.883522241617,100.36211855311,97.5148461…
Prupe.1G085400.1,1253.43145047832,1454.95373326522,1558.53118648628,2381.63408560652,3395.61497895433,2471.02807696325,2366.26255642921,1843.94498141547,1988.62328455209,2426.3848126858,2440.74770602977,2498.94033959192,987.094129093906,2041.55750860113,1326.85249126114,2556.58278252564,2549.53192708439,2497.28738782861,2498.67742386021,2487.26373486238,2434.26804123276,2093.55379301788,2125.6447…
Prupe.1G085500.1,112.343407853371,91.797365523849,147.428625748702,56.1663420721203,29.0223502474729,34.6969754396549,69.7326883034147,97.5049798275131,68.1628220493916,59.3432041683403,106.119465479555,91.5776329268123,162.770584450393,46.5091411546532,93.5296260267708,79.7973017354942,87.6762110671555,89.109273428318,106.014944165162,68.31556099622,76.8513983025338,132.477996490106,105.56653072…
Prupe.1G085600.1,0,0,0,0,0,0,0,0,0,0,0,0,0,0,0,0,0,0,0,0.962190999946761,0,0,0,0,0,0,0,0,0,0,0,0.998813269185379,0,0,0,0,0,0,0,0,0,0,0,0.982851183498637,0,0,0,3.42241801562347
Prupe.1G085700.1,1.60490582647673,0,1.50437373212961,0,0,0,0,0,2.1638991126791,0,0,0,1.9037495257356,0,0,0,0,2.22773183570795,0,0,0,0,0,0,0,0.813469374907249,1.66772678382719,0,0,0.929999705131778,0,3.99525307674152,1.71728962096872,4.78889066206307,0,0,0,0,0,0.955797882500725,1.03647105456811,3.19030756845162,0,0.982851183498637,0,0,0,0
Prupe.1G085800.1,0,1.38041151163683,0,0,0,0,1.85953835475773,0,0,0,0.742094164192694,0,3.80749905147119,1.93788088144388,0,0,0,0,0,0,0,1.0036211855311,0,0,2.50417014062367,0,0,1.73294737112461,0,0.929999705131778,0,3.99525307674152,0,0,1.95771823700714,0,0,0,0,0,0,2.12687171230108,0,2.94855355049591,2.56610788688546,0,4.04459888770767,0
Prupe.1G085900.1,0,0.690205755818414,0,0.905908743098714,0,0,0,0,0,0,0,0,0,0,0,0,0,0,0,0,0,5.01810592765551,0,0,0.626042535155919,0,0,3.46589474224921,0,0.929999705131778,0,0,0,0,0,0,0.686606966271942,0,0,0,0,1.06343585615054,0,0,0,0,0,0
Prupe.1G086000.1,112.343407853371,138.731356919501,106.810534981203,106.897231685648,86.0305382335803,78.4453357766111,96.6959944474018,73.1287348706348,78.9823176127871,91.9401754720766,90.5354880315087,81.5417279485315,113.273096781268,142.434244786125,112.552600811877,97.1890213445121,116.517069970825,111.386591785398,86.1910115163922,127.971402992919,91.2610354842589,180.651813395598,138.6679…
Prupe.1G086100.1,5.61717039266855,4.83144029072889,10.5306161249073,5.43545245859229,6.2190750530299,13.5770773459519,2.78930753213659,7.0769743423195,7.57364689437684,2.50745933105663,1.48418832838539,2.5089762445702,5.71124857720679,6.78258308505359,1.58524789875883,8.18433863953786,4.61453742458713,7.79706142497783,3.44764046065569,8.65971899952085,9.60642478781672,2.0072423710622,0.8946316163…
Prupe.1G086200.1,1961.19491995456,1917.39158966355,1712.72949402957,2907.96706534687,2634.814797467,3113.67640467164,2937.14083133983,2868.53360008684,2903.95260921535,3695.99505397748,4350.89808466177,4016.87096755689,2385.3981557467,1651.07451099019,1756.45467182478,2731.52302094576,2726.03798357485,2899.3929841739,2832.23663842865,2835.5768768431,2954.93626473242,3118.25102344514,3805.76289583…
Prupe.1G086300.1,62.5913272325924,44.8633741281969,58.670575553055,67.9431557324036,36.2779378093411,46.7654886360566,64.1540732391416,57.4021252210359,59.5072255986752,53.4924657292082,46.009838179947,79.0327517039613,54.2568614834645,66.856890409814,39.6311974689707,46.0369048474005,56.5280834511923,47.8962344677209,19.8239326487702,54.8448869969654,52.835336332992,81.2933160280193,65.308107991…
Prupe.1G086400.1,0.802452913238364,0,1.50437373212961,0,0,0,0,0,0,0,0,0,0,0,0,0,0,0,0,0,0,0,0,0,0,0,0,0,0,0,0,0,0,0,0,0,0,0,0,0,0,0,0,0,0,0,0,0
Prupe.1G086500.1,16.0490582647673,11.0432920930946,19.556858517685,5.43545245859229,6.2190750530299,24.1370263928034,21.3846910797139,13.367618202159,15.1472937887537,44.2984481820005,35.6205198812493,43.9070842799785,8.56687286581018,14.5341066108291,6.34099159503531,9.20738096948009,11.5363435614678,13.3663910142477,5.17146069098354,11.5462919993611,22.0947770119785,12.0434542263732,26.83894848…
Prupe.1G086600.1,521.594393604937,591.50633273638,699.533785440271,605.147040389941,744.215981345912,520.454631594824,681.520807018707,533.132067121402,610.219549775506,749.730339985934,552.118058159364,500.540760791755,457.851760939411,779.028114340441,634.099159503531,531.982011569961,627.57708974385,697.280064576588,526.627080365157,508.999038971836,452.462607506168,606.187196060786,504.572231…
Prupe.1G086700.1,484.681559595972,423.096128316687,466.35585696018,366.893040954979,323.391902757555,407.312320378558,330.068057969496,413.609833784451,328.912665127223,351.044306347929,390.341530365357,299.822661226139,429.295518053377,409.861806425381,453.380899045025,446.046455854814,505.291847992291,472.279149170085,512.836518522534,553.259824969387,415.958193312464,517.868531734049,488.46886…
Prupe.1G086800.1,1180.40823537363,921.424684017582,1141.81966268638,279.925801617503,199.010401696957,294.170009162292,499.28604825245,529.200414709002,467.402208338685,341.014469023702,437.835556873689,397.672734764377,1362.13278566382,817.785731969319,944.807747660261,427.631693915853,445.302861472658,445.54636714159,634.365844760647,676.420272962573,636.905963432249,700.527587500709,541.252127…
Prupe.1G086900.1,0,0,0,0,0,0,0,0,2.1638991126791,0,0.742094164192694,0,0,0,0,0,2.30726871229356,0,0,0,0,0,0,3.15133925854951,0,0,0,0,0,0,0,0,0,0,0,0,0,0,0,0.955797882500725,0,0,0,0,0,0,0,0
Prupe.1G087000.1,8.02452913238364,8.28246906982096,2.25656059819442,0.905908743098714,0,0,0,7.86330482479944,2.1638991126791,0,5.19465914934886,0,11.4224971544136,4.84470220360971,15.8524789875883,36.8295238779204,17.3045153422017,5.56932958926988,26.7192135700816,12.5084829993079,21.1341345331968,48.1738169054929,60.8349499098385,19.9584819708136,10.0166805624947,0.813469374907249,5.003180351481…
Prupe.1G087100.1,50.5545335340169,43.4829626165601,58.670575553055,58.8840683014164,52.8621379507542,42.239796187406,41.8396129820488,62.9064385983955,72.4906202747498,55.9999250602648,55.657062314452,53.9429892582593,86.6206034209696,43.6023198324874,71.3361554441472,59.3364551366495,46.1453742458713,47.8962344677209,62.0575282918024,76.0130889957941,40.3469841088302,74.2679677293016,66.20273960…
Prupe.1G087200.1,0,0,0,0,0,0,0,0,0,0,0,0,0.951874762867798,0,0,0,0,0,0,0,0,4.01448474212441,0,0,0,0,0,0,0,0,0,0,0,0,0,0,0,0,0,0,0,0,0,0,0,0,0,0
Prupe.1G087300.1,0,2.07061726745524,0,1.81181748619743,0,0,0,3.93165241239972,0,0,1.48418832838539,0,0.951874762867798,6.78258308505359,0,0,0,2.22773183570795,1.72382023032784,0,0.960642478781672,0,0,0,0,0,0,0,0,0,0,0,0,0,0,0,0,0,0,1.91159576500145,0,0,0,0,0,0,0,0
Prupe.1G087400.1,0,1.38041151163683,0,0,0,0,0,4.71798289487966,2.1638991126791,5.85073843913215,1.48418832838539,0,1.9037495257356,0,0,0,0,0,1.72382023032784,0,0,0,0,0,0,0,0,0,0,0,0,0,0,0,0,0,0,0,0,0,0,0,0,0,0,0,0,0
Prupe.1G087500.1,0,0,0,1.81181748619743,4.14605003535327,0,1.85953835475773,1.57266096495989,5.40974778169775,3.34327910807551,2.22628249257808,2.5089762445702,1.9037495257356,2.90682132216583,0,3.0691269898267,0,0,1.72382023032784,0,1.92128495756334,4.01448474212441,6.26242131424809,2.10089283903301,0,1.6269387498145,1.66772678382719,0.866473685562304,1.50007700326059,0,0,0,0,0,1.95771823700714,…
Prupe.1G087600.1,0,0.690205755818414,0,0,0,0,0,0,0,0,0,0,0,0,0,0,0,0,4.30955057581961,0,1.92128495756334,0,0,0,0,0,0,0,0,0,0,0,0,0,0,0,0,0,0,0,0,0,0,0,0,0,0,0
Prupe.1G087700.1,0,0,0,0,0,0,0,0,2.1638991126791,0,0,0,1.9037495257356,0,0,0,0,0,0,0,0,0,1.78926323264231,0,0,0,0,0,0,0,0,0,0,0,0,0,0,0,0,0,0,0,0,0,0,0,0,0
Prupe.1G087800.1,0.802452913238364,2.76082302327365,1.50437373212961,0,2.07302501767663,0,0,2.35899144743983,0,7.5223779931699,2.22628249257808,0,0,0,3.17049579751765,1.02304232994223,0,4.4554636714159,3.44764046065569,5.77314599968056,0,6.02172711318661,3.57852646528462,2.10089283903301,0,4.88081624944349,2.50159017574079,1.73294737112461,4.50023100978177,8.369997346186,0,5.99287961511227,5.1518…
Prupe.1G087900.1,14.4441524382906,31.749464767647,24.0699797140738,159.439938785374,193.827839152765,194.604775291978,86.4685334962343,68.4107519757551,80.0642671691266,79.4028788167934,74.2094164192694,67.7423586033954,3.80749905147119,28.0992727809363,28.5344621776589,204.608465988447,121.131607395412,92.4508711818799,68.9528092131138,52.9205049970718,79.7333257388788,98.354876182048,73.3597925…
Prupe.1G088000.1,707.763469476237,758.536125644437,769.487163984298,1350.70993596018,1449.04448735597,1259.65106487443,1107.35509025823,1081.20441340992,1243.16004023414,885.968963640011,1222.22908842537,1292.12276595365,582.547354875092,737.363675389398,668.974613276225,1403.61407668074,1522.79735011375,1415.7235815924,1061.87326188195,1050.71257194186,1073.03764879913,1097.96157697103,1053.8760…
Prupe.1G088100.1,3.20981165295346,5.52164604654731,1.50437373212961,21.7418098343691,2.07302501767663,15.0856414955021,9.29769177378863,19.6582620619986,6.49169733803729,1.67163955403776,17.068165776432,8.7814168559957,2.85562428860339,2.90682132216583,1.58524789875883,13.299550289249,14.9972466299082,6.68319550712385,4.30955057581961,8.65971899952085,8.64578230903505,12.0434542263732,9.840947779…
Prupe.1G088200.1,0,0,0,0,0,0,0,0,0,0,0,0,1.9037495257356,0,0,0,0,0,1.72382023032784,0,0,2.0072423710622,0,0,0,0,0,0,0,0,0,0,0,0,0,0,0,0,0,0,0,0,0,0,0,0,0,0
Prupe.1G088300.1,0,0,0,0,0,0,0,0.786330482479944,0,1.67163955403776,0,0,0,0,0,0,3.46090306844035,0,1.72382023032784,0,0,0,0,1.0504464195165,0,0,0,0,0,0,0,0,0,0,0,0,0,0,0,0,0,0,0,0,0,0,0,0
Prupe.1G088400.1,0.802452913238364,0,0,0,0,0,0,0,0,0,0,0,0,0,0,2.04608465988447,0,0,0,0,0,0,0,2.10089283903301,0,0,0,0,0,0,0,0,0,0,0,0,0,0,0.910646157499897,5.73478729500435,12.4376526548173,7.44405099305379,3.58015864571327,1.96570236699727,11.5474854909846,4.10144328648011,8.08919777541533,3.42241801562347
Prupe.1G088500.1,0,0,0,0.905908743098714,0,0,0,0,0,0.835819777018878,0,0,0,0,0,0,0,0,0,0,0,0,0,0,0,0,0,0,0,0,0,0,0,0,0,0,0,0,0,0,0,0,0,0,0,0,0,0
Prupe.1G088600.1,16.0490582647673,6.90205755818414,11.2828029909721,7.24726994478972,3.10953752651495,7.54282074775107,6.50838424165204,7.0769743423195,9.73754600705594,3.34327910807551,5.19465914934886,1.2544881222851,9.51874762867798,13.5651661701072,6.34099159503531,6.1382539796534,2.30726871229356,4.4554636714159,24.1334832245898,44.260785997551,29.7799168422318,1.0036211855311,5.367789697926…
Prupe.1G088700.1,0,0,0,0,0,0,0,0,0,0,0,0,0,0,0,0,0,0,0,0,0,1.0036211855311,0,0,0,0,0,0,0,0,0,0,0,0,0,0,0,0,0,0,0,0,0,0,0,0,0,0
Prupe.1G088800.1,0,0,0,0,0,0,0,0,0,0,0,0,0,0,0,0,0,0,0,0,0,0,0,0,0,0,0,0,0,0,0,0,0,0,0,0,0,0,0,0,2.07294210913621,0,0,0,0,0,0,0
Prupe.1G088900.1,0,7.59226331400255,2.25656059819442,0,2.07302501767663,0,0,0,0,7.5223779931699,2.22628249257808,1.2544881222851,2.85562428860339,0.968940440721942,0,2.04608465988447,3.46090306844035,2.22773183570795,0,2.88657299984028,0,0,4.47315808160578,3.15133925854951,16.9031484492098,8.94816312397973,6.67090713530876,0.866473685562304,3.75019250815148,1.85999941026356,0,0,1.71728962096872,0…
Prupe.1G089000.1,0,0,0,0,4.14605003535327,0,0,0,0,0,0,5.0179524891404,0,0,0,2.04608465988447,0,0,0,0,0,0,0,0,0,0,0,0,0,0,0,0,0,0,0,0,0,0,0,0,0,0,0,0,0,0,0,0
Prupe.1G089100.1,1146.70521301762,1376.96048285774,1165.13745553439,1570.84576053317,1722.68378968928,1695.62610409444,1668.00590421768,1384.72797964718,1351.3549958681,1580.5351983427,1412.2051944587,1580.65503407923,1232.6778179138,1477.63417210096,1260.27207951327,1206.16690700189,1482.42014764862,1469.18914564939,1269.59359963646,1259.50801893031,1222.89787548907,1425.14208345417,1489.5616411…
Prupe.1G089200.1,1.60490582647673,6.90205755818414,1.50437373212961,2.71772622929614,1.03651250883832,3.01712829910043,1.85953835475773,1.57266096495989,1.08194955633955,4.17909888509439,3.71047082096347,5.0179524891404,1.9037495257356,0,0,0,1.15363435614678,1.11386591785398,0,0,2.88192743634502,2.0072423710622,0,0,0,0,0,0,2.25011550489089,0,0,0,1.71728962096872,1.91555626482523,1.95771823700714,…
Prupe.1G089300.1,7.22207621914528,6.21185180236572,5.26530806245365,6.341361201691,16.5842001414131,10.5599490468515,5.57861506427318,6.29064385983955,6.49169733803729,12.5372966552832,11.1314124628904,5.0179524891404,16.1818709687526,7.75152352577553,3.17049579751765,27.6221429084403,11.5363435614678,13.3663910142477,11.204831497131,4.8109549997338,19.2128495756334,26.0941508238087,8.94631616321…
Prupe.1G089400.1,378.757775048508,456.226004595971,374.589059300274,722.915176992774,857.195844809288,662.259661652544,910.244024653907,920.006664501534,901.263980430844,1476.89354599236,1327.60645974073,1078.85978516519,360.760535126895,737.363675389398,437.528420057436,728.40613891887,598.73623084018,652.725427862429,654.189777409417,702.399429961135,733.930853789197,1058.82035073531,1112.92173…
Prupe.1G089500.1,0,0,0,0,0,0,0,0,0,0,0,0,0,0,0,0,0,0,0,0,0,0,0,0,0,0,0,0,0,0,0,0,0,0,0,0,0,0,0,0,0,0,0,0,0,0,0,0
Prupe.1G089600.1,2385.69251105766,2682.82977286617,2069.26606854428,3701.54312430135,4310.85552425856,2903.98598788416,3459.67110902675,2561.07838143718,3080.3103868987,3005.60791815989,2918.65634776987,2912.921419946,1766.67955988263,3223.6648462819,2422.25878930349,2224.09402529441,2855.24503146329,2835.90262685622,2708.98349196021,2565.20120585806,2749.35877427315,1849.67384493382,2608.7457931…
Prupe.1G089700.1,0,0,0,0,0,0,0,0,0,1.67163955403776,0,0,0,0,0,2.04608465988447,0,0,1.72382023032784,0,0,0,0,0,0,0,0,0,0,0,0,0,0,0,0,0,0,0,0,0,0,0,0,0,0,0,0,0
Prupe.1G089800.1,0,0.690205755818414,0,0,0,0,0,0,0,0,0,0,0.951874762867798,0,0,0,0,0,0.861910115163922,0,0,0,0,0,0,0,0,0,0,0,0,0,0,0,0,0,0,0,0,0,0,0,0,0,0,0,0,0
Prupe.1G089900.1,0,0,0,0,0,3.01712829910043,0,0,0,0,0,0,3.80749905147119,1.93788088144388,0,0,0,0,0,0.962190999946761,1.92128495756334,0,0,0,0,0,0.833863391913595,0,0,1.85999941026356,0,0,0,0,0,0,0,0,0,0,0,0,0,0,0,0,0,0
Prupe.1G090000.1,0,0,0,0,0,0,0,0,0,0,0.742094164192694,0,0,0,0,0,0,0,0,0,0,0,0,2.10089283903301,0,0,0,0,0,0,0,0,0,0,0,0,0,0,0,0,0,0,0,0.982851183498637,0,0,0,0
Prupe.1G090100.1,228.699080272934,202.920492210614,231.673554747961,235.536273205666,263.274177244933,191.587646992877,230.582755989958,275.21566886798,297.536127993376,232.357898011248,306.484889811583,247.134160090165,257.006185974305,215.104777840271,215.5937142312,262.921878795154,246.877752215411,181.560144610198,416.302585624175,341.5778049811,298.7598109011,297.071870917206,249.60222095360…
Prupe.1G090200.1,1.60490582647673,0,0,0,0,0,0.929769177378863,0,4.3277982253582,0,0,0,0,0,0,0,0,1.11386591785398,0,0,0.960642478781672,1.0036211855311,0,0,0,0,0,1.73294737112461,0.750038501630295,0.929999705131778,4.83411644266555,0.998813269185379,4.29322405242181,0,0.978859118503569,1.03715650902315,0,0,0.910646157499897,2.86739364750217,2.07294210913621,2.12687171230108,3.58015864571327,0,1.28…
Prupe.1G090300.1,1861.69075871301,1760.71488309277,2073.02700287461,966.604628886328,932.861257954485,1146.50875365816,1939.49850401231,1594.67821846933,1473.61529573447,1603.10233232221,1804.77300731663,1762.55581181057,2160.7557117099,1971.79379686915,1972.04838605598,1028.15754159194,1180.16794633816,1180.69787292521,1554.88584775572,1521.22397091583,1343.93882781556,1480.34124865838,1519.9791…
Prupe.1G090400.1,0,0,0,0,0,0,0,0,0,0,0,0,0,0,0,0,0,0,0,0,0,0,0,2.10089283903301,0,0,0,0,0,0,0,0,0,0,0,0,0,0,0,0,0,0,0,0,0,0,0,0
Prupe.1G090500.1,6.41962330590691,8.97267482563938,13.5393635891665,12.682722403382,10.3651250883832,3.01712829910043,5.57861506427318,0.786330482479944,3.24584866901865,1.67163955403776,2.22628249257808,6.2724406114255,2.85562428860339,0.968940440721942,1.58524789875883,3.0691269898267,8.07544049302748,2.22773183570795,0.861910115163922,3.84876399978704,1.92128495756334,6.02172711318661,0.894631…
Prupe.1G090600.1,0,0,0,0,0,0,0,0,0,0.835819777018878,0,0,0,0,0,0,0,0,0,0,0,1.0036211855311,0,0,0,0,0,0,0,0,0,0,0,0,0,0,0,0,0,0,0,0,0,0,0,0,0,0
Prupe.1G090700.1,3.20981165295346,1.38041151163683,2.25656059819442,0,2.07302501767663,4.52569244865064,1.85953835475773,1.57266096495989,1.08194955633955,6.68655821615103,1.48418832838539,3.7634643668553,0.951874762867798,0.968940440721942,3.17049579751765,0,0,0,5.17146069098354,1.92438199989352,4.80321239390836,1.0036211855311,2.68389484896347,0,0,1.6269387498145,0,0,0,0.929999705131778,0,0,0,0…
Prupe.1G090800.1,1.60490582647673,0,0,0,0,0,0,3.14532192991978,0,0,0.742094164192694,1.2544881222851,0.951874762867798,0,0,1.02304232994223,1.15363435614678,2.22773183570795,0,0,0,0,0,0,0.626042535155919,0,0,0,1.50007700326059,0,0,0,0,0,0,0,0,0,0,0,0,0,2.38677243047551,1.96570236699727,0,0,0,0
Prupe.1G090900.1,0,0,0,0,0,0,0,0,0,0.835819777018878,0,0,0,0,0,0,0,0,0,1.92438199989352,0,0,0,0,0,0,0,0,0,0,0,0,0,0,0,0,0,0,0,0,0,0,0,0,0,0,0,0
Prupe.1G091000.1,0,0,0,0,0,0,0,0,0,0,0,0,0,0,0,0,0,0,0,0,0,0,0,0,0,0,0,0,0,0,0,0,0,0,0,0,0,0,0,0,0,0,0,0,0,0,0,0
Prupe.1G091100.1,6.41962330590691,11.733497848913,17.3002979194906,13.5886311464807,4.14605003535327,13.5770773459519,3.71907670951545,8.64963530727938,18.3931424577723,5.01491866211327,5.93675331354155,0,12.3743719172814,7.75152352577553,17.4377268863471,7.16129630959563,8.07544049302748,10.0247932606858,9.48101126680315,0,4.80321239390836,4.01448474212441,0.894631616321155,4.20178567806602,6.88…
Prupe.1G091200.1,8.82698204562201,14.4943208721867,13.5393635891665,10.8709049171846,6.2190750530299,33.1884112901047,20.454921902335,1.57266096495989,3.24584866901865,10.0298373242265,11.8735066270831,6.2724406114255,19.9893700202238,12.5962257293852,7.92623949379414,7.16129630959563,2.30726871229356,6.68319550712385,3.44764046065569,5.77314599968056,11.5277097453801,9.03259066977992,0.894631616…
Prupe.1G091300.1,0,0,0,0,0,0,0,0,0,1.67163955403776,0,0,0,0,0,0,0,0,0,1.92438199989352,0,0,0,0,0,0,0,0,0,0,0,0,0,0,0,0,0,0,0,0,0,0,0,0,0,0,0,0
Prupe.1G091400.1,13.6416995250522,46.2437856398337,36.1049695711107,33.5186234946524,14.5111751237364,27.1541546919038,43.6991513368066,33.0258802641576,59.5072255986752,3.34327910807551,24.4891074183589,12.544881222851,19.037495257356,9.68940440721942,22.1934705826236,14.3225926191913,35.7626650405503,11.1386591785398,33.614494491393,61.5802239965927,25.9373469271051,13.0470754119043,7.157052930…
Prupe.1G091500.1,1.60490582647673,2.76082302327365,7.52186866064807,10.8709049171846,6.2190750530299,6.03425659820086,9.29769177378863,3.14532192991978,7.57364689437684,5.85073843913215,9.64722413450502,1.2544881222851,10.4706223915458,5.81364264433165,9.51148739255296,8.18433863953786,8.07544049302748,10.0247932606858,6.89528092131138,6.73533699962733,7.68513983025338,8.02896948424882,2.68389484…
Prupe.1G091600.1,164.502847213865,147.70403174514,167.737671132452,191.146744793829,176.207126502514,256.455905423536,174.796605347226,198.941612067426,201.242617479156,224.835520018078,195.912859346871,212.008492666182,157.059335873187,184.098683737169,136.331319293259,197.447169678851,173.045153422017,140.347105649601,181.001124184424,191.476008989405,170.033718744356,214.774933703656,208.44916…
Prupe.1G091700.1,831.341218114945,842.051022098465,692.764103645687,1246.53043050383,1108.03187194816,1152.54301025636,1160.35193336882,1377.65100530486,1336.20770207934,1554.62478525511,1630.38087873135,1436.38890001644,661.552960193119,446.681543172815,529.472798185448,1391.33756872144,1413.20208627981,1512.6299164457,1135.13562167089,1400.95009592248,1262.28421711912,1233.45043701772,1749.0048…
Prupe.1G091800.1,0,0,0,0,0,0,0,0,0,0,0,0,0,0,0,0,0,0,0,0,0,0,0,0,0,0,0,0,0,0,0,0,0,0,0,0,0,0,0,0,0,0,0,0,0,0,0,0
Prupe.1G091900.1,2140.14191960672,1838.70813350025,1864.67124097466,3798.47535981291,3882.77585810834,4068.59751133693,3170.51289486192,2931.44003868523,3223.12772833552,4500.88949924666,4129.01192956815,4252.71473454649,2221.67569653344,1655.9192131938,1734.26120124216,3469.13654083411,3115.96639595246,3418.45450189385,3038.23315595283,3005.88468383368,2899.21900096309,3460.48584771124,4178.8242…
Prupe.1G092000.1,12.0367936985755,11.733497848913,18.8046716516202,0,0,3.01712829910043,8.36792259640977,2.35899144743983,3.24584866901865,5.01491866211327,5.93675331354155,6.2724406114255,24.7487438345627,10.6583448479414,28.5344621776589,0,2.30726871229356,1.11386591785398,0.861910115163922,1.92438199989352,5.76385487269003,2.0072423710622,8.94631616321155,2.10089283903301,1.87812760546776,0,0,…
Prupe.1G092100.1,859.427070078288,864.827812040472,855.98865358175,536.297975914439,453.992478871183,573.254376829081,459.305973625158,650.295309010914,480.38560301476,476.417272900761,552.118058159364,623.480596775695,1035.63974200016,677.289368064637,925.784772875155,517.65941895077,550.283587882015,502.353528952143,548.174833244255,640.819205964543,509.140513754286,648.339285853092,610.1387623…
Prupe.1G092200.1,0,0,0,0,0,0,0,0,0,0,0,0,0,0,0,0,0,0,0,0,0,0,0,0,0,0,0,0,0,0,0,0,0,0,0,0,0,0,0,0,0,0,0,0,0,0,0,0
Prupe.1G092300.1,0,0,0,0,0,0,0,0,1.08194955633955,0,0.742094164192694,0,0,0,0,0,0,0,0,0,0,0,0,0,0,0,0,0,0,0,0,0,0,0,0,0,0,0,0,0,0,0,0,0,0,0,0,0
Prupe.1G092400.1,0,0,0,0,0,0,0,0,0,0,0,0,1.9037495257356,0,0,0,2.30726871229356,0,0,0,0,1.0036211855311,0,0,0,0,0,0,0,0,0,0,0,0,0,0,0,0,0,0,1.03647105456811,0,0,0,1.28305394344273,0,0,0
Prupe.1G092500.1,16.0490582647673,12.4237036047314,21.0612322498146,90.5908743098714,81.8844881982271,51.2911810847073,20.454921902335,22.0172535094384,23.8028902394701,27.582052641623,54.9149681502594,56.4519655028295,12.3743719172814,10.6583448479414,9.51148739255296,39.8986508677471,46.1453742458713,38.9853071248891,40.5097754127044,24.054774998669,19.2128495756334,40.1448474212441,35.78526465…
Prupe.1G092600.1,0,1.38041151163683,1.50437373212961,7.24726994478972,1.03651250883832,0,0,1.57266096495989,2.1638991126791,5.01491866211327,0,2.5089762445702,2.85562428860339,0,0,0,0,0,0.861910115163922,0,0.960642478781672,1.0036211855311,3.57852646528462,0,0,0,0,0,0,0,0,0,0,0,0,0,0,0,0,0,0,0,0,0,0,0,0,0
Prupe.1G092700.1,0,0,0,0,0,0,0,0,0,3.34327910807551,0,0,7.61499810294238,0,0,4.09216931976893,0,0,0,0,0,0,0,0,0,0,0,0,0,0,0,0,0,0,0,0,0,0,0,0,0,0,0,0,0,0,0,0
Prupe.1G092800.1,0,0,0,0,0,3.01712829910043,0.929769177378863,0.786330482479944,2.1638991126791,5.01491866211327,1.48418832838539,0,0,0,0,0,0,0,0,0.962190999946761,0,0,0,0,0,0,0,0,0,0,0,0,0,0,0,0,0,0,0,0,0,0,0,0,0,0,0,0
Prupe.1G092900.1,0,0,0,0,0,0,0,0,0,0,0,0,0,0,0,0,6.92180613688069,0,0,0,0,0,1.78926323264231,0,0,0,0,0,0,0,0,0,0,0,0,0,0,0,0,0,0,0,0,1.96570236699727,2.56610788688546,0,4.04459888770767,0
Prupe.1G093000.1,20.8637757441975,20.7061726745524,13.5393635891665,32.6127147515537,30.0588627563112,72.4110791784103,14.8763068380618,14.153948684639,23.8028902394701,3.34327910807551,15.5839774480466,22.5807862011318,8.56687286581018,17.440927932995,9.51148739255296,12.2765079593068,20.7654184106421,16.7079887678096,18.9620225336063,8.65971899952085,10.5670672665984,8.02896948424882,10.7355793…
Prupe.1G093100.1,0,2.76082302327365,0,0,1.03651250883832,6.03425659820086,0.929769177378863,1.57266096495989,0,0,4.45256498515616,0,0,1.93788088144388,0,0,0,0,0,0.962190999946761,0,1.0036211855311,1.78926323264231,0,1.25208507031184,0,1.66772678382719,0,0,0.929999705131778,0,0,0,0,0,0,0,0,0,0,0,2.12687171230108,0,0,0,2.05072164324006,0,6.84483603124695
Prupe.1G093200.1,0,0,0,0,0,0,0,0,0,0.835819777018878,0.742094164192694,0,0,0,0,0,0,0,0,1.92438199989352,1.92128495756334,12.0434542263732,0,0,0,0,0,0,0,0,0,0,1.71728962096872,0,0,0,0,0,0,0,2.07294210913621,4.25374342460216,4.77354486095103,14.7427677524796,14.11359337787,26.6593813621207,58.6466838717611,30.8017621406113
Prupe.1G093300.1,0,0,0,0,0,0,0,0,0,5.85073843913215,1.48418832838539,0,0,0,0,0,0,0,0,0,0,0,1.78926323264231,4.20178567806602,0,0,0,0,0,0,0,0,0,0,0,0,0,0,0,0,0,0,0,0,0,0,0,0
Prupe.1G093400.1,0,0,0,0,0,0,0,0,0,0,0,0,0,0,0,0,0,0,0,0,0,0,0,0,0,0,0,0,0,0,0,0,0,0,0,0,0,0,0,0,0,0,0,0,0,0,0,0
Prupe.1G093500.1,0,0,2.25656059819442,1.81181748619743,0,4.52569244865064,1.85953835475773,1.57266096495989,0,5.85073843913215,0,0,0,0,0,0,0,1.11386591785398,0,1.92438199989352,1.92128495756334,0,0,0,0,0,0,0,0,0,0,0,0,0,0,0,0,0,0,0,0,0,0,0,0,0,0,0
Prupe.1G093600.1,1.60490582647673,0,0,0.905908743098714,2.07302501767663,4.52569244865064,0,5.50431337735961,3.24584866901865,4.17909888509439,2.96837665677078,5.0179524891404,0,0,1.58524789875883,22.5069312587291,10.382709205321,18.9357206035176,63.7813485221303,126.047020993026,83.5758956540055,806.911433167006,533.200443327408,438.036156938382,1.25208507031184,0.813469374907249,7.5047705272223…
Prupe.1G093700.1,0,0,0,0,0,0,0,0,0,0,0,0,0,0,0,0,0,0,0,0,0,0,0,0,0,0,0,0,0,0,0,0,0,0,0,0,0,0,0,0,0,0,0,0,0,0,0,0
Prupe.1G093800.1,0.802452913238364,0,0,0.905908743098714,0,0,0,0,1.08194955633955,3.34327910807551,0.742094164192694,0,0,0.968940440721942,0,2.04608465988447,0,0,8.61910115163922,15.3950559991482,5.76385487269003,128.463511747981,67.9920028404078,50.4214281367922,0,3.25387749962899,0,1.73294737112461,1.50007700326059,3.71999882052711,0,0,0,1.91555626482523,0,3.11146952706946,1.37321393254388,0,1.…
Prupe.1G093900.1,315.363994902677,396.178103839769,436.268382317588,1126.0445676717,1184.7337976022,887.035719935526,690.818498792495,721.065052434109,632.940490458636,615.999175662913,738.38369337173,831.725625075021,331.252417477994,478.656577716639,310.70858815673,730.452223578754,844.460348699445,791.958667594176,511.112698292206,425.288421976468,490.888306657434,542.959061372326,535.88433817…
Prupe.1G094000.1,0,0,0,0,0,0,0,0,0,0,1.48418832838539,0,0,0,0,0,0,0,0,0,0,0,0,1.0504464195165,0,0,0,0,0,0,0,0,0,0,0,0,0,0,0,0,0,0,0,0,0,0,0,0
Prupe.1G094100.1,0,1.38041151163683,0,1.81181748619743,0,0,0,0,0,1.67163955403776,0,0,5.71124857720679,0,0,0,0,0,0,0,0,0,0,0,0,0,0,0,0,0,0,0,0,0,0,0,0,0,0,0,0,0,0,0,0,0,0,0
Prupe.1G094200.1,1.60490582647673,1.38041151163683,0,4.52954371549357,0,0,2.78930753213659,0,0,0.835819777018878,0,0,1.9037495257356,0,0,2.04608465988447,6.92180613688069,2.22773183570795,0,5.77314599968056,0,1.0036211855311,0,6.30267851709902,0,4.88081624944349,9.17249731104955,0.866473685562304,0,0,1.93364657706622,0,0,0,0,0,1.37321393254388,0,0,1.91159576500145,2.07294210913621,0,0,1.965702366…
Prupe.1G094300.1,0,0,0,0,0,0,0,1.57266096495989,0,0,0,0,0,0,0,0,0,0,0,1.92438199989352,0.960642478781672,0,0,0,0,0,0,0,0,0,0,0,0,0,0,0,0,0,0,0,0,0,0,0,0,0,0,0
Prupe.1G094400.1,132.40473068433,135.970533896227,152.693933811156,271.772622929614,250.836027138873,250.421648825335,248.248370360157,316.891184439417,261.831792634171,587.581303244271,486.071677546215,511.831153892321,183.711829233485,116.272852886633,112.552600811877,299.751402673074,236.49504301009,338.615239027608,239.61101201557,219.379547987861,290.114028592065,387.397777615006,320.2781186…
Prupe.1G094500.1,290.487954592288,238.120985757353,236.938862810414,131.356767749314,80.8479756893887,191.587646992877,156.201221799649,185.573993865267,144.9812405495,229.850438680192,198.881236003642,195.700147076476,338.867415580936,146.310006549013,293.270861270383,162.663730460815,167.276981641283,187.129474199468,189.620225336063,270.37567098504,227.672267471256,278.003068392115,228.1310621…
Prupe.1G094600.1,0,0,0,0,0,0,0,0,1.08194955633955,5.01491866211327,0,0,0,0,0,0,0,0,0,0,0,6.02172711318661,0,1.0504464195165,0,0,0,0,0,0,0,0,0,0,0,0,0,0,0,0,0,0,0,0,0,0,0,0
Prupe.1G094700.1,1.60490582647673,0,0,0,0,0,0,0,0,1.67163955403776,0,0,0,0,0,0,2.30726871229356,0,0,0,0,0,0,1.0504464195165,0,0,0,0,0,0,0,0,0,0,0,0,0,0,0,0,0,6.38061513690325,0,1.96570236699727,0,2.05072164324006,12.133796663123,0
Prupe.1G094800.1,0,0,0,0,0,0,0,0,0,0,0,0,1.9037495257356,0,0,0,0,0,0,0,0,0,0,0,0,0,0,0,0,0,0,0,0,0,0,0,0,0,0,0,0,0,0,0,0,0,0,0
Prupe.1G094900.1,556.099868874186,521.795551398721,625.819472565919,596.993861702053,699.645943465864,810.098948308465,591.333196812957,577.952904622759,540.974778169774,643.581228304536,485.329583382022,614.699179919699,500.686125268462,652.096916605867,962.245474546608,676.230980091816,559.512662731189,556.932958926988,661.946968445892,630.235104965128,632.10275103834,496.792486837896,582.40518…
Prupe.1G095000.1,19.2588699177207,20.015966918734,32.3440352407867,10.8709049171846,19.693737667928,16.5942056450524,19.5251527249561,19.6582620619986,15.1472937887537,25.9104130875852,54.9149681502594,25.089762445702,46.6418633805221,33.912915425268,42.8016932664883,27.6221429084403,47.2990086020181,40.0991730427431,22.409662994262,41.3742129977107,18.2522070968518,46.1665745344307,27.7335801059…
Prupe.1G095100.1,288.883048765811,334.749791571931,294.10506463134,259.089900526232,254.982077174226,325.849856302846,324.489442905223,335.763116018936,261.831792634171,380.29799854359,348.784257170566,375.091948563245,369.327407992706,309.092000590299,231.446193218789,232.230608896887,271.104073694494,251.733697434998,257.711124434013,229.001457987329,284.350173719375,319.151536998891,333.697592…
Prupe.1G095200.1,496.718353294547,470.03011971234,437.020569183653,595.182044215855,749.398543890103,438.992167519112,492.777664010798,421.47313860925,568.023517078263,636.058850311366,500.913560830068,452.870212144921,371.231157518441,562.954396059448,550.081020869313,434.792990225449,560.666297087336,523.516981391368,431.816967697125,425.288421976468,468.793529645456,386.394156429474,469.681598…
Prupe.1G095300.1,36.9128340089648,51.765431686381,57.9183886869901,14.4945398895794,20.7302501767663,24.1370263928034,25.1037677892293,21.2309230269585,34.6223858028656,21.7313142024908,28.9416724035151,32.6166911794126,41.8824895661831,31.9750345438241,41.2164453677295,27.6221429084403,20.7654184106421,16.7079887678096,20.6858427639341,32.7144939981899,43.2289115451752,42.1520897923063,39.363791…
Prupe.1G095400.1,859.427070078288,808.921145819181,826.653365805223,1626.10619386219,1698.844001986,1587.00948532682,1223.57623743058,923.938316913934,1072.21201033249,1536.2367501607,1455.24665598187,1292.12276595365,842.409165138001,706.357581286295,813.232172063278,1356.5541295034,1335.90858441797,1378.96600630322,1061.01135176679,957.380044947027,918.374209715279,1222.41060397688,1166.5996276…
Prupe.1G095500.1,631.530442718593,635.679501108759,677.720366324391,3796.66354232671,6401.50125458545,3729.17057768813,1909.74589033619,1770.81624654483,2015.67202346058,3681.78611776816,2937.20870187468,2811.30788204091,828.131043694984,991.226070858546,1006.63241571186,2862.47243917837,3037.51925973448,3540.97975285779,1615.21955581719,1232.5666709318,1094.17178333232,2337.43374110194,2354.6704…
Prupe.1G095600.1,68.208497625261,66.2597525585677,97.7842925884249,89.6849655667727,38.3509628270177,84.479592374812,68.8029191260359,85.7100225903139,68.1628220493916,85.2536172559256,97.9564296734356,96.5955854159527,104.706223915458,23.2545705773266,39.6311974689707,120.718994933183,84.2153079987151,98.0202007711498,43.95741587336,83.7106169953682,75.8907558237521,116.420057521608,78.727582236…
Prupe.1G095700.1,0,0,0,0,0,0,0,0,0,1.67163955403776,1.48418832838539,0,0,0,0,0,0,0,0,0,0,0,0,0,0,0,0,0,0,0,0,0,0,0,0,0,0,0,0,0,0,0,0,0,0,0,0,0
Prupe.1G095800.1,0,0,0,0,0,0,0,0,0,0,0,0,0,0,0,0,0,0,0,0,0,1.0036211855311,0,0,0,0,0,0,0,0,0,0,0,0,0,0,0,0,0,0,0,0,0,0,0,0,0,0
Prupe.1G095900.1,11.2343407853371,14.4943208721867,14.2915504552313,36.2363497239486,12.4381501060598,9.05138489730128,13.9465376606829,15.7266096495989,9.73754600705594,25.0745933105663,20.0365424332027,16.3083455897063,20.9412447830916,11.6272852886633,14.2672310888294,49.1060318372272,58.8353521634859,21.1634524392255,48.2669664491797,48.109549997338,52.835336332992,34.1231203080575,29.5228433…
Prupe.1G096000.1,52.961892273732,63.498929535294,52.6530806245365,55.2604333290216,36.2779378093411,58.8340018324583,49.2777664010798,40.1028546064771,71.4086707184102,51.8208261751704,68.2726631057278,84.0507041931017,65.679358637878,54.2606646804287,61.8246680515943,47.0599471773427,59.9889865196327,87.995407510464,43.95741587336,55.8070779969121,66.2843310359354,78.282452471426,55.467160211911…
Prupe.1G096100.1,137.21944816376,189.806582850064,157.207055007545,222.853550802284,295.40606501892,300.204265760493,265.913984730355,176.138028075507,239.11085195104,216.477322247889,231.533379228121,219.535421399893,163.722459213261,243.204050621207,202.91173104113,210.7467199681,250.338655283852,242.822770092167,213.753708560653,224.190502987595,151.781511647504,161.583010870507,178.0316916479…
Prupe.1G096200.1,0,0,0,0,0,0,0,0,0,0,0,0,0,0,0,0,0,0,0,0,0,0,0,0,0,0,0,0,0,0,0,0,0,0,0,0,0,0,0,0,0,0,0,0,0,0,0,0
Prupe.1G096300.1,0,0,0,0,0,0,3.71907670951545,0,0,0,0,0,0,0,0,0,0,0,0,0,0,0,0,0,0,0,0,0,0,0,0,0,0,0,0,0,0,0,0,0,0,0,0,0,0,0,0,0
Prupe.1G096400.1,0,0,0,0,0,0,0,0,0,0,0,0,0,0,0,0,0,0,0,0,0,0,0,0,0,0,0,0,0,0,0,0,0,0,0,0,0,0,0,0,0,0,0,0,0,0,0,0
Prupe.1G096500.1,0.802452913238364,0,0,0,0,0,0,0,0,0,0,0,1.9037495257356,0,0,2.04608465988447,0,0,0,0,0.960642478781672,0,0,2.10089283903301,0,0,0,0,0,0,0,0,0,0,0,0,0,0,0,0,0,0,0,0,0,0,0,0
Prupe.1G096600.1,0,0,0,0,0,0,0,0,0,0,0,0,0,0,0,0,4.61453742458713,0,0,0,0,0,0,0,0,0,0,0,0,0,0,0,0,0,0,0,0,0,0,0,0,0,0,0,0,0,0,0
Prupe.1G096700.1,1255.0363563048,856.545342970651,1037.26568830337,423.965291770198,333.757027845938,615.494173016487,693.607806324632,840.58728577106,642.678036465692,519.879901305742,687.179196042435,668.642169177958,1544.89274013444,548.420289448619,965.415970344126,509.475080311232,588.353521634859,545.794299748448,864.495845509414,988.170156945323,874.184655691322,895.230097493743,836.480561…
Prupe.1G096800.1,0,0,0,0,0,0,0,0,0,0,0,0,0.951874762867798,0,0,0,0,0,0.861910115163922,1.92438199989352,0.960642478781672,1.0036211855311,0.894631616321155,0,0,0,0,0,0,0,0,0,0,0,0,0,0,0,0,0,0,0,0,0,0,0,0,0
Prupe.1G096900.1,20.0613228309591,3.45102877909207,4.51312119638884,18.1181748619743,6.2190750530299,16.5942056450524,12.0869993059252,29.0942278517579,28.1306884648283,45.1342679590194,70.4989455983059,61.4699179919699,18.0856204944882,5.81364264433165,6.34099159503531,72.6360054258985,58.8353521634859,51.2378322212829,98.2577531286872,67.3533699962733,112.395170017456,247.894432826182,172.66390…
Prupe.1G097000.1,0,0,0,0,0,0,0,0.786330482479944,0,1.67163955403776,0,0,0,0,0,2.04608465988447,0,2.22773183570795,3.44764046065569,3.84876399978704,8.64578230903505,8.02896948424882,0,0,0,0,0,0,0,0,0,0,0,0,0,0,0,0,0,0,1.03647105456811,3.19030756845162,5.96693107618878,0,0,0,0,1.71120900781174
Prupe.1G097100.1,129.194919031377,105.601480640217,100.040853186619,52.5427070997254,47.6795754065626,64.8682584306592,47.418228046322,41.675515571437,74.6545193874289,63.5223030534347,36.362614045442,63.9788942365401,74.2462315036882,160.844113159842,133.160823495741,85.9355557151476,46.1453742458713,41.2130389605971,59.4717979463107,78.8996619956344,75.8907558237521,63.2281346884594,48.31010728…
Prupe.1G097200.1,85.862461716505,149.774649012596,143.667691418378,149.474942611288,193.827839152765,220.250365834331,202.689680668592,172.206375663108,119.01445119735,290.029462625551,197.397047675257,219.535421399893,212.268072119519,102.707686716526,120.478840305671,175.963280750064,183.427862627338,237.253440502897,149.972360038523,133.7445489926,146.017656774814,217.785797260249,181.61021811…
Prupe.1G097300.1,52.961892273732,57.9772834887467,73.7143128743511,66.1313382462062,48.7160879154009,49.7826169351571,53.9266122879741,64.4790995633554,60.5891751550147,69.3730414925669,49.7203090009105,76.5237754593911,73.2943567408204,37.7886771881557,63.4099159503531,76.7281747456675,71.5253300811005,76.8567483319243,35.3383147217208,53.8826959970186,72.0481859086254,61.2208923173972,47.415475…
Prupe.1G097400.1,91.4796321091735,104.911274884399,85.749302731388,82.437695621983,75.6654131451972,75.4282074775107,84.6089951414766,82.5647006603941,107.113006077615,95.2834545801521,93.5038646882794,89.0686566822421,109.465597729797,62.9811286469262,74.5066512416649,60.3594974665917,73.8325987933941,84.6538097569021,77.571910364753,82.7484259954214,132.568662071871,97.3512549965169,105.5665307…
Prupe.1G097500.1,0,0,0,0,0,0,0,0,0,0,0,0,0,0,0,0,2.30726871229356,0,0,0.962190999946761,0,0,0,0,0,0,0,0,0,0,0,0,0,0,0,0,0,0,0,0,0,0,0,0,0,0,0,0
Prupe.1G097600.1,682.887429165848,621.185180236572,749.178118600548,184.805383592138,193.827839152765,200.639031890178,578.316428329653,807.561405506902,652.415582472748,622.685733879064,626.327474578634,801.617910140179,470.226132856692,357.539022626397,324.97581924556,267.014048114923,314.942179228072,405.447194098847,423.197866545486,581.163363967843,552.369425299461,591.132878277819,705.86434…
Prupe.1G097700.1,35.307928182488,39.3417280816496,42.874651365694,54.3545245859229,50.7891129330775,101.073798019864,68.8029191260359,92.7869969326334,72.4906202747498,75.223779931699,120.219254599216,58.9609417473997,28.5562428860339,8.72046396649748,22.1934705826236,76.7281747456675,77.2935018618344,61.2626254819686,79.2957305950809,50.0339319972316,39.3863416300486,157.568526128383,132.4054792…
Prupe.1G097800.1,0,0,0.752186866064807,5.43545245859229,0,0,0,0,0,1.67163955403776,1.48418832838539,0,0,0,0,0,1.15363435614678,0,0,0,1.92128495756334,2.0072423710622,0,0,0,0,0,0,0,0,0,0,0,0,0,0,0,0,0,0,0,0,0,0,0,0,0,1.71120900781174
Prupe.1G097900.1,64.9986859723075,91.1071597680306,94.7755451241657,115.050410373537,147.184776255041,72.4110791784103,49.2777664010798,103.795623687353,117.932501641011,111.99985012053,155.097680316273,155.556527163352,96.1393510496476,70.7326521727017,112.552600811877,98.2120636744544,84.2153079987151,86.88154159261,92.2243823225397,108.727582993984,78.7726832600971,83.3005583990815,82.30610870…
Prupe.1G098000.1,726.21988648072,576.321806108375,747.673744868418,1183.11681848692,1388.92676184335,1490.46137975561,679.661268663949,742.295975461067,1017.03258295918,708.775170912009,664.916371116654,1111.4764763446,583.49922963796,547.451349007897,458.136642741301,1230.71992292051,783.317727823665,946.786030175879,914.486632188922,1059.37229094138,674.371020104734,418.51003436647,405.26812219…
Prupe.1G098100.1,0,0,0,0,0,0,0,0,2.1638991126791,0,0,0,0,0,0,0,0,0,0,0,0,0,0,0,0,0,0,0,0,0,0,0,0,0,0,0,0,0,0,0,0,0,0,0,0,0,0,0
Prupe.1G098200.1,2047.05738167107,2092.70385164143,2582.25751120048,14374.0540267473,18462.3608074281,16155.2134775332,4089.12484211224,4196.64578499546,4275.8646466539,7104.46810466046,7696.25857684243,6133.19242985185,2313.05567376875,2375.8419606502,3387.67475964761,9657.51959465468,9627.0787020449,9582.58849129775,3684.66574232577,3222.3776588217,2698.44472289772,5087.35578945716,5497.5112822…
Prupe.1G098300.1,0,0,0,0,0,0,0,0,0,1.67163955403776,0,2.5089762445702,0,0,0,2.04608465988447,0,0,0,0,0,0,0,0,0,0,0,0,0,0,0,0,0,0,0,0,0,0,0,0,0,0,0,0,0,4.10144328648011,0,0
Prupe.1G098400.1,0,2.07061726745524,0,309.82079013976,160.659438869939,193.096211142427,7.43815341903091,7.86330482479944,7.57364689437684,6.68655821615103,42.2993673589836,20.0718099565616,5.71124857720679,0,9.51148739255296,444.000371194929,62.2962552319263,147.030301156725,6.03337080614746,5.77314599968056,3.84256991512669,28.1013931948709,19.6818955590654,18.9080355512971,0.626042535155919,0.…
Prupe.1G098500.1,28.0858519633427,14.4943208721867,19.556858517685,70.6608819616997,21.7667626856047,84.479592374812,38.1205362725334,50.3251508787164,50.8516291479588,88.5968963640011,63.078003956379,32.6166911794126,34.2674914632407,24.2235110180485,69.7509075453884,34.7834392180359,31.1481276159631,32.3021116177653,36.2002248368847,63.5046059964862,44.1895540239569,79.2860736569571,91.25242486…
Prupe.1G098600.1,736.651774352818,634.299089597122,718.338457091891,912.250104300405,725.558756186822,1188.74854984557,721.500881645998,787.116812962424,663.235078036144,901.013719626351,935.038646882794,848.033970664728,762.451685057106,516.445254904795,675.31560487126,968.821086455295,896.37389472605,896.66206387245,749.861800192613,678.344654962466,631.142108559559,947.418399141361,1061.033096…
Prupe.1G098700.1,263.204555542183,265.039010234271,271.539458649395,333.374417460327,313.026777669172,351.4954468452,316.121520308814,250.839423911102,297.536127993376,282.507084632381,316.132113946088,258.424553190731,377.894280858516,240.297229299042,296.441357067901,288.49793704371,404.925659007521,358.66482554898,295.635169501225,371.40572597945,336.224867573585,296.068249731675,267.494853280…
Prupe.1G098800.1,212.650022008167,257.446746920268,280.565701042173,2197.73461075748,2234.72096905541,2570.59331083356,769.848878869699,872.826835552738,678.382371824897,154.626658748492,204.817989317184,165.592432141633,167.529958264732,245.141931502651,332.902058739354,1938.66521524053,1385.51486173229,1658.54635168457,673.151799943023,629.272913965181,525.471435893575,205.742343033876,201.2921…
Prupe.1G098900.1,575.358738791907,470.720325468158,824.396805207028,1024.58278844465,1063.46183406811,1330.55357990329,819.126645270779,1400.45458929678,1010.54088562114,267.462328646041,405.925507813404,416.490056598653,626.333593967011,503.84902917541,764.089487201755,1474.20399744676,1182.47521505045,1088.24700174333,1036.01595842703,1103.63307693893,1041.33644699933,235.850978599809,229.02569…
Prupe.1G099000.1,548.075339741803,946.272091227045,807.096507287538,638.665663884594,885.181682547923,840.270231299469,496.496740720313,489.883890585005,394.911588063935,620.178274548008,757.67814164074,629.75303738712,465.466759042353,476.718696835195,515.205567096619,573.926747097593,626.423455387703,689.483003151611,391.307192284421,432.023758976096,498.573446487688,489.767138539178,516.202442…
Prupe.1G099100.1,144.441524382906,168.410204419693,134.6414490256,294.420341507082,219.740651873723,277.575803517239,257.546062133945,251.625754393582,175.275828127007,257.432491321814,221.144060929423,171.864872753059,197.989950676502,123.055435971687,137.916567192018,296.682275683248,183.427862627338,287.377406806326,144.800899347539,166.45904299079,199.813635586588,279.006689577646,201.2921136…
Prupe.1G099200.1,80.2452913238364,70.4009870934782,103.801787516943,82.437695621983,79.8114631805504,60.3425659820086,67.873149948657,76.2740568005546,67.080872493052,74.3879601546802,93.5038646882794,43.9070842799785,63.7756091121424,80.4220565799212,99.8706176218061,76.7281747456675,103.82709205321,141.460971567455,77.571910364753,78.8996619956344,62.4417611208087,79.2860736569571,52.7832653629…
Prupe.1G099300.1,0,0,0,0,0,0,0,0,0,0,0,0,1.9037495257356,0,0,0,0,0,0,0,0,0,0,0,0,0,0,0,0,0,0,0,0,0,0,0,0,0,0,1.91159576500145,0,0,0,0,0,0,0,0
Prupe.1G099400.1,114.750766593086,115.954566977493,112.828029909721,126.82722403382,120.235451025245,70.90251502886,153.411914267512,99.0776407924729,83.3101158381453,137.910263208115,141.739985360805,158.065503407923,87.5724781838374,112.397091123745,118.893592406912,173.91719609018,145.357928874495,135.891641978185,138.767528541391,140.479885992227,141.214444380906,181.65543458113,206.659903370…
Prupe.1G099500.1,4.01226456619182,2.76082302327365,0.752186866064807,72.4726994478972,24.8763002121196,81.4624640757115,5.57861506427318,12.5812877196791,15.1472937887537,112.835669897549,132.834855390492,92.8321210490974,1.9037495257356,0,1.58524789875883,54.2212434869383,41.5308368212842,67.9458209890925,19.8239326487702,22.1303929987755,24.0160619695418,230.832872672154,154.77126962356,118.700…
Prupe.1G099600.1,41.7275514883949,31.749464767647,39.8659039014348,67.0372469893049,34.2049127916645,49.7826169351571,39.9800746272911,26.7352364043181,30.2945875775074,55.9999250602648,90.5354880315087,67.7423586033954,41.8824895661831,36.8197367474338,45.972189064006,30.691269898267,24.2263214790824,56.8071618105527,32.7525843762291,34.6388759980834,39.3863416300486,51.1846804620862,45.62621243…
Prupe.1G099700.1,537.643451869704,557.686250701278,487.417089209995,596.087952958954,651.966368059302,478.214835407418,398.870977095532,568.516938832999,618.875146226222,464.715796022496,611.48559129478,579.573512495716,480.696755248238,474.780815953751,551.666268768072,660.885345142682,654.110679935226,729.582176194354,650.742136948761,564.806116968749,537.959788117736,456.647639416652,551.98770…
Prupe.1G099800.1,0,0,0,0,0,0,0,0,0,1.67163955403776,0,0,0,0,0,0,0,1.11386591785398,0,0,0,1.0036211855311,0,0,0,0,0,0,0,0,0,0,0,0,0,0,0,0,0,0,0,0,0,0,0,0,0,0
Prupe.1G099900.1,21.6662286574358,15.8747323838235,32.3440352407867,38.048167210146,33.1684002828261,28.6627188414541,17.6656143701984,14.153948684639,17.3111929014328,23.4029537565286,17.8102599406247,10.0359049782808,23.7968690716949,23.2545705773266,39.6311974689707,18.4147619389602,26.533590191376,23.3911842749335,26.7192135700816,22.1303929987755,11.5277097453801,3.01086355659331,20.57652717…
Prupe.1G100000.1,203.020587049306,234.669956978261,222.647312355183,512.744348593872,466.430628977243,529.506016492125,344.944364807558,336.549446501416,334.322412908921,613.491716331857,497.945184173298,385.127853541526,332.204292240861,231.576765332544,269.492142789001,501.290741671694,550.283587882015,556.932958926988,365.449888829503,356.010669980301,331.421655179677,563.031485082948,527.8326…
Prupe.1G100100.1,0,0,0,0,0,0,0,0,0,1.67163955403776,0,0,0,0,0,0,0,0,0,0,0,0,0,0,0,0,0,0,0,0,0,0,0,0,0,0,0,0,0,0,0,0,0,0,0,0,0,0
Prupe.1G100200.1,26.480946136866,43.4829626165601,38.3615301693052,80.6258781357856,58.0447004949458,27.1541546919038,39.9800746272911,35.3848717115975,37.8682344718842,25.9104130875852,34.1363315528639,27.5987386902722,35.2193662261085,31.9750345438241,30.1197100764177,62.4055821264762,59.9889865196327,27.8466479463494,26.7192135700816,44.260785997551,38.4256991512669,28.1013931948709,42.0476859…
Prupe.1G100300.1,238.328515231794,210.512755524616,221.895125489118,96.9322355115624,103.651250883832,128.227952711768,146.90353002586,147.04380022375,124.424198979048,109.492390789473,130.608572897914,153.047550918782,208.460573068048,124.024376412409,209.252722636165,170.848069100353,147.665197586788,154.827362581703,140.491348771719,134.706739992547,165.230506350448,147.532314273072,141.351795…
Prupe.1G100400.1,209.440210355213,211.202961280435,268.530711185136,193.864471023125,150.294313781556,298.695701610942,220.355295038791,227.249509436704,247.766448401757,294.208561510645,301.290230662234,259.679041313016,353.145537023953,172.471398448506,290.100365472865,249.622328505905,272.257708050641,259.530758859976,280.120787428275,246.320895986371,243.042547131763,249.901675197244,292.5445…
Prupe.1G100500.1,0,0,0,0,0,0,0,0,0,0,0,0,0,0,0,0,0,0,0,0,0,0,0,0,0,0,0,0,0,0,0,0,0,0,0,0,0,0,0,0,0,0,0,0,0,0,0,0
Prupe.1G100600.1,0,0.690205755818414,0,0,0,0,0,0,0,0,0,0,0,0,0,0,0,0,0,0,0,0,0,0,0,0,0,0,0,0,0,0,0,0,0,0,0,0,0,0,0,0,0,0,0,0,0,0
Prupe.1G100700.1,384.374945441176,448.633741281969,397.154665282218,569.816599409091,484.051341627494,657.733969203893,726.149727532892,567.73060835052,575.59716397264,862.566009883482,801.461697328109,794.090981406468,395.028026590136,340.098094693402,364.60701671453,401.032593337355,523.749997690639,546.908165666302,529.212810710648,441.645668975563,502.416016402815,646.33204348203,741.64960993…
Prupe.1G100800.1,183.761717131585,196.708640408248,193.312024578655,235.536273205666,342.049127916645,283.61006011544,224.074371748306,245.335110533742,206.652365260854,179.701252059059,221.144060929423,252.152112579305,197.989950676502,218.980539603159,172.792020964712,277.244471414345,230.726871229356,261.758490695684,162.039101650817,240.54774998669,179.640143532173,131.474375304574,211.133061…
Prupe.1G100900.1,903.561980306398,846.882462389194,1038.01787516943,1032.73596713253,1089.37464678907,1485.93568730696,1019.95678758461,948.314561870812,769.266134557419,1156.77457139413,941.717494360529,1113.98545258917,772.922307448652,1040.64203333537,971.756961939161,777.512170756097,835.23127385027,791.958667594176,906.729441152446,833.257405953895,804.05775474026,790.853494198509,768.488558…
Prupe.1G101000.1,0,0,0,0,0,0,0.929769177378863,2.35899144743983,0,10.8656571012454,0,0,0,0,0,2.04608465988447,2.30726871229356,1.11386591785398,0,4.8109549997338,0,4.01448474212441,0,1.0504464195165,0,0,0,0,0,0,0,0,0,0,0,0,0,0,0,0,0,0,0,0,0,0,0,0
Prupe.1G101100.1,936.462549749171,1034.6184279718,1016.95664291962,1531.89168457993,1547.51317569561,1944.53918877023,1325.85084694226,1248.69280617815,1081.94955633955,1103.28210566492,1117.5938112742,1042.47962961892,1084.18535490642,993.16395173999,962.245474546608,1505.91830967497,1444.35021389577,1346.66389468546,1446.28517324506,1458.68155591929,1329.52919063383,1021.68636687066,1053.876044…
Prupe.1G101200.1,52.1594393604937,37.9613165700127,39.8659039014348,33.5186234946524,17.6207126502514,9.05138489730128,21.3846910797139,28.307897369278,21.638991126791,20.0596746484531,12.6156007912758,20.0718099565616,40.9306148033153,64.9190095283701,38.0459495702118,25.5760582485558,25.3799558352292,32.3021116177653,55.162247370491,39.4498309978172,23.0554194907601,25.0905296382776,13.41947424…
Prupe.1G101300.1,203.823039962545,232.599339710805,267.778524319071,91.4967830529702,66.3368005656523,92.022413122563,125.518838946147,163.556740355828,88.719863619843,96.9550941341899,100.924806330206,94.0866091713825,290.321802674678,164.71987492273,206.082226838648,95.1429366846277,95.7516515601829,86.88154159261,109.462584625818,100.067863994463,106.631315144766,154.55766257179,127.9323211339…
Prupe.1G101400.1,1.60490582647673,0,0,3.62363497239486,0,0,0,0,0,6.68655821615103,2.96837665677078,0,0.951874762867798,0,3.17049579751765,3.0691269898267,5.76817178073391,0,4.30955057581961,0.962190999946761,7.68513983025338,0,2.68389484896347,4.20178567806602,1.25208507031184,0,0,0.866473685562304,1.50007700326059,0,2.90046986559933,0,0.858644810484362,9.57778132412613,0.978859118503569,0,0,0.85…
Prupe.1G101500.1,169.317564693295,211.893167036253,185.037969051943,203.829467197211,199.010401696957,178.010569646925,201.759911491213,264.993372595741,278.061035979264,234.029537565286,279.027405736453,275.987386902722,231.305567376875,139.52742346396,123.649336103189,130.949418232606,158.047906792109,213.862256227963,194.791686027046,169.34561599063,261.294754228615,267.966856536804,225.447167…
Prupe.1G101600.1,1.60490582647673,1.38041151163683,0,0,0,0,0,0,0,0.835819777018878,0,0,0,0,0,0,1.15363435614678,0,0,0,0,0,0.894631616321155,0,0,0,0,0,0,0,0,0,0,0,0,0,0,0,0,0,0,0,0,0,0,0,0,0
Prupe.1G101700.1,434.127026061955,397.558515351406,493.434584138513,540.827519629932,691.353843395158,715.059406886801,647.119347455689,552.790329183401,596.154205543092,644.417048081555,656.011241146341,746.420432759635,468.322383330956,446.681543172815,456.551394842542,413.309101296662,445.302861472658,445.54636714159,536.970001747124,428.174994976309,483.203166827181,515.861289362987,533.20044…
Prupe.1G101800.1,102.713972894511,98.6994230820331,81.2361815349992,251.842630581443,313.026777669172,105.599490468515,104.134147866433,94.3596578975933,143.89929099316,124.537146775813,113.540407121482,120.43085973937,61.8718595864069,167.626696244896,166.451029369677,79.7973017354942,85.3689423548619,84.6538097569021,81.8814609405726,76.0130889957941,101.828102750857,56.2027863897417,69.7812660…
Prupe.1G101900.1,69.8134034517377,49.0046086631074,55.6618280887957,32.6127147515537,31.0953752651495,46.7654886360566,30.6823828535025,39.3165241239972,31.3765371338469,45.9700877360383,41.5572731947909,16.3083455897063,93.2837267610442,61.0432477654823,30.1197100764177,38.8756085378049,43.8381055335777,27.8466479463494,36.2002248368847,38.4876399978704,34.5831292361402,28.1013931948709,37.57452…
Prupe.1G102000.1,144.441524382906,135.280328140409,180.524847855554,80.6258781357856,64.2637755479757,72.4110791784103,134.816530719935,121.094894301911,111.440804302974,76.0595997087179,100.182712166014,71.5058229702507,149.444337770244,115.303912445911,141.087062989536,80.8203440654364,116.517069970825,87.995407510464,112.910225086474,125.084829993079,113.355812496237,82.2969372135504,84.990003…
Prupe.1G102100.1,231.908891925887,180.143702268606,206.099201301757,180.275839876644,218.704139364885,174.993441347825,127.378377300904,168.274723250708,170.948029901649,139.581902762153,180.328881898825,189.42770646505,282.706804571736,186.036564618613,264.736399092724,170.848069100353,148.818831942935,180.446278692344,220.648989481964,233.812412987063,112.395170017456,136.49248123223,115.407478…
Prupe.1G102200.1,29.6907577898195,26.2278187210997,23.317792848009,56.1663420721203,83.9575132159037,69.3939508793098,41.8396129820488,49.5388203962365,31.3765371338469,66.0297623844914,45.2677440157543,50.179524891404,73.2943567408204,51.3538433582629,57.0689243553178,41.9447355276315,56.5280834511923,52.3516981391368,78.4338204799169,65.4289879963797,76.8513983025338,44.1593321633685,37.5745278…
Prupe.1G102300.1,430.917214409002,488.665675119437,453.568680237079,1147.78637750607,1489.46847520066,1318.48506670689,873.983026736131,699.83412940715,694.611615169991,1319.75942791281,1103.49402215454,1039.97065337435,787.200428891669,703.45075996413,803.720684670725,664.977514462451,951.748343821096,918.939382229529,904.143710806955,861.160944952351,770.435267982901,797.878842497226,792.643612…
Prupe.1G102400.1,601.839684928773,599.788801806201,485.160528611801,1190.36408843171,1355.75836156052,873.458642589574,794.022877481549,682.534858792591,794.150974353229,1044.7747212736,857.860853806754,957.174437303531,597.777351080977,781.934935662607,710.191058643955,926.876350927663,973.667396587884,917.825516311675,839.50045216966,734.151732959378,795.411972431225,743.683298478547,925.943722…
Prupe.1G102500.1,25.6784932236277,45.5535798840153,20.3090453837498,35.3304409808499,15.5476876325748,27.1541546919038,30.6823828535025,34.5985412291175,21.638991126791,27.582052641623,21.5207307615881,35.1256674239828,39.9787400404475,15.5030470515511,17.4377268863471,27.6221429084403,25.3799558352292,28.9605138642034,30.1668540307373,31.7523029982431,23.0554194907601,25.0905296382776,26.8389484…
Prupe.1G102600.1,517.582129038745,490.736292386892,495.691144736708,401.31757319273,443.6273537828,390.718114733505,298.455905938615,416.75515571437,403.567184514652,454.68595869827,455.645816814314,474.196510223768,484.504254299709,405.017104221772,396.311974689707,438.885159545218,439.534689691924,426.610646538072,425.783596890978,368.519152979609,492.809591614998,505.825077507676,445.526544927…
Prupe.1G102700.1,0,0.690205755818414,0.752186866064807,0.905908743098714,6.2190750530299,4.52569244865064,0.929769177378863,0,0,4.17909888509439,0,1.2544881222851,1.9037495257356,0,3.17049579751765,2.04608465988447,0,0,0,0,0,0,0,0,0,0,0,0.866473685562304,0,0,0,0,0,0,0,0,0,0,0,0,2.07294210913621,0,0,0,0,0,0,0
Prupe.1G102800.1,2.40735873971509,2.76082302327365,5.26530806245365,8.15317868788843,20.7302501767663,7.54282074775107,0,1.57266096495989,10.8194955633955,0.835819777018878,5.93675331354155,10.0359049782808,5.71124857720679,0,1.58524789875883,5.11521164971116,1.15363435614678,4.4554636714159,1.72382023032784,12.5084829993079,12.4883522241617,0,3.57852646528462,9.45401777564854,0,4.06734687453624,…
Prupe.1G102900.1,0,0,0,0,0,0,0,0,0,0.835819777018878,0,0,0.951874762867798,0,0,0,0,0,0,0,0,2.0072423710622,0.894631616321155,0,0,0,0,0,1.50007700326059,0,1.93364657706622,0,0,0,0,0,0,0,0,0,0,1.06343585615054,0,0.982851183498637,0,0,0,0
Prupe.1G103000.1,50.5545335340169,57.2870777329283,74.4664997404159,96.9322355115624,146.148263746203,143.31359420727,88.328071850992,94.3596578975933,106.031056521276,146.268460978304,99.440618001821,136.739205329076,56.1606110092001,73.6394734948676,64.9951638491119,141.179841532028,106.134360765504,96.9063348532958,117.219775662293,98.1434819945696,78.7726832600971,96.3476338109858,103.7772674…
Prupe.1G103100.1,0,0,0,0,0,0,0.929769177378863,0,0,0,0,0,0,0,0,0,0,0,0,0,0,0,1.78926323264231,0,0,0,0,0,0,0,0,0,0,0,0,0,0,0,0,0,0,0,0,0,0,0,0,0
Prupe.1G103200.1,19.2588699177207,15.8747323838235,36.1049695711107,28.0831710360601,38.3509628270177,24.1370263928034,29.7526136761236,16.5129401320788,27.0487389084887,24.2387735335475,44.5256498515616,28.8532268125573,11.4224971544136,19.3788088144388,22.1934705826236,38.8756085378049,16.150880986055,30.0743797820573,28.4430338004094,17.3194379990417,25.9373469271051,33.1194991225264,34.890633…
Prupe.1G103300.1,0,1.38041151163683,7.52186866064807,0.905908743098714,1.03651250883832,1.50856414955021,3.71907670951545,3.14532192991978,0,6.68655821615103,2.22628249257808,7.5269287337106,2.85562428860339,0.968940440721942,0,3.0691269898267,0,6.68319550712385,3.44764046065569,0,3.84256991512669,0,1.78926323264231,1.0504464195165,5.63438281640327,1.6269387498145,0,0.866473685562304,1.5000770032…
Prupe.1G103400.1,9.62943495886037,6.21185180236572,9.02624239277768,13.5886311464807,5.18256254419159,10.5599490468515,0,2.35899144743983,22.7209406831305,15.8805757633587,5.19465914934886,3.7634643668553,7.61499810294238,7.75152352577553,7.92623949379414,16.3686772790757,6.92180613688069,17.8218546856636,4.30955057581961,2.88657299984028,0,8.02896948424882,12.5248426284962,15.7566962927476,0.626…
Prupe.1G103500.1,956.52387258013,830.317524249552,746.921558002353,533.580249685143,616.724942758799,580.797197576832,665.714731003266,713.988078091789,754.118840768666,585.909663690234,673.079406922773,779.037123939047,773.87418221152,795.500101832714,792.623949379413,659.86230281274,673.722463989721,683.913673562341,870.529216315562,871.745045951765,819.428034400766,743.683298478547,748.8066628…
Prupe.1G103600.1,1195.65484072516,1333.47752024117,1321.59232367587,1478.4430687371,1164.00354742543,1835.92257000261,1491.3497605157,1501.10489105421,1341.61744986104,1924.05712669746,1990.29654836481,1992.12713818874,1267.89718413991,1051.30037818331,1030.41113419324,1413.84449998017,1675.07708512513,1392.33239731747,1377.33236403195,1289.33593992866,1379.48259953048,1487.36659695709,1712.32491…
Prupe.1G103700.1,15.2466053515289,4.83144029072889,10.5306161249073,17.2122661188756,10.3651250883832,18.1027697946026,10.2274609511675,10.2222962722393,17.3111929014328,20.895494425472,29.6837665677078,33.8711793016977,2.85562428860339,14.5341066108291,22.1934705826236,4.09216931976893,6.92180613688069,18.9357206035176,10.3429213819671,10.5841009994144,3.84256991512669,21.0760448961531,30.417474…
Prupe.1G103800.1,32.9005694427729,44.8633741281969,33.0962221068515,43.4836196687383,94.3226383042869,16.5942056450524,50.2075355784586,52.6841423261562,70.3267211620707,66.8655821615103,64.5621922847644,72.7603110925358,30.4599924117695,35.8507963067118,45.972189064006,40.9216931976893,61.1426208757795,21.1634524392255,40.5097754127044,36.5632579979769,31.7012017997952,60.2172711318661,75.149055…
Prupe.1G103900.1,3.20981165295346,2.76082302327365,1.50437373212961,0,2.07302501767663,0,5.57861506427318,0,1.08194955633955,1.67163955403776,1.48418832838539,7.5269287337106,2.85562428860339,1.93788088144388,0,0,1.15363435614678,1.11386591785398,3.44764046065569,2.88657299984028,1.92128495756334,4.01448474212441,3.57852646528462,2.10089283903301,3.13021267577959,0,0,1.73294737112461,0,1.85999941…
Prupe.1G104000.1,0,0,0,0,0,0,0,0,0,0,0,0,0,0,0,0,0,0,0,1.92438199989352,1.92128495756334,0,0,1.0504464195165,0,0,0,0,0,0,0,0,0,0,0,0,0,0,0,0,0,0,0,0,0,0,0,0
Prupe.1G104100.1,0,0,0,0,2.07302501767663,0,0,0,0,1.67163955403776,0.742094164192694,0,0,0,0,8.18433863953786,0,4.4554636714159,8.61910115163922,10.5841009994144,5.76385487269003,12.0434542263732,16.1033690937808,6.30267851709902,0,0,0,0,0,1.85999941026356,0,0,0,1.91555626482523,0,0,0,1.70221137842929,1.82129231499979,1.91159576500145,10.3647105456811,4.25374342460216,3.58015864571327,13.75991656…
Prupe.1G104200.1,0,0,0,0,0,0,0,0,0,0,0,0,0,0,0,0,0,0,0,0,0,0,0,0,0,0,0,0,0,0,0,0,0,0,0,0,0,0,0,0,0,0,0,0,0,0,0,0
Prupe.1G104300.1,0,0,0,0,0,0,0,0.786330482479944,0,0,0,0,0.951874762867798,0,0,0,0,0,0,0,0,0,0,0,1.25208507031184,0,0,0,0,0,0,0,0,0,0,0,0,0,0,0,0,0,0,0,0,0,0,0
Prupe.1G104400.1,24.0735873971509,9.66288058145779,12.7871767231017,21.7418098343691,30.0588627563112,9.05138489730128,13.0167684833041,9.43596578975933,16.2292433450932,18.3880350944153,19.29444826901,18.8173218342765,23.7968690716949,19.3788088144388,68.1656596466296,114.58074095353,84.2153079987151,99.1340666890038,171.520112917621,256.904996985785,186.364640883644,70.2534829871772,138.6679005…
Prupe.1G104500.1,227.094174446457,227.077693664258,214.37325682847,21.7418098343691,36.2779378093411,37.7141037387553,165.498913573438,159.625087943429,126.588098091727,109.492390789473,86.0829230463525,121.685347861655,255.10243644857,305.216238827412,269.492142789001,76.7281747456675,59.9889865196327,87.995407510464,100.843483474179,112.576346993771,100.867460272076,148.535935458603,85.88463516…
Prupe.1G104600.1,93.8869908488886,75.2324273842071,71.4577522761567,83.3436043650817,53.8986504595925,60.3425659820086,79.9601492545822,61.3337776334356,74.6545193874289,97.7909139112087,89.0512997031233,82.7962160708166,108.513722966929,98.8319249536381,103.041113419324,82.8664287253209,50.7599116704584,62.3764913998226,69.8147193282777,79.8618529955811,73.9694708661888,89.3222855122681,59.04568…
Prupe.1G104700.1,38.5177398354415,17.9453496512788,24.0699797140738,19.024083605073,25.9128127209579,31.6798471405545,25.1037677892293,29.0942278517579,24.8848397958096,22.5671339795097,59.3675331354155,37.634643668553,37.1231157518441,11.6272852886633,14.2672310888294,11.2534656293646,18.4581496983485,24.5050501927875,17.2382023032784,16.3572469990949,19.2128495756334,28.1013931948709,25.0496852…
Prupe.1G104800.1,184.564170044824,180.143702268606,203.842640703563,271.772622929614,367.961940637603,337.918369499248,216.636218329275,216.240882681985,261.831792634171,346.029387685816,234.501755884891,273.478410658152,183.711829233485,254.831335909871,201.326483142371,270.08317510475,242.263214790824,207.179060720839,202.548877063522,197.249154989086,244.003189610545,256.927023495962,248.70758…
Prupe.1G104900.1,335.425317733636,287.815800176278,424.233392460551,910.438286814208,894.510295127468,781.436229467011,134.816530719935,313.745862509498,313.765371338469,163.8206762957,276.801123243875,183.155265853625,377.894280858516,247.079812384095,919.44378128012,829.687329583151,391.082046733759,746.290164962163,174.967753378276,294.430445983709,271.861821495213,191.691646436441,194.1350607…
Prupe.1G105000.1,64.1962330590691,80.063867674936,77.4752472046751,847.024674797298,820.917906999947,642.648327708391,283.579599100553,334.190455053976,366.780899599107,849.19289345118,903.128597822509,801.617910140179,66.6312334007458,93.0182823093064,112.552600811877,878.793361420378,622.962552319262,855.449024911853,228.406180518439,201.097918988873,194.049780713898,725.618117138987,895.526247…
Prupe.1G105100.1,754.305738444062,940.060239424679,805.592133555408,1658.71890861375,1501.90662530672,1857.04246809631,1520.17260501444,1204.65829915927,1114.40804302974,1767.75882839493,1564.3344981182,1527.96653294325,913.799772353086,920.493418685845,1077.968571156,1481.36529375635,1451.27202003265,1522.65470970638,1109.27831821597,1002.60302194452,865.538873382287,1140.11366676333,1366.102478…
Prupe.1G105200.1,390.794568747083,354.765758490665,426.489953058746,297.138067736378,299.552115054274,321.324163854195,377.486286015819,400.242215582291,383.0101429442,348.536847016872,312.421643125124,299.822661226139,395.028026590136,413.737568188269,459.72189064006,417.401270616431,313.788544871925,295.174468231303,464.569552073354,389.687354978438,372.729281767289,349.260172564824,333.6975928…
Prupe.1G105300.1,87.4673675429817,85.5855137214833,108.314908713332,89.6849655667727,109.870325936862,99.5652338703141,79.0303800772034,75.4877263180746,75.7364689437684,81.9103381478501,77.9198872402329,85.3051923153868,55.2087362463323,117.241793327355,87.1886344317355,89.0046827049743,64.6035239442198,71.2874187426544,116.35786554713,101.992245994357,110.473885059892,100.36211855311,111.828952…
Prupe.1G105400.1,0,0,0,0,0,3.01712829910043,0,0,0,0.835819777018878,0.742094164192694,0,1.9037495257356,0,0,0,0,0,0,0,0,0,0,0,0,0,0,0,0,0,0,0,0,0,0,0,0,0,0,0,0,1.06343585615054,0,0,0,0,0,0
Prupe.1G105500.1,85.0600088032666,94.5581885471227,78.9796209368047,26.2713535498627,26.9493252297962,31.6798471405545,73.4517650129302,41.675515571437,53.0155282606379,38.4477097428684,65.3042864489571,46.4160605245487,101.850599626854,94.9561631907503,103.041113419324,49.1060318372272,42.684471177431,49.0101003855749,53.4384271401632,56.7692689968589,43.2289115451752,56.2027863897417,35.7852646…
Prupe.1G105600.1,147.651336035859,109.052509419309,107.562721847267,151.286760097485,186.572251590897,144.822158356821,136.676069074693,158.052426978469,189.341172359421,191.402728937323,156.581868644658,189.42770646505,118.984345358475,147.278946989735,131.575575596983,128.903333572721,152.279735011375,178.218546856636,116.35786554713,126.047020993026,171.955003701919,155.561283757321,146.719585…
Prupe.1G105700.1,217.464739487597,119.405595756586,176.011726659165,145.851307638893,101.578225866155,141.80503005772,120.869993059252,198.155281584946,213.144062598891,136.238623654077,153.613491987888,146.775110307357,193.230576862163,113.366031564467,144.257558787053,206.654550648331,136.12885402532,139.233239731747,171.520112917621,181.854098989938,172.915646180701,185.669919323254,188.767271…
Prupe.1G105800.1,1982.861148612,1644.76031611528,1684.1463931191,11088.3230155283,12776.0531839411,13414.1524178005,4951.02086954245,4484.44274158312,5004.01669807041,15410.8450486741,10314.3667881143,9850.24073618261,2417.76189768421,1575.49715661388,1349.04596184376,7184.8262831843,8336.16185751665,8749.41678474297,10528.2320567273,9396.75730548007,6549.66042033344,9218.26058910317,10815.201609…
Prupe.1G105900.1,951.7091551007,951.793737273592,847.714598055038,989.252347463796,887.2547075656,1335.07927235194,966.959944474018,871.254174587778,816.871915036359,962.864383125748,940.233306032143,830.471136952736,903.32914996154,613.339298976989,908.347045988808,835.825583562804,870.993938890821,943.444432422317,987.748991977855,949.682516947453,879.948510564012,1093.9470922289,1009.144463210…
Prupe.1G106000.1,61.7888743193541,75.9226331400255,63.9358836155086,80.6258781357856,72.5558756186822,69.3939508793098,51.1373047558375,88.8553445202337,101.703258295918,109.492390789473,86.8250172105452,81.5417279485315,97.0912258125154,66.856890409814,85.6033865329767,75.7051324157252,78.4471362179812,84.6538097569021,41.3716855278683,69.2777519961668,91.2610354842589,85.3078007701437,100.19874…
Prupe.1G106100.1,0,0,0,0,0,0,0,0,1.08194955633955,1.67163955403776,0,0,1.9037495257356,1.93788088144388,4.75574369627648,0,0,2.22773183570795,1.72382023032784,1.92438199989352,1.92128495756334,1.0036211855311,0,0,0,0,0,0,0,0,0.966823288533111,0,0,0,0,4.14862603609261,1.37321393254388,0,0.910646157499897,0,0,0,0,0,0,0,0,0
Prupe.1G106200.1,317.771353642392,329.918351281202,281.317887908238,399.505755706533,352.414253005028,359.038267592951,275.211676504144,299.591913824859,252.094246627115,447.999400482119,403.699225320826,303.586125592994,227.498068325404,200.570671229442,234.616689016306,442.977328864987,392.235681089906,403.219462263139,261.158764894668,251.131850986105,305.484308252572,440.589700448154,418.6875…
Prupe.1G106300.1,529.61892273732,481.763617561253,439.277129781847,105.99132294255,86.0305382335803,95.0395414216635,261.265138843461,273.64300790302,204.488466148175,227.342979349135,138.771608704034,159.319991530208,434.054891867716,346.880677778455,412.164453677295,110.488571633761,171.891519065871,173.76308318522,199.101236602866,239.585558986743,234.396764822728,284.024795505302,228.13106216…
Prupe.1G106400.1,191.786246263969,151.155060524233,152.693933811156,261.807626755528,406.31290346462,414.855141126309,269.63306143987,282.2926432103,270.487389084887,343.521928354759,319.100490602858,263.442505679871,226.546193562536,157.937291837676,218.764210028718,317.143122282092,313.788544871925,290.719004559887,248.23011316721,271.337861984987,202.695563022933,298.075492102737,266.600221663…
Prupe.1G106500.1,3292.46430301701,3747.81725409399,3292.32191276566,6145.68491318168,8042.3005560765,5918.09715868549,5654.85613681825,4346.83490714913,4643.72749580934,4961.42619638406,4421.39703026007,4448.41488162297,2966.99363585893,4851.48478669476,3861.6638813765,4165.82836752477,4949.0913878697,5100.39203785335,4461.24675608846,4107.59337877272,4032.77712592546,3512.67414935886,4172.561858…
Prupe.1G106600.1,1258.24616795776,1372.12904256701,1177.92463225749,1962.19833755182,1989.06750446073,1802.73415871251,1920.90312046473,1335.97548973342,1493.09038774858,1949.13172000802,1605.1496771488,1579.40054595694,1151.76846307004,1357.48555745144,1296.73278118472,1385.19931474178,1865.42675388935,1786.64093223778,1438.52798220859,1511.60206091636,1359.30910747607,1447.22174953585,1630.9134…
Prupe.1G106700.1,315.363994902677,287.12559442046,337.731902863098,169.40493495946,215.59460183837,242.878828077584,290.087983342205,302.737235754778,240.19280150738,264.119049537966,233.017567556506,247.134160090165,263.66930931438,316.843524116075,245.713424307618,226.092354917233,209.961452818714,227.228647242211,257.711124434013,261.715951985519,244.963832089326,241.872705712996,278.230432675…
Prupe.1G106800.1,0,0,0,0,0,0,0,0,0,6.68655821615103,1.48418832838539,0,0,1.93788088144388,0,2.04608465988447,0,2.22773183570795,0,0,3.84256991512669,1.0036211855311,0,0,0,4.88081624944349,0,3.46589474224921,0,0,1.93364657706622,0,2.57593443145309,0,0,0,1.37321393254388,0,2.73193847249969,0,0,0,0,1.96570236699727,0,0,0,0
Prupe.1G106900.1,495.915900381309,529.387814712723,511.487068924069,554.416150776413,801.224169332019,610.968480567837,664.784961825887,458.430671285807,621.039045338901,513.193343089591,422.251579425643,588.354929351712,239.872440242685,532.917242397068,581.785978844489,513.567249631001,554.898125306602,625.992645833934,376.654720326634,321.371793982218,426.525260579062,529.911985960422,445.5265…
Prupe.1G107000.1,6101.85195226452,6764.70661277627,6744.85962800312,3972.40983848786,2824.49658658441,3184.5789197005,6131.8277248136,5912.4188977667,6128.16228710721,8079.03396466448,6626.15879207656,7969.76304087724,3680.89970800977,5034.61452999121,6050.89122956244,6110.63183674496,6944.87882400363,6936.0430704767,6095.42833443926,7808.17996456796,6327.75200773487,10832.0834554372,9981.4049432…
Prupe.1G107100.1,203.020587049306,221.556047617711,276.052579845784,352.3985010654,295.40606501892,600.408531520985,291.947521696963,382.942944967733,265.07764130319,544.954494616309,494.234713352334,569.537607517435,268.428683128719,163.750934482008,282.174125979071,434.792990225449,454.531936321832,417.699719195241,293.911349270898,235.736794986956,224.790340034911,496.792486837896,496.52054705…
Prupe.1G107200.1,28.8883048765811,33.1298762792838,27.0787271783331,34.4245322377512,16.5842001414131,46.7654886360566,16.7358451928195,35.3848717115975,23.8028902394701,35.1044306347929,28.9416724035151,47.6705486468338,36.1712409889763,12.5962257293852,14.2672310888294,29.6682275683248,27.6872245475228,25.6189161106414,41.3716855278683,14.4328649992014,12.4883522241617,38.1376050501819,9.840947…
Prupe.1G107300.1,10.4318878720987,4.83144029072889,6.76968179458326,0.905908743098714,7.25558756186822,12.0685131964017,12.0869993059252,4.71798289487966,4.3277982253582,12.5372966552832,10.3893182986977,5.0179524891404,12.3743719172814,0.968940440721942,3.17049579751765,10.2304232994223,6.92180613688069,4.4554636714159,12.9286517274588,10.5841009994144,10.5670672665984,16.0579389684976,10.735579…
Prupe.1G107400.1,32.0981165295346,26.2278187210997,27.8309140443979,18.1181748619743,10.3651250883832,22.6284622432532,24.1739986118504,18.0856010970387,19.4750920141119,41.7909888509439,35.6205198812493,16.3083455897063,18.0856204944882,13.5651661701072,28.5344621776589,19.4378042689024,28.8408589036696,36.7575752891812,22.409662994262,20.206010998882,27.8586318846685,37.1339838646508,36.6798962…
Prupe.1G107500.1,0,2.07061726745524,0,0,1.03651250883832,1.50856414955021,0,0,0,0,2.22628249257808,0,0,0,0,1.02304232994223,0,0,2.58573034549177,0,1.92128495756334,0,1.78926323264231,1.0504464195165,0.626042535155919,0.813469374907249,2.50159017574079,0,1.50007700326059,0,0,0,0,0.957778132412613,0,0,0,0,0,0,0,0,0,0,0,0,0,0
Prupe.1G107600.1,1.60490582647673,4.83144029072889,2.25656059819442,0.905908743098714,3.10953752651495,0,7.43815341903091,3.14532192991978,3.24584866901865,3.34327910807551,1.48418832838539,0,0,0,3.17049579751765,0,4.61453742458713,3.34159775356193,1.72382023032784,0,5.76385487269003,1.0036211855311,6.26242131424809,4.20178567806602,3.13021267577959,3.25387749962899,0,3.46589474224921,7.500385016…
Prupe.1G107700.1,145.243977296144,121.476213024041,147.428625748702,134.07449397861,100.541713357317,173.484877198275,152.482145090134,122.667555266871,122.260299866369,104.47747212736,132.834855390492,87.814168559957,114.224971544136,114.334972005189,99.8706176218061,143.225926191913,155.740638079816,137.005507896039,93.0862924377036,125.084829993079,138.332516944561,101.365739738641,158.3497960…
Prupe.1G107800.1,0,0,0,1.81181748619743,0,0,0,0,0,0,0,0,0,0,0,0,0,0,0,0.962190999946761,0,0,0,1.0504464195165,1.25208507031184,0,0,0,0,0,0,0,0,0,0,0,0,0,0,0,0,0,0,0,0,0,0,0
Prupe.1G107900.1,0,0,0,0,0,0,0,0,0,0,2.96837665677078,0,0,0,0,0,0,0,0,0,0,6.02172711318661,0,2.10089283903301,0,4.88081624944349,0,3.46589474224921,0,3.71999882052711,8.701409596798,1.99762653837076,12.8796721572654,3.83111252965045,5.87315471102141,15.5573476353473,6.86606966271942,1.70221137842929,2.73193847249969,15.2927661200116,2.07294210913621,7.44405099305379,13.1272483676153,4.91425591749…
Prupe.1G108000.1,15.2466053515289,22.0865841861892,28.5831009104627,28.0831710360601,18.6572251590897,40.7312320378558,26.963306143987,38.5301936415173,48.6877300352797,35.1044306347929,33.3942373886712,20.0718099565616,23.7968690716949,36.8197367474338,25.3639663801412,25.5760582485558,24.2263214790824,49.0101003855749,24.1334832245898,23.0925839987223,30.7405593210135,34.1231203080575,28.628211…
Prupe.1G108100.1,194.193605003684,143.56279721023,130.880514695276,164.875391243966,139.929188693173,147.839286655921,169.217990282953,169.847384215668,109.276905190294,145.432641201285,120.219254599216,149.284086551927,178.952455419146,111.428150683023,152.183798280847,136.064629882317,99.2125546286233,122.525250963937,139.629438656555,129.895784992813,134.489947029434,160.579389684976,156.56053…
Prupe.1G108200.1,161.293035560911,207.061726745524,167.737671132452,290.796706534687,288.150477457052,173.484877198275,203.619449845971,163.556740355828,203.406516591835,168.835594957813,151.38720949531,191.93668270962,169.433707790468,226.732063128934,234.616689016306,208.700635308216,218.036893311742,255.07529518856,154.281910614342,179.929716990044,188.285925841208,127.45989056245,165.50684901…
Prupe.1G108300.1,2171.43758322301,2230.74500280511,2107.62759871359,2467.6954162009,2671.09273527634,2986.95701610942,2869.26768139117,2119.94698076593,2367.30562927093,2637.01139649456,2206.98804430907,2273.1324775806,1962.7657610334,2167.51976589498,2219.34705826236,2382.66558643546,2512.61562768769,2518.45084026784,2451.2723675262,2403.55311786701,2017.34920544151,1836.62676952192,2398.5073633…
Prupe.1G108400.1,22.4686815706742,26.2278187210997,25.5743534462034,20.8359010912704,37.3144503181794,31.6798471405545,30.6823828535025,33.0258802641576,42.1960326972424,22.5671339795097,40.0730848664055,46.4160605245487,32.3637419375051,25.1924514587705,38.0459495702118,36.8295238779204,25.3799558352292,20.0495865213716,19.8239326487702,26.9413479985093,21.1341345331968,27.0977720093398,31.31210…
Prupe.1G108500.1,24.0735873971509,69.7107813376598,67.6968179458326,53.4486158428242,47.6795754065626,55.8168735333579,61.364765707005,51.8978118436763,60.5891751550147,83.5819777018878,89.0512997031233,72.7603110925358,65.679358637878,52.3227837989849,45.972189064006,64.4516667863607,79.600770574128,61.2626254819686,45.6812361036879,60.6180329966459,49.9534088966469,55.1991652042106,76.043687387…
Prupe.1G108600.1,96.2943495886037,92.4875712796674,80.4839946689344,109.614957914944,82.9210007070654,104.090926318965,102.274609511675,132.103521056631,122.260299866369,85.2536172559256,98.6985238376283,116.667395372514,104.706223915458,77.5152352577553,107.7968571156,99.2351060043966,113.056166902385,120.297519128229,101.705393589343,119.311683993398,105.670672665984,88.318664326737,102.8826358…
Prupe.1G108700.1,178.946999652155,216.034401571163,154.198307543285,182.087657362842,196.93737667928,208.181852637929,270.562830617249,179.283350005427,209.898213929872,245.73101444355,204.075895152991,212.008492666182,222.738694511065,166.657755804174,185.474004154783,206.654550648331,237.648677366237,236.139574585043,192.205955681555,160.685896991109,266.097966622523,239.865463341933,237.077378…
Prupe.1G108800.1,177.342093825678,272.631273548273,189.551090248331,499.155717447392,447.773403818153,236.844571479384,234.301832699474,262.634381148301,288.88053154266,183.044531167134,219.659872601037,183.155265853625,134.214341564359,333.315511608348,378.87424780336,232.230608896887,241.109580434678,207.179060720839,253.401573858193,219.379547987861,234.396764822728,173.626465096881,222.763272…
Prupe.1G108900.1,38.5177398354415,43.4829626165601,42.1224644996292,6.341361201691,1.03651250883832,0,10.2274609511675,17.2992706145588,2.1638991126791,3.34327910807551,1.48418832838539,6.2724406114255,16.1818709687526,39.7265580695996,41.2164453677295,4.09216931976893,10.382709205321,2.22773183570795,4.30955057581961,12.5084829993079,7.68513983025338,14.0506965974354,5.36778969792693,6.302678517…
Prupe.1G109000.1,0,0,0,0,0,0,0,0,0,0,0,0,0,0,0,0,1.15363435614678,0,0,0,0,0,0,0,0,0,0,0,0,0,0,0,0,0,0,0,0,0,0,0,0,0,0,1.96570236699727,0,0,0,0
Prupe.1G109100.1,307.339465770293,258.827158431905,221.142938623053,182.99356610594,232.178801979783,205.164724338829,194.321758072182,184.787663382787,219.635759936928,135.402803877058,138.771608704034,161.828967774778,145.636838718773,361.414784389284,309.123340257971,192.33195802914,206.500549750274,206.065194802985,174.105843263112,199.173536988979,176.758216095828,155.561283757321,171.769270…
Prupe.1G109200.1,0,0,0,0,0,0,0,0.786330482479944,0,0,0,0,0,0,0,0,0,0,0,0,0,0,0,0,0,0,0,0,0,0,0,0,0.858644810484362,0,0,0,0.686606966271942,0,0,0,0,0,0,0,0,0,0,0
Prupe.1G109300.1,0,0,0,0,0,0,0,0,1.08194955633955,0.835819777018878,1.48418832838539,0,0,0,0,0,0,0,0.861910115163922,1.92438199989352,1.92128495756334,0,0,0,0,0,0,0,0,0,0,0,0,0,0,0,0,0,0,0,0,0,0,0,0,0,0,0
Prupe.1G109400.1,0,0,0,0,0,0,0,0,0,0,0,0,0,0,0,0,0,0,0,0,0,0,0,0,0,0,0,0,0,0,0,0,0,0,0,0,0,0,0,0,0,0,0,0,0,0,0,0
Prupe.1G109500.1,14.4441524382906,20.7061726745524,9.02624239277768,19.024083605073,17.6207126502514,4.52569244865064,12.0869993059252,9.43596578975933,20.5570415704514,28.4178724186419,13.3576949554685,6.2724406114255,12.3743719172814,14.5341066108291,4.75574369627648,19.4378042689024,17.3045153422017,11.1386591785398,3.44764046065569,4.8109549997338,3.84256991512669,14.0506965974354,16.10336909…
Prupe.1G109600.1,434.929478975193,617.043945701662,537.813609236337,639.571572627692,837.50210714136,567.22012023088,644.330039923552,553.576659665881,642.678036465692,570.029087926875,565.475753114833,728.857599047643,492.119252402651,707.326521727018,532.643293982966,548.350688849037,486.833698293942,632.675841341058,468.879102649174,464.738252974285,598.480264280982,458.654881787714,505.466863…
Prupe.1G109700.1,553.692510134471,557.686250701278,549.848599093374,717.479724534182,837.50210714136,620.019865465138,581.10573586179,536.277389051322,641.596086909353,620.178274548008,645.621922847644,579.573512495716,434.054891867716,631.749167350706,569.103995654419,758.074366487195,651.803411222932,667.205684794531,622.299103148352,588.860891967418,598.480264280982,583.10390879357,668.2898173…
Prupe.1G109800.1,215.85983366112,201.540080698977,185.790155918007,278.113984131305,259.128127209579,226.284622432532,271.492599794628,219.386204611904,265.07764130319,259.939950652871,258.248769139058,297.313684981569,257.958060737173,228.669944010378,194.985491547336,275.198386754461,253.799558352292,275.124881709932,220.648989481964,204.94668298866,203.656205501714,248.898054011713,269.2841165…
Prupe.1G109900.1,51.3569864472553,42.1025511049232,41.3702776335644,35.3304409808499,13.4746626148981,12.0685131964017,13.9465376606829,7.0769743423195,12.9833946760746,15.0447559863398,16.3260716122393,26.3442505679871,60.9199848235391,47.4780815953751,64.9951638491119,19.4378042689024,21.9190527667889,16.7079887678096,19.8239326487702,16.3572469990949,25.9373469271051,9.03259066977992,13.419474…
Prupe.1G110000.1,34.5054752692497,24.8474072094629,36.8571564371755,19.9299923481717,10.3651250883832,21.119898093703,21.3846910797139,40.8891850889571,19.4750920141119,17.5522153173964,25.9732957467443,23.8352743234169,44.7381138547865,28.0992727809363,23.7787184813824,18.4147619389602,12.6899779176146,14.4802569321017,32.7525843762291,37.5254489979237,32.6618442785769,22.0796660816843,46.520844…
Prupe.1G110100.1,0,6.21185180236572,0.752186866064807,0,2.07302501767663,3.01712829910043,0,0,0,5.01491866211327,0,0,0,0,1.58524789875883,0,0,0,0,0,0.960642478781672,0,0,4.20178567806602,0,0,0,0,0,0,0,0,0,0,0,0,0,0,0,0,0,4.25374342460216,0,0,0,0,0,0
Prupe.1G110200.1,2095.20455646537,2666.26483472653,1742.06478180609,6051.47040389941,6516.5541430665,2353.36007329833,3577.75179455387,2047.60457637777,2881.23166853222,2308.53422412614,1940.57623936389,2236.75232203433,1429.71589382743,3131.61550441332,2455.54899517742,2363.22778216656,2804.48511979283,2850.38288378832,2289.23326587538,1887.81874189554,2294.01423933063,1677.05100102247,2110.4359…
Prupe.1G110300.1,0,0,0,0,0,0,0,1.57266096495989,0,1.67163955403776,0,0,0,0,0,0,0,0,0,0,3.84256991512669,0,0,0,0,0,0,0,0,0,0,0,0,0,0,0,0,0,0,0,0,0,0,0,0,0,0,0
Prupe.1G110400.1,0,0,0,0,0,0,0,0,0,1.67163955403776,0.742094164192694,0,2.85562428860339,0,0,0,0,0,0,0.962190999946761,0,2.0072423710622,0,0,0,0,0.833863391913595,0,0,0,0,0,0,0,0,0,0,0,0,0,0,0,0,0,0,0,0,0
Prupe.1G110500.1,0,0,0,0,0,0,0,0,0,0,0,0,0,0,0,0,0,0,0,0,0,0,0,0,0,0,0,0,0,0,0,0,0,0,0,0,0,0,0,0,0,0,0,0,0,0,0,0
Prupe.1G110600.1,13.6416995250522,9.66288058145779,3.00874746425923,0,0,3.01712829910043,5.57861506427318,0,3.24584866901865,2.50745933105663,2.96837665677078,2.5089762445702,8.56687286581018,2.90682132216583,3.17049579751765,0,5.76817178073391,4.4554636714159,0.861910115163922,4.8109549997338,10.5670672665984,6.02172711318661,11.630211012175,10.504464195165,23.7896163359249,21.1502037475885,7.50…
Prupe.1G110700.1,21.6662286574358,54.5262547096547,38.3615301693052,20.8359010912704,15.5476876325748,18.1027697946026,47.418228046322,49.5388203962365,97.3754600705594,29.2536921956607,29.6837665677078,53.9429892582593,37.1231157518441,48.4470220360971,42.8016932664883,40.9216931976893,47.2990086020181,32.3021116177653,55.162247370491,72.1643249960071,43.2289115451752,44.1593321633685,43.8369491…
Prupe.1G110800.1,216.662286574358,191.877200117519,231.673554747961,243.689451893554,266.383714771448,301.712829910043,160.850067686543,181.642341452867,161.210483894593,259.939950652871,279.769499900646,229.571326378173,138.021840615831,215.104777840271,258.395407497689,273.152302094576,238.802311722384,253.961429270706,211.167978215161,271.337861984987,293.956598507192,210.760448961531,210.2384…
Prupe.1G110900.1,1965.20718452075,1913.25035512864,1887.2368469566,3180.64559701959,3133.37731421823,3438.01769682494,2719.57484383318,2012.21970466618,2037.31101458737,2884.41405049215,2903.07237032182,2655.75135487756,1919.93139670435,1968.88697554699,2244.7110246425,2813.36640734114,3150.57542663686,2816.9669062527,2567.63023307333,2601.76446385604,2178.73714187683,2768.99085088031,2980.912545…
Prupe.1G111000.1,187.773981697777,185.665348315153,218.886378024859,161.251756271571,224.923214417915,218.741801684781,132.027223187799,194.223629172546,228.291356387645,134.566984100039,176.618411077861,111.649442883374,197.989950676502,223.825241806769,267.906894890242,187.216746379429,151.126100655228,189.357206035176,269.777866046308,234.77460398701,203.656205501714,138.499723603292,139.56253…
Prupe.1G111100.1,30.4932107030578,42.7927568607416,43.6268382317588,37.1422584670473,36.2779378093411,48.2740527856068,39.0503054499123,57.4021252210359,28.1306884648283,47.6417272900761,66.0463806131498,56.4519655028295,39.9787400404475,25.1924514587705,53.8984285578001,65.4747091163029,62.2962552319263,71.2874187426544,47.4050563340157,46.1851679974445,50.9140513754286,38.1376050501819,59.04568…
Prupe.1G111200.1,621.098554846494,461.0574448867,586.705755530549,250.936721838344,133.710113640143,197.621903591078,305.894059357646,585.029878965078,393.829638507596,278.327985747286,333.20027972252,314.87651869356,680.590455450475,336.222332930514,505.694079704066,338.627011210879,340.322135063301,288.49127272418,513.698428637698,548.448869969654,503.376658881596,461.665745344307,349.800961981…
Prupe.1G111300.1,646.777048070122,678.472257969501,578.431700003837,972.040081344921,1024.07435873226,1042.4178273392,907.454717121771,655.013291905793,643.759986022032,682.864757824423,643.395640355066,1061.29695145319,479.74488048537,313.936702793909,369.362760410807,983.143679074486,798.314974453573,1090.47473357904,645.570676257778,760.130889957941,481.281881869618,473.70919957068,714.8106614…
Prupe.1G111400.1,824.921594809038,904.169540122122,908.641734206287,702.985184644602,737.996906292882,710.533714438151,699.186421388905,668.380910107952,704.349161177046,670.32746116914,709.442020968215,763.983266471626,834.794167035059,1045.48673553898,830.669898949625,704.876165330198,855.996692260913,713.988053344398,748.999890077449,617.72662196582,707.993506862092,630.274104513532,589.562235…
Prupe.1G111500.1,590.605344143436,476.932177270524,399.411225880413,771.834249120105,801.224169332019,521.963195744374,570.878274910622,522.123440366683,653.497532029088,518.208261751705,581.059730562879,703.767836601941,550.183612937587,656.941618809476,578.615483046972,504.359868661521,530.67180382752,589.235070544753,648.15640660327,641.781396964489,610.968616505143,542.959061372326,579.721287…
Prupe.1G111600.1,825.724047722277,931.08756459904,625.067285699855,1580.81075670726,1723.72030219812,1387.8790175862,961.381329409745,820.929023709061,900.182030874505,1060.65529703696,879.381584568342,884.414126210996,542.568614834645,867.201694446138,745.066512416649,1061.91793848004,1164.0170653521,1148.39576130745,836.914721824169,813.051394955013,855.93244859447,848.059901773781,892.84235308…
Prupe.1G111700.1,3.20981165295346,0.690205755818414,3.00874746425923,92.4026917960689,88.103563251257,95.0395414216635,5.57861506427318,9.43596578975933,6.49169733803729,73.5521403776613,94.9880530166648,91.5776329268123,3.80749905147119,6.78258308505359,6.34099159503531,58.3134128067073,23.0726871229356,32.3021116177653,46.5431462188518,44.260785997551,31.7012017997952,109.39470922289,34.8906330…
Prupe.1G111800.1,190.983793350731,216.724607326982,127.119580364952,342.433504891314,235.288339506298,356.02113929385,238.950678586368,147.04380022375,183.931424577723,301.730939503815,246.375262511974,181.90077773134,344.578664158143,155.999410956233,147.428054584571,377.502619748684,268.7968049822,347.52616637044,236.163371554915,353.124096980461,398.666628694394,253.916159939369,237.0773783251…
Prupe.1G111900.1,584.185720837529,766.818594714258,774.752472046751,1970.3515162397,1776.58244014888,1775.5800040206,693.607806324632,1046.60587218081,1457.38605238937,628.536472318196,726.510186744647,835.489089441877,680.590455450475,1192.76568252871,453.380899045025,1448.6279391982,1557.40638079816,1323.27271041052,2565.906412843,3047.25889683139,3173.00210741586,713.574662912614,672.762975473…
Prupe.1G112000.1,3.20981165295346,0.690205755818414,0.752186866064807,10.8709049171846,5.18256254419159,0,1.85953835475773,1.57266096495989,5.40974778169775,5.01491866211327,9.64722413450502,0,6.66312334007458,11.6272852886633,0,2.04608465988447,1.15363435614678,0,13.7905618426228,21.1682019988287,17.2915646180701,0,1.78926323264231,4.20178567806602,5.00834028124735,8.13469374907249,0,0.866473685…
Prupe.1G112100.1,337.030223560113,355.455964246483,279.061327310043,493.720264988799,462.284578941889,594.374274922784,359.82067164562,325.540819746697,301.863926218734,405.372591854156,497.945184173298,439.070842799785,330.300542715126,298.433655742358,324.97581924556,391.825212367875,459.146473746419,485.645540184333,312.01146168934,343.502186980994,327.57908526455,354.278278492479,438.36949199…
Prupe.1G112200.1,0,0,0,0,0,0,0,0,0,0,0,0,0,0,0,0,0,0,0,0,0,0,0,0,0,0,0,0,0,0,0,0,0,0,0,0,0,0,0,0,0,0,0,0,0,0,0,0
Prupe.1G112300.1,0,0,0,0,0,0,0,0,0,0,0,0,0,0,0,0,0,0,0,0,0,0,0,0,0,0,0,0,0,0,0,0,0,0,0,0,0,0,0,0,0,0,0,0,0,0,0,0
Prupe.1G112400.1,0,0,0,0,0,0,0,0,0,0,0,0,0,0,0,0,0,0,0,0,0,0,0,0,0,0,0,0,0,0,0,0,0,0,0,0,0,0,0,0,0,0,0,0,0,0,0,0
Prupe.1G112500.1,234.316250665602,230.52872244335,247.469478935322,157.628121299176,112.979863463377,70.90251502886,140.395145784208,157.266096495989,155.800736112895,75.223779931699,77.1777930760402,70.2513348479656,213.219946882387,214.135837399549,125.234584001947,104.350317654108,153.433369367522,157.05509441741,131.87224762008,133.7445489926,81.6546106964421,102.369360924172,106.461162342217…
Prupe.1G112600.1,94.689443762127,57.9772834887467,48.8921462942125,35.3304409808499,47.6795754065626,16.5942056450524,53.9266122879741,49.5388203962365,67.080872493052,34.268610857774,45.2677440157543,50.179524891404,86.6206034209696,110.459210242301,68.1656596466296,47.0599471773427,16.150880986055,34.5298434534732,62.0575282918024,58.6936509967524,35.5437717149219,57.2064075752728,28.6282117222…
Prupe.1G112700.1,229.501533186172,245.713249071355,233.17792848009,386.823033303151,338.93959039013,503.860425949771,312.402443599298,325.540819746697,279.142985535604,580.058925251102,465.293040948819,360.038091095824,314.118671746373,194.75702858511,299.611852865418,401.032593337355,364.548456542383,441.090903470174,287.016068349586,326.182748981952,266.097966622523,344.242066637168,394.5325427…
Prupe.1G112800.1,0,0,0,0,0,0,0,0,0,0,0,0,0,0,0,0,0,0,0,0,0,0,0,0,0,0,0,0,0,0,0,0,0,0,0,0,0,0,0,0,0,0,0,0,0,0,0,0
Prupe.1G112900.1,709.368375302714,617.73415145748,597.236371655457,932.180096648577,986.759908414078,814.624640757115,642.470501568795,672.312562520352,742.217395648931,692.89459514865,681.242442728893,664.878704811103,543.520489597513,681.165129827525,561.177756160625,649.631879513318,695.64151675651,824.260779211942,637.813485221303,688.928755961881,705.111579425747,612.208923173972,697.8126607…
Prupe.1G113000.1,131.602277771092,115.264361221675,135.393635891665,79.7199693926869,54.9351629684308,51.2911810847073,64.1540732391416,99.0776407924729,77.9003680564475,58.5073843913215,102.408994658592,76.5237754593911,83.7649791323662,71.7015926134237,103.041113419324,147.318095511682,78.4471362179812,69.0596869069465,91.3624722073758,87.5593809951552,78.7726832600971,56.2027863897417,94.83095…
Prupe.1G113100.1,15.2466053515289,0.690205755818414,6.01749492851846,35.3304409808499,33.1684002828261,25.6455905423536,3.71907670951545,8.64963530727938,7.57364689437684,20.895494425472,17.068165776432,13.7993693451361,2.85562428860339,0.968940440721942,14.2672310888294,315.097037622208,119.977973039265,114.728189538959,71.5385395586056,84.6728079953149,60.5204761632453,646.33204348203,182.50484…
Prupe.1G113200.1,27.2833990501044,20.015966918734,23.317792848009,18.1181748619743,25.9128127209579,9.05138489730128,22.3144602570927,3.93165241239972,6.49169733803729,42.6268086279628,18.5523541048174,8.7814168559957,23.7968690716949,26.1613918994924,6.34099159503531,7.16129630959563,8.07544049302748,11.1386591785398,15.5143820729506,17.3194379990417,21.1341345331968,5.01810592765551,8.946316163…
Prupe.1G113300.1,443.756461020815,406.531190177046,498.699892200967,372.328493413572,272.602789824477,451.060680715514,374.696978483682,479.661594312766,400.321335845633,544.11867483929,494.976807516527,434.052890310645,670.11983305893,322.657166760407,502.523583906548,455.253836824294,439.534689691924,448.887964895152,492.1506757586,504.188083972103,479.360596912054,482.74179024046,513.518547768…
Prupe.1G113400.1,621.901007759732,660.526908318222,546.08766476305,319.785786313846,309.917240142657,262.490162021737,630.383502262869,398.669554617332,449.009065880913,466.387435576534,451.935345993351,400.181711008947,429.295518053377,610.432477654823,521.546558691654,224.046270257349,376.084800103851,301.857663738427,394.754832745076,420.477466976734,391.942131342922,432.560730963905,434.79096…
Prupe.1G113500.1,554.49496304771,585.984686689833,602.50167971791,311.632607625958,347.231690460836,384.683858135304,349.593210694453,474.157280935406,450.091015437252,454.68595869827,471.971888426553,560.75619066144,555.894861514794,765.462948170334,643.610646896084,372.387408098973,432.612883555043,360.892557384688,494.736406104091,504.188083972103,426.525260579062,483.745411425991,548.40918080…
Prupe.1G113600.1,8.82698204562201,13.8041151163683,32.3440352407867,19.9299923481717,20.7302501767663,48.2740527856068,18.5953835475773,36.1712021940774,45.4418813662611,71.0446810466047,48.2361206725251,57.7064536251146,31.4118671746373,19.3788088144388,25.3639663801412,35.8064815479782,49.6062773143116,34.5298434534732,24.1334832245898,20.206010998882,25.9373469271051,43.1557109778374,37.574527…
Prupe.1G113700.1,67.4060447120226,44.8633741281969,48.1399594281476,97.8381442546612,76.7019256540355,215.724673385681,102.274609511675,135.24884298655,146.063190105839,195.581827822417,199.623330167835,96.5955854159527,91.3799772353086,44.5712602732093,123.649336103189,101.281190664281,91.1371141355958,50.1239663034289,168.072472456965,211.682019988287,107.591957623547,247.894432826182,266.60022…
Prupe.1G113800.1,160.490582647673,181.524113780243,133.889262159536,15.4004486326781,11.4016375972215,22.6284622432532,34.4014595630179,17.2992706145588,21.638991126791,5.85073843913215,9.64722413450502,20.0718099565616,51.4012371948611,109.490269801579,76.0918991404237,10.2304232994223,27.6872245475228,7.79706142497783,56.024157485655,95.2569089947293,55.717263769337,25.0905296382776,8.051684546…
Prupe.1G113900.1,530.421375650559,623.255797504027,565.644523280735,544.451154602327,506.854616821937,552.134478735378,542.985199589256,612.551445851876,530.155282606379,487.282930002006,535.791986547125,487.995879568904,593.017977266638,692.792415116188,770.43047879679,575.972831757477,571.049006292657,543.56656791274,530.936630940976,554.222015969334,549.487497863116,507.832319878738,491.152757…
Prupe.1G114000.1,590.605344143436,562.517690992007,645.376331083604,1117.89138898381,1330.8820613484,1181.20572909782,909.314255476528,773.749194760265,773.593932782778,1023.04340707111,943.201682688914,888.177590577851,469.274258093824,534.855123278512,473.989121728889,1038.38796489137,978.281934012472,1004.70705790429,684.356631440154,684.117800962147,707.032864383311,778.810039972135,848.11077…
Prupe.1G114100.1,0,0.690205755818414,0,0,0,0,0,0,0,0,0,1.2544881222851,0,0,0,0,0,0,0,1.92438199989352,0,0,0,0,0,0,0,3.46589474224921,0,0,0,0,0,2.87333439723784,0.978859118503569,1.03715650902315,1.37321393254388,0,0,1.91159576500145,0,0,1.19338621523776,1.96570236699727,0,0,4.04459888770767,0
Prupe.1G114200.1,0,0,0,0,0,0,0,0,0,0,0,1.2544881222851,0,0,0,0,0,0,0,0,0,0,0,0,0,0,0,0,0,0,0,0,0,0,0,0,0,0,0,0,0,0,0,0,0,0,0,0
Prupe.1G114300.1,0,0,0,0,2.07302501767663,0,0,0,1.08194955633955,0,0,0,0,0,0,0,0,0,2.58573034549177,0,0,0,0,0,0,0,0,0,0,0,0,0,0,0,0,0,0,0,0,0,0,0,2.38677243047551,0,0,0,0,0
Prupe.1G114400.1,185.366622958062,213.963784303708,191.807650846526,138.604037694103,169.988051449484,140.29646590817,180.375220411499,188.719315795187,220.717709493268,167.163955403776,120.219254599216,127.95778847308,250.343062634231,249.017693265539,255.224911700171,179.032407739891,146.511563230641,167.079887678096,188.758315220899,210.719828988341,212.30198781075,157.568526128383,172.6639019…
Prupe.1G114500.1,98.7017083283188,86.2757194773017,117.34115110611,819.847412504337,497.526004242392,855.355872794971,340.295518920664,343.626420843736,286.716632429981,1336.47582345319,1393.65284035388,1292.12276595365,58.0643605349357,41.6644389510435,71.3361554441472,1056.80272683033,526.057266402933,622.651048080372,1084.28292487621,1062.25886394122,991.383038102686,1235.45767938879,1184.4922…
Prupe.1G114600.1,285.673237112858,279.533331106458,260.256655658423,377.763945872164,316.136315195687,372.615344938903,318.91082784095,272.856677420541,243.438650176399,428.775545610685,471.229794262361,430.289425943789,364.568034178367,293.588953538748,288.515117574107,238.36886287654,260.721364489173,312.996322916967,313.735281919668,353.124096980461,425.564618100281,363.310869162259,322.067381…
Prupe.1G114700.1,0,0,0,0,0,0,0,0,0,1.67163955403776,0,0,0,0,0,1.02304232994223,0,0,0,0,0,0,0,0,0,0,0,0,0,0,0,0,0,0,0,1.03715650902315,0,0,0,0,0,0,0,0,0,0,0,0
Prupe.1G114800.1,85.0600088032666,100.07983459367,91.0146107938417,137.698128951005,115.052888481053,90.5138489730128,78.1006108998245,72.3424043881548,112.522753859313,80.2386985938123,93.5038646882794,109.140466638804,46.6418633805221,72.6705330541456,55.4836764565589,84.9125133852053,88.8298454233022,93.5647370997339,56.024157485655,62.5424149965394,91.2610354842589,82.2969372135504,74.2544241…
Prupe.1G114900.1,0,0,0,0,0,0,0,0,0,0,0,0,0,0,0,0,0,0,0,0,0,0,0,0,0,0,0,0,0,0,0,0,0,0,0,0,0,0,0,0,0,0,0,0,0,0,0,0
Prupe.1G115000.1,528.816469824082,507.991436282352,597.988558521522,619.641580279521,566.972342334559,820.658897355316,714.062728226967,631.423377431395,522.581635712002,603.46187900763,666.400559445039,688.71397913452,741.510440274014,540.668765922843,527.887550286689,639.401456213896,717.560569523299,561.388422598403,686.942361785646,680.26903696236,536.038503160173,685.473269717743,695.1287658…
Prupe.1G115100.1,530.421375650559,592.196538492199,752.939052930872,363.269405982584,690.317330886319,327.358420452396,782.865647353003,630.637046948915,629.694641789618,353.551765678985,501.655654994261,587.100441229427,545.424239123248,880.766860616245,615.076184718425,438.885159545218,631.03799281229,661.636355205261,586.098878311467,591.747464967258,502.416016402815,499.803350394489,515.30781…
Prupe.1G115200.1,1.60490582647673,0,1.50437373212961,0,0,0,0,0,0,3.34327910807551,0.742094164192694,0,3.80749905147119,0,0,0,0,0,0,0.962190999946761,1.92128495756334,0,1.78926323264231,0,0.626042535155919,2.44040812472175,2.50159017574079,0,1.50007700326059,2.78999911539533,0.966823288533111,0,0,0,0,0,0.686606966271942,0,1.82129231499979,0.955797882500725,2.07294210913621,0,0,0,0,0,0,5.1336270234…
Prupe.1G115300.1,0,0,0,0,0,0,0,0,0,0,0,0,0,0,0,0,0,0,0,0,0,4.01448474212441,0,0,0,0,0,0,0,0,0,0,0,0,0,0,0,0,0,0,0,0,0,0,0,0,0,0
Prupe.1G115400.1,0,0,0,0,0,0,0,0,0,0,0,0,0,0,0,0,0,0,0,0,1.92128495756334,0,0,0,0,0,0,0,0,0,0,0,0,0,0,0,0,0,0,0,0,0,0,0,0,0,0,0
Prupe.1G115500.1,72.2207621914528,55.2164604654731,65.4402573476382,47.1072546411332,44.5700378800476,84.479592374812,90.1876102057497,64.4790995633554,49.7696795916193,84.4177974789067,60.1096272996082,62.724406114255,79.0056053180272,35.8507963067118,74.5066512416649,71.6129630959563,83.0616736425683,69.0596869069465,62.9194384069663,71.2021339960603,79.7333257388788,84.3041795846126,91.2524248…
Prupe.1G115600.1,1.60490582647673,7.59226331400255,3.00874746425923,22.6477185774679,16.5842001414131,6.03425659820086,18.5953835475773,25.1625754393582,7.57364689437684,0.835819777018878,10.3893182986977,22.5807862011318,6.66312334007458,0.968940440721942,9.51148739255296,17.391719609018,24.2263214790824,25.6189161106414,28.4430338004094,26.9413479985093,24.0160619695418,48.1738169054929,39.3637…
Prupe.1G115700.1,500.730617860739,507.301230526534,549.096412227309,518.179801052465,639.528217953242,534.031708940776,536.476815347604,463.148654180687,536.646979944416,509.014244204497,451.935345993351,464.160605245487,463.563009516618,618.184001180599,542.154781375519,447.069498184756,386.467509309172,422.155182866657,481.807754376633,503.225892972156,550.448140341898,585.111151164633,516.2024…
Prupe.1G115800.1,1091.33596200418,1078.10139058836,1048.54849129434,727.444720708268,693.426868412834,846.30448789767,1126.88024298318,1065.47780376032,958.60730691684,920.237574497785,895.707656180582,979.755223504663,1174.61345737886,953.437393670391,738.725520821613,696.691826690661,729.096913084766,768.567483319243,911.038991728266,970.850718946282,1022.1235974237,764.7593433747,826.639613480…
Prupe.1G115900.1,61.7888743193541,69.0205755818414,74.4664997404159,51.6367983566267,43.5335253712093,55.8168735333579,48.3479972237009,47.1798289487966,73.5725698310893,45.1342679590194,58.6254389712228,47.6705486468338,50.4493624319933,65.887949969092,88.7738823304943,63.4286244564184,68.0644270126602,38.9853071248891,55.162247370491,67.3533699962733,67.244973514717,43.1557109778374,59.04568667…
Prupe.1G116000.1,532.828734390274,583.914069422378,561.883588950411,714.761998304886,572.154904878751,779.927665317461,729.868804242408,626.705394536515,576.67911352898,767.28255530333,653.042864489571,639.788942365401,606.344223946787,496.097505649634,458.136642741301,633.263202234242,715.253300811005,691.710734987319,590.408428887287,582.12555496779,499.534088966469,669.415330749245,548.4091808…
Prupe.1G116100.1,0,0,0,0,4.14605003535327,0,0.929769177378863,0,0,0.835819777018878,0,1.2544881222851,5.71124857720679,0,0,0,0,1.11386591785398,0,1.92438199989352,0,0,2.68389484896347,0,2.50417014062367,0,0.833863391913595,0,1.50007700326059,0,0,1.99762653837076,2.57593443145309,2.87333439723784,3.91543647401428,1.03715650902315,0,1.70221137842929,0,0.955797882500725,0,0,2.38677243047551,0,7.6983…
Prupe.1G116200.1,0,0,0,0,0,0,0,0,0,0,0.742094164192694,0,0,0,0,0,0,0,0,0.962190999946761,0,0,0,0,0,0,0,0,0,0,0,0,0,0,0,0,0,0,0,0,0,0,0,0,0,0,0,0
Prupe.1G116300.1,0,0,4.51312119638884,1.81181748619743,0,0,0,0,8.65559645071639,0,0,0,7.61499810294238,1.93788088144388,3.17049579751765,1.02304232994223,2.30726871229356,0,1.72382023032784,2.88657299984028,0.960642478781672,1.0036211855311,0,4.20178567806602,0,0,0,0,0,0,0,0,0,0,0,0,0,0,0.910646157499897,0,0,2.12687171230108,0,0,0,0,0,3.42241801562347
Prupe.1G116400.1,0,0,0,0,0,0,0,0,0,0,0,0,0,0,0,0,0,0,0,0,0,0,0,0,0,0,0,0,0,0,0,0,0,0,0,0,0,0,0,0,0,0,0,0,0,0,0,0
Prupe.1G116500.1,0,1.38041151163683,0,1.81181748619743,0,0,0,0,0,0,0,0,0,0,0,0,0,0,0,0,0,0,0,0,0,0,0,0,0,0,0,0,0,0,0,0,0,0,0,0,0,0,0,0,0,0,0,0
Prupe.1G116600.1,0,0,0,0,0,0,0,0.786330482479944,0,0,0,0,1.9037495257356,0,0,0,0,0,0,0,0,0,0,0,0,0,0,0,0,0,0,0,0,0,0,0,0,0,0,0,0,0,0,0,0,0,0,0
Prupe.1G116700.1,17.653964091244,24.8474072094629,24.0699797140738,25.365444806764,14.5111751237364,34.6969754396549,24.1739986118504,22.8035839919184,34.6223858028656,15.0447559863398,29.6837665677078,7.5269287337106,12.3743719172814,19.3788088144388,23.7787184813824,14.3225926191913,31.1481276159631,11.1386591785398,38.7859551823765,36.5632579979769,48.0321239390836,17.0615601540287,13.41947424…
Prupe.1G116800.1,243.143232711224,265.729215990089,318.927231211478,125.921315290721,79.8114631805504,125.210824412668,193.391988894804,347.558073256135,246.684498845417,162.149036741662,251.569921661323,156.811015285638,242.728064531288,176.347160211393,196.570739446095,222.000185597465,148.818831942935,190.47107195303,205.996517524177,236.698985986903,256.491541834706,241.872705712996,172.66390…
Prupe.1G116900.1,261.599649715707,237.430780001534,192.559837712591,276.302166645108,353.450765513866,263.998726171287,290.087983342205,229.608500884144,311.60147222579,316.775695490155,224.112437586194,254.661088823875,186.567453522088,290.682132216583,150.598550382089,220.977143267522,189.196034408072,219.431585817233,258.573034549177,276.14881698472,312.208805604043,196.709752364096,241.550536…
Prupe.1G117000.1,146.046430209382,156.67670657078,146.676438882637,173.028569931854,213.521576820693,101.073798019864,219.425525861412,158.052426978469,217.471860824249,185.551990498191,168.455375271742,190.682194587335,190.37495257356,240.297229299042,231.446193218789,132.99550289249,147.665197586788,148.144167074579,155.143820729506,167.421233990736,178.679501053391,121.438163449263,163.7175857…
Prupe.1G117100.1,0,0,0,5.43545245859229,2.07302501767663,1.50856414955021,5.57861506427318,0.786330482479944,3.24584866901865,0,0.742094164192694,0,1.9037495257356,1.93788088144388,0,0,2.30726871229356,4.4554636714159,1.72382023032784,1.92438199989352,1.92128495756334,0,0,5.25223209758252,0,1.6269387498145,0,0,0,0,0,0,0,0.957778132412613,0,0,0,1.70221137842929,0.910646157499897,0.955797882500725,…
Prupe.1G117200.1,3287.64958553758,3240.51602356745,3119.31893357075,2382.53999434962,2806.87587393416,2722.95828993814,3242.1051215201,2338.54685489535,2305.63450455958,2974.68258641019,2102.3527671579,2290.69531129259,2852.76866431479,4128.65521791619,3858.49338557898,3803.67138272522,4330.74337297502,3891.84751698179,5667.05900720279,6041.59728866571,4641.82445747304,3561.85158744988,3180.41539…
Prupe.1G117300.1,0,0,0,0,0,0,0,0,0,0,0,0,0,0,0,0,0,0,0,0,5.76385487269003,0,0,0,0,0,0,0,0,0,0,0,0,0,0,0,0,0,0,0,0,0,0,0,0,0,0,0
Prupe.1G117400.1,58.5790626664006,47.6241971514705,46.635585696018,119.57995408903,58.0447004949458,188.570518693777,108.782993753327,110.086267547192,98.457409626899,217.313142024908,164.744904450778,141.757157818216,73.2943567408204,43.6023198324874,120.478840305671,66.4977514462451,77.2935018618344,57.9210277284067,119.805506007785,201.097918988873,95.1036053993855,209.756827776,279.1250642922…
Prupe.1G117500.1,59.381515579639,60.7381065120204,81.2361815349992,51.6367983566267,91.2131007777719,125.210824412668,114.3616088176,86.4963530727938,87.6379140635035,65.1939426074725,106.861559643748,71.5058229702507,76.1499810294238,66.856890409814,58.6541722540766,97.1890213445121,64.6035239442198,41.2130389605971,81.8814609405726,83.7106169953682,75.8907558237521,72.2607253582394,94.830951330…
Prupe.1G117600.1,0,0,0,0,0,0,0.929769177378863,0,0,0,1.48418832838539,0,0,0,0,0,0,0,0,1.92438199989352,0,0,0,0,0,0.813469374907249,0,3.46589474224921,0,0,0,0,1.71728962096872,0,0,0,0,0,0,0,0,0,0,0,0,0,0,0
Prupe.1G117700.1,0,0.690205755818414,0,0,0,0,0,1.57266096495989,0,2.50745933105663,3.71047082096347,0,0,0,0,0,0,0,1.72382023032784,0,2.88192743634502,0,0,1.0504464195165,0,0.813469374907249,0,0,0,0,0,0,0,0,0,0,0,0,0,0,0,0,0,0,0,0,0,0
Prupe.1G117800.1,85.862461716505,86.2757194773017,142.163317686249,126.82722403382,99.5052008484785,81.4624640757115,56.7159198201107,67.6244214932752,91.9657122888617,61.850663499397,88.3092055389306,85.3051923153868,78.0537305551594,129.83801905674,82.432890735459,42.9677778575738,64.6035239442198,64.6042232355306,51.7146069098353,37.5254489979237,57.6385487269003,62.2245135029283,50.9940021303…
Prupe.1G117900.1,47.3447218810635,30.3690532560102,40.6180907674996,9.05908743098714,2.07302501767663,6.03425659820086,10.2274609511675,22.0172535094384,29.2126380211678,10.0298373242265,9.64722413450502,21.3262980788467,33.3156167003729,55.2296051211507,36.460701671453,9.20738096948009,20.7654184106421,21.1634524392255,28.4430338004094,30.7901119982963,34.5831292361402,21.0760448961531,21.471158…
Prupe.1G118000.1,1.60490582647673,1.38041151163683,0.752186866064807,0,0,0,0,0,0,0,0,0,6.66312334007458,4.84470220360971,3.17049579751765,0,1.15363435614678,1.11386591785398,0,0,0,0,0,2.10089283903301,5.63438281640327,4.88081624944349,16.6772678382719,5.19884211337382,5.25026951141207,1.85999941026356,4.83411644266555,1.99762653837076,11.1623825362967,6.70444692688829,5.87315471102141,2.074313018…
Prupe.1G118100.1,340.240035213066,294.717857734463,324.944726139997,429.400744228791,343.085640425483,515.928939146173,423.974744884762,578.739235105239,420.878377416085,558.327611048611,641.91145202668,589.609417473997,427.391768527641,241.266169739763,329.731562941836,510.498122641174,467.221914239447,534.655640569908,481.807754376633,464.738252974285,447.659395112259,513.854046991924,554.67160…
Prupe.1G118200.1,413.263250317758,384.444605990856,414.454963201709,488.284812530207,470.576679012596,455.586373164165,657.346808406856,618.842089711716,611.301499331845,424.59644672559,644.137734519258,574.555560006576,439.766140444923,408.892865984659,356.680777220736,364.203069459435,506.445482348438,423.269048784511,686.942361785646,707.210384960869,633.063393517122,386.394156429474,533.20044…
Prupe.1G118300.1,85.0600088032666,58.6674892445652,72.2099391422215,66.1313382462062,118.162426007568,84.479592374812,131.09745401042,92.7869969326334,106.031056521276,104.47747212736,127.640196241143,75.269287337106,67.5831081636136,65.887949969092,79.2623949379414,47.0599471773427,79.600770574128,64.6042232355306,112.910225086474,103.91662799425,88.3791080479138,50.1810592765551,92.147056481079…
Prupe.1G118400.1,0,0,1.50437373212961,0,0,0,0,0,0,0.835819777018878,0,0,3.80749905147119,0,0,0,0,0,0,0.962190999946761,0,0,0,4.20178567806602,0,0,0,0,0,0,0,0,0,0,0,0,0,0,0,0,0,0,0,0,0,0,4.04459888770767,0
Prupe.1G118500.1,292.895313332003,283.674565641368,233.17792848009,207.453102169606,216.631114347208,251.930212974886,272.422368972007,271.284016455581,219.635759936928,246.566834220569,204.817989317184,169.355896508489,366.471783704102,273.241204283588,302.782348662936,175.963280750064,220.344162024035,227.228647242211,269.777866046308,232.850221987116,242.081904652981,197.713373549627,212.92232…
Prupe.1G118600.1,0.802452913238364,4.14123453491048,0.752186866064807,1.81181748619743,9.32861257954485,1.50856414955021,0,0.786330482479944,0,6.68655821615103,0.742094164192694,0,0.951874762867798,1.93788088144388,0,0,0,0,0,0,0,1.0036211855311,3.57852646528462,0,3.13021267577959,1.6269387498145,0.833863391913595,0,0,0.929999705131778,0,0,0,0,0,4.14862603609261,0,0,0,1.91159576500145,0,1.06343585…
Prupe.1G118700.1,4312.38195574297,4180.57626299213,4515.37775698704,3252.21238772438,2945.7685501185,4516.64106375334,4532.62473972196,3750.79640142933,3162.5385531805,3405.12977157491,2690.83343936271,3207.726128683,4250.12081620472,3647.09181887739,3990.06896117597,3541.77254626001,4219.99447478493,3953.11014246376,3294.22046015651,3052.06985183113,3139.3796206585,3251.73264112077,3298.50676937…
Prupe.1G118800.1,5.61717039266855,6.21185180236572,2.25656059819442,9.05908743098714,1.03651250883832,1.50856414955021,10.2274609511675,2.35899144743983,8.65559645071639,2.50745933105663,3.71047082096347,1.2544881222851,0,17.440927932995,0,1.02304232994223,0,4.4554636714159,1.72382023032784,3.84876399978704,2.88192743634502,3.01086355659331,9.84094777953271,11.5549106146815,3.13021267577959,8.134…
Prupe.1G118900.1,26.480946136866,10.3530863372762,12.7871767231017,8.15317868788843,0,7.54282074775107,7.43815341903091,3.93165241239972,10.8194955633955,7.5223779931699,4.45256498515616,5.0179524891404,17.1337457316204,13.5651661701072,12.6819831900706,8.18433863953786,0,12.2525250963937,4.30955057581961,3.84876399978704,4.80321239390836,4.01448474212441,5.36778969792693,7.35312493661553,13.7729…
Prupe.1G119000.1,1449.22996130849,1276.88064826407,1520.92184318304,2295.57275501214,2046.07569244684,2256.81196772712,1930.20081223852,2045.24558493033,1810.10160775607,2522.50408704297,2670.05480276531,2386.03640858626,1588.67897922635,1344.88933172206,1867.4220247379,2262.96963383222,1933.49118090201,2014.98344539784,2041.86506282333,1893.59188789523,1815.61428489736,2274.20560641348,2240.1575…
Prupe.1G119100.1,0,0,0,0,0,0,0,0,0,5.01491866211327,0,0,0,0,0,0,0,0,1.72382023032784,0,0,0,0,0,0,0,0,0,0,0,0,0,0,0,0,0,0,0,0,0,0,0,0,0,0,0,0,0
Prupe.1G119200.1,0,0,0,0,0,0,0,0,0,1.67163955403776,0,0,0,0,0,0,0,0,0,0,0,0,1.78926323264231,0,0,0,0,0,0,0,0,0,0,0,0,0,0,0,0,0,0,0,0,0,0,0,0,0
Prupe.1G119300.1,0,0.690205755818414,1.50437373212961,0,0,0,2.78930753213659,0,0,5.85073843913215,0,0,0,0,0,0,0,0,0,3.84876399978704,0.960642478781672,0,0,0,0,0,0.833863391913595,0,0,0.929999705131778,0,0,0,0,0,2.0743130180463,0,0,0,0,0,0,0,0,0,0,0,0
Prupe.1G119400.1,48.9496277075402,24.1572014536445,21.8134191158794,16.3063573757769,16.5842001414131,30.1712829910043,10.2274609511675,11.0086267547192,10.8194955633955,20.0596746484531,11.8735066270831,7.5269287337106,48.5456129062577,33.912915425268,19.0229747851059,34.7834392180359,29.9944932598163,25.6189161106414,31.0287641459012,22.1303929987755,27.8586318846685,31.1122567514642,15.2087374…
Prupe.1G119500.1,8.82698204562201,1.38041151163683,0,0.905908743098714,2.07302501767663,0,0.929769177378863,1.57266096495989,0,0,0,0,4.75937381433899,0.968940440721942,0,0,5.76817178073391,0,1.72382023032784,2.88657299984028,6.7244973514717,0,0.894631616321155,1.0504464195165,3.13021267577959,0,1.66772678382719,3.46589474224921,6.00030801304236,1.85999941026356,0,0,0,0,0,0,0,0.851105689214643,0,0…
Prupe.1G119600.1,0,0,0,0,0,0,0,0,0,0,0,0,0,0,0,0,0,0,1.72382023032784,0,0,0,0,1.0504464195165,0,0,0,0,0,0,0,0,0,0,0,0,0,0,0,0,0,0,0,0,0,0,0,0
Prupe.1G119700.1,15.2466053515289,17.9453496512788,38.3615301693052,16.3063573757769,3.10953752651495,36.2055395892051,18.5953835475773,19.6582620619986,23.8028902394701,30.9253317496985,13.3576949554685,13.7993693451361,43.7862390919187,21.3166896958827,39.6311974689707,41.9447355276315,55.3744490950456,22.2773183570795,39.6478652975404,56.7692689968589,46.1108389815203,54.1955440186795,37.57452…
Prupe.1G119800.1,14.4441524382906,17.2551438954603,18.8046716516202,10.8709049171846,7.25558756186822,10.5599490468515,8.36792259640977,8.64963530727938,14.0653442324141,5.85073843913215,14.0997891196612,10.0359049782808,16.1818709687526,23.2545705773266,19.0229747851059,25.5760582485558,12.6899779176146,5.56932958926988,20.6858427639341,24.054774998669,32.6618442785769,2.0072423710622,10.7355793…
Prupe.1G119900.1,0,1.38041151163683,0,0,0,1.50856414955021,0,0,0,4.17909888509439,0,0,1.9037495257356,3.87576176288777,0,0,0,0,0,3.84876399978704,0,0,0,0,2.50417014062367,0,3.33545356765438,0,0,0,0,1.99762653837076,1.71728962096872,0,1.95771823700714,0,0,1.70221137842929,0,0,0,0,0,0.982851183498637,0,0,0,0
Prupe.1G120000.1,0,0,0,0,0,0,0,0,0,0,0,0,1.9037495257356,0,0,0,2.30726871229356,4.4554636714159,0,0,0.960642478781672,13.0470754119043,5.36778969792693,2.10089283903301,0.626042535155919,0,0,0,0.750038501630295,0,0,0,0,0,0,0,0,0,1.82129231499979,0,0,0,0,0,0,0,0,0
Prupe.1G120100.1,7.22207621914528,5.52164604654731,3.76093433032404,9.05908743098714,5.18256254419159,3.01712829910043,9.29769177378863,4.71798289487966,5.40974778169775,1.67163955403776,11.1314124628904,3.7634643668553,11.4224971544136,0,3.17049579751765,5.11521164971116,16.150880986055,7.79706142497783,19.8239326487702,5.77314599968056,1.92128495756334,23.0832872672154,22.3657904080289,10.50446…
Prupe.1G120200.1,664.431012161366,610.832093899296,620.554164503466,322.503512543142,180.353176537867,291.152880863191,442.570128432339,572.448591245399,537.728929500756,466.387435576534,505.366125815225,535.666428215738,944.259764764855,417.613329951157,548.495772970554,337.603968880937,329.93942585798,323.021116177653,435.264608157781,516.696566971411,496.652161530124,536.93733425914,468.786966…
Prupe.1G120300.1,3.20981165295346,0,0,0,1.03651250883832,0,0,0.786330482479944,4.3277982253582,0.835819777018878,1.48418832838539,1.2544881222851,0.951874762867798,0,0,0,0,0,5.17146069098354,0,3.84256991512669,0,1.78926323264231,0,0,1.6269387498145,0,0,0.750038501630295,0,1.93364657706622,0,0.858644810484362,0,0,0,0,0,0,0.955797882500725,11.4011816002492,7.44405099305379,9.54708972190205,4.914255…
Prupe.1G120400.1,21.6662286574358,10.3530863372762,21.0612322498146,21.7418098343691,26.9493252297962,19.6113339441528,26.963306143987,14.9402791671189,24.8848397958096,29.2536921956607,20.0365424332027,37.634643668553,28.5562428860339,14.5341066108291,33.2902058739354,45.0138625174582,13.8436122737614,24.5050501927875,24.9953933397538,17.3194379990417,26.8979894058868,20.072423710622,18.78726394…
Prupe.1G120500.1,0,0,0,0,0,0,0,0,0,0,0,0,0,0,0,0,0,0,0,0,0,0,0,0,0,0,0,0,0,0,0,0,0,0,0,0,0,0,0,0,0,0,0,0,0,0,0,0
Prupe.1G120600.1,55.3692510134471,23.4669956978261,18.8046716516202,27.1772622929614,29.0223502474729,48.2740527856068,29.7526136761236,47.9661594312766,70.3267211620707,30.9253317496985,50.4624031651032,71.5058229702507,23.7968690716949,16.471987492273,23.7787184813824,22.5069312587291,49.6062773143116,31.1882456999113,30.1668540307373,31.7523029982431,17.2915646180701,30.1086355659331,48.310107…
Prupe.1G120700.1,4310.77704991649,3591.83075327902,4565.77427701338,3367.26279809792,4597.96948920678,2852.69480679945,3767.42470673915,5209.43944642963,4925.03438045763,6387.33473597827,7963.4124759518,7960.98162402124,4300.57017863671,3126.77080220971,3381.33376805258,6312.17117574358,4244.22079626401,5288.63537797067,5124.05563464952,4909.09848172837,4759.98348236319,6353.92572559741,6374.2502…
Prupe.1G120800.1,8.82698204562201,6.21185180236572,10.5306161249073,10.8709049171846,0,0,2.78930753213659,1.57266096495989,5.40974778169775,11.7014768782643,7.42094164192694,18.8173218342765,6.66312334007458,3.87576176288777,0,1.02304232994223,1.15363435614678,11.1386591785398,3.44764046065569,6.73533699962733,0,4.01448474212441,0,3.15133925854951,3.75625521093551,1.6269387498145,0.83386339191359…
Prupe.1G120900.1,7.22207621914528,1.38041151163683,1.50437373212961,2.71772622929614,9.32861257954485,18.1027697946026,0.929769177378863,11.0086267547192,6.49169733803729,9.19401754720766,5.93675331354155,12.544881222851,0,1.93788088144388,0,11.2534656293646,10.382709205321,11.1386591785398,0.861910115163922,0.962190999946761,4.80321239390836,22.0796660816843,19.6818955590654,7.35312493661553,4.3…
Prupe.1G121000.1,413.263250317758,362.358021804667,519.008937584717,274.49034915891,238.397877032813,279.08436766679,217.565987506654,572.448591245399,442.517368542876,511.521703535553,546.181304845823,609.681227430559,432.15114234198,220.918420484603,244.128176408859,449.11558284464,332.246694570273,407.674925934555,436.988428388109,425.288421976468,501.455373924033,439.586079262623,424.05538613…
Prupe.1G121100.1,51.3569864472553,57.2870777329283,66.9446310797678,28.9890797791589,48.7160879154009,25.6455905423536,29.7526136761236,66.8380910107952,75.7364689437684,52.6566459521893,42.2993673589836,51.4340130136891,51.4012371948611,60.0743073247604,31.7049579751765,24.5530159186136,40.3772024651374,52.3516981391368,44.819325988524,41.3742129977107,58.599191205682,62.2245135029283,87.6738983…
Prupe.1G121200.1,123.577748638708,163.578764128964,227.160433551572,140.415855180301,151.330826290394,171.976313048724,129.237915655662,203.659594962305,142.81734143682,117.014768782643,205.560083481376,277.241875025007,189.423077810692,107.552388920136,112.552600811877,214.838889287869,137.282488381467,157.05509441741,213.753708560653,150.101795991695,127.765449677962,138.499723603292,147.614216…
Prupe.1G121300.1,227.896627359695,196.018434652429,276.804766711849,145.851307638893,329.610977810585,159.907799852323,207.338526555487,365.643674353174,341.896059803297,416.238248955401,318.358396438666,314.87651869356,238.920565479817,213.166896958827,239.372432712583,281.336640734114,167.276981641283,251.733697434998,303.392360537701,241.509940986637,321.81523039186,284.024795505302,260.337800…
Prupe.1G121400.1,47.3447218810635,40.7221395932864,39.8659039014348,33.5186234946524,58.0447004949458,28.6627188414541,40.90984380467,57.4021252210359,53.0155282606379,35.1044306347929,47.4940265083324,58.9609417473997,43.7862390919187,36.8197367474338,28.5344621776589,92.073809694801,32.3017619721099,33.4159775356193,67.2289889827859,56.7692689968589,58.599191205682,48.1738169054929,40.258422734…
Prupe.1G121500.1,10.4318878720987,8.28246906982096,15.7959241873609,7.24726994478972,29.0223502474729,9.05138489730128,4.64884588689432,14.153948684639,2.1638991126791,6.68655821615103,41.5572731947909,30.1077149348424,10.4706223915458,14.5341066108291,20.6082226838648,16.3686772790757,29.9944932598163,5.56932958926988,12.0667416122949,13.4706739992547,0,13.0470754119043,20.5765271753866,19.95848…
Prupe.1G121600.1,39.3201927486799,20.7061726745524,29.3352877765275,41.6718021825409,34.2049127916645,55.8168735333579,18.5953835475773,62.1201081159156,54.0974778169775,40.1193492969062,47.4940265083324,67.7423586033954,24.7487438345627,9.68940440721942,20.6082226838648,56.2673281468228,34.6090306844035,67.9458209890925,48.2669664491797,53.8826959970186,38.4256991512669,33.1194991225264,53.67789…
Prupe.1G121700.1,381.967586701461,462.437856398337,540.070169834531,685.772918525727,927.678695410294,725.619355933653,612.717887892671,529.986745191482,720.57840452214,617.670815216951,583.286013055457,762.728778349341,458.803635702279,722.829568778569,504.108831805307,827.641244923266,708.331494674124,767.453617401389,818.814609405726,630.235104965128,488.967021699871,520.879395290642,665.60592…
[truncated: 25,656 more rows]
