# Supplementary material for: Depicting the battle between nectarine and Monilinia laxa: the fruit developmental stage dictates the effectiveness of the host defenses and the pathogen’s infection strategies
Source: Hortic Res. 2020 Oct 1;7:167. doi: 10.1038/s41438-020-00387-w (PMC7527454; doi:10.1038/s41438-020-00387-w)
Supplement: Supplementary file 7 — Suppl. Table S7 [file 41438_2020_387_MOESM7_ESM.xlsx]

## Sheet: S7
Supplemental Table S7. Read count matrices of M. laxa. The second tab contains the raw read counts of M. laxa transcripts in the inoculated samples (24 samples) from the RNA-seq output. Abbreviations: Inoc (inoculated with M. laxa), IM (immature), M (mature). The following number represents the time point (6, 14, 24 or 48h). The last number (1, 2, 3 or 4) represents the biological replicate that …

## Sheet: M. laxa count matrices
,"IM_Inoc06h_2","IM_Inoc06h_3","IM_Inoc06h_4","IM_Inoc14h_1","IM_Inoc14h_2","IM_Inoc14h_3","IM_Inoc24h_1","IM_Inoc24h_2","IM_Inoc24h_3","IM_Inoc48h_1","IM_Inoc48h_2","IM_Inoc48h_4","M_Inoc06h_1","M_Inoc06h_2","M_Inoc06h_4","M_Inoc14h_1","M_Inoc14h_3","M_Inoc14h_4","M_Inoc24h_1","M_Inoc24h_3","M_Inoc24h_4","M_Inoc48h_1","M_Inoc48h_3","M_Inoc48h_4"
Monilinia__000010,0,0,0,0,0,0,0,0,0,0,0,0,0,0,0,0,0,0,0,0,0,0,0,0
Monilinia__000020,49.7206847937617,22.2963359137869,23.5204132928901,22.7806280184699,38.0689586718782,41.4062327725978,41.8389667117083,39.7404456593972,14.4881322120769,4.93242837992896,18.140875408095,13.6564820060561,41.2874236517149,38.0522395422562,9.17469534506762,29.3822038781385,23.313875784303,22.7358571602435,23.852958662864,27.1363601079423,25.995435630018,22.8153682148296,24.09834952…
Monilinia__000030,0,13.9352099461168,0,15.7712040127868,4.22988429687535,26.3494208552895,25.5682574349329,14.1930163069276,19.3175096161026,0,43.538100979428,51.2118075227103,13.7624745505716,19.0261197711281,21.4076224718244,25.8843224640744,22.7716926265285,33.7593030561191,20.6002824815643,22.2827022024567,20.1846911950728,15.8176833949457,13.9406149840785,13.7624090362699
Monilinia__000040,0,0,0,1.75235600142076,0,0,0,0,0,0,0,0,0,0,0,0,0,0,1.51791555127316,0.22062081388571,0.305828654470801,0.728925502071232,1.1909068076851,0.550496361450797
Monilinia__000050,0,19.5092939245635,11.7602066464451,7.00942400568303,10.5747107421884,1.88210148966354,10.4597416779271,12.7737146762348,2.41468870201282,49.3242837992896,18.140875408095,27.3129640121121,3.7534021501559,6.34203992370937,0,14.6911019390693,11.9280294710387,7.57861905341449,4.77059173257279,8.38359092765697,4.89325847153281,1.82231375517808,1.68128019908484,1.74323847792752
Monilinia__000060,0,2.78704198922336,0,0,0,7.52840595865414,26.7304509547025,15.6123179376203,26.5615757221411,14.7972851397869,50.794451142666,6.82824100302803,2.50226810010393,0,10.7038112359122,4.89703397968976,2.16873263109795,6.88965368492227,0.867380315013235,2.2062081388571,1.8349719268248,3.57173496014904,2.31176027374166,2.93598059440425
Monilinia__000070,5.84949232867784,2.78704198922336,5.88010332322253,17.5235600142076,23.2643636328144,24.467319365626,18.5950963163148,24.1281277217768,24.1468870201282,29.5945702795738,3.628175081619,3.41412050151402,12.5113405005197,10.147263877935,6.11646356337841,13.9915256562565,8.13274736661731,17.9130995807979,11.7096342526787,18.7527691802853,17.1264046503648,18.8791705036449,20.45557575…
Monilinia__000080,5.84949232867784,11.1481679568934,23.5204132928901,10.5141360085246,6.34482644531303,11.2926089379812,9.29754815815741,0,2.41468870201282,0,7.256350163238,3.41412050151402,6.25567025025983,15.2208958169025,4.58734767253381,7.69533911094105,4.87964841997039,8.26758442190672,10.4085637801588,11.9135239498283,5.19908712600361,9.69470917754738,8.19624097053861,12.8449151005186
Monilinia__000090,20.4732231503724,30.657461881457,23.5204132928901,17.5235600142076,8.4597685937507,16.9389134069718,4.6487740790787,5.67720652277102,4.82937740402564,4.93242837992896,3.628175081619,17.0706025075701,12.5113405005197,22.8313437253537,9.17469534506762,18.8885596359462,22.7716926265285,37.2041298985802,32.0930716554897,26.6951184801709,19.878862540602,33.6763581956909,33.7657106649…
Monilinia__000100,0,0,0,0,0,0,0,0,0,0,0,0,0,0,0,0,0,0,0,0,0,0,0,0
Monilinia__000110,2.92474616433892,25.0833779030102,29.4005166161126,7.00942400568303,8.4597685937507,13.1747104276447,30.2170315140116,26.9667309831624,12.0734435100641,0,10.884525244857,75.1106510333084,25.0226810010393,13.9524878321606,12.2329271267568,11.1932205250052,13.5545789443622,11.7124112643679,34.9120576792827,21.1795981330281,21.1021771584852,24.0545415683506,26.7603765021004,27.5248…
Monilinia__000120,11.6989846573557,5.57408397844672,5.88010332322253,3.50471200284152,6.34482644531303,3.76420297932707,10.4597416779271,5.67720652277102,16.9028209140898,14.7972851397869,3.628175081619,6.82824100302803,1.25113405005197,8.87885589319312,3.05823178168921,4.89703397968976,4.87964841997039,4.82275757944559,13.0107047251985,3.97117464994278,3.66994385364961,7.43504012112656,7.4256542…
Monilinia__000130,5.84949232867784,11.1481679568934,0,1.75235600142076,8.4597685937507,3.76420297932707,15.1085157570058,17.0316195683131,0,0,7.256350163238,0,5.00453620020786,5.07363193896749,1.5291158908446,10.4936442421923,9.75929683994077,4.13379221095336,16.2633809064982,5.07427871937133,12.5389748333028,12.3188409850038,11.4887480270798,11.4686741968916
Monilinia__000140,0,0,0,1.75235600142076,0,1.88210148966354,1.16219351976968,2.83860326138551,0,4.93242837992896,0,0,1.25113405005197,0,0,0,3.25309894664692,0.688965368492227,0.433690157506617,0.661862441657129,1.2233146178832,0.583140401656985,0.770586757913887,1.37624090362699
Monilinia__000150,157.936292874302,69.676049730584,76.4413432018929,117.407852095191,84.597685937507,122.33659682813,87.1645139827257,100.770415779186,55.5378401462949,118.378281118295,54.422626224285,129.736579057533,131.369075255456,62.1519912523518,96.33430112321,122.425849492244,86.2071220861435,92.3213593779584,114.927891739254,101.706195201312,91.7485963412402,110.505106113999,104.939905759…
Monilinia__000160,17.5484769860335,66.8890077413607,64.6811365554478,50.818324041202,67.6781487500056,41.4062327725978,56.9474824687141,70.9650815346378,53.1231514442821,14.7972851397869,47.166276061047,105.837735546935,57.5521663023904,31.7101996185468,45.8734767253381,54.5669500594002,52.5917663041253,31.6924069506424,75.4620874061514,55.3758242853132,70.3405905282841,43.5168524736525,47.215952…
Monilinia__000170,2.92474616433892,8.36112596767008,11.7602066464451,24.5329840198906,19.0344793359391,9.41050744831768,11.6219351976968,14.1930163069276,16.9028209140898,9.86485675985792,14.512700326476,3.41412050151402,16.2647426506756,12.6840798474187,21.4076224718244,30.7813564437642,23.8560589420774,32.3813723191346,50.0912131920143,51.1840288214847,39.4518964267333,69.9768481988382,69.42286…
Monilinia__000180,8.77423849301676,0,0,0,0,1.88210148966354,6.97316111861806,2.83860326138551,0,9.86485675985792,0,27.3129640121121,5.00453620020786,0,0,1.39915256562565,0,0.688965368492227,0,1.32372488331426,0,0.874710602485478,0.280213366514141,0.183498787150266
Monilinia__000190,0,0,0,0,0,0,0,0,0,0,0,0,0,0,0,0,0,0,0,0,0.611657308941601,0.291570200828493,0.770586757913887,0.0917493935751328
Monilinia__000200,0,0,0,10.5141360085246,8.4597685937507,3.76420297932707,11.6219351976968,8.51580978415653,4.82937740402564,19.7297135197158,7.256350163238,6.82824100302803,10.0090724004157,0,0,39.1762718375181,20.060776837656,21.357926423259,45.1037763806882,33.3137428967422,37.6169244999085,21.7948725119298,24.1684028618446,26.5155747432134
Monilinia__000210,0,0,0,7.00942400568303,0,5.64630446899061,0,8.51580978415653,14.4881322120769,9.86485675985792,3.628175081619,20.4847230090841,3.7534021501559,0,0,13.2919493734436,10.8436631554897,16.5351688438134,16.9139161427581,11.0310406942855,16.820575995894,10.4236346796186,10.8582679524229,12.0191705583424
Monilinia__000220,29.2474616433892,11.1481679568934,0,22.7806280184699,6.34482644531303,33.8778268139436,19.7572898360845,26.9667309831624,41.049707934218,9.86485675985792,18.140875408095,10.242361504542,28.7760831511952,27.9049756643212,7.64557945422302,56.6656789078386,35.2419052553417,26.8696493711968,60.4997769721731,38.8292632438849,54.4375004958025,34.0408209467265,40.9812048526931,38.71824…
Monilinia__000230,111.140354244879,27.8704198922336,64.6811365554478,40.3041880326774,25.3793057812521,35.7599283036072,19.7572898360845,12.7737146762348,4.82937740402564,14.7972851397869,0,20.4847230090841,20.0181448008315,48.1995034201912,35.1696654894259,83.9491539375387,73.7369094573303,62.0068831643004,127.288061228192,84.9390133459983,69.1172759104009,104.236346796186,93.6613177573515,108.5…
Monilinia__000240,0,0,0,0,0,0,0,0,0,0,0,0,0,0,0,0,0,0.688965368492227,0,0,0,0.291570200828493,0.14010668325707,0.0917493935751328
Monilinia__000250,40.9464463007449,33.4445038706803,17.6403099696676,115.65549609377,50.7586115625042,41.4062327725978,38.3523861523993,34.0632391366261,48.2937740402565,39.4594270394317,21.769050489714,17.0706025075701,73.816908953066,77.3728870692543,77.9849104330748,83.9491539375387,84.58057261282,55.8061948478704,79.7989889812176,66.6274857934844,87.7728238331197,60.7923868727407,62.347474049…
Monilinia__000260,11.6989846573557,8.36112596767008,23.5204132928901,10.5141360085246,0,5.64630446899061,8.13535463838773,9.93511141484929,2.41468870201282,0,0,0,6.25567025025983,0,4.58734767253381,5.59661026250258,10.3014799977153,4.13379221095336,4.12005649631287,6.6186244165713,4.89325847153281,5.46694126553424,4.97378725562599,5.04621664663231
Monilinia__000270,0,2.78704198922336,0,1.75235600142076,2.11494214843768,7.52840595865414,6.97316111861806,11.354413045542,14.4881322120769,0,36.28175081619,44.3835665196822,2.50226810010393,15.2208958169025,10.7038112359122,5.59661026250258,4.87964841997039,2.06689610547668,0.433690157506617,0.661862441657129,0,0.728925502071232,0.560426733028281,1.55973969077726
Monilinia__000280,102.366115751862,27.8704198922336,70.5612398786703,80.6083760653549,25.3793057812521,43.2883342622613,31.3792250337812,38.3211440287044,45.8790853382436,29.5945702795738,21.769050489714,44.3835665196822,73.816908953066,55.8099513286424,44.3443608344935,39.8758481203309,50.4230336730273,56.4951602163626,74.3778620123849,53.3902369603418,41.8985256624997,70.1226332992525,71.524461…
Monilinia__000290,8.77423849301676,8.36112596767008,0,5.25706800426228,6.34482644531303,5.64630446899061,4.6487740790787,12.7737146762348,2.41468870201282,0,0,17.0706025075701,5.00453620020786,1.26840798474187,9.17469534506762,4.19745769687694,4.87964841997039,6.20068831643004,6.50535236259926,3.52993302217136,2.7524578902372,4.37355301242739,5.67432067191135,4.49572028518151
Monilinia__000300,0,0,0,0,0,0,0,0,0,0,0,0,0,0,0,0,0,0,0,0,0,0.145785100414246,0.14010668325707,0
Monilinia__000310,29.2474616433892,13.9352099461168,5.88010332322253,29.7900520241529,12.6896528906261,9.41050744831768,24.4060639151632,14.1930163069276,19.3175096161026,14.7972851397869,18.140875408095,0,15.0136086006236,6.34203992370937,33.6405495985813,23.0860173328231,22.229509468754,17.2241342123057,15.1791555127316,17.2084234830854,11.0098315609488,14.7242951418389,15.1315217917636,15.5973…
Monilinia__000320,0,0,0,0,0,0,0,0,0,0,0,0,0,0,0,0,0,1.37793073698445,0.650535236259926,0.22062081388571,1.8349719268248,1.31206590372822,1.61122685745631,1.10099272290159
Monilinia__000330,0,11.1481679568934,23.5204132928901,22.7806280184699,0,13.1747104276447,9.29754815815741,5.67720652277102,14.4881322120769,19.7297135197158,3.628175081619,6.82824100302803,0,7.61044790845124,3.05823178168921,9.79406795937952,7.04838105106834,12.4013766328601,10.6254088589121,6.839245230457,8.56320232518241,6.9247922696767,9.87752116962345,7.61519966673602
Monilinia__000340,43.8711924650838,72.4630917198074,99.961756494783,49.0659680397812,44.4137851171912,62.1093491588967,60.4340630280232,53.9334619663247,70.0259723583719,54.2567121792186,58.050801305904,58.0400485257383,56.3010322523385,58.3467672981262,56.5772879612503,72.0563571297207,54.2183157774487,31.0034415821502,47.9227624044812,47.6540957993133,34.2528093007297,64.6556920337183,54.291339…
Monilinia__000350,0,25.0833779030102,5.88010332322253,21.0282720170491,14.8045950390637,13.1747104276447,13.9463222372361,9.93511141484929,2.41468870201282,0,7.256350163238,6.82824100302803,17.5158767007275,6.34203992370937,4.58734767253381,15.3906782218821,7.04838105106834,4.13379221095336,11.2759440951721,11.0310406942855,13.4564607967152,14.0682621899748,8.9668277284525,9.81718511253921
Monilinia__000360,8.77423849301676,41.8056298383504,5.88010332322253,12.2664920099453,19.0344793359391,48.9346387312519,26.7304509547025,22.7088260910841,31.3909531261667,39.4594270394317,90.704377040475,68.2824100302803,30.0272172012472,31.7101996185468,90.2178375598316,28.6826275953257,78.6165578773007,115.057216538202,14.0949301189651,64.8625192823987,72.7872197640505,16.4008237966027,23.74808…
Monilinia__000370,23.3979693147114,16.7222519353402,64.6811365554478,52.5706800426228,33.8390743750028,33.8778268139436,19.7572898360845,29.8053342445479,70.0259723583719,133.175566258082,18.140875408095,20.4847230090841,55.0498982022865,76.1044790845124,30.5823178168921,452.625854979896,546.520623036683,438.181974361056,914.652542181456,1125.38677163101,1055.10885792426,1299.67417019301,1122.394…
Monilinia__000380,52.6454309581006,114.268721558158,352.806199393352,320.681148259999,399.724066054721,383.948703891361,672.910047946642,608.880399567192,577.110599781065,241.688990616519,116.101602611808,167.291904574187,521.72289887167,518.778865759426,340.992843658346,2572.34199190275,3068.21448984582,2800.6442229209,3343.53426929727,4714.66679273762,4101.16225645343,6861.3028584463,6148.16147…
Monilinia__000390,38.021700136406,27.8704198922336,64.6811365554478,52.5706800426228,35.9540165234405,37.6420297932707,30.2170315140116,41.1597472900899,21.7321983181154,34.5269986595027,21.769050489714,0,18.7670107507795,21.5629357406119,39.7570131619597,37.0775429890796,16.2654947332346,32.3813723191346,24.9371840566305,26.6951184801709,24.466292357664,42.0590014695101,38.9496579454655,49.36117…
Monilinia__000400,93.5918772588455,44.5926718275738,76.4413432018929,78.8560200639341,82.4827437890693,54.5809432002425,99.9486427001921,113.54413045542,108.660991590577,113.445852738366,61.678976387523,37.5553255166542,77.5703111032219,83.7149269929637,93.2760693415208,78.3525436750361,49.3386673574784,55.8061948478704,111.241525400447,93.7638459014267,95.7243688493606,149.065265173567,118.10993…
Monilinia__000410,35.0969539720671,80.8242176874775,99.961756494783,63.0848160511473,88.8275702343824,50.8167402209154,91.8132880618044,87.9967011029509,55.5378401462949,93.7161392186503,112.473427530189,81.9388920363364,87.5793835036376,92.5937828861568,91.7469534506762,130.820764885998,101.930433661604,98.5220476943884,115.578426975514,109.427923687312,111.627458881842,117.284113283261,112.0853…
Monilinia__000420,11.6989846573557,5.57408397844672,11.7602066464451,19.2759160156283,8.4597685937507,0,61.5962565477928,26.9667309831624,36.2203305301923,19.7297135197158,21.769050489714,13.6564820060561,15.0136086006236,11.4156718626769,9.17469534506762,5.59661026250258,0,2.06689610547668,0.216845078753309,0.44124162777142,0.611657308941601,0,0.560426733028281,0.366997574300531
Monilinia__000430,0,0,11.7602066464451,10.5141360085246,0,1.88210148966354,0,0,0,0,3.628175081619,6.82824100302803,0,0,0,0,0,1.37793073698445,0,0,0,0,0,0
Monilinia__000440,8.77423849301676,0,23.5204132928901,5.25706800426228,0,7.52840595865414,10.4597416779271,2.83860326138551,36.2203305301923,9.86485675985792,3.628175081619,20.4847230090841,32.5294853013511,17.7577117863862,18.3493906901352,28.6826275953257,67.7728947218109,64.7627446382693,35.9962830730493,81.8503219515983,64.8356747478097,26.3871031749786,25.5694696944153,34.5895213778251
Monilinia__000450,23.3979693147114,11.1481679568934,23.5204132928901,45.5612560369397,50.7586115625042,33.8778268139436,63.9206435873322,90.8353043643364,123.149123802654,54.2567121792186,87.076201958856,27.3129640121121,26.2738150510913,10.147263877935,12.2329271267568,26.5838987468873,21.145143153205,13.7793073698445,8.24011299262573,15.6640777858854,18.6555479227188,22.7424756646224,27.7411232…
Monilinia__000460,0,0,11.7602066464451,7.00942400568303,2.11494214843768,3.76420297932707,1.16219351976968,14.1930163069276,7.24406610603847,0,0,3.41412050151402,3.7534021501559,5.07363193896749,0,9.79406795937952,7.59056420884282,8.26758442190672,3.68636633880625,5.29489953325704,3.36411519917881,1.16628080331397,2.03154690722752,2.66073241367885
Monilinia__000470,0,2.78704198922336,0,0,0,0,1.16219351976968,1.41930163069276,0,0,0,0,2.50226810010393,3.80522395422562,0,4.19745769687694,1.08436631554897,1.37793073698445,5.42112696883272,0.661862441657129,1.8349719268248,1.09338825310685,1.96149356559898,0.733995148601063
Monilinia__000480,17.5484769860335,25.0833779030102,47.0408265857802,19.2759160156283,14.8045950390637,7.52840595865414,23.2438703953935,24.1281277217768,14.4881322120769,4.93242837992896,7.256350163238,0,23.7715469509874,19.0261197711281,13.7620430176014,9.09449167656669,8.6749305243918,8.26758442190672,20.8171275603176,14.1197320886854,18.0438906137772,12.4646260854181,16.1122685745631,12.56966…
Monilinia__000490,32.1722078077281,22.2963359137869,0,8.76178000710379,31.7241322265651,11.2926089379812,4.6487740790787,18.4509211990058,7.24406610603847,4.93242837992896,43.538100979428,30.7270845136261,10.0090724004157,8.87885589319312,29.0532019260475,23.785593615636,24.3982420998519,24.1137878972279,23.202423426604,12.5753863914855,16.5147473414232,21.28462466048,19.8250956808754,19.72611961…
Monilinia__000500,23.3979693147114,11.1481679568934,35.2806199393352,1.75235600142076,2.11494214843768,11.2926089379812,8.13535463838773,29.8053342445479,33.8056418281795,44.3918554193607,87.076201958856,58.0400485257383,5.00453620020786,3.80522395422562,42.8152449436489,0,5.96401473551936,4.13379221095336,3.46952126005294,2.42682895274281,1.529143272354,1.31206590372822,1.26096014931363,3.027729…
Monilinia__000510,0,0,0,0,0,0,0,0,0,0,0,0,0,0,0,0,0,0,0,0,0,0.0728925502071232,0,0
Monilinia__000520,0,8.36112596767008,11.7602066464451,0,0,1.88210148966354,3.48658055930903,11.354413045542,4.82937740402564,0,0,3.41412050151402,0,2.53681596948375,6.11646356337841,2.09872884843847,2.71091578887244,10.3344805273834,9.54118346514558,5.95676197491417,6.72823039835761,9.98627937837587,8.40640099542422,10.7346790482905
Monilinia__000530,0,0,0,0,8.4597685937507,0,10.4597416779271,9.93511141484929,21.7321983181154,24.6621418996448,3.628175081619,99.0094945439065,2.50226810010393,22.8313437253537,1.5291158908446,0.699576282812823,0.542183157774487,0,2.81898602379301,1.10310406942855,0,1.67652865476383,1.12085346605656,2.38548423295345
Monilinia__000540,11.6989846573557,2.78704198922336,0,0,0,0,5.81096759884838,26.9667309831624,19.3175096161026,88.7837108387213,152.383353427998,75.1106510333084,0,0,0,2.09872884843847,0,0,0.433690157506617,2.2062081388571,0.917485963412402,5.90429656677698,2.80213366514141,4.49572028518151
Monilinia__000550,0,0,0,0,0,0,3.48658055930903,1.41930163069276,0,0,0,0,0,0,0,1.39915256562565,0.542183157774487,0,0.216845078753309,0.22062081388571,1.8349719268248,0.437355301242739,0,0.550496361450797
Monilinia__000560,0,0,0,0,0,0,0,1.41930163069276,9.65875480805129,0,0,0,0,0,0,18.8885596359462,29.2778905198223,7.57861905341449,11.926479331432,16.1053194136568,12.8448034877736,1.23917335352109,1.75133354071338,2.11023605222805
Monilinia__000570,2.92474616433892,0,0,0,0,0,0,1.41930163069276,0,14.7972851397869,0,0,0,0,0,0,2.16873263109795,0,0.433690157506617,0,0.305828654470801,0.583140401656985,0.490373391399746,1.74323847792752
Monilinia__000580,40.9464463007449,66.8890077413607,47.0408265857802,355.728268288414,344.735570195341,235.262686207942,104.597416779271,95.0932092564146,41.049707934218,212.094420336945,203.177804570664,348.24029115443,162.647426506756,204.213685543442,133.03308250348,114.730510381303,107.352265239348,68.2075714807304,37.2973535455691,44.5654044049134,40.9810396990873,33.3847879948624,31.3138437…
Monilinia__000590,0,0,0,0,0,0,0,0,0,0,0,0,0,0,0,0,0,0,0,0,0,0,0,0
Monilinia__000600,32.1722078077281,5.57408397844672,5.88010332322253,3.50471200284152,6.34482644531303,0,18.5950963163148,22.7088260910841,24.1468870201282,0,14.512700326476,6.82824100302803,28.7760831511952,13.9524878321606,0,13.9915256562565,13.5545789443622,12.4013766328601,5.63797204758603,7.94234929988555,6.11657308941601,0.874710602485478,1.33101349094217,2.29373483937832
Monilinia__000610,55.5701771224395,55.7408397844672,64.6811365554478,61.3324600497265,33.8390743750028,16.9389134069718,53.4609019094051,31.2246358752406,36.2203305301923,4.93242837992896,3.628175081619,13.6564820060561,30.0272172012472,49.4679114049331,35.1696654894259,32.1805090093898,19.5185936798815,15.157238106829,9.32433838639228,8.82483255542839,7.64571636177001,11.7357005833468,9.38714777…
Monilinia__000620,5.84949232867784,0,0,1.75235600142076,0,1.88210148966354,4.6487740790787,0,4.82937740402564,0,0,0,2.50226810010393,1.26840798474187,0,2.09872884843847,1.08436631554897,0.688965368492227,0.433690157506617,0.44124162777142,1.2233146178832,1.67652865476383,0.980746782799492,0.366997574300531
Monilinia__000630,43.8711924650838,44.5926718275738,76.4413432018929,59.5801040483058,63.4482644531303,56.4630446899061,87.1645139827257,102.189717409878,62.7819062523334,83.8512824587924,54.422626224285,119.494217552991,73.816908953066,50.7363193896749,44.3443608344935,47.5711872312719,41.205919990861,27.5586147396891,49.6575230345077,37.7261591744564,32.7236660283757,51.7537106470575,54.6416064…
Monilinia__000640,0,0,0,0,0,0,0,0,0,0,0,0,0,2.53681596948375,0,0,0.542183157774487,0,0,0,0.305828654470801,0.145785100414246,0,0.458746967875664
Monilinia__000650,0,22.2963359137869,47.0408265857802,21.0282720170491,23.2643636328144,18.8210148966354,13.9463222372361,5.67720652277102,16.9028209140898,24.6621418996448,29.025400652952,3.41412050151402,27.5249491011433,15.2208958169025,12.2329271267568,9.79406795937952,27.6513410464989,12.4013766328601,17.3476063002647,15.4434569719997,23.2429777397808,25.5852851227002,27.6010166016428,27.249…
Monilinia__000660,90.6671310945066,147.713225428838,76.4413432018929,287.386384233004,296.091900781275,272.904716001213,185.950963163148,86.5773994722581,181.101652650962,19.7297135197158,3.628175081619,6.82824100302803,475.430939019747,517.510457774684,287.473787478785,519.785178129927,563.870484085467,570.463325111564,322.231787027417,342.403503150622,250.167839357115,265.110205103307,258.63693…
Monilinia__000670,49.7206847937617,72.4630917198074,58.8010332322253,52.5706800426228,52.8735537109419,47.0525372415884,75.5425787850289,86.5773994722581,67.611283656359,73.9864256989344,68.935326550761,47.7976870211962,31.2783512512992,27.9049756643212,73.3975627605409,18.1889833531334,34.1575389397927,35.8261991615958,41.2005649631287,20.9589773191424,21.7138344674268,43.8813152246882,47.916485…
Monilinia__000680,8.77423849301676,36.2315458599037,17.6403099696676,26.2853400213114,31.7241322265651,26.3494208552895,66.2450306268715,56.7720652277102,31.3909531261667,0,21.769050489714,10.242361504542,25.0226810010393,32.9786076032887,32.1114337077367,29.3822038781385,18.9764105221071,26.1806840027046,29.2740856316967,20.2971148774853,25.3837783210764,25.5852851227002,23.958242836959,25.13933…
Monilinia__000690,20.4732231503724,0,0,8.76178000710379,35.9540165234405,20.7031163862989,13.9463222372361,11.354413045542,14.4881322120769,0,25.397225571333,27.3129640121121,18.7670107507795,26.6365676795793,15.291158908446,13.2919493734436,7.04838105106834,12.4013766328601,21.9013529540842,9.70731581097123,21.408005812956,19.9725587567517,26.0598430858151,17.3406353857001
Monilinia__000700,49.7206847937617,33.4445038706803,58.8010332322253,24.5329840198906,16.9195371875014,15.0568119173083,9.29754815815741,14.1930163069276,26.5615757221411,14.7972851397869,10.884525244857,27.3129640121121,25.0226810010393,22.8313437253537,33.6405495985813,16.0902545046949,16.8076778910091,22.7358571602435,17.1307612215114,20.0764940635996,21.408005812956,14.7242951418389,17.233122…
Monilinia__000710,2.92474616433892,0,0,3.50471200284152,0,1.88210148966354,0,4.25790489207827,0,0,14.512700326476,3.41412050151402,1.25113405005197,2.53681596948375,6.11646356337841,2.79830513125129,0.542183157774487,2.75586147396891,7.15588759885919,4.85365790548562,3.36411519917881,5.39404871532711,5.74437401353988,6.1472093695339
Monilinia__000720,0,22.2963359137869,17.6403099696676,7.00942400568303,19.0344793359391,9.41050744831768,10.4597416779271,11.354413045542,9.65875480805129,9.86485675985792,0,0,16.2647426506756,0,6.11646356337841,19.588135918759,13.0123957865877,6.88965368492227,18.2149866152779,18.5321483663996,12.5389748333028,13.5580143385249,11.4887480270798,13.120163281244
Monilinia__000730,17.5484769860335,0,17.6403099696676,26.2853400213114,2.11494214843768,33.8778268139436,9.29754815815741,9.93511141484929,21.7321983181154,69.0539973190055,54.422626224285,20.4847230090841,16.2647426506756,17.7577117863862,15.291158908446,8.39491539375387,13.5545789443622,20.6689610547668,19.5160570877978,16.3259402275425,18.6555479227188,19.535203455509,18.4240288483047,14.95515…
Monilinia__000740,35.0969539720671,36.2315458599037,11.7602066464451,19.2759160156283,6.34482644531303,13.1747104276447,37.1901926326296,11.354413045542,21.7321983181154,19.7297135197158,39.909925897809,37.5553255166542,28.7760831511952,25.3681596948375,47.4025926161827,23.0860173328231,36.3262715708907,24.1137878972279,9.75802854389889,29.1219474329137,27.2187502479012,25.2937149218717,28.581763…
Monilinia__000750,611.271948346835,356.74137462059,294.005166161126,366.242404296939,387.034413164095,361.363486015399,135.976641813052,123.47924187027,161.784143034859,147.972851397869,90.704377040475,191.190748084785,499.202485970734,450.284834583365,582.593154411794,884.264421475408,932.012848214344,972.819100311024,2002.34745720805,1066.03977269575,1297.63098091961,754.80235739476,819.8342570…
Monilinia__000760,14.6237308216946,11.1481679568934,11.7602066464451,1.75235600142076,4.22988429687535,1.88210148966354,3.48658055930903,5.67720652277102,12.0734435100641,4.93242837992896,0,10.242361504542,20.0181448008315,17.7577117863862,7.64557945422302,10.4936442421923,13.5545789443622,17.2241342123057,4.9874368113261,9.70731581097123,10.3981742520072,1.60363610455671,2.10160024885605,5.04621…
Monilinia__000770,58.4949232867784,69.676049730584,35.2806199393352,64.8371720525681,35.9540165234405,18.8210148966354,72.0559982257199,52.514160335632,12.0734435100641,59.1891405591475,58.050801305904,51.2118075227103,50.0453620020786,41.8574634964818,25.9949701443583,22.3864410500103,35.7840884131162,49.6055065314403,21.2508177178243,26.6951184801709,24.1604637031932,36.0089198023188,32.9951239…
Monilinia__000780,49.7206847937617,41.8056298383504,47.0408265857802,17.5235600142076,27.4942479296898,39.5241312829342,17.4329027965451,14.1930163069276,53.1231514442821,64.1215689390765,21.769050489714,47.7976870211962,43.7896917518188,57.0783593133843,48.9317085070273,47.5711872312719,74.8212757728793,76.4751559026371,53.7775795308206,52.5077537047989,43.4276689348537,51.6808180968503,37.61864…
Monilinia__000790,5.84949232867784,30.657461881457,29.4005166161126,21.0282720170491,33.8390743750028,20.7031163862989,23.2438703953935,17.0316195683131,33.8056418281795,39.4594270394317,47.166276061047,13.6564820060561,28.7760831511952,22.8313437253537,19.8785065809798,39.1762718375181,26.5669747309499,18.6020649492901,34.6952126005294,28.0188433634851,27.524578902372,26.5328882753928,26.4801631…
Monilinia__000800,2.92474616433892,0,0,0,0,0,0,0,0,0,0,0,0,0,3.05823178168921,0,0,0,0,0.22062081388571,0,0.0728925502071232,0.210160024885605,0
Monilinia__000810,87.7423849301676,125.416889515051,123.482169787673,136.683768110819,118.43676031251,69.6377551175508,215.00580115739,302.311247337557,207.663228373103,251.553847376377,344.676632753805,249.230796610523,176.409901057327,182.65074980283,212.5471088274,114.730510381303,58.0135978818701,58.5620563218393,50.7417484282742,59.7882405630274,70.3405905282841,50.8061074943649,51.208992730…
Monilinia__000820,137.463069723929,50.1667558060205,64.6811365554478,122.664920099453,61.3333223046926,105.397683421158,96.4620621408831,114.963432086113,94.1728593785001,54.2567121792186,65.307151469142,44.3835665196822,81.3237132533778,34.2470155880306,44.3443608344935,54.5669500594002,43.9168357797335,39.2710260040569,76.3294677211647,32.2106388273136,44.3451548982661,75.3708969141654,72.85547…
Monilinia__000830,0,0,0,0,0,0,0,0,0,0,0,0,0,0,0,0,0,0,0,0,0,0,0,0
Monilinia__000840,146.237308216946,278.704198922336,105.841859818006,134.931412109398,120.551702460947,120.454495338466,237.087478033014,161.800385898974,212.492605777128,49.3242837992896,65.307151469142,61.4541690272523,95.0861878039494,97.6674148251243,146.795125521082,91.6444930484798,103.556983134927,130.214454645031,57.6807909483801,91.1163961347982,110.70997291843,62.5418080777117,64.168860…
Monilinia__000850,8.77423849301676,0,0,10.5141360085246,12.6896528906261,0,6.97316111861806,1.41930163069276,0,0,0,0,5.00453620020786,0,3.05823178168921,3.49788141406411,2.16873263109795,0,4.33690157506618,1.10310406942855,3.36411519917881,3.71752006056328,2.38181361537019,3.02772998797938
Monilinia__000860,14.6237308216946,5.57408397844672,0,0,6.34482644531303,7.52840595865414,2.32438703953935,0,0,0,10.884525244857,0,5.00453620020786,2.53681596948375,1.5291158908446,2.79830513125129,3.79528210442141,6.88965368492227,4.12005649631287,6.17738278879988,2.1408005812956,5.61272636594848,3.64277376468383,6.4224575502593
Monilinia__000870,257.377662461825,122.629847525828,217.563822959234,147.197904119344,188.229851210953,124.218698317793,37.1901926326296,49.6755570742464,79.6847271664231,59.1891405591475,39.909925897809,78.5247715348224,238.966603559926,200.408461589216,230.896499517535,346.290259992347,376.275111495494,429.914389939149,685.880984096716,435.946728238163,534.89431666943,399.013819833792,372.40356…
Monilinia__000880,14.6237308216946,2.78704198922336,23.5204132928901,12.2664920099453,2.11494214843768,3.76420297932707,5.81096759884838,0,0,9.86485675985792,0,20.4847230090841,8.75793835036376,8.87885589319312,9.17469534506762,21.6868647671975,17.8920442065581,18.6020649492901,34.2615224430228,29.5631890606851,29.6653794836676,28.7196647816065,26.3400564523292,27.4330686789647
Monilinia__000890,523.529563416667,259.194904997773,305.765372807572,410.051304332458,266.482710703147,368.891891974053,106.92180381881,109.286225563342,86.9287932724616,172.634993297514,101.588902285332,139.978940562075,434.143515368032,413.501003025851,403.686595182975,748.54662260972,794.298326139624,788.865346923599,1486.25616977518,890.646225656611,1036.14748134707,751.959547936683,781.09475…
Monilinia__000900,8.77423849301676,0,0,17.5235600142076,0,3.76420297932707,5.81096759884838,4.25790489207827,0,0,3.628175081619,0,5.00453620020786,5.07363193896749,7.64557945422302,11.1932205250052,1.62654947332346,9.64551515889117,16.0465358277448,14.1197320886854,6.72823039835761,9.25735387630464,6.86522747959644,9.72543571896408
Monilinia__000910,2.92474616433892,8.36112596767008,5.88010332322253,1.75235600142076,4.22988429687535,0,9.29754815815741,4.25790489207827,0,9.86485675985792,3.628175081619,0,8.75793835036376,1.26840798474187,3.05823178168921,2.79830513125129,4.3374652621959,2.06689610547668,2.3852958662864,2.2062081388571,3.97577250812041,2.76991690787068,4.41336052259771,3.85347453015558
Monilinia__000920,140.387815888268,172.796603331848,217.563822959234,173.483244140655,118.43676031251,112.926089379812,69.7316111861806,96.5125108871074,89.3434819744744,177.567421677443,224.946855060378,105.837735546935,138.875879555768,173.771893909637,198.785065809798,306.414411872016,236.934039947451,222.535814022989,343.265759666488,324.533217225879,360.571983621074,229.611533152438,240.9134…
Monilinia__000930,0,0,0,0,4.22988429687535,0,0,0,0,0,0,0,0,0,0,0,0,0,0,0,0.305828654470801,0.145785100414246,0,0
Monilinia__000940,5.84949232867784,0,11.7602066464451,5.25706800426228,0,0,8.13535463838773,2.83860326138551,4.82937740402564,0,0,0,6.25567025025983,3.80522395422562,4.58734767253381,1.39915256562565,0.542183157774487,0,3.68636633880625,3.75055383605707,5.81074443494521,2.76991690787068,1.96149356559898,2.56898302010372
Monilinia__000950,61.4196694511173,58.5278817736906,58.8010332322253,49.0659680397812,29.6091900781275,28.231522344953,56.9474824687141,65.2878750118668,50.7084627422693,19.7297135197158,58.050801305904,13.6564820060561,43.7896917518188,49.4679114049331,38.2278972711151,41.2750006859565,32.5309894664692,30.314476213658,51.1754385857809,54.713961843656,51.0733852966237,62.9062708287473,63.53838085…
Monilinia__000960,5.84949232867784,0,11.7602066464451,17.5235600142076,0,0,97.6242556606528,85.1580978415654,99.0022367825257,24.6621418996448,3.628175081619,17.0706025075701,0,6.34203992370937,1.5291158908446,26.5838987468873,0.542183157774487,0,0.650535236259926,0.22062081388571,1.8349719268248,0.21867765062137,0.210160024885605,0.0917493935751328
Monilinia__000970,32.1722078077281,13.9352099461168,23.5204132928901,26.2853400213114,42.2988429687535,45.1704357519248,44.1633537512477,53.9334619663247,16.9028209140898,59.1891405591475,21.769050489714,51.2118075227103,28.7760831511952,21.5629357406119,45.8734767253381,46.1720346656463,37.4106378864396,19.2910303177823,26.2382545291504,21.6208397607996,26.3012642844888,28.1365243799495,24.65877…
Monilinia__000980,84.8176387658287,69.676049730584,17.6403099696676,17.5235600142076,27.4942479296898,33.8778268139436,31.3792250337812,24.1281277217768,53.1231514442821,54.2567121792186,130.614302938284,27.3129640121121,41.2874236517149,32.9786076032887,62.6937515246287,11.892796807818,15.1811284176856,12.4013766328601,8.67380315013235,12.134144763714,10.0923455975364,10.8609899808614,12.2593347…
Monilinia__000990,0,0,11.7602066464451,5.25706800426228,8.4597685937507,18.8210148966354,20.9194833558542,11.354413045542,9.65875480805129,29.5945702795738,25.397225571333,10.242361504542,10.0090724004157,3.80522395422562,0,3.49788141406411,2.16873263109795,3.44482684246113,3.90321141755956,4.85365790548562,1.8349719268248,4.15487536180602,4.83368057236892,4.12872271088098
Monilinia__001000,0,0,0,0,0,0,0,0,0,0,0,0,0,0,0,0,0,0,0,0,0,0,0,0
Monilinia__001010,0,0,0,0,0,0,0,0,0,0,0,0,0,0,0,0,0,0,0,0,0,0,0,0
Monilinia__001020,40.9464463007449,47.3797138167971,11.7602066464451,15.7712040127868,21.1494214843768,28.231522344953,72.0559982257199,46.8369538128609,60.3672175503206,24.6621418996448,61.678976387523,23.8988435105981,13.7624745505716,13.9524878321606,18.3493906901352,4.89703397968976,9.21711368216629,28.9365454766735,1.08422539376654,2.64744976662852,10.0923455975364,2.76991690787068,2.5919736…
Monilinia__001030,283.700377940875,183.944771288742,182.283203019898,695.685332564041,841.746975078195,826.242553962292,1736.3171185359,1663.42151117191,1598.52392073249,522.83740827247,395.471083896471,501.87571372256,166.400828656912,109.083086687801,143.736893739393,169.297460440703,127.955225234779,114.36825116971,593.721825626559,357.846960122621,325.707517011403,984.049427796163,642.1089293…
Monilinia__001040,0,0,0,0,0,0,0,0,0,0,0,0,0,0,0,0,0,0,0,0,0,0,0,0
Monilinia__001050,5.84949232867784,11.1481679568934,0,3.50471200284152,4.22988429687535,3.76420297932707,3.48658055930903,2.83860326138551,4.82937740402564,0,0,0,2.50226810010393,2.53681596948375,4.58734767253381,5.59661026250258,9.21711368216629,7.57861905341449,6.93904252010588,7.50110767211413,8.25737367071161,6.99768481988382,6.02458738005402,8.16569602818682
Monilinia__001060,8.77423849301676,2.78704198922336,0,12.2664920099453,46.5287272656289,22.5852178759624,25.5682574349329,12.7737146762348,12.0734435100641,49.3242837992896,18.140875408095,20.4847230090841,27.5249491011433,39.3206475269981,25.9949701443583,48.9703397968976,35.7840884131162,27.5586147396891,14.9623104339783,20.517735691371,27.8304075568428,8.23685817340492,11.1384813189371,10.9181…
Monilinia__001070,40.9464463007449,100.333511612041,47.0408265857802,21.0282720170491,19.0344793359391,15.0568119173083,24.4060639151632,8.51580978415653,26.5615757221411,0,7.256350163238,10.242361504542,43.7896917518188,16.4893038016444,35.1696654894259,24.4851698984488,18.4342273643326,26.1806840027046,38.8152690968423,17.8702859247425,20.7963485040144,24.5647894198005,23.2577094206737,36.97500…
Monilinia__001080,14.6237308216946,11.1481679568934,0,12.2664920099453,16.9195371875014,3.76420297932707,6.97316111861806,1.41930163069276,7.24406610603847,0,14.512700326476,0,37.534021501559,26.6365676795793,21.4076224718244,107.734747553175,95.9664189260843,81.986878850575,25.1540291353838,60.6707238185702,69.1172759104009,11.0796676314827,10.0176278528805,19.5426208315033
Monilinia__001090,11.6989846573557,5.57408397844672,23.5204132928901,24.5329840198906,4.22988429687535,18.8210148966354,18.5950963163148,12.7737146762348,12.0734435100641,34.5269986595027,29.025400652952,20.4847230090841,7.5068043003118,7.61044790845124,4.58734767253381,6.2961865453154,11.3858463132642,2.06689610547668,4.9874368113261,6.17738278879988,12.233146178832,9.7676017277545,7.77592092076…
Monilinia__001100,131.613577395251,75.2501337090307,52.9209299090028,84.1130880681964,114.206876015634,80.930364055532,125.516900135125,102.189717409878,142.466633418757,113.445852738366,112.473427530189,85.3530125378504,95.0861878039494,79.909703038738,74.9266786513856,102.138137290672,75.9056420884282,77.8530866396216,106.254088589121,80.9678386960555,88.9961384510029,112.983452821041,106.41102…
Monilinia__001110,17.5484769860335,13.9352099461168,0,22.7806280184699,27.4942479296898,15.0568119173083,39.514579672169,17.0316195683131,26.5615757221411,29.5945702795738,10.884525244857,6.82824100302803,30.0272172012472,8.87885589319312,22.936738362669,30.7813564437642,25.4826084154009,18.6020649492901,16.4802259852515,20.7383565052567,18.0438906137772,24.2003266687649,28.0213366514141,24.03834…
Monilinia__001120,38.021700136406,11.1481679568934,23.5204132928901,36.7994760298359,61.3333223046926,5.64630446899061,22.0816768756238,36.9018423980117,28.9762644241539,54.2567121792186,32.653575734571,37.5553255166542,32.5294853013511,48.1995034201912,27.5240860352029,82.5500013719131,58.0135978818701,69.5855022177149,123.601694889386,91.998879390341,108.263343682663,160.14493280505,168.9686600…
Monilinia__001130,0,0,0,3.50471200284152,0,0,5.81096759884838,1.41930163069276,4.82937740402564,0,0,10.242361504542,0,0,0,0.699576282812823,2.71091578887244,2.06689610547668,0.650535236259926,2.42682895274281,0.611657308941601,1.31206590372822,0.980746782799492,1.92673726507779
Monilinia__001140,17.5484769860335,33.4445038706803,5.88010332322253,29.7900520241529,31.7241322265651,35.7599283036072,56.9474824687141,86.5773994722581,43.4643966362308,39.4594270394317,47.166276061047,23.8988435105981,15.0136086006236,6.34203992370937,13.7620430176014,18.8885596359462,18.4342273643326,24.8027532657202,10.4085637801588,14.5609737164569,11.0098315609488,9.40313897671889,8.756667…
Monilinia__001150,0,11.1481679568934,0,0,4.22988429687535,0,3.48658055930903,5.67720652277102,7.24406610603847,24.6621418996448,0,6.82824100302803,2.50226810010393,0,0,4.89703397968976,1.62654947332346,4.13379221095336,1.08422539376654,3.08869139439994,1.8349719268248,1.45785100414246,0.420320049771211,0.733995148601063
Monilinia__001160,20.4732231503724,50.1667558060205,23.5204132928901,17.5235600142076,16.9195371875014,13.1747104276447,33.7036120733206,32.6439375059334,19.3175096161026,29.5945702795738,32.653575734571,30.7270845136261,22.5204129009354,27.9049756643212,62.6937515246287,41.2750006859565,27.6513410464989,42.715852846518,25.5877192928904,35.2993302217136,31.1945227560217,24.6376819700076,22.767336…
Monilinia__001170,242.75393164013,200.667023224082,199.923512989566,248.834552201748,245.33328921877,242.791092166596,180.1399955643,129.156448393041,115.905057696615,463.648267713322,435.38100979428,471.148629208934,415.376504617253,355.154235727725,305.823178168921,816.405522042564,683.692961953629,794.377069871537,1166.84336877155,999.632907716151,1028.80759363977,1416.66671327544,1352.5899201…
Monilinia__001180,58.4949232867784,39.018587849127,82.3214465251154,35.0471200284152,54.9884958593796,31.9957253242801,25.5682574349329,18.4509211990058,26.5615757221411,24.6621418996448,10.884525244857,47.7976870211962,43.7896917518188,36.7838315575143,45.8734767253381,93.0436456141054,95.9664189260843,103.344805273834,183.884626782806,122.444551706569,135.176265276094,89.2204814535188,92.750624…
Monilinia__001190,5.84949232867784,5.57408397844672,11.7602066464451,5.25706800426228,42.2988429687535,7.52840595865414,30.2170315140116,28.3860326138551,33.8056418281795,19.7297135197158,36.28175081619,10.242361504542,17.5158767007275,10.147263877935,15.291158908446,21.6868647671975,29.8200736775968,24.8027532657202,11.4927891739254,15.222836158114,14.6797754145984,5.17537106470574,4.55346720585…
Monilinia__001200,5.84949232867784,11.1481679568934,17.6403099696676,26.2853400213114,8.4597685937507,13.1747104276447,17.4329027965451,28.3860326138551,16.9028209140898,29.5945702795738,25.397225571333,54.6259280242243,18.7670107507795,19.0261197711281,4.58734767253381,23.785593615636,16.8076778910091,15.157238106829,21.9013529540842,26.0332560385138,23.5488063942516,18.952063053852,21.856642588…
Monilinia__001210,0,41.8056298383504,5.88010332322253,40.3041880326774,21.1494214843768,9.41050744831768,48.8121278303264,41.1597472900899,45.8790853382436,0,10.884525244857,3.41412050151402,35.031753401455,15.2208958169025,16.8202747992906,36.3779667062668,10.8436631554897,15.8462034753212,27.3224799229169,24.0476687135424,30.8886941015509,16.7652865476383,15.972161891306,14.1294066105705
Monilinia__001220,11.6989846573557,11.1481679568934,52.9209299090028,15.7712040127868,10.5747107421884,7.52840595865414,13.9463222372361,48.2562554435537,21.7321983181154,9.86485675985792,10.884525244857,27.3129640121121,25.0226810010393,17.7577117863862,18.3493906901352,22.3864410500103,18.4342273643326,18.6020649492901,26.671944686657,34.196226152285,27.2187502479012,24.7834670704219,26.1999497…
Monilinia__001230,0,0,0,1.75235600142076,0,0,1.16219351976968,0,0,4.93242837992896,0,0,0,0,0,0,0.542183157774487,2.06689610547668,0,0.882483255542839,0.611657308941601,0.291570200828493,0.770586757913887,0.366997574300531
Monilinia__001240,0,0,0,1.75235600142076,0,0,0,0,4.82937740402564,0,3.628175081619,0,2.50226810010393,0,3.05823178168921,4.89703397968976,3.25309894664692,0,1.30107047251985,0.882483255542839,0.611657308941601,1.09338825310685,0.700533416285351,0.183498787150266
Monilinia__001250,0,0,0,0,0,0,0,0,0,0,0,0,0,0,0,0,0,0,0,0,0,0,0,0
Monilinia__001260,0,0,0,0,0,0,0,0,0,0,0,0,0,0,0,0,0,0,0,0,0,0,0.14010668325707,0
Monilinia__001270,0,0,0,0,0,0,0,0,0,0,3.628175081619,0,0,2.53681596948375,1.5291158908446,0,0,0,0,0,0.917485963412402,0,0.14010668325707,0
Monilinia__001280,0,5.57408397844672,5.88010332322253,3.50471200284152,4.22988429687535,3.76420297932707,11.6219351976968,0,7.24406610603847,9.86485675985792,3.628175081619,0,0,5.07363193896749,4.58734767253381,4.19745769687694,7.59056420884282,4.82275757944559,1.95160570877978,1.76496651108568,1.529143272354,1.74942120497096,2.10160024885605,1.46799029720213
Monilinia__001290,0,13.9352099461168,23.5204132928901,7.00942400568303,12.6896528906261,5.64630446899061,13.9463222372361,18.4509211990058,7.24406610603847,0,0,0,20.0181448008315,1.26840798474187,3.05823178168921,13.9915256562565,8.13274736661731,11.7124112643679,8.89064822888566,13.2372488331426,12.8448034877736,14.4327249410104,15.4117351582777,12.3861681326429
Monilinia__001300,0,0,0,0,0,0,0,0,0,0,0,0,0,0,0,0,0,0,0,0,0,0,0,0
Monilinia__001310,84.8176387658287,64.1019657521373,158.762789727008,56.0753920454643,48.6436694140665,95.9871759728403,198.735091880615,227.088260910841,239.054181499269,103.580995978508,177.780578999331,109.251856048449,41.2874236517149,50.7363193896749,114.683691813345,25.8843224640744,37.9528210442141,44.0937835835025,14.9623104339783,9.70731581097123,14.6797754145984,11.225452731897,9.807467…
Monilinia__001320,49.7206847937617,75.2501337090307,11.7602066464451,71.8465960582511,19.0344793359391,24.467319365626,139.463222372361,119.221336978191,94.1728593785001,64.1215689390765,47.166276061047,68.2824100302803,18.7670107507795,26.6365676795793,35.1696654894259,51.069068645336,29.2778905198223,33.7593030561191,23.202423426604,29.7838098745708,32.4178373739049,34.915531549212,30.122936900…
Monilinia__001330,0,0,0,0,0,0,0,1.41930163069276,0,0,0,0,0,0,0,0,0,0,0,0,0,0.145785100414246,0.280213366514141,0
Monilinia__001340,0,0,0,0,0,0,0,0,0,0,0,0,0,0,0,0,0,0,0.867380315013235,0.44124162777142,0,0,0.14010668325707,0
Monilinia__001350,0,5.57408397844672,0,0,0,0,2.32438703953935,0,24.1468870201282,0,0,0,0,0,0,0.699576282812823,1.08436631554897,0.688965368492227,2.60214094503971,0.882483255542839,2.1408005812956,3.71752006056328,2.52192029862726,2.93598059440425
Monilinia__001360,0,0,0,0,0,0,0,0,0,0,0,0,0,2.53681596948375,0,0,0,0,1.30107047251985,0,0,0.21867765062137,0.210160024885605,0.0917493935751328
Monilinia__001370,40.9464463007449,25.0833779030102,47.0408265857802,15.7712040127868,19.0344793359391,15.0568119173083,31.3792250337812,12.7737146762348,14.4881322120769,24.6621418996448,0,0,23.7715469509874,57.0783593133843,19.8785065809798,52.4682212109617,34.6997220975672,30.314476213658,49.0069877982478,48.7571998687419,45.2626408616785,35.3528868504547,33.6256039816969,38.7182440887061
Monilinia__001380,55.5701771224395,41.8056298383504,41.1607232625577,59.5801040483058,61.3333223046926,41.4062327725978,25.5682574349329,25.5474293524696,21.7321983181154,29.5945702795738,65.307151469142,51.2118075227103,63.8078365526503,69.7624391608031,42.8152449436489,86.0478827859772,86.749305243918,78.5420520081138,156.778991938642,146.712841233997,169.123245922353,143.16096860679,134.922735…
Monilinia__001390,0,0,0,0,0,0,0,0,0,0,0,0,0,0,0,0,0,0,0.216845078753309,0,0,0,0,0
Monilinia__001400,0,0,0,0,0,0,0,0,0,0,0,0,0,0,0,0,0,0,0,0,0,0.145785100414246,0,0
Monilinia__001410,0,0,0,0,0,0,0,0,0,0,0,0,0,0,0,0,0,0,0,0,0,0,0,0
Monilinia__001420,5.84949232867784,2.78704198922336,5.88010332322253,7.00942400568303,0,0,4.6487740790787,5.67720652277102,0,0,0,0,2.50226810010393,10.147263877935,16.8202747992906,2.79830513125129,9.21711368216629,0.688965368492227,10.4085637801588,5.29489953325704,8.86903097965321,9.33024642651177,8.12618762891008,10.2759320804149
Monilinia__001430,0,0,0,3.50471200284152,4.22988429687535,0,1.16219351976968,11.354413045542,4.82937740402564,29.5945702795738,0,0,28.7760831511952,32.9786076032887,15.291158908446,5.59661026250258,1.62654947332346,2.75586147396891,0,0.661862441657129,0,0.21867765062137,0.210160024885605,0.458746967875664
Monilinia__001440,0,0,0,0,0,0,2.32438703953935,0,0,0,3.628175081619,0,0,5.07363193896749,0,1.39915256562565,5.42183157774487,2.06689610547668,10.4085637801588,7.05986604434271,7.03405905282841,7.07057737009095,5.95453403842549,6.60595633740956
Monilinia__001450,0,0,0,0,0,0,1.16219351976968,0,0,0,0,0,0,0,0,0,0,0,0,0.44124162777142,0,0.145785100414246,0.0700533416285351,0.550496361450797
Monilinia__001460,2.92474616433892,5.57408397844672,0,3.50471200284152,6.34482644531303,15.0568119173083,13.9463222372361,15.6123179376203,9.65875480805129,4.93242837992896,47.166276061047,3.41412050151402,5.00453620020786,16.4893038016444,9.17469534506762,21.6868647671975,22.7716926265285,15.157238106829,31.6593814979831,18.5321483663996,21.408005812956,18.4418152024022,21.6464825632174,18.34987…
Monilinia__001470,17.5484769860335,47.3797138167971,82.3214465251154,26.2853400213114,21.1494214843768,43.2883342622613,54.6230954291748,45.4176521821682,21.7321983181154,9.86485675985792,29.025400652952,37.5553255166542,33.7806193514031,30.441791633805,39.7570131619597,33.5796615750155,34.6997220975672,38.5820606355647,36.2131281518026,39.9323673133135,42.2043543169705,38.8517292603967,39.159817…
Monilinia__001480,0,0,0,0,0,0,0,0,0,19.7297135197158,10.884525244857,0,0,0,0,0,1.08436631554897,0,0.216845078753309,0,0,0,0.420320049771211,0.366997574300531
Monilinia__001490,14.6237308216946,11.1481679568934,11.7602066464451,21.0282720170491,25.3793057812521,22.5852178759624,15.1085157570058,15.6123179376203,4.82937740402564,54.2567121792186,21.769050489714,3.41412050151402,26.2738150510913,20.29452775587,16.8202747992906,18.1889833531334,17.3498610487836,6.88965368492227,10.8422539376654,16.1053194136568,16.820575995894,14.5056174912175,12.95986820…
Monilinia__001500,17.5484769860335,5.57408397844672,5.88010332322253,19.2759160156283,8.4597685937507,3.76420297932707,9.29754815815741,15.6123179376203,4.82937740402564,9.86485675985792,3.628175081619,0,26.2738150510913,19.0261197711281,33.6405495985813,35.678390423454,34.1575389397927,26.8696493711968,46.1880017744548,41.4767130105134,42.8160116259121,33.166110344241,27.6710699432714,39.9109862…
Monilinia__001510,5.84949232867784,8.36112596767008,35.2806199393352,15.7712040127868,25.3793057812521,13.1747104276447,66.2450306268715,15.6123179376203,12.0734435100641,29.5945702795738,29.025400652952,75.1106510333084,22.5204129009354,21.5629357406119,9.17469534506762,33.5796615750155,12.4702126288132,32.3813723191346,22.9855783478507,20.9589773191424,17.4322333048356,16.0363610455671,14.64114…
Monilinia__001520,29.2474616433892,36.2315458599037,11.7602066464451,24.5329840198906,19.0344793359391,30.1136238346166,19.7572898360845,35.4825407673189,24.1468870201282,29.5945702795738,39.909925897809,64.8682895287663,21.2692788508834,40.58905551174,50.4608243978719,27.2834750297001,25.4826084154009,28.2475801081813,32.5267618129963,38.6086424299992,41.8985256624997,68.3003195440744,70.6137683…
Monilinia__001530,14.6237308216946,11.1481679568934,82.3214465251154,17.5235600142076,8.4597685937507,7.52840595865414,15.1085157570058,41.1597472900899,7.24406610603847,9.86485675985792,14.512700326476,27.3129640121121,20.0181448008315,6.34203992370937,10.7038112359122,21.6868647671975,16.2654947332346,19.2910303177823,18.4318316940312,16.3259402275425,15.9030900324816,20.7743768090301,23.257709…
Monilinia__001540,29.2474616433892,25.0833779030102,11.7602066464451,21.0282720170491,12.6896528906261,45.1704357519248,12.7841287174664,34.0632391366261,16.9028209140898,4.93242837992896,18.140875408095,51.2118075227103,28.7760831511952,19.0261197711281,16.8202747992906,30.7813564437642,23.8560589420774,23.4248225287357,19.7329021665511,27.5776017357137,24.1604637031932,18.8062779534378,16.04221…
Monilinia__001550,11.6989846573557,11.1481679568934,0,10.5141360085246,6.34482644531303,24.467319365626,15.1085157570058,18.4509211990058,9.65875480805129,9.86485675985792,0,0,2.50226810010393,2.53681596948375,7.64557945422302,9.79406795937952,5.96401473551936,9.64551515889117,9.9748736226522,6.6186244165713,11.3156602154196,11.4441303825183,12.049174760108,10.0006838996895
Monilinia__001560,11.6989846573557,5.57408397844672,11.7602066464451,5.25706800426228,2.11494214843768,1.88210148966354,3.48658055930903,4.25790489207827,0,0,3.628175081619,0,3.7534021501559,11.4156718626769,6.11646356337841,7.69533911094105,6.50619789329385,5.51172294793781,7.58957775636581,9.92793662485694,11.6214888698904,15.0887578928745,14.0807216673356,14.7716523655964
Monilinia__001570,269.076647119181,119.842805536605,164.642893050231,185.7497361506,181.88502476564,156.214423642073,24.4060639151632,25.5474293524696,12.0734435100641,44.3918554193607,50.794451142666,40.9694460181682,193.925777758055,204.213685543442,201.843297591488,351.88687025485,283.019608358282,308.656485084517,808.615298671088,285.92457479588,344.668893588592,320.654328361135,331.422359244…
Monilinia__001580,0,0,11.7602066464451,5.25706800426228,4.22988429687535,3.76420297932707,10.4597416779271,5.67720652277102,0,0,0,0,5.00453620020786,3.80522395422562,6.11646356337841,17.4894070703206,16.8076778910091,17.9130995807979,16.0465358277448,17.2084234830854,12.5389748333028,15.3074355434959,15.4817884999063,15.230399333472
Monilinia__001590,0,0,0,0,0,0,0,0,0,0,0,0,0,0,0,0,0,0,0,0,0,0,0,0
Monilinia__001600,29.2474616433892,47.3797138167971,82.3214465251154,31.5424080255737,33.8390743750028,35.7599283036072,51.1365148698657,24.1281277217768,16.9028209140898,39.4594270394317,32.653575734571,44.3835665196822,31.2783512512992,36.7838315575143,67.2810991971625,48.9703397968976,53.6761326196742,34.4482684246113,22.5518881903441,33.0931220828565,36.0877812275545,25.7310702231145,21.43632…
Monilinia__001610,0,0,0,0,0,0,0,0,0,0,0,0,0,0,0,0,0,0,0,0,0,0,0,0
Monilinia__001620,0,0,0,0,0,0,0,0,0,0,0,0,0,0,0,0,0,0,0.216845078753309,0,0,0.21867765062137,0.0700533416285351,0.183498787150266
Monilinia__001630,0,0,0,0,2.11494214843768,1.88210148966354,4.6487740790787,4.25790489207827,2.41468870201282,0,14.512700326476,10.242361504542,3.7534021501559,1.26840798474187,0,1.39915256562565,1.62654947332346,0.688965368492227,1.51791555127316,1.76496651108568,2.7524578902372,3.49884240994191,3.71282710631236,3.11947938155452
Monilinia__001640,0,0,0,0,0,0,2.32438703953935,0,0,0,0,0,0,0,0,0,0,0,0,0,0.611657308941601,0.145785100414246,0,0
Monilinia__001650,105.290861916201,83.6112596767008,11.7602066464451,22.7806280184699,63.4482644531303,95.9871759728403,48.8121278303264,66.7071766425595,185.931030054987,197.297135197158,246.715905550092,187.776627583271,28.7760831511952,78.6412950539962,110.096344140811,7.69533911094105,84.58057261282,90.2544632724817,4.33690157506618,41.2560921966277,42.8160116259121,2.33256160662794,12.119228…
Monilinia__001660,0,16.7222519353402,35.2806199393352,14.0188480113661,27.4942479296898,15.0568119173083,38.3523861523993,15.6123179376203,82.099415868436,202.229563577087,272.113131121425,191.190748084785,56.3010322523385,111.619902657285,77.9849104330748,428.84026136426,542.725340932262,530.503333739014,274.525869701689,606.707238185702,433.359203385124,444.42587861283,357.6923623553,440.672337…
Monilinia__001670,0,0,0,0,0,0,0,0,0,0,0,0,0,0,0,0,0,0,0,0,0,0,0,0
Monilinia__001680,5.84949232867784,2.78704198922336,0,28.0376960227321,16.9195371875014,5.64630446899061,8.13535463838773,7.09650815346378,9.65875480805129,0,10.884525244857,13.6564820060561,17.5158767007275,13.9524878321606,12.2329271267568,12.5923730906308,21.6873263109795,19.2910303177823,28.4067053166834,22.9445646441138,28.1362362113136,27.9178467293282,25.1491496446441,24.1300905102599
Monilinia__001690,0,0,5.88010332322253,5.25706800426228,6.34482644531303,9.41050744831768,6.97316111861806,4.25790489207827,0,14.7972851397869,7.256350163238,0,15.0136086006236,7.61044790845124,18.3493906901352,65.7601705844053,45.5433852530569,35.8261991615958,75.6789324849047,45.8891292882276,67.5881326380469,29.6672679342991,32.855017223783,39.7274874180325
Monilinia__001700,29.2474616433892,25.0833779030102,35.2806199393352,54.3230360440435,16.9195371875014,30.1136238346166,47.6499343105567,38.3211440287044,36.2203305301923,64.1215689390765,32.653575734571,44.3835665196822,30.0272172012472,26.6365676795793,42.8152449436489,32.1805090093898,26.0247915731754,26.8696493711968,16.0465358277448,23.1651854579995,17.7380619593064,20.9930544596515,18.56413…
Monilinia__001710,5.84949232867784,5.57408397844672,0,3.50471200284152,4.22988429687535,0,3.48658055930903,2.83860326138551,12.0734435100641,0,14.512700326476,3.41412050151402,2.50226810010393,11.4156718626769,1.5291158908446,6.2961865453154,14.0967621021367,1.37793073698445,8.24011299262573,5.51552034714275,8.86903097965321,4.73801576346301,6.5850141130823,5.41321422093284
Monilinia__001720,99.4413695875233,161.648435374955,52.9209299090028,78.8560200639341,112.091933867197,167.507032580055,134.814448293282,140.510861438583,154.540076928821,162.770136537656,185.036929162569,139.978940562075,48.7942279520267,144.598510260574,168.202747992906,63.6614417359669,169.703328383415,217.713056443544,62.4513826809529,105.677369851255,111.321630227371,55.9085860088635,71.9447…
Monilinia__001730,11.6989846573557,16.7222519353402,35.2806199393352,12.2664920099453,8.4597685937507,22.5852178759624,36.02799911286,53.9334619663247,28.9762644241539,69.0539973190055,68.935326550761,81.9388920363364,8.75793835036376,27.9049756643212,7.64557945422302,10.4936442421923,15.1811284176856,12.4013766328601,12.7938596464452,13.678490460914,13.1506321422444,14.7242951418389,11.979121418…
Monilinia__001740,11.6989846573557,39.018587849127,23.5204132928901,26.2853400213114,35.9540165234405,16.9389134069718,12.7841287174664,12.7737146762348,14.4881322120769,49.3242837992896,18.140875408095,10.242361504542,17.5158767007275,22.8313437253537,10.7038112359122,32.8800852922027,10.3014799977153,26.1806840027046,27.7561700804235,35.0787094078279,44.9568122072077,47.1614799840087,38.5293378…
Monilinia__001750,17.5484769860335,19.5092939245635,23.5204132928901,17.5235600142076,12.6896528906261,20.7031163862989,23.2438703953935,26.9667309831624,9.65875480805129,9.86485675985792,25.397225571333,17.0706025075701,5.00453620020786,5.07363193896749,16.8202747992906,11.1932205250052,12.4702126288132,13.0903420013523,12.3601694889386,20.2971148774853,16.820575995894,13.7037994389392,12.749708…
Monilinia__001760,11.6989846573557,11.1481679568934,0,15.7712040127868,12.6896528906261,37.6420297932707,24.4060639151632,14.1930163069276,21.7321983181154,14.7972851397869,10.884525244857,10.242361504542,22.5204129009354,10.147263877935,13.7620430176014,14.6911019390693,15.7233115754601,19.9799956862746,17.3476063002647,29.1219474329137,24.1604637031932,17.7128897003309,19.6849889976184,16.69838…
Monilinia__001770,157.936292874302,108.694637579711,76.4413432018929,196.263872159125,205.149388398455,271.022614511549,400.956764320538,275.344516354395,325.982974771731,335.405129835169,224.946855060378,365.310893662,16.2647426506756,30.441791633805,58.1064038520949,60.8631366047156,190.84847153662,246.649601920217,145.069357685964,208.707289935882,208.880971003557,157.010553146143,281.12405995…
Monilinia__001780,32.1722078077281,16.7222519353402,5.88010332322253,45.5612560369397,35.9540165234405,20.7031163862989,36.02799911286,58.191366858403,53.1231514442821,64.1215689390765,65.307151469142,64.8682895287663,35.031753401455,26.6365676795793,16.8202747992906,53.8673737765873,41.205919990861,28.2475801081813,32.9604519705029,44.124162777142,45.8742981706201,28.7196647816065,36.91811103823…
Monilinia__001790,0,5.57408397844672,0,3.50471200284152,19.0344793359391,16.9389134069718,4.6487740790787,7.09650815346378,12.0734435100641,14.7972851397869,0,6.82824100302803,1.25113405005197,3.80522395422562,6.11646356337841,4.89703397968976,5.42183157774487,2.75586147396891,3.03583110254632,7.28048685822843,2.1408005812956,3.35305730952767,4.97378725562599,3.76172513658045
Monilinia__001800,0,5.57408397844672,0,0,0,0,0,0,0,0,0,0,0,0,0,0,0,0,0,1.98558732497139,0,0.0728925502071232,0.0700533416285351,0.275248180725398
Monilinia__001810,0,0,0,1.75235600142076,0,0,0,0,0,0,3.628175081619,0,0,0,0,0,0,0.688965368492227,0.216845078753309,0,0,0.510247851449862,0.350266708142676,0
Monilinia__001820,5.84949232867784,0,0,10.5141360085246,0,0,1.16219351976968,1.41930163069276,14.4881322120769,0,0,0,5.00453620020786,7.61044790845124,6.11646356337841,2.79830513125129,0,4.13379221095336,1.51791555127316,4.4124162777142,0,1.45785100414246,2.31176027374166,2.20198544580319
Monilinia__001830,5.84949232867784,5.57408397844672,23.5204132928901,17.5235600142076,8.4597685937507,18.8210148966354,15.1085157570058,8.51580978415653,24.1468870201282,14.7972851397869,21.769050489714,23.8988435105981,36.282887451507,16.4893038016444,13.7620430176014,30.0817801609514,29.2778905198223,24.8027532657202,34.0446773642695,27.7982225495994,30.2770367926093,27.6991690787068,24.7988829…
Monilinia__001840,0,0,0,0,0,0,1.16219351976968,4.25790489207827,4.82937740402564,0,0,0,0,0,6.11646356337841,0,0,0,0.867380315013235,0.22062081388571,0,0.291570200828493,0.350266708142676,0.183498787150266
Monilinia__001850,0,16.7222519353402,0,3.50471200284152,0,5.64630446899061,1.16219351976968,0,7.24406610603847,0,0,0,5.00453620020786,2.53681596948375,0,1.39915256562565,3.25309894664692,4.13379221095336,2.60214094503971,1.98558732497139,1.2233146178832,2.25966905642082,2.38181361537019,1.19274211647673
Monilinia__001860,46.7959386294227,25.0833779030102,17.6403099696676,22.7806280184699,33.8390743750028,35.7599283036072,38.3523861523993,28.3860326138551,41.049707934218,14.7972851397869,18.140875408095,37.5553255166542,31.2783512512992,20.29452775587,16.8202747992906,13.2919493734436,31.9888063086948,39.2710260040569,7.80642283511911,12.134144763714,14.0681181056568,13.1206590372822,20.525629097…
Monilinia__001870,0,0,0,0,2.11494214843768,0,2.32438703953935,5.67720652277102,0,0,14.512700326476,0,2.50226810010393,2.53681596948375,0,9.79406795937952,3.25309894664692,9.64551515889117,15.1791555127316,3.97117464994278,9.17485963412402,4.95669341408438,5.11389393888307,7.61519966673602
Monilinia__001880,5.84949232867784,0,0,7.00942400568303,6.34482644531303,0,9.29754815815741,0,19.3175096161026,14.7972851397869,36.28175081619,0,2.50226810010393,0,6.11646356337841,8.39491539375387,7.04838105106834,4.82275757944559,5.42112696883272,5.73614116102846,10.704002906478,10.059171928583,8.9668277284525,7.06470330528523
Monilinia__001890,23.3979693147114,114.268721558158,88.2015498483379,208.53036416907,114.206876015634,178.799641518036,168.518060366603,151.865274484125,106.246302888564,69.0539973190055,36.28175081619,61.4541690272523,301.523306062524,454.090058537591,307.352294059765,1142.40806983334,1180.33273447506,1097.52183200812,1089.64652073538,914.032031928496,630.007028209849,860.277877544468,504.384059…
Monilinia__001900,0,0,0,0,0,0,0,2.83860326138551,0,0,0,6.82824100302803,1.25113405005197,0,1.5291158908446,2.79830513125129,0.542183157774487,0,3.46952126005294,1.76496651108568,1.2233146178832,1.8952063053852,1.96149356559898,1.83498787150266
Monilinia__001910,5.84949232867784,0,0,5.25706800426228,4.22988429687535,13.1747104276447,2.32438703953935,1.41930163069276,0,0,3.628175081619,3.41412050151402,10.0090724004157,11.4156718626769,0,6.2961865453154,2.16873263109795,1.37793073698445,2.60214094503971,1.98558732497139,4.58742981706201,0.291570200828493,0.770586757913887,1.83498787150266
Monilinia__001920,35.0969539720671,33.4445038706803,11.7602066464451,35.0471200284152,25.3793057812521,7.52840595865414,24.4060639151632,32.6439375059334,14.4881322120769,0,29.025400652952,23.8988435105981,22.5204129009354,22.8313437253537,25.9949701443583,33.5796615750155,39.0371873597631,28.9365454766735,50.9585935070276,34.4168469661707,44.0393262437953,36.1547049027331,35.86731091381,39.63573…
Monilinia__001930,119.914592737896,39.018587849127,29.4005166161126,54.3230360440435,71.908033046881,47.0525372415884,40.6767731919387,26.9667309831624,38.6350192322052,34.5269986595027,25.397225571333,30.7270845136261,53.7987641522345,69.7624391608031,64.2228674154733,88.1466116344156,82.9540231394966,93.0103247464506,114.927891739254,77.2172848599984,96.0301975038314,130.915020171993,124.204574…
Monilinia__001940,146.237308216946,41.8056298383504,111.721963141228,66.5895280539888,65.5632066015679,84.6945670348591,19.7572898360845,39.7404456593972,33.8056418281795,54.2567121792186,36.28175081619,34.1412050151402,63.8078365526503,102.741046764092,90.2178375598316,90.2453404828541,83.4962062972711,88.8765325354972,137.913470087104,88.0277047403982,106.428371755839,114.222626174562,107.46182…
Monilinia__001950,2.92474616433892,30.657461881457,0,38.5518320312567,16.9195371875014,15.0568119173083,39.514579672169,38.3211440287044,38.6350192322052,39.4594270394317,25.397225571333,27.3129640121121,20.0181448008315,31.7101996185468,15.291158908446,36.3779667062668,42.29028630641,32.3813723191346,25.3708742141371,31.5487763856565,25.0779496666056,22.3780129135868,28.7218700676994,33.12153108…
Monilinia__001960,0,0,0,15.7712040127868,0,5.64630446899061,5.81096759884838,4.25790489207827,14.4881322120769,0,0,0,6.25567025025983,11.4156718626769,6.11646356337841,2.09872884843847,4.87964841997039,4.82275757944559,19.7329021665511,11.4722823220569,10.3981742520072,10.2049570289972,12.7497081763934,13.7624090362699
Monilinia__001970,0,0,0,0,0,0,0,0,0,0,0,0,0,0,0,0,0.542183157774487,1.37793073698445,0.867380315013235,0,0.305828654470801,0.145785100414246,0.350266708142676,0.733995148601063
Monilinia__001980,0,0,0,0,0,1.88210148966354,2.32438703953935,0,0,0,0,0,0,0,0,0.699576282812823,4.3374652621959,0.688965368492227,0,0.22062081388571,0.305828654470801,0.510247851449862,0.210160024885605,0.183498787150266
Monilinia__001990,0,2.78704198922336,41.1607232625577,1.75235600142076,4.22988429687535,9.41050744831768,2.32438703953935,5.67720652277102,9.65875480805129,19.7297135197158,0,6.82824100302803,10.0090724004157,21.5629357406119,21.4076224718244,9.79406795937952,10.3014799977153,12.4013766328601,7.58957775636581,5.51552034714275,7.33988770729921,8.96578367547615,10.2277878777661,7.98219724103656
Monilinia__002000,5.84949232867784,16.7222519353402,11.7602066464451,0,6.34482644531303,1.88210148966354,2.32438703953935,0,7.24406610603847,0,0,0,0,2.53681596948375,7.64557945422302,0,0,0,0,0.44124162777142,0,0.21867765062137,1.54117351582777,3.02772998797938
Monilinia__002010,0,0,0,0,0,0,0,0,0,0,0,0,0,0,0,0,0,0,0.433690157506617,0,0,0,0,0
Monilinia__002020,0,0,0,0,0,0,0,2.83860326138551,9.65875480805129,0,0,6.82824100302803,0,0,0,0,0,0,0.433690157506617,1.10310406942855,0,0.364462751035616,0.420320049771211,0.458746967875664
Monilinia__002030,8.77423849301676,16.7222519353402,11.7602066464451,7.00942400568303,4.22988429687535,15.0568119173083,9.29754815815741,7.09650815346378,9.65875480805129,9.86485675985792,36.28175081619,23.8988435105981,13.7624745505716,16.4893038016444,22.936738362669,21.6868647671975,11.9280294710387,20.6689610547668,19.9497472453044,21.8414605746853,17.4322333048356,17.9315673509523,21.9266959…
Monilinia__002040,0,5.57408397844672,29.4005166161126,12.2664920099453,12.6896528906261,31.9957253242801,34.8658055930903,14.1930163069276,19.3175096161026,29.5945702795738,21.769050489714,34.1412050151402,15.0136086006236,7.61044790845124,9.17469534506762,30.7813564437642,27.6513410464989,30.314476213658,18.6486767727846,21.6208397607996,21.408005812956,26.8244584762213,26.1298964274436,30.91954…
Monilinia__002050,163.78578520298,52.9537977952439,82.3214465251154,8.76178000710379,25.3793057812521,26.3494208552895,63.9206435873322,59.6106684890957,77.2700384644103,44.3918554193607,97.960727203713,75.1106510333084,18.7670107507795,8.87885589319312,50.4608243978719,13.9915256562565,12.4702126288132,10.3344805273834,15.1791555127316,16.7671818553139,9.48068828859482,22.3780129135868,25.639523…
Monilinia__002060,29.2474616433892,22.2963359137869,11.7602066464451,12.2664920099453,8.4597685937507,0,3.48658055930903,0,4.82937740402564,29.5945702795738,0,6.82824100302803,23.7715469509874,11.4156718626769,7.64557945422302,26.5838987468873,35.2419052553417,37.8930952670725,57.0302557121202,30.0044306884565,38.8402391177917,35.4257794006619,34.1159773730966,42.2047210445611
Monilinia__002070,0,16.7222519353402,11.7602066464451,14.0188480113661,6.34482644531303,9.41050744831768,3.48658055930903,9.93511141484929,4.82937740402564,9.86485675985792,3.628175081619,0,8.75793835036376,6.34203992370937,0,6.99576282812823,9.21711368216629,12.4013766328601,7.58957775636581,6.39800360268559,9.48068828859482,5.53983381574136,3.36256039816969,4.77096846590691
Monilinia__002080,0,0,0,0,8.4597685937507,1.88210148966354,0,15.6123179376203,16.9028209140898,64.1215689390765,14.512700326476,54.6259280242243,0,0,3.05823178168921,2.79830513125129,4.3374652621959,8.26758442190672,1.08422539376654,13.678490460914,11.3156602154196,1.67652865476383,2.5919736402558,3.02772998797938
Monilinia__002090,8.77423849301676,30.657461881457,58.8010332322253,14.0188480113661,61.3333223046926,9.41050744831768,2.32438703953935,11.354413045542,2.41468870201282,14.7972851397869,7.256350163238,10.242361504542,91.3327856537935,79.909703038738,32.1114337077367,146.911019390693,196.270303114364,234.248225287357,236.794825998613,315.929005484336,265.765100735126,207.01484258823,223.6102664782…
Monilinia__002100,40.9464463007449,75.2501337090307,82.3214465251154,50.818324041202,76.1379173437563,35.7599283036072,66.2450306268715,58.191366858403,41.049707934218,83.8512824587924,25.397225571333,92.1812535408785,31.2783512512992,16.4893038016444,30.5823178168921,37.0775429890796,31.4466231509203,26.8696493711968,21.0339726390709,25.5920144107423,24.1604637031932,28.6467722313994,23.39781610…
Monilinia__002110,0,0,0,0,0,0,0,0,0,0,0,0,0,0,0,1.39915256562565,0,0,0.216845078753309,0,0.305828654470801,0,0,0
Monilinia__002120,17.5484769860335,5.57408397844672,11.7602066464451,3.50471200284152,4.22988429687535,5.64630446899061,9.29754815815741,15.6123179376203,4.82937740402564,0,7.256350163238,0,8.75793835036376,7.61044790845124,12.2329271267568,13.9915256562565,5.42183157774487,2.06689610547668,7.3727326776125,15.8846985997711,11.6214888698904,16.1821461459813,11.7689613935939,15.5056475141974
Monilinia__002130,0,0,0,12.2664920099453,4.22988429687535,9.41050744831768,10.4597416779271,11.354413045542,21.7321983181154,4.93242837992896,3.628175081619,23.8988435105981,5.00453620020786,6.34203992370937,4.58734767253381,6.2961865453154,2.71091578887244,2.75586147396891,2.16845078753309,4.85365790548562,5.50491578047441,4.88380086387725,4.76362723074039,4.22047210445611
Monilinia__002140,0,2.78704198922336,0,12.2664920099453,16.9195371875014,1.88210148966354,4.6487740790787,0,0,0,7.256350163238,17.0706025075701,7.5068043003118,0,6.11646356337841,2.09872884843847,5.42183157774487,4.82275757944559,6.93904252010588,5.07427871937133,1.8349719268248,5.32115616511999,4.69357388911185,5.13796604020744
Monilinia__002150,11.6989846573557,0,23.5204132928901,0,0,0,0,0,0,0,7.256350163238,13.6564820060561,3.7534021501559,0,1.5291158908446,0.699576282812823,1.08436631554897,0,0.867380315013235,0.661862441657129,1.529143272354,1.23917335352109,1.47112017419924,0.64224575502593
Monilinia__002160,0,2.78704198922336,0,8.76178000710379,38.0689586718782,13.1747104276447,43.001160231478,52.514160335632,14.4881322120769,24.6621418996448,32.653575734571,13.6564820060561,13.7624745505716,0,6.11646356337841,2.09872884843847,3.79528210442141,6.20068831643004,6.93904252010588,1.54434569719997,8.25737367071161,8.30975072361204,9.45720111985224,5.50496361450797
Monilinia__002170,11.6989846573557,0,5.88010332322253,12.2664920099453,10.5747107421884,1.88210148966354,49.9743213500961,32.6439375059334,24.1468870201282,73.9864256989344,79.819851795618,61.4541690272523,0,3.80522395422562,0,5.59661026250258,4.87964841997039,1.37793073698445,2.16845078753309,2.2062081388571,0.611657308941601,3.06148710869917,2.5919736402558,3.30297816870478
Monilinia__002180,0,0,0,0,0,0,0,0,0,0,0,0,0,0,0,0,0,0,0,0.44124162777142,0.611657308941601,0.656032951864109,0.560426733028281,0.733995148601063
Monilinia__002190,5.84949232867784,5.57408397844672,0,0,0,1.88210148966354,3.48658055930903,4.25790489207827,0,9.86485675985792,43.538100979428,85.3530125378504,0,5.07363193896749,0,1.39915256562565,0,0,1.95160570877978,4.63303709159991,14.3739467601276,56.1272636594848,64.5891809815094,116.062982872543
Monilinia__002200,529.379055745345,596.426985693799,746.773122049261,94.627224076721,154.39077683595,444.175951560594,275.439864185413,439.983505514754,579.525288483077,1070.33695844458,1766.92126474845,952.539619922411,60.0544344024944,171.235077940153,743.150322950477,2.09872884843847,23.313875784303,29.6255108451657,0.216845078753309,2.42682895274281,4.89325847153281,0.801818052278355,1.190906…
Monilinia__002210,81.8928926014898,55.7408397844672,94.0816531715605,19.2759160156283,61.3333223046926,131.747104276447,16.2707092767755,52.514160335632,79.6847271664231,113.445852738366,10.884525244857,78.5247715348224,33.7806193514031,52.0047273744168,91.7469534506762,0,11.3858463132642,11.7124112643679,0.216845078753309,0.661862441657129,2.7524578902372,0,0.280213366514141,0.64224575502593
Monilinia__002220,46.7959386294227,47.3797138167971,17.6403099696676,8.76178000710379,23.2643636328144,30.1136238346166,25.5682574349329,22.7088260910841,14.4881322120769,29.5945702795738,14.512700326476,105.837735546935,28.7760831511952,34.2470155880306,32.1114337077367,20.9872884843847,18.4342273643326,28.2475801081813,33.3941421280095,23.606427085771,31.1945227560217,25.2208223716646,27.320803…
Monilinia__002230,20.4732231503724,13.9352099461168,11.7602066464451,29.7900520241529,33.8390743750028,7.52840595865414,47.6499343105567,24.1281277217768,28.9762644241539,14.7972851397869,18.140875408095,27.3129640121121,40.0362896016629,2.53681596948375,6.11646356337841,25.8843224640744,15.1811284176856,14.4682727383368,16.0465358277448,10.8104198803998,18.0438906137772,12.6833037360394,13.73045…
Monilinia__002240,0,5.57408397844672,0,10.5141360085246,0,3.76420297932707,6.97316111861806,7.09650815346378,4.82937740402564,9.86485675985792,29.025400652952,3.41412050151402,2.50226810010393,8.87885589319312,1.5291158908446,6.99576282812823,0.542183157774487,0,0.867380315013235,2.42682895274281,2.1408005812956,1.31206590372822,1.4010668325707,0.458746967875664
Monilinia__002250,0,0,0,0,0,0,0,0,0,0,0,0,0,0,0,0,0,0,0,0,0,0.0728925502071232,0,0
Monilinia__002260,450.410909308194,1067.43708187255,911.416015099492,872.673288707538,881.930875898511,826.242553962292,449.768892150865,333.535883212798,359.788616599911,453.783410953465,595.020713385516,1256.39634455716,1664.00828656911,1576.63112503415,1406.78661957704,1487.99875354287,2009.33078271225,1840.91546461123,1588.82389202549,1573.46764463288,1171.32374662317,917.425636906852,927.646…
Monilinia__002270,0,0,0,14.0188480113661,50.7586115625042,13.1747104276447,176.653415004991,140.510861438583,99.0022367825257,24.6621418996448,7.256350163238,20.4847230090841,10.0090724004157,35.5154235727725,3.05823178168921,29.3822038781385,1.08436631554897,6.88965368492227,1.95160570877978,1.98558732497139,4.89325847153281,1.23917335352109,0.630480074656816,0.458746967875664
Monilinia__002280,8.77423849301676,5.57408397844672,0,14.0188480113661,27.4942479296898,11.2926089379812,17.4329027965451,18.4509211990058,24.1468870201282,9.86485675985792,0,34.1412050151402,2.50226810010393,10.147263877935,6.11646356337841,12.5923730906308,8.6749305243918,6.88965368492227,4.9874368113261,5.29489953325704,3.66994385364961,4.22776791201314,4.48341386422625,8.34919481533709
Monilinia__002290,0,44.5926718275738,11.7602066464451,21.0282720170491,31.7241322265651,15.0568119173083,15.1085157570058,28.3860326138551,21.7321983181154,59.1891405591475,39.909925897809,20.4847230090841,22.5204129009354,17.7577117863862,9.17469534506762,16.7898307875077,33.0731726242437,21.357926423259,19.7329021665511,35.740571849485,44.0393262437953,18.2231375517808,18.4240288483047,18.71687…
Monilinia__002300,131.613577395251,61.3149237629139,105.841859818006,82.3607320667757,99.4022809765707,75.2840595865414,62.7584500675625,45.4176521821682,82.099415868436,64.1215689390765,58.050801305904,37.5553255166542,87.5793835036376,46.9310954354493,68.8102150880071,73.4555096953464,80.2431073506241,74.4082597971605,89.9907076826231,98.6175038069123,101.840941938777,102.049570289972,104.58963…
Monilinia__002310,14.6237308216946,0,5.88010332322253,0,0,3.76420297932707,0,0,2.41468870201282,9.86485675985792,3.628175081619,0,0,6.34203992370937,10.7038112359122,4.89703397968976,2.16873263109795,1.37793073698445,6.72219744135257,5.07427871937133,6.72823039835761,2.1867765062137,4.06309381445504,4.03697331730584
Monilinia__002320,26.3227154790503,8.36112596767008,35.2806199393352,15.7712040127868,21.1494214843768,30.1136238346166,9.29754815815741,25.5474293524696,4.82937740402564,4.93242837992896,0,23.8988435105981,21.2692788508834,32.9786076032887,25.9949701443583,32.1805090093898,22.229509468754,20.6689610547668,33.6109872067629,28.0188433634851,25.995435630018,27.1160286770498,24.3085095451017,22.2033…
Monilinia__002330,5.84949232867784,0,0,3.50471200284152,2.11494214843768,0,0,7.09650815346378,14.4881322120769,0,0,13.6564820060561,3.7534021501559,0,3.05823178168921,6.2961865453154,3.25309894664692,7.57861905341449,10.1917187014055,4.63303709159991,7.33988770729921,7.72661032195506,9.45720111985224,8.16569602818682
Monilinia__002340,421.163447664805,267.556030965443,329.285786100462,837.626168679123,922.114776718826,1125.49669081879,473.012762546258,378.953535394966,446.717409872372,310.742987935525,428.124659631042,337.997929649888,337.806193514031,270.170900750019,270.653512679495,998.295355573898,1053.46187555583,1107.16734716701,732.936366186184,841.006542532326,864.577606188953,549.755613662123,505.925…
Monilinia__002350,11.6989846573557,33.4445038706803,11.7602066464451,5.25706800426228,21.1494214843768,30.1136238346166,36.02799911286,7.09650815346378,16.9028209140898,39.4594270394317,50.794451142666,27.3129640121121,13.7624745505716,8.87885589319312,3.05823178168921,9.09449167656669,14.6389452599112,10.3344805273834,11.0590990164187,10.3691782526284,10.0923455975364,10.7880974306542,18.5641355…
Monilinia__002360,122.839338902235,44.5926718275738,17.6403099696676,12.2664920099453,21.1494214843768,24.467319365626,53.4609019094051,49.6755570742464,74.8553497623975,182.499850057372,250.344080631711,61.4541690272523,12.5113405005197,29.1733836490631,33.6405495985813,5.59661026250258,12.4702126288132,18.6020649492901,32.9604519705029,11.9135239498283,18.349719268248,27.5533839782926,56.322886…
Monilinia__002370,5.84949232867784,2.78704198922336,17.6403099696676,12.2664920099453,4.22988429687535,16.9389134069718,19.7572898360845,21.2895244603913,4.82937740402564,24.6621418996448,3.628175081619,6.82824100302803,12.5113405005197,15.2208958169025,18.3493906901352,17.4894070703206,16.8076778910091,19.9799956862746,10.6254088589121,11.4722823220569,6.11657308941601,8.01818052278355,9.5272544…
Monilinia__002380,46.7959386294227,39.018587849127,29.4005166161126,35.0471200284152,69.7930908984433,35.7599283036072,55.7852889489444,45.4176521821682,45.8790853382436,64.1215689390765,21.769050489714,23.8988435105981,66.3101046527542,53.2731353591587,56.5772879612503,58.7644077562771,48.7964841997039,62.0068831643004,65.7040588622526,50.963408007599,77.6804782355833,67.4256089415889,67.6715280…
Monilinia__002390,0,0,11.7602066464451,14.0188480113661,0,0,0,2.83860326138551,4.82937740402564,4.93242837992896,3.628175081619,0,2.50226810010393,1.26840798474187,6.11646356337841,23.0860173328231,19.5185936798815,17.2241342123057,38.598424018089,23.1651854579995,25.0779496666056,17.8586748007452,21.99674927136,20.001367799379
Monilinia__002400,61.4196694511173,44.5926718275738,35.2806199393352,31.5424080255737,71.908033046881,56.4630446899061,38.3523861523993,17.0316195683131,26.5615757221411,24.6621418996448,29.025400652952,34.1412050151402,53.7987641522345,59.6151752828681,45.8734767253381,105.636018704736,114.942829448191,79.231017376606,183.667781704053,133.69621321474,139.763695093156,120.418492942167,126.6564416…
Monilinia__002410,0,0,0,8.76178000710379,0,0,1.16219351976968,0,4.82937740402564,9.86485675985792,0,10.242361504542,0,2.53681596948375,1.5291158908446,1.39915256562565,2.16873263109795,4.13379221095336,3.46952126005294,2.86807058051423,1.8349719268248,3.1343796589063,2.87218700676994,3.02772998797938
Monilinia__002420,2.92474616433892,16.7222519353402,5.88010332322253,12.2664920099453,27.4942479296898,3.76420297932707,5.81096759884838,15.6123179376203,16.9028209140898,39.4594270394317,0,20.4847230090841,5.00453620020786,10.147263877935,16.8202747992906,11.1932205250052,7.59056420884282,8.95654979039895,6.50535236259926,14.5609737164569,9.17485963412402,8.30975072361204,8.89677438682396,9.1749…
Monilinia__002430,5.84949232867784,0,0,10.5141360085246,8.4597685937507,11.2926089379812,8.13535463838773,5.67720652277102,9.65875480805129,19.7297135197158,7.256350163238,10.242361504542,15.0136086006236,2.53681596948375,3.05823178168921,7.69533911094105,4.3374652621959,6.20068831643004,5.20428189007941,9.92793662485694,5.19908712600361,4.37355301242739,4.41336052259771,3.66997574300531
Monilinia__002440,14.6237308216946,0,11.7602066464451,0,0,7.52840595865414,6.97316111861806,0,2.41468870201282,0,0,6.82824100302803,0,0,13.7620430176014,5.59661026250258,18.9764105221071,20.6689610547668,4.55374665381948,5.51552034714275,7.03405905282841,3.64462751035616,3.9930404728265,3.11947938155452
Monilinia__002450,99.4413695875233,172.796603331848,129.362273110896,40.3041880326774,137.471239648449,276.66891898054,38.3523861523993,103.609019040571,178.686963948949,123.310709498224,116.101602611808,136.564820060561,52.5476301021826,92.5937828861568,137.620430176014,25.1847461812616,138.798888390269,176.37513433401,28.1898602379301,63.9800360268558,60.5540735852185,25.439500022286,52.6100595…
Monilinia__002460,152.086800545624,206.241107202529,170.522996373453,47.3136120383605,154.39077683595,453.586459008912,195.248511321306,146.188067961354,301.836087751603,473.51312447318,511.572686508279,580.400485257383,55.0498982022865,186.455973757055,188.081254573886,37.7771192718924,159.401848385699,219.77995254902,63.5356080747195,80.0853554405127,85.0203659428825,46.8699097831802,74.8169688…
Monilinia__002470,46.7959386294227,47.3797138167971,52.9209299090028,31.5424080255737,38.0689586718782,26.3494208552895,68.5694176664109,63.868573381174,48.2937740402565,24.6621418996448,10.884525244857,34.1412050151402,35.031753401455,31.7101996185468,30.5823178168921,25.1847461812616,25.4826084154009,12.4013766328601,26.2382545291504,14.3403529025711,17.1264046503648,18.2231375517808,20.0352557…
Monilinia__002480,14.6237308216946,11.1481679568934,41.1607232625577,52.5706800426228,6.34482644531303,22.5852178759624,113.894964937428,181.670608728673,340.471106983808,9.86485675985792,14.512700326476,13.6564820060561,18.7670107507795,8.87885589319312,6.11646356337841,41.2750006859565,2.16873263109795,6.88965368492227,6.07166220509264,5.73614116102846,3.66994385364961,8.30975072361204,9.947574…
Monilinia__002490,96.5166234231844,27.8704198922336,123.482169787673,52.5706800426228,90.94251238282,90.3408715038497,54.6230954291748,53.9334619663247,38.6350192322052,78.9188540788634,47.166276061047,122.908338054505,92.5839197038455,98.9358228098661,137.620430176014,125.923730906308,135.545789443622,110.923424327248,207.520740366916,158.185123556054,181.356392101185,200.891868370831,191.946156…
Monilinia__002500,5.84949232867784,47.3797138167971,41.1607232625577,21.0282720170491,27.4942479296898,31.9957253242801,22.0816768756238,12.7737146762348,7.24406610603847,93.7161392186503,32.653575734571,37.5553255166542,5.00453620020786,27.9049756643212,38.2278972711151,23.0860173328231,26.0247915731754,13.7793073698445,10.8422539376654,23.1651854579995,22.0196631218976,29.8859455849205,24.30850…
Monilinia__002510,49.7206847937617,47.3797138167971,88.2015498483379,63.0848160511473,48.6436694140665,31.9957253242801,34.8658055930903,46.8369538128609,26.5615757221411,39.4594270394317,10.884525244857,13.6564820060561,48.7942279520267,39.3206475269981,39.7570131619597,37.7771192718924,45.0012020952825,42.0268874780258,57.0302557121202,50.963408007599,54.4375004958025,43.0066046222027,43.082805…
Monilinia__002520,14.6237308216946,8.36112596767008,0,17.5235600142076,4.22988429687535,26.3494208552895,20.9194833558542,5.67720652277102,14.4881322120769,44.3918554193607,25.397225571333,13.6564820060561,3.7534021501559,6.34203992370937,7.64557945422302,16.7898307875077,18.9764105221071,15.157238106829,9.9748736226522,9.48669499708552,12.233146178832,11.225452731897,10.3678945610232,12.93666449…
Monilinia__002530,35.0969539720671,100.333511612041,64.6811365554478,22.7806280184699,35.9540165234405,18.8210148966354,31.3792250337812,39.7404456593972,16.9028209140898,54.2567121792186,36.28175081619,23.8988435105981,27.5249491011433,26.6365676795793,29.0532019260475,43.373729534395,26.5669747309499,26.1806840027046,40.3331846481154,33.3137428967422,31.1945227560217,44.2457779757238,42.8726450…
Monilinia__002540,0,0,0,0,0,0,0,0,0,0,0,0,0,0,0,0,0,0,0,0,0,0,0,0
Monilinia__002550,23.3979693147114,39.018587849127,29.4005166161126,43.808900035519,23.2643636328144,11.2926089379812,16.2707092767755,5.67720652277102,19.3175096161026,34.5269986595027,7.256350163238,27.3129640121121,20.0181448008315,39.3206475269981,10.7038112359122,15.3906782218821,11.9280294710387,20.6689610547668,47.9227624044812,26.4744976662852,25.6896069755472,34.7697464487978,39.15981797…
Monilinia__002560,64.3444156154563,36.2315458599037,5.88010332322253,22.7806280184699,10.5747107421884,24.467319365626,8.13535463838773,8.51580978415653,9.65875480805129,0,0,13.6564820060561,16.2647426506756,3.80522395422562,22.936738362669,78.3525436750361,178.920442065581,259.050978553077,49.0069877982478,225.474471791195,173.099018430473,51.9723882976788,73.2057420018192,89.2721599486042
Monilinia__002570,0,0,0,0,0,0,0,0,0,0,0,0,0,0,0,0,0.542183157774487,1.37793073698445,0,1.10310406942855,0,0,0.14010668325707,0.458746967875664
Monilinia__002580,35.0969539720671,25.0833779030102,5.88010332322253,35.0471200284152,27.4942479296898,28.231522344953,77.8669658245683,99.3511141484929,115.905057696615,14.7972851397869,7.256350163238,3.41412050151402,22.5204129009354,17.7577117863862,15.291158908446,23.785593615636,8.6749305243918,7.57861905341449,7.58957775636581,3.97117464994278,4.58742981706201,4.88380086387725,6.30480074656…
Monilinia__002590,286.625124105214,172.796603331848,135.242376434118,175.235600142076,274.942479296898,244.67319365626,166.193673327064,106.447622301957,137.637256014731,128.243137878153,87.076201958856,54.6259280242243,241.468871660029,409.695779071625,362.400466130171,243.452546418862,309.586583089232,275.586147396891,372.756690376938,279.967812820966,321.425915848811,311.39697448483,287.358807…
Monilinia__002600,8.77423849301676,33.4445038706803,11.7602066464451,35.0471200284152,21.1494214843768,11.2926089379812,19.7572898360845,1.41930163069276,0,0,7.256350163238,6.82824100302803,11.2602064504677,12.6840798474187,15.291158908446,18.1889833531334,20.060776837656,23.4248225287357,19.0823669302912,11.4722823220569,16.5147473414232,18.0044599011594,16.3924819410772,21.1941099158557
Monilinia__002610,8.77423849301676,13.9352099461168,23.5204132928901,36.7994760298359,16.9195371875014,33.8778268139436,53.4609019094051,66.7071766425595,77.2700384644103,93.7161392186503,105.217077366951,218.503712096897,47.5430939019747,45.6626874507075,33.6405495985813,68.5584757156566,55.8448652507722,55.1172294793781,30.1414659467099,35.9611926633707,37.9227531543793,23.2527235160723,17.4432…
Monilinia__002620,0,0,0,0,2.11494214843768,3.76420297932707,10.4597416779271,5.67720652277102,9.65875480805129,0,3.628175081619,0,7.5068043003118,6.34203992370937,1.5291158908446,13.9915256562565,4.87964841997039,13.7793073698445,12.5770145676919,12.3547655775998,6.11657308941601,8.74710602485478,6.44490742982523,10.7346790482905
Monilinia__002630,49.7206847937617,47.3797138167971,29.4005166161126,61.3324600497265,50.7586115625042,37.6420297932707,90.6510945420347,90.8353043643364,77.2700384644103,44.3918554193607,54.422626224285,75.1106510333084,62.5567025025983,46.9310954354493,50.4608243978719,52.4682212109617,47.1699347263804,42.0268874780258,50.3080582707676,33.3137428967422,37.9227531543793,33.0932177940339,33.76571…
Monilinia__002640,0,0,0,3.50471200284152,2.11494214843768,7.52840595865414,1.16219351976968,9.93511141484929,0,29.5945702795738,0,3.41412050151402,16.2647426506756,11.4156718626769,27.5240860352029,42.6741532515822,26.0247915731754,29.6255108451657,43.3690157506618,43.0210587077134,56.8841297315689,35.6444570512832,36.2175776219527,36.608008036478
Monilinia__002650,0,0,0,0,0,0,0,0,0,0,0,0,0,0,0,0,0,0,0,0,0,0,0,0
Monilinia__002660,175.484769860335,250.833779030102,264.604649545014,418.813084339561,344.735570195341,267.258411532222,205.708252999233,158.961782637589,149.710699524795,59.1891405591475,76.191676713999,143.393061063589,345.312997814343,383.059211392046,370.046045584394,374.27331130486,384.407858862112,330.703376876269,529.101992158073,417.193959057877,455.073037852551,363.369362782509,309.70582…
Monilinia__002670,64.3444156154563,66.8890077413607,70.5612398786703,59.5801040483058,97.2873388281331,109.161886400485,80.1913528641076,89.4160027336436,65.1965949543462,103.580995978508,119.729777693427,81.9388920363364,125.113405005197,143.330102275832,73.3975627605409,71.3567808469079,95.9664189260843,115.746181906694,59.6323966571599,64.8625192823987,56.2724724226273,80.4004828784569,88.8276…
Monilinia__002680,0,0,0,1.75235600142076,2.11494214843768,0,16.2707092767755,22.7088260910841,21.7321983181154,14.7972851397869,0,17.0706025075701,0,0,0,6.99576282812823,0,0.688965368492227,0.216845078753309,0.44124162777142,0.611657308941601,0.510247851449862,0.420320049771211,0.64224575502593
Monilinia__002690,2.92474616433892,0,5.88010332322253,14.0188480113661,33.8390743750028,3.76420297932707,10.4597416779271,21.2895244603913,28.9762644241539,19.7297135197158,61.678976387523,3.41412050151402,5.00453620020786,10.147263877935,10.7038112359122,4.19745769687694,2.71091578887244,0.688965368492227,1.51791555127316,1.76496651108568,0.611657308941601,2.91570200828493,2.17165359048459,1.467…
Monilinia__002700,5.84949232867784,8.36112596767008,11.7602066464451,7.00942400568303,19.0344793359391,7.52840595865414,3.48658055930903,11.354413045542,2.41468870201282,0,0,3.41412050151402,2.50226810010393,12.6840798474187,7.64557945422302,11.1932205250052,10.8436631554897,6.88965368492227,10.4085637801588,7.94234929988555,11.9273175243612,8.8199985750619,6.51496077145377,10.0006838996895
Monilinia__002710,11.6989846573557,2.78704198922336,35.2806199393352,15.7712040127868,35.9540165234405,16.9389134069718,26.7304509547025,21.2895244603913,14.4881322120769,14.7972851397869,14.512700326476,10.242361504542,13.7624745505716,19.0261197711281,6.11646356337841,11.1932205250052,18.9764105221071,11.7124112643679,15.6128456702382,9.70731581097123,7.64571636177001,11.1525601816898,9.0368810…
Monilinia__002720,0,11.1481679568934,0,15.7712040127868,2.11494214843768,0,22.0816768756238,8.51580978415653,9.65875480805129,19.7297135197158,7.256350163238,0,6.25567025025983,0,0,0,1.08436631554897,2.75586147396891,1.51791555127316,3.08869139439994,2.7524578902372,2.55123925724931,3.71282710631236,2.84423120082912
Monilinia__002730,5.84949232867784,0,0,0,0,9.41050744831768,2.32438703953935,0,7.24406610603847,0,14.512700326476,6.82824100302803,5.00453620020786,11.4156718626769,4.58734767253381,6.99576282812823,2.16873263109795,4.13379221095336,1.30107047251985,2.42682895274281,2.4466292357664,0.947603152692601,1.4010668325707,0.917493935751328
Monilinia__002740,5.84949232867784,5.57408397844672,0,15.7712040127868,2.11494214843768,7.52840595865414,9.29754815815741,2.83860326138551,4.82937740402564,19.7297135197158,39.909925897809,17.0706025075701,18.7670107507795,6.34203992370937,9.17469534506762,12.5923730906308,11.3858463132642,13.7793073698445,9.9748736226522,8.60421174154268,11.0098315609488,9.69470917754738,11.6989080519654,10.4594…
Monilinia__002750,11.6989846573557,69.676049730584,29.4005166161126,19.2759160156283,4.22988429687535,20.7031163862989,20.9194833558542,24.1281277217768,9.65875480805129,19.7297135197158,39.909925897809,44.3835665196822,16.2647426506756,5.07363193896749,18.3493906901352,9.79406795937952,17.8920442065581,15.157238106829,19.5160570877978,19.6352524358282,18.6555479227188,15.7447908447386,17.4432820…
Monilinia__002760,14.6237308216946,2.78704198922336,11.7602066464451,19.2759160156283,0,11.2926089379812,18.5950963163148,19.8702228296986,48.2937740402565,34.5269986595027,7.256350163238,0,1.25113405005197,2.53681596948375,10.7038112359122,3.49788141406411,2.16873263109795,3.44482684246113,2.16845078753309,2.64744976662852,0.917485963412402,1.74942120497096,2.73208032351287,3.30297816870478
Monilinia__002770,0,0,0,0,0,0,0,0,0,0,0,0,0,0,0,0,0,0,0,0,0,0,0,0
Monilinia__002780,116.989846573557,167.222519353402,76.4413432018929,70.0942400568303,118.43676031251,92.2229729935132,115.057158457198,66.7071766425595,41.049707934218,39.4594270394317,68.935326550761,78.5247715348224,93.8350537538975,111.619902657285,114.683691813345,158.803816198511,138.798888390269,147.438588857336,229.422093321001,169.657405878111,176.157304975181,234.641119116729,224.170693…
Monilinia__002790,0,0,0,0,0,3.76420297932707,2.32438703953935,2.83860326138551,4.82937740402564,4.93242837992896,0,0,18.7670107507795,2.53681596948375,1.5291158908446,7.69533911094105,5.42183157774487,2.06689610547668,12.1433244101853,9.70731581097123,11.9273175243612,15.0158653426674,11.6288547103368,9.35843814466355
Monilinia__002800,11.6989846573557,5.57408397844672,17.6403099696676,7.00942400568303,2.11494214843768,11.2926089379812,27.8926444744722,17.0316195683131,21.7321983181154,29.5945702795738,18.140875408095,27.3129640121121,13.7624745505716,8.87885589319312,16.8202747992906,6.99576282812823,13.5545789443622,19.2910303177823,4.55374665381948,4.63303709159991,4.89325847153281,4.66512321325588,4.903733…
Monilinia__002810,61.4196694511173,44.5926718275738,41.1607232625577,49.0659680397812,61.3333223046926,63.9914506485602,62.7584500675625,65.2878750118668,60.3672175503206,29.5945702795738,61.678976387523,44.3835665196822,52.5476301021826,35.5154235727725,35.1696654894259,37.7771192718924,64.519795775164,26.8696493711968,52.693354137054,42.8004378938277,59.0249303128645,55.033875406378,46.51541884…
Monilinia__002820,0,0,0,17.5235600142076,10.5747107421884,7.52840595865414,20.9194833558542,2.83860326138551,2.41468870201282,9.86485675985792,21.769050489714,6.82824100302803,7.5068043003118,3.80522395422562,3.05823178168921,12.5923730906308,8.13274736661731,8.95654979039895,10.4085637801588,11.2516615081712,10.0923455975364,11.225452731897,9.45720111985224,11.1934260161662
Monilinia__002830,0,0,0,0,0,0,1.16219351976968,0,0,0,0,0,0,0,0,0,0,0,0.650535236259926,0,0,0.0728925502071232,0.350266708142676,0
Monilinia__002840,11.6989846573557,2.78704198922336,0,0,0,0,0,2.83860326138551,0,0,0,0,2.50226810010393,0,0,0,0,1.37793073698445,0,0.22062081388571,0.611657308941601,0.874710602485478,0.420320049771211,1.00924332932646
Monilinia__002850,35.0969539720671,27.8704198922336,23.5204132928901,14.0188480113661,19.0344793359391,16.9389134069718,13.9463222372361,17.0316195683131,14.4881322120769,19.7297135197158,14.512700326476,0,17.5158767007275,30.441791633805,32.1114337077367,22.3864410500103,10.8436631554897,17.9130995807979,22.3350431115908,13.0166280192569,17.4322333048356,16.7652865476383,12.8197615180219,14.2211…
Monilinia__002860,52.6454309581006,39.018587849127,47.0408265857802,63.0848160511473,19.0344793359391,45.1704357519248,53.4609019094051,18.4509211990058,74.8553497623975,54.2567121792186,50.794451142666,30.7270845136261,51.2964960521306,40.58905551174,59.6355197429395,35.678390423454,55.8448652507722,31.0034415821502,42.5016354356485,59.5676197491417,55.3549864592149,50.5874298437435,56.953366743…
Monilinia__002870,195.957993010708,83.6112596767008,170.522996373453,148.950260120764,114.206876015634,152.450220662746,61.5962565477928,43.9983505514754,57.9525288483077,9.86485675985792,25.397225571333,3.41412050151402,195.176911808107,268.902492765277,209.488877045711,235.757207307921,265.669747309499,316.235104137932,350.204802186594,245.771586668681,244.66292357664,228.955500200574,249.38989…
Monilinia__002880,0,0,0,0,0,0,3.48658055930903,0,2.41468870201282,0,7.256350163238,0,2.50226810010393,2.53681596948375,0,0,0,2.75586147396891,0,0,2.1408005812956,0.583140401656985,0.630480074656816,0.733995148601063
Monilinia__002890,0,0,0,1.75235600142076,21.1494214843768,1.88210148966354,0,0,4.82937740402564,9.86485675985792,0,6.82824100302803,5.00453620020786,3.80522395422562,0,5.59661026250258,1.62654947332346,0,3.03583110254632,1.54434569719997,5.19908712600361,2.91570200828493,2.66202698188434,2.56898302010372
Monilinia__002900,49.7206847937617,55.7408397844672,41.1607232625577,7.00942400568303,35.9540165234405,30.1136238346166,13.9463222372361,12.7737146762348,24.1468870201282,54.2567121792186,76.191676713999,44.3835665196822,25.0226810010393,40.58905551174,41.2861290528043,28.6826275953257,36.8684547286651,46.1606796889792,34.4783675217761,36.6230551050278,35.7819525730837,35.2799943002476,34.4662440…
Monilinia__002910,5.84949232867784,2.78704198922336,0,10.5141360085246,6.34482644531303,3.76420297932707,3.48658055930903,2.83860326138551,4.82937740402564,49.3242837992896,50.794451142666,13.6564820060561,2.50226810010393,0,0,44.7728821000206,25.4826084154009,27.5586147396891,12.7938596464452,9.70731581097123,13.762289451186,5.90429656677698,7.35560087099619,5.41321422093284
Monilinia__002920,0,0,0,3.50471200284152,0,0,0,0,2.41468870201282,0,7.256350163238,0,0,0,0,0.699576282812823,5.42183157774487,2.75586147396891,3.03583110254632,2.86807058051423,3.05828654470801,10.4236346796186,18.5641355315618,7.98219724103656
Monilinia__002930,5.84949232867784,0,0,0,0,0,11.6219351976968,12.7737146762348,0,29.5945702795738,7.256350163238,13.6564820060561,1.25113405005197,0,6.11646356337841,2.09872884843847,1.08436631554897,0,0,0,0.611657308941601,0.728925502071232,0.700533416285351,0.458746967875664
Monilinia__002940,0,0,0,0,0,0,0,0,0,0,0,0,0,0,0,0,0,0,0,0,0,0.0728925502071232,0,0
Monilinia__002950,2.92474616433892,19.5092939245635,17.6403099696676,12.2664920099453,16.9195371875014,26.3494208552895,19.7572898360845,12.7737146762348,7.24406610603847,34.5269986595027,18.140875408095,27.3129640121121,25.0226810010393,20.29452775587,16.8202747992906,14.6911019390693,18.9764105221071,23.4248225287357,21.0339726390709,13.678490460914,31.5003514104925,15.6718982945315,19.12456226…
Monilinia__002960,131.613577395251,89.1853436551475,141.122479757341,52.5706800426228,40.1839008203158,82.8124655451956,167.355866846833,180.25130709798,173.857586544923,138.107994638011,116.101602611808,85.3530125378504,38.7851555516109,58.3467672981262,128.445734830947,72.0563571297207,83.4962062972711,83.3648095875594,98.2308206752489,76.1141807905699,78.5979641989957,76.6100702676865,95.97307…
Monilinia__002970,5.84949232867784,11.1481679568934,0,7.00942400568303,12.6896528906261,3.76420297932707,12.7841287174664,5.67720652277102,12.0734435100641,9.86485675985792,10.884525244857,6.82824100302803,2.50226810010393,0,3.05823178168921,2.09872884843847,1.08436631554897,4.82275757944559,2.60214094503971,1.76496651108568,0.917485963412402,1.74942120497096,2.73208032351287,0.917493935751328
Monilinia__002980,5.84949232867784,0,0,3.50471200284152,12.6896528906261,1.88210148966354,0,0,2.41468870201282,0,0,0,7.5068043003118,5.07363193896749,3.05823178168921,2.79830513125129,4.3374652621959,1.37793073698445,3.68636633880625,1.10310406942855,4.28160116259121,3.20727220911342,1.96149356559898,2.38548423295345
Monilinia__002990,0,0,0,0,4.22988429687535,0,3.48658055930903,2.83860326138551,7.24406610603847,0,0,0,0,0,0,0,0,0,0,0,0,0,0,0.0917493935751328
Monilinia__003000,23.3979693147114,0,0,75.3513080610926,46.5287272656289,16.9389134069718,4.6487740790787,18.4509211990058,14.4881322120769,4.93242837992896,21.769050489714,37.5553255166542,62.5567025025983,67.2256231913193,47.4025926161827,186.087291228211,204.945233638756,183.264788018932,280.380686828028,208.927910749767,205.211027149907,113.566593222698,114.257000196141,118.356717711921
Monilinia__003010,0,0,0,0,0,0,0,0,0,0,0,0,0,0,0,0,0,0,19.5160570877978,1.32372488331426,3.97577250812041,14.5056174912175,18.984455581333,11.5604235904667
Monilinia__003020,0,5.57408397844672,0,3.50471200284152,2.11494214843768,3.76420297932707,0,0,0,29.5945702795738,0,6.82824100302803,21.2692788508834,5.07363193896749,3.05823178168921,5.59661026250258,9.75929683994077,10.3344805273834,3.68636633880625,3.30931220828565,6.42240174388681,6.56032951864109,10.2978412193947,9.72543571896408
Monilinia__003030,5.84949232867784,0,0,1.75235600142076,8.4597685937507,5.64630446899061,4.6487740790787,12.7737146762348,2.41468870201282,0,0,0,3.7534021501559,12.6840798474187,3.05823178168921,4.19745769687694,5.42183157774487,8.26758442190672,4.33690157506618,7.05986604434271,6.11657308941601,13.4122292381107,9.73741448636638,10.7346790482905
Monilinia__003040,5.84949232867784,5.57408397844672,0,24.5329840198906,2.11494214843768,7.52840595865414,15.1085157570058,12.7737146762348,19.3175096161026,29.5945702795738,29.025400652952,0,12.5113405005197,10.147263877935,9.17469534506762,2.79830513125129,9.21711368216629,3.44482684246113,3.25267618129963,4.19179546382849,7.64571636177001,6.77900716926245,9.87752116962345,6.78945512455983
Monilinia__003050,5.84949232867784,8.36112596767008,11.7602066464451,22.7806280184699,8.4597685937507,11.2926089379812,0,0,9.65875480805129,0,0,0,5.00453620020786,2.53681596948375,0,1.39915256562565,0,4.13379221095336,4.33690157506618,4.85365790548562,1.8349719268248,2.91570200828493,2.17165359048459,4.67921907233177
Monilinia__003060,20.4732231503724,11.1481679568934,11.7602066464451,8.76178000710379,33.8390743750028,26.3494208552895,8.13535463838773,4.25790489207827,0,39.4594270394317,14.512700326476,13.6564820060561,22.5204129009354,24.0997517100956,27.5240860352029,62.961865453154,43.9168357797335,43.4048182150103,77.1968480361779,61.1119654463416,70.6464191827549,74.3504012112656,77.1287291330172,80.3724…
Monilinia__003070,0,8.36112596767008,11.7602066464451,3.50471200284152,6.34482644531303,0,1.16219351976968,7.09650815346378,2.41468870201282,0,3.628175081619,6.82824100302803,7.5068043003118,2.53681596948375,6.11646356337841,6.2961865453154,6.50619789329385,4.82275757944559,4.9874368113261,3.08869139439994,5.50491578047441,5.10247851449862,6.02458738005402,5.3214648273577
Monilinia__003080,0,0,0,0,0,0,0,0,0,0,0,0,0,0,0,0,0,0,0,0,0,0.0728925502071232,0,0
Monilinia__003090,2.92474616433892,0,0,14.0188480113661,0,0,6.97316111861806,1.41930163069276,0,29.5945702795738,18.140875408095,0,5.00453620020786,2.53681596948375,10.7038112359122,11.892796807818,4.87964841997039,7.57861905341449,23.4192685053573,16.9878026691997,18.349719268248,13.4122292381107,11.0684279773086,8.80794178321275
Monilinia__003100,0,0,0,0,0,0,1.16219351976968,0,0,0,0,0,0,0,0,0,0,0,0.433690157506617,0,1.529143272354,1.38495845393534,1.26096014931363,0.917493935751328
Monilinia__003110,5.84949232867784,0,0,7.00942400568303,0,0,0,0,0,0,0,0,10.0090724004157,0,0,0,0,0,0,0,0,0.437355301242739,1.1909068076851,0.275248180725398
Monilinia__003120,17.5484769860335,25.0833779030102,82.3214465251154,19.2759160156283,25.3793057812521,16.9389134069718,44.1633537512477,29.8053342445479,26.5615757221411,39.4594270394317,76.191676713999,85.3530125378504,15.0136086006236,25.3681596948375,25.9949701443583,18.8885596359462,18.9764105221071,11.0234458958756,13.4443948827051,8.60421174154268,17.7380619593064,20.9201619094443,23.25770…
Monilinia__003130,0,0,0,0,0,0,0,0,0,0,0,0,0,0,0,0,0,0,0,0.44124162777142,0,0,0,0.183498787150266
Monilinia__003140,67.2691617797952,153.287309407285,76.4413432018929,61.3324600497265,90.94251238282,48.9346387312519,154.571738129367,149.026671222739,127.97850120668,152.905279777798,141.498828183141,252.644917112037,106.346394254417,106.546270718317,42.8152449436489,37.7771192718924,67.2307115640364,50.2944718999325,36.2131281518026,52.7283745186847,41.8985256624997,30.760656187406,36.21757762…
Monilinia__003150,0,0,0,0,0,0,0,0,0,0,0,0,0,0,0,0,0,0,0,0,0,0,0,0
Monilinia__003160,0,0,0,0,0,0,0,1.41930163069276,0,0,0,0,0,0,0,0.699576282812823,0,0,0,0,0.611657308941601,0.291570200828493,0.280213366514141,0.183498787150266
Monilinia__003170,0,0,0,0,0,0,0,0,0,0,0,0,0,0,0,0,0,0,0,0,0,0,0,0
Monilinia__003180,0,0,0,0,0,0,0,0,0,0,0,0,0,0,0,0,0,0,0,0,0,0,0,0.183498787150266
Monilinia__003190,0,0,0,0,0,0,0,0,0,0,0,0,0,0,0,0,0,0,0,0,0,0,0,0
Monilinia__003200,0,0,0,0,0,0,0,0,0,0,0,0,0,0,0,0,0,0,0,0,0,0,0,0
Monilinia__003210,5.84949232867784,0,0,0,0,0,0,2.83860326138551,0,0,0,0,0,0,0,0,0,0,0.433690157506617,2.64744976662852,0,0.145785100414246,0.280213366514141,0
Monilinia__003220,0,0,0,0,0,0,0,0,0,0,0,0,2.50226810010393,2.53681596948375,3.05823178168921,0,0,0.688965368492227,0,0,0,0.0728925502071232,0,0
Monilinia__003230,0,0,0,0,0,0,0,0,0,0,0,0,0,0,0,0,0,0,0,0,0,0,0,0
Monilinia__003240,0,0,0,0,0,0,0,0,0,0,0,0,0,0,0,0,0,0,0,0,0,0,0,0
Monilinia__003250,0,0,0,3.50471200284152,0,0,0,0,0,0,0,6.82824100302803,3.7534021501559,8.87885589319312,1.5291158908446,2.09872884843847,0,0,0.867380315013235,0,0.917485963412402,0.291570200828493,0.210160024885605,0.275248180725398
Monilinia__003260,0,0,0,0,0,0,0,0,0,0,0,6.82824100302803,0,0,0,0,0,0,0,0,0,0,0.14010668325707,0.0917493935751328
Monilinia__003270,0,0,0,0,0,0,0,0,0,0,7.256350163238,0,0,0,0,0,0,0,0,0,0,0.364462751035616,0.350266708142676,0.275248180725398
Monilinia__003280,73.118654108473,119.842805536605,29.4005166161126,73.5989520596719,74.0229751953186,80.930364055532,91.8132880618044,66.7071766425595,48.2937740402565,44.3918554193607,68.935326550761,40.9694460181682,100.090724004157,74.8360710997705,81.043142214764,66.4597468672181,46.0855684108314,55.1172294793781,90.2075527613764,76.1141807905699,76.4571636177001,99.2796533821018,85.11481007…
Monilinia__003290,195.957993010708,172.796603331848,205.803616312789,178.740312144917,126.896528906261,167.507032580055,139.463222372361,144.768766330661,74.8553497623975,226.891705476732,119.729777693427,119.494217552991,126.364539055249,175.040301894379,113.154575922501,160.902545046949,129.581774708102,148.816519594321,218.579839383335,167.009956111482,171.87570381259,187.698316783342,177.3750…
Monilinia__003300,5.84949232867784,5.57408397844672,0,3.50471200284152,0,7.52840595865414,13.9463222372361,5.67720652277102,4.82937740402564,19.7297135197158,0,6.82824100302803,1.25113405005197,5.07363193896749,6.11646356337841,4.19745769687694,4.87964841997039,11.0234458958756,4.12005649631287,5.07427871937133,8.86903097965321,6.12297421739835,10.8582679524229,7.79869845388629
Monilinia__003310,0,0,0,0,0,3.76420297932707,3.48658055930903,1.41930163069276,0,0,0,0,0,0,0,0,4.3374652621959,0.688965368492227,2.81898602379301,0,1.2233146178832,1.31206590372822,1.12085346605656,1.10099272290159
Monilinia__003320,0,13.9352099461168,0,19.2759160156283,0,11.2926089379812,11.6219351976968,1.41930163069276,12.0734435100641,14.7972851397869,32.653575734571,6.82824100302803,7.5068043003118,10.147263877935,4.58734767253381,21.6868647671975,5.42183157774487,6.20068831643004,6.28850728384595,9.48669499708552,3.66994385364961,14.797187692046,13.6604016175644,11.743922377617
Monilinia__003330,8.77423849301676,13.9352099461168,29.4005166161126,10.5141360085246,8.4597685937507,5.64630446899061,15.1085157570058,12.7737146762348,12.0734435100641,9.86485675985792,0,6.82824100302803,23.7715469509874,3.80522395422562,9.17469534506762,9.79406795937952,12.4702126288132,12.4013766328601,28.1898602379301,14.5609737164569,11.3156602154196,17.7128897003309,20.5256290971608,17.065…
Monilinia__003340,0,0,0,0,0,0,0,4.25790489207827,0,0,7.256350163238,0,0,0,0,0,0,0,0.216845078753309,0.44124162777142,0,0.145785100414246,0.210160024885605,0.458746967875664
Monilinia__003350,0,8.36112596767008,11.7602066464451,7.00942400568303,4.22988429687535,30.1136238346166,5.81096759884838,5.67720652277102,19.3175096161026,29.5945702795738,25.397225571333,47.7976870211962,12.5113405005197,8.87885589319312,9.17469534506762,11.892796807818,23.8560589420774,28.9365454766735,6.28850728384595,26.2538768523995,25.6896069755472,8.01818052278355,9.10693441170957,10.2759…
Monilinia__003360,5.84949232867784,16.7222519353402,58.8010332322253,14.0188480113661,8.4597685937507,5.64630446899061,23.2438703953935,14.1930163069276,26.5615757221411,39.4594270394317,0,17.0706025075701,26.2738150510913,29.1733836490631,18.3493906901352,29.3822038781385,16.8076778910091,19.2910303177823,42.9353255931551,45.8891292882276,37.3110958454377,30.3961934363704,31.2437903663267,29.543…
Monilinia__003370,8.77423849301676,8.36112596767008,5.88010332322253,0,21.1494214843768,7.52840595865414,11.6219351976968,19.8702228296986,4.82937740402564,0,7.256350163238,6.82824100302803,12.5113405005197,6.34203992370937,18.3493906901352,10.4936442421923,8.6749305243918,5.51172294793781,18.4318316940312,12.5753863914855,14.6797754145984,20.118343857166,20.2454157306467,21.0106111287054
Monilinia__003380,289.549870269553,287.065324890006,335.165889423684,355.728268288414,207.264330546892,252.201599614914,83.6779334234167,52.514160335632,101.416925484539,118.378281118295,83.448026877237,81.9388920363364,235.21320140977,306.954732307533,391.453668056218,672.292807783122,592.06400828974,689.654333860719,1380.43577134356,784.086372549813,842.557943067055,515.350329964361,436.5023716…
Monilinia__003390,17.5484769860335,11.1481679568934,0,7.00942400568303,10.5747107421884,16.9389134069718,18.5950963163148,9.93511141484929,14.4881322120769,14.7972851397869,50.794451142666,34.1412050151402,1.25113405005197,1.26840798474187,0,10.4936442421923,6.50619789329385,8.95654979039895,9.54118346514558,9.26607418319981,12.5389748333028,6.9247922696767,7.35560087099619,5.50496361450797
Monilinia__003400,0,0,0,0,0,0,0,0,0,0,25.397225571333,0,0,0,0,0.699576282812823,0,0,0,0,0,0,0,0
Monilinia__003410,5.84949232867784,5.57408397844672,17.6403099696676,14.0188480113661,10.5747107421884,41.4062327725978,102.273029739731,131.995051654426,115.905057696615,78.9188540788634,32.653575734571,23.8988435105981,0,6.34203992370937,9.17469534506762,5.59661026250258,0,2.75586147396891,1.08422539376654,0.661862441657129,2.4466292357664,2.11388395600657,2.80213366514141,1.28449151005186
Monilinia__003420,0,11.1481679568934,11.7602066464451,8.76178000710379,0,7.52840595865414,49.9743213500961,42.5790489207827,50.7084627422693,4.93242837992896,7.256350163238,0,7.5068043003118,5.07363193896749,6.11646356337841,11.1932205250052,3.79528210442141,4.82275757944559,9.54118346514558,14.5609737164569,13.1506321422444,20.0454513069589,23.3978161039307,19.5426208315033
Monilinia__003430,0,0,0,0,0,1.88210148966354,1.16219351976968,1.41930163069276,7.24406610603847,0,0,0,2.50226810010393,0,1.5291158908446,3.49788141406411,1.08436631554897,2.75586147396891,188.438373436625,65.9656233518272,102.758427902189,59.9905688204624,79.0201693569876,98.3553499125424
Monilinia__003440,0,0,0,0,2.11494214843768,3.76420297932707,1.16219351976968,1.41930163069276,0,9.86485675985792,25.397225571333,6.82824100302803,0,0,1.5291158908446,0.699576282812823,0.542183157774487,0,1.73476063002647,5.29489953325704,3.97577250812041,4.66512321325588,4.34330718096918,6.1472093695339
Monilinia__003450,0,0,0,5.25706800426228,0,0,0,2.83860326138551,4.82937740402564,0,0,6.82824100302803,0,0,0,0,0,0,0,0.44124162777142,0,0.291570200828493,0,0.275248180725398
Monilinia__003460,0,0,0,0,0,0,0,0,0,0,0,0,0,0,0,0,0,0,0,0,0,0,0,0
Monilinia__003470,5.84949232867784,0,0,1.75235600142076,25.3793057812521,7.52840595865414,10.4597416779271,12.7737146762348,96.5875480805129,39.4594270394317,36.28175081619,68.2824100302803,0,5.07363193896749,6.11646356337841,0.699576282812823,20.060776837656,6.20068831643004,1.30107047251985,7.28048685822843,7.95154501624081,0.656032951864109,2.03154690722752,3.21122877512965
Monilinia__003480,5.84949232867784,2.78704198922336,0,0,6.34482644531303,1.88210148966354,2.32438703953935,7.09650815346378,0,9.86485675985792,29.025400652952,13.6564820060561,3.7534021501559,3.80522395422562,10.7038112359122,1.39915256562565,3.25309894664692,0.688965368492227,0.650535236259926,0.661862441657129,2.1408005812956,0.145785100414246,0.630480074656816,0.550496361450797
Monilinia__003490,0,2.78704198922336,11.7602066464451,0,4.22988429687535,0,4.6487740790787,0,4.82937740402564,0,3.628175081619,17.0706025075701,0,0,0,0,0,0,0,0,0,0.145785100414246,0.350266708142676,0.183498787150266
Monilinia__003500,0,0,0,0,0,0,0,0,9.65875480805129,9.86485675985792,7.256350163238,13.6564820060561,0,0,0,0,0,0,0,0,0,0.21867765062137,0,0
Monilinia__003510,0,0,0,5.25706800426228,0,0,8.13535463838773,12.7737146762348,4.82937740402564,4.93242837992896,21.769050489714,20.4847230090841,0,0,7.64557945422302,0.699576282812823,2.16873263109795,2.06689610547668,0.433690157506617,0.882483255542839,0.917485963412402,0.0728925502071232,0.700533416285351,0.183498787150266
Monilinia__003520,0,0,0,0,0,0,0,1.41930163069276,0,0,0,0,0,0,0,0,0,0,0,0,0,0,0,0
Monilinia__003530,5.84949232867784,0,0,0,0,0,2.32438703953935,0,0,0,3.628175081619,3.41412050151402,5.00453620020786,0,4.58734767253381,1.39915256562565,4.87964841997039,7.57861905341449,10.4085637801588,2.2062081388571,5.50491578047441,4.22776791201314,5.74437401353988,7.15645269886036
Monilinia__003540,11.6989846573557,19.5092939245635,11.7602066464451,7.00942400568303,10.5747107421884,5.64630446899061,3.48658055930903,15.6123179376203,7.24406610603847,29.5945702795738,3.628175081619,6.82824100302803,6.25567025025983,3.80522395422562,32.1114337077367,18.1889833531334,19.5185936798815,28.2475801081813,4.9874368113261,14.1197320886854,20.4905198495436,5.75851146636273,5.39410730…
Monilinia__003550,5.84949232867784,0,0,7.00942400568303,4.22988429687535,1.88210148966354,0,4.25790489207827,2.41468870201282,4.93242837992896,18.140875408095,0,2.50226810010393,7.61044790845124,6.11646356337841,1.39915256562565,2.71091578887244,10.3344805273834,0.650535236259926,4.63303709159991,2.1408005812956,2.33256160662794,2.38181361537019,2.93598059440425
Monilinia__003560,17.5484769860335,16.7222519353402,5.88010332322253,7.00942400568303,4.22988429687535,13.1747104276447,26.7304509547025,15.6123179376203,0,39.4594270394317,3.628175081619,13.6564820060561,22.5204129009354,2.53681596948375,18.3493906901352,16.0902545046949,10.8436631554897,13.7793073698445,13.4443948827051,13.2372488331426,13.1506321422444,10.7152048804471,8.54650767868129,8.07394…
Monilinia__003570,0,0,0,0,0,1.88210148966354,0,0,0,4.93242837992896,0,0,5.00453620020786,0,0,0,0,4.13379221095336,1.95160570877978,1.32372488331426,0.917485963412402,0.728925502071232,1.1909068076851,0.550496361450797
Monilinia__003580,5.84949232867784,0,0,17.5235600142076,4.22988429687535,0,2.32438703953935,17.0316195683131,2.41468870201282,0,14.512700326476,0,2.50226810010393,7.61044790845124,16.8202747992906,12.5923730906308,17.8920442065581,8.95654979039895,10.6254088589121,13.678490460914,12.5389748333028,19.8267736563375,23.1876560790451,17.248885992125
Monilinia__003590,555.701771224395,557.408397844672,588.010332322253,846.387948686226,735.999867656311,720.844870541134,538.09559965336,523.722301725627,417.741145448218,552.431978552044,435.38100979428,454.078026701364,958.368682339806,1111.12539463388,727.859164042031,1360.67587007094,1421.60423968471,1256.67283212982,1058.20398431615,1137.30029558083,911.981047631927,798.319209868413,706.83821…
Monilinia__003600,8.77423849301676,30.657461881457,0,3.50471200284152,2.11494214843768,11.2926089379812,1.16219351976968,2.83860326138551,4.82937740402564,0,0,6.82824100302803,16.2647426506756,16.4893038016444,15.291158908446,14.6911019390693,13.0123957865877,26.1806840027046,15.6128456702382,11.0310406942855,12.233146178832,21.0659470098586,25.9897897441865,27.0660711046642
Monilinia__003610,23.3979693147114,39.018587849127,47.0408265857802,7.00942400568303,42.2988429687535,37.6420297932707,20.9194833558542,28.3860326138551,36.2203305301923,9.86485675985792,61.678976387523,34.1412050151402,11.2602064504677,30.441791633805,24.4658542535137,16.7898307875077,14.0967621021367,25.4917186342124,21.0339726390709,26.4744976662852,19.2672052316604,17.4213194995024,18.2138688…
Monilinia__003620,2.92474616433892,25.0833779030102,41.1607232625577,8.76178000710379,10.5747107421884,0,5.81096759884838,8.51580978415653,19.3175096161026,4.93242837992896,3.628175081619,10.242361504542,17.5158767007275,19.0261197711281,21.4076224718244,25.8843224640744,19.5185936798815,15.8462034753212,14.9623104339783,17.4290442969711,17.1264046503648,16.3279312463956,13.0299215429075,18.90037…
Monilinia__003630,76.043400272812,13.9352099461168,64.6811365554478,89.3701560724587,38.0689586718782,48.9346387312519,46.487740790787,19.8702228296986,24.1468870201282,29.5945702795738,39.909925897809,54.6259280242243,40.0362896016629,36.7838315575143,70.3393309788517,45.4724583828335,39.5793705175376,40.6489567410414,70.257805516072,43.4623003354848,46.4859554795617,62.9791633789544,61.22662058…
Monilinia__003640,5.84949232867784,5.57408397844672,0,1.75235600142076,6.34482644531303,3.76420297932707,15.1085157570058,2.83860326138551,12.0734435100641,9.86485675985792,32.653575734571,58.0400485257383,5.00453620020786,6.34203992370937,1.5291158908446,11.892796807818,13.0123957865877,8.95654979039895,17.7812964577713,37.7261591744564,25.995435630018,83.0246146859133,91.769877533381,64.3163248…
Monilinia__003650,8.77423849301676,22.2963359137869,5.88010332322253,5.25706800426228,8.4597685937507,7.52840595865414,55.7852889489444,85.1580978415654,161.784143034859,138.107994638011,159.639703591236,119.494217552991,7.5068043003118,16.4893038016444,13.7620430176014,2.09872884843847,0,2.75586147396891,2.16845078753309,2.64744976662852,2.1408005812956,3.64462751035616,2.5919736402558,2.9359805…
Monilinia__003660,32.1722078077281,72.4630917198074,82.3214465251154,49.0659680397812,84.597685937507,116.690292359139,95.2998686211134,93.6739076257219,62.7819062523334,64.1215689390765,76.191676713999,54.6259280242243,30.0272172012472,69.7624391608031,50.4608243978719,19.588135918759,41.7481031486355,40.6489567410414,34.4783675217761,39.4911256855421,37.0052671909669,29.1570200828493,41.4715782…
Monilinia__003670,0,19.5092939245635,0,12.2664920099453,4.22988429687535,0,20.9194833558542,1.41930163069276,9.65875480805129,0,7.256350163238,0,26.2738150510913,22.8313437253537,4.58734767253381,9.09449167656669,16.2654947332346,3.44482684246113,11.2759440951721,9.92793662485694,9.78651694306562,13.047766487075,8.26629431216715,11.3769248033165
Monilinia__003680,17.5484769860335,91.9723856443709,29.4005166161126,14.0188480113661,33.8390743750028,54.5809432002425,27.8926444744722,31.2246358752406,43.4643966362308,14.7972851397869,58.050801305904,30.7270845136261,23.7715469509874,29.1733836490631,13.7620430176014,21.6868647671975,13.0123957865877,14.4682727383368,23.852958662864,26.0332560385138,18.9613765771896,15.1616504430816,16.182321…
Monilinia__003690,11.6989846573557,13.9352099461168,35.2806199393352,19.2759160156283,12.6896528906261,52.698841710579,12.7841287174664,18.4509211990058,48.2937740402565,44.3918554193607,29.025400652952,30.7270845136261,23.7715469509874,29.1733836490631,33.6405495985813,35.678390423454,24.9404252576264,28.9365454766735,39.4658043331022,33.0931220828565,39.7577250812041,33.3847879948624,36.2876309…
Monilinia__003700,90.6671310945066,25.0833779030102,70.5612398786703,7.00942400568303,42.2988429687535,161.860728111064,44.1633537512477,69.545779903945,149.710699524795,98.6485675985792,76.191676713999,81.9388920363364,12.5113405005197,27.9049756643212,41.2861290528043,0,6.50619789329385,14.4682727383368,0.433690157506617,3.75055383605707,3.36411519917881,0.291570200828493,0.630480074656816,0.45…
Monilinia__003710,29.2474616433892,2.78704198922336,0,7.00942400568303,4.22988429687535,0,1.16219351976968,1.41930163069276,4.82937740402564,0,14.512700326476,17.0706025075701,1.25113405005197,11.4156718626769,7.64557945422302,2.79830513125129,2.71091578887244,7.57861905341449,11.4927891739254,5.29489953325704,3.97577250812041,6.9247922696767,8.12618762891008,4.40397089160638
Monilinia__003720,46.7959386294227,44.5926718275738,111.721963141228,70.0942400568303,48.6436694140665,30.1136238346166,61.5962565477928,59.6106684890957,55.5378401462949,49.3242837992896,119.729777693427,85.3530125378504,78.8214451532739,41.8574634964818,77.9849104330748,121.726273209431,97.0507852416332,79.231017376606,171.090767136361,99.7206078763408,132.423807385857,101.320644787901,112.2955…
Monilinia__003730,0,8.36112596767008,11.7602066464451,19.2759160156283,4.22988429687535,3.76420297932707,15.1085157570058,42.5790489207827,7.24406610603847,59.1891405591475,54.422626224285,23.8988435105981,12.5113405005197,22.8313437253537,15.291158908446,16.0902545046949,6.50619789329385,15.157238106829,5.85481712633934,9.26607418319981,7.33988770729921,6.56032951864109,5.1839472805116,8.8996911…
Monilinia__003740,0,0,0,0,0,0,2.32438703953935,1.41930163069276,19.3175096161026,69.0539973190055,14.512700326476,10.242361504542,0,0,0,8.39491539375387,1.62654947332346,0,1.30107047251985,1.76496651108568,1.529143272354,1.02049570289972,2.03154690722752,1.19274211647673
Monilinia__003750,23.3979693147114,25.0833779030102,29.4005166161126,12.2664920099453,21.1494214843768,22.5852178759624,43.001160231478,41.1597472900899,26.5615757221411,19.7297135197158,43.538100979428,47.7976870211962,12.5113405005197,21.5629357406119,6.11646356337841,18.1889833531334,4.87964841997039,7.57861905341449,11.0590990164187,12.134144763714,14.0681181056568,19.1707407044734,24.8689362…
Monilinia__003760,32.1722078077281,25.0833779030102,52.9209299090028,31.5424080255737,46.5287272656289,62.1093491588967,33.7036120733206,32.6439375059334,36.2203305301923,9.86485675985792,7.256350163238,20.4847230090841,33.7806193514031,27.9049756643212,22.936738362669,24.4851698984488,32.5309894664692,28.9365454766735,41.6342551206353,28.2394641773709,32.7236660283757,22.1593352629654,27.3908565…
Monilinia__003770,149.162054381285,105.907595590488,152.882686403786,38.5518320312567,97.2873388281331,229.616381738951,67.4072241466412,103.609019040571,243.883558903295,162.770136537656,130.614302938284,85.3530125378504,18.7670107507795,90.056966916673,267.595280897806,5.59661026250258,97.0507852416332,128.147558539554,2.60214094503971,27.1363601079423,33.9469806462589,1.53074355434959,20.94594…
Monilinia__003780,23.3979693147114,8.36112596767008,5.88010332322253,7.00942400568303,4.22988429687535,7.52840595865414,16.2707092767755,7.09650815346378,36.2203305301923,34.5269986595027,76.191676713999,6.82824100302803,16.2647426506756,13.9524878321606,24.4658542535137,4.89703397968976,9.75929683994077,15.157238106829,5.42112696883272,11.4722823220569,8.56320232518241,3.20727220911342,7.7058675…
Monilinia__003790,0,22.2963359137869,11.7602066464451,29.7900520241529,33.8390743750028,33.8778268139436,16.2707092767755,5.67720652277102,65.1965949543462,19.7297135197158,68.935326550761,54.6259280242243,12.5113405005197,17.7577117863862,27.5240860352029,0,24.3982420998519,4.82275757944559,1.73476063002647,7.72172848599984,9.78651694306562,1.09338825310685,6.5850141130823,5.96371058238363
Monilinia__003800,0,0,0,1.75235600142076,4.22988429687535,0,0,0,0,0,0,0,0,0,0,0,1.08436631554897,0,0,0.44124162777142,0.611657308941601,0.145785100414246,0.490373391399746,0.183498787150266
Monilinia__003810,0,0,0,0,0,0,0,0,0,14.7972851397869,7.256350163238,0,0,0,0,0,0,0,0,0,0,0.437355301242739,0.14010668325707,0
Monilinia__003820,5.84949232867784,0,0,0,0,0,0,1.41930163069276,0,4.93242837992896,10.884525244857,0,0,0,0,1.39915256562565,1.08436631554897,0,0,0,0,0.656032951864109,0.980746782799492,0.64224575502593
Monilinia__003830,0,0,0,0,0,0,0,0,0,0,0,0,0,0,0,0,0,0,0.216845078753309,0,0,0,0,0
Monilinia__003840,20.4732231503724,27.8704198922336,17.6403099696676,14.0188480113661,29.6091900781275,35.7599283036072,27.8926444744722,32.6439375059334,41.049707934218,4.93242837992896,14.512700326476,6.82824100302803,0,12.6840798474187,16.8202747992906,4.19745769687694,18.4342273643326,15.157238106829,6.93904252010588,10.5897990665141,11.6214888698904,8.23685817340492,10.9283212940515,9.083189…
Monilinia__003850,0,0,5.88010332322253,8.76178000710379,0,3.76420297932707,4.6487740790787,2.83860326138551,0,9.86485675985792,3.628175081619,13.6564820060561,0,7.61044790845124,6.11646356337841,2.79830513125129,3.25309894664692,5.51172294793781,4.77059173257279,6.839245230457,3.05828654470801,3.93619771118465,2.52192029862726,4.77096846590691
Monilinia__003860,140.387815888268,25.0833779030102,94.0816531715605,91.1225120738794,46.5287272656289,33.8778268139436,89.4889010222651,41.1597472900899,89.3434819744744,34.5269986595027,43.538100979428,34.1412050151402,73.816908953066,44.3942794659656,61.1646356337841,61.5627128875284,55.8448652507722,50.9834372684248,109.940454927928,68.1718314906843,72.1755624551089,93.3024642651177,96.323344…
Monilinia__003870,5.84949232867784,22.2963359137869,11.7602066464451,8.76178000710379,4.22988429687535,1.88210148966354,19.7572898360845,9.93511141484929,2.41468870201282,24.6621418996448,25.397225571333,34.1412050151402,5.00453620020786,6.34203992370937,13.7620430176014,7.69533911094105,3.79528210442141,8.95654979039895,8.02326791387242,6.6186244165713,12.8448034877736,13.047766487075,12.1192281…
Monilinia__003880,0,13.9352099461168,11.7602066464451,7.00942400568303,2.11494214843768,16.9389134069718,8.13535463838773,9.93511141484929,12.0734435100641,9.86485675985792,21.769050489714,6.82824100302803,0,2.53681596948375,0,0,2.16873263109795,6.20068831643004,0.650535236259926,3.08869139439994,1.8349719268248,0.656032951864109,1.26096014931363,1.83498787150266
Monilinia__003890,2.92474616433892,8.36112596767008,29.4005166161126,40.3041880326774,29.6091900781275,15.0568119173083,17.4329027965451,31.2246358752406,19.3175096161026,9.86485675985792,18.140875408095,10.242361504542,22.5204129009354,21.5629357406119,22.936738362669,21.6868647671975,9.75929683994077,8.95654979039895,20.1665923240577,23.3858062718852,26.3012642844888,22.1593352629654,24.3085095…
Monilinia__003900,111.140354244879,128.203931504275,88.2015498483379,31.5424080255737,50.7586115625042,63.9914506485602,109.24619085835,120.640638608884,142.466633418757,34.5269986595027,76.191676713999,116.080097051477,55.0498982022865,57.0783593133843,53.5190561795611,72.7559334125336,68.3150778795854,70.9634329546993,40.3331846481154,54.4933410297703,48.6267560608573,66.0406504876536,58.844806…
Monilinia__003910,0,0,0,0,0,0,2.32438703953935,0,0,0,0,0,0,0,0,0,0,0,0,0,0,0,0,0
Monilinia__003920,0,0,0,8.76178000710379,4.22988429687535,0,1.16219351976968,2.83860326138551,7.24406610603847,0,0,0,2.50226810010393,3.80522395422562,1.5291158908446,11.1932205250052,7.59056420884282,5.51172294793781,3.68636633880625,3.75055383605707,3.97577250812041,4.30066046222027,4.62352054748332,2.29373483937832
Monilinia__003930,0,0,0,1.75235600142076,0,0,0,0,0,0,0,0,0,1.26840798474187,0,0.699576282812823,0,0,0.650535236259926,0.44124162777142,0.917485963412402,0.510247851449862,0.770586757913887,0.366997574300531
Monilinia__003940,0,0,0,3.50471200284152,0,0,0,0,0,0,0,3.41412050151402,0,0,0,0,0,0,0,0.44124162777142,0,0.291570200828493,0,0
Monilinia__003950,8.77423849301676,52.9537977952439,35.2806199393352,21.0282720170491,40.1839008203158,37.6420297932707,6.97316111861806,17.0316195683131,60.3672175503206,4.93242837992896,3.628175081619,13.6564820060561,18.7670107507795,60.8835832676099,48.9317085070273,32.1805090093898,27.1091578887244,27.5586147396891,26.2382545291504,33.0931220828565,21.7138344674268,19.2436332546805,23.607976…
Monilinia__003960,26.3227154790503,22.2963359137869,23.5204132928901,5.25706800426228,16.9195371875014,28.231522344953,12.7841287174664,29.8053342445479,14.4881322120769,9.86485675985792,7.256350163238,20.4847230090841,17.5158767007275,20.29452775587,10.7038112359122,13.9915256562565,30.3622568353713,19.2910303177823,13.4443948827051,25.5920144107423,20.7963485040144,9.47603152692601,16.462535282…
Monilinia__003970,35.0969539720671,27.8704198922336,29.4005166161126,24.5329840198906,19.0344793359391,7.52840595865414,24.4060639151632,35.4825407673189,24.1468870201282,19.7297135197158,39.909925897809,68.2824100302803,30.0272172012472,19.0261197711281,15.291158908446,38.4766955547052,28.1935242042733,18.6020649492901,37.0805084668158,31.5487763856565,37.3110958454377,26.9702435766356,27.110643…
Monilinia__003980,0,0,0,0,0,0,2.32438703953935,0,0,0,0,0,0,0,0,0,0,0,0,0,0,0,0,0
Monilinia__003990,8.77423849301676,8.36112596767008,11.7602066464451,14.0188480113661,29.6091900781275,22.5852178759624,56.9474824687141,70.9650815346378,65.1965949543462,98.6485675985792,18.140875408095,47.7976870211962,3.7534021501559,2.53681596948375,3.05823178168921,1.39915256562565,1.62654947332346,0,0,2.42682895274281,0.305828654470801,1.23917335352109,1.54117351582777,1.00924332932646
Monilinia__004000,23.3979693147114,19.5092939245635,64.6811365554478,33.2947640269944,61.3333223046926,28.231522344953,76.7047723047986,75.2229864267161,142.466633418757,39.4594270394317,21.769050489714,78.5247715348224,18.7670107507795,13.9524878321606,18.3493906901352,22.3864410500103,19.5185936798815,9.64551515889117,11.4927891739254,19.6352524358282,9.48068828859482,18.0773524513665,16.182321…
Monilinia__004010,0,0,0,3.50471200284152,0,0,4.6487740790787,0,2.41468870201282,0,3.628175081619,6.82824100302803,0,1.26840798474187,1.5291158908446,0,2.16873263109795,2.06689610547668,0.433690157506617,0.22062081388571,2.7524578902372,0.583140401656985,1.61122685745631,0.733995148601063
Monilinia__004020,0,0,0,0,0,0,0,0,0,0,0,0,0,0,0,0,0,0,0,0,0,0,0,0
Monilinia__004030,0,0,0,0,0,0,0,2.83860326138551,0,0,0,0,0,0,0,0.699576282812823,0,0,0,0,0,0.291570200828493,0.14010668325707,0.183498787150266
Monilinia__004040,35.0969539720671,39.018587849127,17.6403099696676,59.5801040483058,19.0344793359391,30.1136238346166,19.7572898360845,22.7088260910841,12.0734435100641,9.86485675985792,58.050801305904,20.4847230090841,17.5158767007275,25.3681596948375,19.8785065809798,34.2792378578283,35.2419052553417,34.4482684246113,38.598424018089,49.6396831242847,38.5344104633209,49.8585043416723,47.9865390…
Monilinia__004050,0,0,0,3.50471200284152,0,1.88210148966354,0,0,9.65875480805129,4.93242837992896,0,0,2.50226810010393,6.34203992370937,3.05823178168921,11.892796807818,1.08436631554897,8.95654979039895,5.85481712633934,7.28048685822843,7.95154501624081,7.50793267133369,5.74437401353988,7.15645269886036
Monilinia__004060,20.4732231503724,5.57408397844672,23.5204132928901,8.76178000710379,0,1.88210148966354,17.4329027965451,18.4509211990058,28.9762644241539,0,10.884525244857,0,12.5113405005197,5.07363193896749,3.05823178168921,5.59661026250258,13.0123957865877,7.57861905341449,10.1917187014055,6.839245230457,6.11657308941601,13.2664441376964,14.3609350338497,13.5789102491197
Monilinia__004070,5.84949232867784,2.78704198922336,0,7.00942400568303,8.4597685937507,1.88210148966354,10.4597416779271,2.83860326138551,7.24406610603847,19.7297135197158,3.628175081619,3.41412050151402,16.2647426506756,24.0997517100956,6.11646356337841,28.6826275953257,24.3982420998519,13.7793073698445,11.926479331432,11.9135239498283,10.0923455975364,11.5899154829326,11.7689613935939,11.652172…
Monilinia__004080,152.086800545624,161.648435374955,99.961756494783,126.169632102295,135.356297500011,165.624931090391,60.4340630280232,83.7387962108726,113.490368994603,64.1215689390765,101.588902285332,119.494217552991,146.38268385608,148.403734214799,174.319211556285,119.627544360993,90.5445873483394,86.1206710615283,153.309470678589,157.082019486625,163.312501487407,149.283942824188,150.19436…
Monilinia__004090,102.366115751862,83.6112596767008,11.7602066464451,3.50471200284152,67.6781487500056,127.98290129712,52.2987083896354,75.2229864267161,70.0259723583719,108.513424358437,50.794451142666,61.4541690272523,45.0408258018708,62.1519912523518,123.858387158413,13.9915256562565,83.4962062972711,98.5220476943884,21.4676627965776,46.5509917298848,50.1558993332113,13.8495845393534,22.557176…
Monilinia__004100,5.84949232867784,0,0,0,0,3.76420297932707,6.97316111861806,2.83860326138551,26.5615757221411,0,7.256350163238,0,0,5.07363193896749,0,2.79830513125129,0.542183157774487,0,1.30107047251985,1.32372488331426,0,0.21867765062137,0,0.733995148601063
Monilinia__004110,5.84949232867784,0,0,24.5329840198906,16.9195371875014,7.52840595865414,3.48658055930903,4.25790489207827,0,0,7.256350163238,6.82824100302803,5.00453620020786,2.53681596948375,13.7620430176014,9.79406795937952,6.50619789329385,13.0903420013523,9.32433838639228,11.2516615081712,9.48068828859482,12.1730558845896,13.1700282261646,13.4871608555445
Monilinia__004120,0,0,0,0,0,0,0,0,0,0,0,0,0,0,0,0,0,0,0,0,0,0,0,0
Monilinia__004130,0,0,0,0,0,0,0,0,0,0,0,0,0,0,0,0,0,0,0,0,0,0,0,0
Monilinia__004140,52.6454309581006,25.0833779030102,17.6403099696676,94.627224076721,95.1723966796954,77.1661610762049,44.1633537512477,19.8702228296986,28.9762644241539,103.580995978508,90.704377040475,194.604868586299,81.3237132533778,45.6626874507075,33.6405495985813,72.0563571297207,46.6277515686059,48.2275757944559,91.7254683126496,70.8192812573129,66.3648180201637,113.202130471662,101.71745…
Monilinia__004150,0,5.57408397844672,0,14.0188480113661,0,11.2926089379812,1.16219351976968,5.67720652277102,4.82937740402564,0,7.256350163238,3.41412050151402,7.5068043003118,0,1.5291158908446,1.39915256562565,0,0,0.650535236259926,1.76496651108568,0.611657308941601,0.728925502071232,1.12085346605656,0.458746967875664
Monilinia__004160,17.5484769860335,33.4445038706803,0,22.7806280184699,10.5747107421884,35.7599283036072,31.3792250337812,48.2562554435537,36.2203305301923,49.3242837992896,105.217077366951,23.8988435105981,32.5294853013511,21.5629357406119,30.5823178168921,34.9788141406411,23.8560589420774,28.9365454766735,38.8152690968423,49.1984414965133,43.7334975893245,42.4234642205457,46.6555255246044,43.03…
Monilinia__004170,29.2474616433892,47.3797138167971,11.7602066464451,42.0565440340982,35.9540165234405,35.7599283036072,33.7036120733206,28.3860326138551,19.3175096161026,103.580995978508,210.434154733902,75.1106510333084,27.5249491011433,36.7838315575143,21.4076224718244,20.2877122015719,32.5309894664692,41.3379221095336,17.564451379018,90.2339128792553,86.2436805607657,12.9019813866608,17.30317…
Monilinia__004180,0,0,0,3.50471200284152,0,0,0,0,0,0,0,0,0,0,0,0,1.08436631554897,0,0,0.44124162777142,0.305828654470801,0,0.0700533416285351,0.458746967875664
Monilinia__004190,0,0,0,0,0,0,1.16219351976968,0,0,0,0,0,0,0,0,0,0,0,0,0,0.611657308941601,0.0728925502071232,0.210160024885605,0.0917493935751328
Monilinia__004200,11.6989846573557,0,0,3.50471200284152,0,1.88210148966354,5.81096759884838,2.83860326138551,4.82937740402564,4.93242837992896,54.422626224285,3.41412050151402,0,0,0,0,0,0,0.650535236259926,0.44124162777142,0.917485963412402,0.947603152692601,0.560426733028281,0
Monilinia__004210,0,0,0,0,0,0,0,0,0,0,0,0,0,0,0,0,0,0,0,0,0,1.09338825310685,0,0.275248180725398
Monilinia__004220,0,0,0,0,2.11494214843768,0,0,0,0,0,0,0,1.25113405005197,0,0,0,3.25309894664692,0,0.433690157506617,2.64744976662852,0.305828654470801,0.656032951864109,0.14010668325707,1.10099272290159
Monilinia__004230,76.043400272812,50.1667558060205,76.4413432018929,70.0942400568303,54.9884958593796,65.8735521382237,63.9206435873322,42.5790489207827,74.8553497623975,59.1891405591475,79.819851795618,61.4541690272523,106.346394254417,110.351494672543,114.683691813345,245.551275267301,189.221922063296,170.863411386072,416.559396285106,200.323699008225,223.560746418155,205.99434688533,183.539755…
Monilinia__004240,26.3227154790503,86.3983016659242,47.0408265857802,19.2759160156283,25.3793057812521,39.5241312829342,32.5414185535509,21.2895244603913,50.7084627422693,9.86485675985792,14.512700326476,20.4847230090841,57.5521663023904,46.9310954354493,30.5823178168921,42.6741532515822,18.9764105221071,28.9365454766735,70.257805516072,63.9800360268558,43.1218402803829,67.8629642428317,52.960326…
Monilinia__004250,0,8.36112596767008,17.6403099696676,7.00942400568303,8.4597685937507,20.7031163862989,9.29754815815741,34.0632391366261,4.82937740402564,0,25.397225571333,6.82824100302803,5.00453620020786,8.87885589319312,6.11646356337841,21.6868647671975,11.9280294710387,4.82275757944559,8.02326791387242,7.50110767211413,11.0098315609488,11.0067750812756,10.5780545859088,9.35843814466355
Monilinia__004260,20.4732231503724,8.36112596767008,11.7602066464451,17.5235600142076,10.5747107421884,26.3494208552895,15.1085157570058,11.354413045542,9.65875480805129,19.7297135197158,7.256350163238,34.1412050151402,25.0226810010393,16.4893038016444,33.6405495985813,31.480932726577,27.6513410464989,23.4248225287357,77.4136931149312,40.3736089410849,55.0491578047441,42.9337120719956,49.87797923…
Monilinia__004270,0,5.57408397844672,0,29.7900520241529,6.34482644531303,0,13.9463222372361,7.09650815346378,21.7321983181154,39.4594270394317,72.56350163238,61.4541690272523,13.7624745505716,11.4156718626769,47.4025926161827,84.6487302203515,76.4478252462027,81.986878850575,102.134032092808,93.9844667153124,113.156602154196,58.1682550652843,73.7661687348475,62.0225900567898
Monilinia__004280,20.4732231503724,61.3149237629139,47.0408265857802,40.3041880326774,12.6896528906261,50.8167402209154,47.6499343105567,46.8369538128609,55.5378401462949,73.9864256989344,83.448026877237,81.9388920363364,26.2738150510913,43.1258714812237,24.4658542535137,34.2792378578283,28.1935242042733,29.6255108451657,26.671944686657,27.356980921828,22.6313204308392,38.7788367101895,35.9373642…
Monilinia__004290,5.84949232867784,11.1481679568934,11.7602066464451,0,6.34482644531303,3.76420297932707,2.32438703953935,0,7.24406610603847,0,0,0,3.7534021501559,5.07363193896749,0,5.59661026250258,2.16873263109795,5.51172294793781,8.89064822888566,9.48669499708552,6.72823039835761,5.75851146636273,6.02458738005402,4.86271785948204
Monilinia__004300,450.410909308194,256.407863008549,358.686302716574,394.280100319671,344.735570195341,414.062327725978,402.118957840308,303.73054896825,272.859823327449,157.837708157727,68.935326550761,136.564820060561,442.901453718396,516.242049789943,356.284002566793,217.568223954788,277.597776780538,223.224779391481,201.449078161824,195.91128273051,223.254917763684,175.160798147717,171.840847…
Monilinia__004310,61.4196694511173,78.0371756982541,58.8010332322253,35.0471200284152,46.5287272656289,22.5852178759624,55.7852889489444,31.2246358752406,38.6350192322052,69.0539973190055,65.307151469142,13.6564820060561,58.8033003524424,36.7838315575143,62.6937515246287,67.159323150031,81.3274736661731,68.2075714807304,87.1717216588301,71.7017645128557,86.2436805607657,66.259328138275,69.3528082…
Monilinia__004320,46.7959386294227,75.2501337090307,41.1607232625577,71.8465960582511,69.7930908984433,56.4630446899061,55.7852889489444,48.2562554435537,31.3909531261667,44.3918554193607,47.166276061047,105.837735546935,47.5430939019747,45.6626874507075,35.1696654894259,52.4682212109617,49.8808505152528,63.3848139012848,49.2238328770011,51.6252704492561,48.0150987519157,73.98593846023,67.1111012…
Monilinia__004330,17.5484769860335,2.78704198922336,17.6403099696676,19.2759160156283,6.34482644531303,7.52840595865414,6.97316111861806,1.41930163069276,4.82937740402564,0,3.628175081619,13.6564820060561,2.50226810010393,2.53681596948375,10.7038112359122,12.5923730906308,3.79528210442141,5.51172294793781,2.60214094503971,1.54434569719997,4.28160116259121,2.91570200828493,3.15240037328408,3.39472…
Monilinia__004340,11.6989846573557,78.0371756982541,64.6811365554478,45.5612560369397,48.6436694140665,56.4630446899061,65.0828371071019,32.6439375059334,53.1231514442821,64.1215689390765,61.678976387523,34.1412050151402,52.5476301021826,63.4203992370937,33.6405495985813,74.854662260972,66.1463452484875,51.672402636917,46.1880017744548,51.1840288214847,36.6994385364961,50.4416447433292,43.2929651…
Monilinia__004350,0,0,5.88010332322253,19.2759160156283,6.34482644531303,11.2926089379812,12.7841287174664,21.2895244603913,4.82937740402564,0,7.256350163238,13.6564820060561,20.0181448008315,11.4156718626769,24.4658542535137,22.3864410500103,18.4342273643326,8.26758442190672,26.4550996079037,14.5609737164569,19.5730338861312,23.9087564679364,21.1561091718176,16.2396426627985
Monilinia__004360,0,0,0,0,4.22988429687535,0,0,0,0,0,0,0,0,0,0,0,4.3374652621959,0,0,0,0,0.437355301242739,0.350266708142676,0.0917493935751328
Monilinia__004370,0,0,0,0,0,0,0,0,0,0,0,0,1.25113405005197,0,0,1.39915256562565,0,1.37793073698445,0,0,0,0.291570200828493,0.770586757913887,0.366997574300531
Monilinia__004380,0,0,0,0,0,0,0,0,0,0,0,0,0,0,0,0,1.08436631554897,0,0,0.44124162777142,0.917485963412402,0.364462751035616,0.280213366514141,0
Monilinia__004390,0,0,0,0,0,0,0,0,4.82937740402564,0,3.628175081619,0,0,0,0,0,0,1.37793073698445,0.433690157506617,0,0,0.21867765062137,0.350266708142676,0.275248180725398
Monilinia__004400,5.84949232867784,0,0,7.00942400568303,10.5747107421884,0,5.81096759884838,7.09650815346378,7.24406610603847,9.86485675985792,18.140875408095,10.242361504542,18.7670107507795,15.2208958169025,9.17469534506762,3.49788141406411,2.16873263109795,0.688965368492227,0,1.32372488331426,2.7524578902372,0.583140401656985,0.280213366514141,0.366997574300531
Monilinia__004410,146.237308216946,156.074351396508,176.403099696676,15.7712040127868,78.252859492194,69.6377551175508,37.1901926326296,48.2562554435537,48.2937740402565,4.93242837992896,14.512700326476,10.242361504542,73.816908953066,65.9572152065774,108.567228249967,67.8588994328438,156.690932596827,126.76962780257,143.768287213444,196.573145172167,180.133077483301,213.648064657078,260.38827083…
Monilinia__004420,26.3227154790503,22.2963359137869,23.5204132928901,45.5612560369397,35.9540165234405,60.2272476692331,36.02799911286,17.0316195683131,24.1468870201282,24.6621418996448,32.653575734571,0,15.0136086006236,36.7838315575143,16.8202747992906,30.0817801609514,41.205919990861,29.6255108451657,16.4802259852515,24.9301519690852,36.3936098820253,20.4099140579945,22.8373893709025,18.441628…
Monilinia__004430,70.1939079441341,2.78704198922336,58.8010332322253,38.5518320312567,8.4597685937507,60.2272476692331,45.3255472710174,58.191366858403,53.1231514442821,44.3918554193607,68.935326550761,34.1412050151402,12.5113405005197,12.6840798474187,76.4557945422302,9.09449167656669,10.3014799977153,17.9130995807979,6.93904252010588,14.3403529025711,13.4564607967152,5.53983381574136,8.82672104…
Monilinia__004440,61.4196694511173,72.4630917198074,123.482169787673,85.8654440696172,35.9540165234405,65.8735521382237,26.7304509547025,14.1930163069276,45.8790853382436,73.9864256989344,21.769050489714,37.5553255166542,75.068043003118,107.814678703059,91.7469534506762,172.095765571954,126.87085891923,143.304796646383,232.891614581054,163.03878146154,216.220858710856,241.71169648682,225.78192006…
Monilinia__004450,0,0,11.7602066464451,12.2664920099453,4.22988429687535,1.88210148966354,0,4.25790489207827,7.24406610603847,0,0,6.82824100302803,3.7534021501559,2.53681596948375,21.4076224718244,4.19745769687694,2.71091578887244,1.37793073698445,5.63797204758603,6.839245230457,3.66994385364961,7.58082522154081,9.03688107008103,7.06470330528523
Monilinia__004460,0,0,0,0,0,0,0,0,0,0,0,0,0,0,0,0,0.542183157774487,0,0,0,0,0,0,0
Monilinia__004470,8.77423849301676,2.78704198922336,35.2806199393352,3.50471200284152,6.34482644531303,11.2926089379812,20.9194833558542,4.25790489207827,14.4881322120769,0,29.025400652952,17.0706025075701,10.0090724004157,8.87885589319312,13.7620430176014,4.89703397968976,12.4702126288132,11.7124112643679,12.3601694889386,12.3547655775998,11.9273175243612,12.6104111858323,13.9406149840785,12.294…
Monilinia__004480,0,0,0,0,0,0,0,0,0,0,0,0,0,0,0,0,0.542183157774487,0,0,0,0.305828654470801,0,0,0
Monilinia__004490,0,0,0,3.50471200284152,0,0,0,0,0,0,7.256350163238,0,0,0,0,0,0,0,0,0,0,0.437355301242739,0.560426733028281,0.183498787150266
Monilinia__004500,23.3979693147114,22.2963359137869,0,24.5329840198906,6.34482644531303,7.52840595865414,38.3523861523993,4.25790489207827,24.1468870201282,14.7972851397869,14.512700326476,10.242361504542,5.00453620020786,8.87885589319312,22.936738362669,2.09872884843847,3.25309894664692,4.13379221095336,2.81898602379301,0.661862441657129,3.05828654470801,1.82231375517808,1.33101349094217,1.83498…
Monilinia__004510,0,0,0,0,0,0,5.81096759884838,0,0,9.86485675985792,0,0,3.7534021501559,1.26840798474187,6.11646356337841,2.09872884843847,0,0,2.81898602379301,1.10310406942855,2.1408005812956,4.66512321325588,4.55346720585478,4.12872271088098
Monilinia__004520,0,0,0,3.50471200284152,0,1.88210148966354,0,0,0,49.3242837992896,29.025400652952,6.82824100302803,7.5068043003118,2.53681596948375,0,2.09872884843847,0,0,0.650535236259926,1.76496651108568,0.611657308941601,2.04099140579945,2.66202698188434,2.93598059440425
Monilinia__004530,17.5484769860335,0,29.4005166161126,1.75235600142076,2.11494214843768,7.52840595865414,0,2.83860326138551,14.4881322120769,9.86485675985792,0,6.82824100302803,15.0136086006236,3.80522395422562,4.58734767253381,6.99576282812823,0,2.06689610547668,5.20428189007941,3.75055383605707,6.72823039835761,26.3142106247715,24.1684028618446,22.9373483937832
Monilinia__004540,0,0,0,0,4.22988429687535,0,2.32438703953935,2.83860326138551,7.24406610603847,0,0,0,2.50226810010393,0,0,2.79830513125129,2.16873263109795,1.37793073698445,6.72219744135257,10.8104198803998,6.11657308941601,41.7674312686816,50.3683526309168,37.7090007593796
Monilinia__004550,0,0,0,0,0,0,0,0,0,0,0,0,0,0,0,0,0,0,0,0,0,0,0,0
Monilinia__004560,0,0,0,0,0,3.76420297932707,0,0,0,0,0,0,0,0,0,0,2.16873263109795,0,0,0,0,0.21867765062137,0,0
Monilinia__004570,0,0,0,7.00942400568303,0,0,0,0,0,0,0,0,0,0,0,0,1.08436631554897,0,0,0,0,0.21867765062137,0.0700533416285351,0.0917493935751328
Monilinia__004580,5.84949232867784,0,0,0,0,0,0,0,0,0,0,0,0,0,0,0,0,0,0,0,0,0,0,0
Monilinia__004590,5.84949232867784,0,0,0,0,0,1.16219351976968,4.25790489207827,0,4.93242837992896,3.628175081619,0,0,2.53681596948375,0,0.699576282812823,3.25309894664692,0,4.33690157506618,3.75055383605707,3.36411519917881,2.55123925724931,2.24170693211312,3.02772998797938
Monilinia__004600,20.4732231503724,13.9352099461168,11.7602066464451,12.2664920099453,21.1494214843768,22.5852178759624,3.48658055930903,11.354413045542,0,0,3.628175081619,0,7.5068043003118,12.6840798474187,9.17469534506762,8.39491539375387,17.3498610487836,8.95654979039895,9.75802854389889,5.29489953325704,10.704002906478,9.33024642651177,5.46416064702574,8.80794178321275
Monilinia__004610,2.92474616433892,0,0,3.50471200284152,0,0,8.13535463838773,0,0,0,0,0,0,0,0,0,2.16873263109795,0.688965368492227,0,0.44124162777142,0.305828654470801,0.656032951864109,0.350266708142676,0.366997574300531
Monilinia__004620,0,0,0,5.25706800426228,0,3.76420297932707,0,1.41930163069276,4.82937740402564,14.7972851397869,7.256350163238,6.82824100302803,0,0,0,0,0.542183157774487,0,1.30107047251985,3.97117464994278,0.917485963412402,4.73801576346301,3.29250705654115,3.30297816870478
Monilinia__004630,11.6989846573557,5.57408397844672,5.88010332322253,22.7806280184699,10.5747107421884,1.88210148966354,18.5950963163148,1.41930163069276,7.24406610603847,4.93242837992896,3.628175081619,0,5.00453620020786,5.07363193896749,9.17469534506762,11.1932205250052,13.5545789443622,6.20068831643004,13.6612399614585,10.5897990665141,16.2089186869524,27.6991690787068,26.6903231604719,25.7815…
Monilinia__004640,23.3979693147114,13.9352099461168,17.6403099696676,19.2759160156283,33.8390743750028,30.1136238346166,32.5414185535509,32.6439375059334,24.1468870201282,78.9188540788634,25.397225571333,85.3530125378504,13.7624745505716,16.4893038016444,35.1696654894259,9.79406795937952,8.6749305243918,15.157238106829,8.67380315013235,24.2682895274281,16.5147473414232,20.5556991584087,21.0160024…
Monilinia__004650,0,0,0,0,0,0,4.6487740790787,0,0,0,0,6.82824100302803,0,0,0,0,0,0,0.433690157506617,0,0,0,0.210160024885605,0.183498787150266
Monilinia__004660,17.5484769860335,19.5092939245635,35.2806199393352,26.2853400213114,19.0344793359391,11.2926089379812,31.3792250337812,29.8053342445479,26.5615757221411,19.7297135197158,39.909925897809,20.4847230090841,23.7715469509874,26.6365676795793,27.5240860352029,16.0902545046949,27.6513410464989,17.9130995807979,16.9139161427581,19.6352524358282,18.0438906137772,24.5647894198005,21.01600…
Monilinia__004670,0,0,0,10.5141360085246,4.22988429687535,7.52840595865414,0,0,0,9.86485675985792,0,27.3129640121121,3.7534021501559,0,0,2.79830513125129,2.71091578887244,2.06689610547668,8.02326791387242,3.30931220828565,6.42240174388681,5.39404871532711,7.42565421262472,8.71619238963762
Monilinia__004680,380.21700136406,209.028149191752,205.803616312789,43.808900035519,181.88502476564,385.830805381025,102.273029739731,174.574100575209,523.987448336783,902.634393527,907.04377040475,689.652341305831,46.2919598519227,156.01418212325,272.182628570339,4.89703397968976,116.569378921515,165.351688438134,3.90321141755956,35.9611926633707,39.4518964267333,1.38495845393534,14.430988375478…
Monilinia__004690,116.989846573557,72.4630917198074,58.8010332322253,122.664920099453,65.5632066015679,45.1704357519248,201.059478920154,177.412703836594,171.44289784291,78.9188540788634,58.050801305904,44.3835665196822,67.5612387028062,58.3467672981262,82.5722581056086,34.2792378578283,23.8560589420774,27.5586147396891,80.2326791387242,34.196226152285,44.0393262437953,82.2227966336349,82.3126764…
Monilinia__004700,93.5918772588455,78.0371756982541,5.88010332322253,40.3041880326774,27.4942479296898,37.6420297932707,160.382705728215,163.219687529667,74.8553497623975,14.7972851397869,0,6.82824100302803,28.7760831511952,27.9049756643212,36.6987813802705,10.4936442421923,0,0,0,1.76496651108568,0,0,0.14010668325707,0
Monilinia__004710,0,0,0,0,0,0,0,0,4.82937740402564,0,0,0,0,0,0,0,0,0,0,0,0,0.291570200828493,0.14010668325707,0
Monilinia__004720,0,0,0,0,0,0,0,1.41930163069276,0,0,0,0,0,0,0,0,0,0,0,0,0,0.21867765062137,0,0
Monilinia__004730,0,0,0,0,0,0,0,0,0,0,0,0,0,0,0,0,0,0,0,0,0,0,0,0
Monilinia__004740,17.5484769860335,0,23.5204132928901,54.3230360440435,31.7241322265651,26.3494208552895,59.2718695082535,62.4492717504813,41.049707934218,4.93242837992896,14.512700326476,23.8988435105981,26.2738150510913,10.147263877935,10.7038112359122,30.7813564437642,24.9404252576264,15.8462034753212,15.3960005914849,16.1053194136568,14.6797754145984,9.62181662734026,10.7882146107944,7.339951…
Monilinia__004750,61.4196694511173,27.8704198922336,58.8010332322253,103.389004083825,131.126413203136,63.9914506485602,61.5962565477928,29.8053342445479,24.1468870201282,49.3242837992896,36.28175081619,85.3530125378504,23.7715469509874,20.29452775587,24.4658542535137,34.9788141406411,20.6029599954305,30.314476213658,14.3117751977184,19.1940108080568,9.78651694306562,9.98627937837587,10.578054585…
Monilinia__004760,52.6454309581006,72.4630917198074,58.8010332322253,57.827748046885,67.6781487500056,45.1704357519248,52.2987083896354,39.7404456593972,53.1231514442821,19.7297135197158,50.794451142666,10.242361504542,25.0226810010393,12.6840798474187,18.3493906901352,27.2834750297001,19.5185936798815,32.3813723191346,12.1433244101853,14.3403529025711,22.3254917763684,12.8290888364537,13.6604016…
Monilinia__004770,122.839338902235,27.8704198922336,105.841859818006,191.006804154863,139.586181796887,148.686017683419,154.571738129367,100.770415779186,86.9287932724616,123.310709498224,61.678976387523,92.1812535408785,61.3055684525463,32.9786076032887,55.0481720704057,33.5796615750155,60.7245136707426,43.4048182150103,36.4299732305559,16.1053194136568,22.93714908531,14.214047290389,14.57109505…
Monilinia__004780,5244.06987265969,4169.41481587815,3992.5901564681,5264.07742826796,5033.56231328167,4677.02220181388,3284.3588868691,2840.0225630162,2327.75990874036,2116.01177498952,1364.19383068874,1911.90748084785,2239.52994959302,1888.65948928065,2177.46102856272,1618.81951842887,1257.32274287904,1306.27833866126,636.223461062208,551.110793086503,632.453657445615,340.626887117887,327.008998…
Monilinia__004790,76.043400272812,30.657461881457,35.2806199393352,54.3230360440435,38.0689586718782,52.698841710579,59.2718695082535,38.3211440287044,72.4406610603847,83.8512824587924,87.076201958856,64.8682895287663,17.5158767007275,17.7577117863862,21.4076224718244,4.19745769687694,4.87964841997039,2.06689610547668,1.73476063002647,1.10310406942855,0.305828654470801,0.801818052278355,1.1909068…
Monilinia__004800,1804.56838339711,1103.66862773245,1422.98500421985,2328.88112588819,1859.03414847672,1767.29329879406,2275.57491170903,1840.8342150085,1658.89113828281,942.093820566432,624.046114038468,576.986364755869,529.229703171982,423.648266903786,584.122270302638,423.243651101758,385.492225177661,346.54958035159,120.349018708086,125.312622287083,151.996841271988,49.2024713898081,69.562968…
Monilinia__004810,1886.4612759986,1134.32608961391,1240.70180119995,1209.12564098032,1222.43656179698,1311.82473829548,980.891330685606,970.802315393845,958.631414699091,685.607544810126,555.110787487707,576.986364755869,730.662285230348,729.334591226577,989.337981376458,237.156359873547,230.970025211932,301.077866031103,35.5625929155426,56.6995491686274,82.8795653615869,16.6923939974312,18.49408…
Monilinia__004820,0,2.78704198922336,0,0,0,0,0,0,0,9.86485675985792,0,0,0,0,0,0,0,0,0,0,0,0,0.210160024885605,0
Monilinia__004830,0,0,0,0,0,0,0,0,0,0,0,0,0,0,0,0,0,0,0,0,0,0,0,0
Monilinia__004840,0,0,0,0,0,0,0,1.41930163069276,0,0,3.628175081619,0,5.00453620020786,0,0,0,1.08436631554897,0,0,0,0,0.291570200828493,0.210160024885605,0.183498787150266
Monilinia__004850,43.8711924650838,22.2963359137869,5.88010332322253,31.5424080255737,33.8390743750028,11.2926089379812,32.5414185535509,42.5790489207827,67.611283656359,108.513424358437,32.653575734571,64.8682895287663,15.0136086006236,15.2208958169025,13.7620430176014,14.6911019390693,8.13274736661731,13.7793073698445,8.89064822888566,12.5753863914855,10.0923455975364,12.6833037360394,14.921361…
Monilinia__004860,17.5484769860335,33.4445038706803,23.5204132928901,33.2947640269944,46.5287272656289,20.7031163862989,39.514579672169,43.9983505514754,48.2937740402565,9.86485675985792,47.166276061047,17.0706025075701,18.7670107507795,34.2470155880306,16.8202747992906,23.785593615636,47.7121178841549,24.8027532657202,36.2131281518026,39.7117464994278,44.3451548982661,37.6125559068756,31.2437903…
Monilinia__004870,0,5.57408397844672,0,10.5141360085246,12.6896528906261,16.9389134069718,6.97316111861806,4.25790489207827,9.65875480805129,0,3.628175081619,0,10.0090724004157,11.4156718626769,16.8202747992906,8.39491539375387,8.13274736661731,4.82275757944559,8.02326791387242,5.29489953325704,12.8448034877736,7.72661032195506,6.93528082122498,6.88120451813496
Monilinia__004880,0,11.1481679568934,0,1.75235600142076,0,3.76420297932707,2.32438703953935,4.25790489207827,0,9.86485675985792,0,0,1.25113405005197,0,0,9.79406795937952,8.13274736661731,5.51172294793781,4.12005649631287,3.97117464994278,4.58742981706201,5.32115616511999,4.97378725562599,8.16569602818682
Monilinia__004890,35.0969539720671,5.57408397844672,0,28.0376960227321,14.8045950390637,31.9957253242801,11.6219351976968,19.8702228296986,9.65875480805129,9.86485675985792,43.538100979428,13.6564820060561,27.5249491011433,22.8313437253537,22.936738362669,22.3864410500103,22.7716926265285,18.6020649492901,23.852958662864,18.0909067386282,20.4905198495436,20.118343857166,21.7865892464744,20.276615…
Monilinia__004900,14.6237308216946,16.7222519353402,0,14.0188480113661,8.4597685937507,9.41050744831768,22.0816768756238,18.4509211990058,26.5615757221411,0,3.628175081619,13.6564820060561,0,17.7577117863862,12.2329271267568,9.09449167656669,16.8076778910091,20.6689610547668,7.58957775636581,13.0166280192569,10.704002906478,11.9543782339682,15.2015751333921,13.120163281244
Monilinia__004910,5.84949232867784,0,11.7602066464451,12.2664920099453,10.5747107421884,5.64630446899061,6.97316111861806,8.51580978415653,4.82937740402564,14.7972851397869,0,3.41412050151402,7.5068043003118,2.53681596948375,3.05823178168921,9.79406795937952,15.1811284176856,2.75586147396891,9.54118346514558,10.3691782526284,14.9856040690692,11.225452731897,9.87752116962345,10.36768147399
Monilinia__004920,8.77423849301676,19.5092939245635,0,26.2853400213114,8.4597685937507,7.52840595865414,15.1085157570058,31.2246358752406,7.24406610603847,14.7972851397869,32.653575734571,10.242361504542,20.0181448008315,19.0261197711281,29.0532019260475,16.7898307875077,18.9764105221071,18.6020649492901,21.2508177178243,14.7815945303426,29.053722174726,24.9292521708361,22.0668026129886,22.111603…
Monilinia__004930,5.84949232867784,0,17.6403099696676,17.5235600142076,12.6896528906261,5.64630446899061,22.0816768756238,21.2895244603913,19.3175096161026,14.7972851397869,0,3.41412050151402,10.0090724004157,6.34203992370937,19.8785065809798,23.0860173328231,22.229509468754,17.9130995807979,36.6468183093092,27.1363601079423,24.1604637031932,29.3756977334706,33.2052839319257,33.5802780484986
Monilinia__004940,0,8.36112596767008,5.88010332322253,1.75235600142076,2.11494214843768,1.88210148966354,2.32438703953935,4.25790489207827,7.24406610603847,9.86485675985792,7.256350163238,10.242361504542,2.50226810010393,5.07363193896749,4.58734767253381,1.39915256562565,1.62654947332346,0,2.3852958662864,3.75055383605707,1.8349719268248,2.55123925724931,2.17165359048459,4.58746967875664
Monilinia__004950,14.6237308216946,22.2963359137869,11.7602066464451,17.5235600142076,19.0344793359391,18.8210148966354,19.7572898360845,35.4825407673189,24.1468870201282,19.7297135197158,58.050801305904,27.3129640121121,17.5158767007275,17.7577117863862,4.58734767253381,16.7898307875077,27.1091578887244,30.314476213658,16.2633809064982,15.0022153442283,17.1264046503648,10.3507421294115,9.6673611…
Monilinia__004960,49.7206847937617,50.1667558060205,23.5204132928901,50.818324041202,38.0689586718782,45.1704357519248,23.2438703953935,15.6123179376203,16.9028209140898,29.5945702795738,25.397225571333,54.6259280242243,60.0544344024944,48.1995034201912,58.1064038520949,92.3440693312926,72.6525431417813,97.8330823258962,142.033526583417,94.6463291569695,99.3943127030102,133.320474328828,115.30780…
Monilinia__004970,0,0,0,5.25706800426228,4.22988429687535,5.64630446899061,10.4597416779271,4.25790489207827,16.9028209140898,0,0,3.41412050151402,1.25113405005197,0,7.64557945422302,0.699576282812823,0,2.06689610547668,1.73476063002647,1.54434569719997,0.917485963412402,2.40545415683506,2.17165359048459,3.11947938155452
Monilinia__004980,0,0,0,0,0,0,4.6487740790787,1.41930163069276,0,0,0,0,0,0,1.5291158908446,0,1.08436631554897,0,0,1.76496651108568,0,0.291570200828493,0.700533416285351,0.64224575502593
Monilinia__004990,0,5.57408397844672,5.88010332322253,0,0,0,6.97316111861806,8.51580978415653,4.82937740402564,39.4594270394317,0,17.0706025075701,5.00453620020786,0,0,0.699576282812823,4.3374652621959,0.688965368492227,1.30107047251985,0.882483255542839,1.8349719268248,1.31206590372822,2.03154690722752,1.83498787150266
Monilinia__005000,8.77423849301676,44.5926718275738,17.6403099696676,14.0188480113661,50.7586115625042,60.2272476692331,52.2987083896354,41.1597472900899,21.7321983181154,14.7972851397869,7.256350163238,13.6564820060561,21.2692788508834,15.2208958169025,15.291158908446,25.8843224640744,21.6873263109795,26.1806840027046,39.4658043331022,24.4889103413138,21.408005812956,38.6330516097753,34.32613739…
Monilinia__005010,20.4732231503724,2.78704198922336,0,7.00942400568303,14.8045950390637,1.88210148966354,0,8.51580978415653,4.82937740402564,9.86485675985792,0,47.7976870211962,15.0136086006236,11.4156718626769,0,52.4682212109617,25.4826084154009,28.2475801081813,49.4406779557544,35.9611926633707,39.4518964267333,26.3871031749786,31.1036836830696,27.8918156468404
Monilinia__005020,26.3227154790503,55.7408397844672,17.6403099696676,54.3230360440435,21.1494214843768,7.52840595865414,31.3792250337812,26.9667309831624,48.2937740402565,4.93242837992896,21.769050489714,20.4847230090841,62.5567025025983,29.1733836490631,56.5772879612503,56.6656789078386,58.5557810396446,55.1172294793781,50.5249033495209,65.5243817240558,48.9325847153281,76.0269298660295,77.05867…
Monilinia__005030,2.92474616433892,11.1481679568934,23.5204132928901,5.25706800426228,10.5747107421884,22.5852178759624,10.4597416779271,17.0316195683131,24.1468870201282,0,7.256350163238,6.82824100302803,20.0181448008315,17.7577117863862,9.17469534506762,10.4936442421923,20.6029599954305,11.0234458958756,14.745465355225,20.0764940635996,20.7963485040144,24.6376819700076,20.1753623890181,20.09311…
Monilinia__005040,0,0,0,0,4.22988429687535,0,0,2.83860326138551,0,0,0,0,0,0,0,2.79830513125129,0,1.37793073698445,0.216845078753309,0,0,0.437355301242739,0.420320049771211,0.275248180725398
Monilinia__005050,0,0,0,0,0,0,0,0,0,0,0,0,0,0,0,0,0,0,0,0,0,0.145785100414246,0.0700533416285351,0.0917493935751328
Monilinia__005060,0,0,0,7.00942400568303,4.22988429687535,0,1.16219351976968,4.25790489207827,0,4.93242837992896,7.256350163238,0,0,3.80522395422562,6.11646356337841,1.39915256562565,3.25309894664692,2.75586147396891,3.46952126005294,2.42682895274281,0.611657308941601,1.45785100414246,3.7828804479409,1.65148908435239
Monilinia__005070,43.8711924650838,5.57408397844672,23.5204132928901,24.5329840198906,27.4942479296898,26.3494208552895,9.29754815815741,9.93511141484929,16.9028209140898,19.7297135197158,10.884525244857,34.1412050151402,3.7534021501559,11.4156718626769,3.05823178168921,18.1889833531334,18.4342273643326,24.8027532657202,25.1540291353838,14.3403529025711,18.9613765771896,20.5556991584087,25.849683…
Monilinia__005080,61.4196694511173,50.1667558060205,23.5204132928901,26.2853400213114,61.3333223046926,92.2229729935132,8.13535463838773,2.83860326138551,31.3909531261667,0,0,0,40.0362896016629,63.4203992370937,71.8684468696964,4.19745769687694,112.774096817093,123.324800960109,5.85481712633934,44.7860252187991,42.8160116259121,1.02049570289972,14.3609350338497,27.2495698918144
Monilinia__005090,0,0,0,0,2.11494214843768,0,0,0,0,0,7.256350163238,0,0,0,0,0,0,0,0,0,0,0,0,0
Monilinia__005100,5.84949232867784,5.57408397844672,0,10.5141360085246,6.34482644531303,1.88210148966354,4.6487740790787,18.4509211990058,21.7321983181154,4.93242837992896,47.166276061047,13.6564820060561,8.75793835036376,16.4893038016444,3.05823178168921,10.4936442421923,7.04838105106834,5.51172294793781,3.03583110254632,1.32372488331426,2.1408005812956,0.801818052278355,0.980746782799492,1.1009…
Monilinia__005110,32.1722078077281,5.57408397844672,23.5204132928901,8.76178000710379,0,11.2926089379812,8.13535463838773,18.4509211990058,16.9028209140898,14.7972851397869,18.140875408095,20.4847230090841,18.7670107507795,6.34203992370937,12.2329271267568,2.09872884843847,12.4702126288132,10.3344805273834,3.03583110254632,4.85365790548562,3.36411519917881,1.8952063053852,3.71282710631236,2.29373…
Monilinia__005120,26.3227154790503,39.018587849127,35.2806199393352,36.7994760298359,21.1494214843768,41.4062327725978,16.2707092767755,21.2895244603913,0,9.86485675985792,0,13.6564820060561,66.3101046527542,48.1995034201912,38.2278972711151,43.373729534395,59.0979641974191,39.2710260040569,28.6235503954368,29.3425682467994,15.9030900324816,21.3575172106871,17.0930153573626,22.2033532451821
Monilinia__005130,5.84949232867784,13.9352099461168,0,12.2664920099453,2.11494214843768,18.8210148966354,3.48658055930903,7.09650815346378,9.65875480805129,54.2567121792186,0,13.6564820060561,45.0408258018708,17.7577117863862,7.64557945422302,30.7813564437642,12.4702126288132,10.3344805273834,15.1791555127316,9.26607418319981,9.78651694306562,15.380328093703,16.7427486492199,16.1478932692234
Monilinia__005140,195.957993010708,175.583645321072,252.844442898569,152.454972123606,173.425256171889,180.681743007699,276.602057705183,258.312896786082,272.859823327449,177.567421677443,439.009184875899,211.675471093869,168.903096757015,196.60323763499,172.79009566544,114.03093409849,106.810082081574,132.970316119,141.166146268404,138.549871120226,133.035464694798,160.217825355257,158.040338713…
Monilinia__005150,116.989846573557,55.7408397844672,117.602066464451,92.8748680753002,52.8735537109419,62.1093491588967,66.2450306268715,48.2562554435537,36.2203305301923,118.378281118295,87.076201958856,122.908338054505,130.117941205404,107.814678703059,99.3925329048992,116.829239229741,94.3398694527608,139.859969803922,147.888343709757,74.5698350933699,77.3746495811125,88.3457708510333,105.4302…
Monilinia__005160,0,0,0,0,0,0,0,0,0,0,0,0,0,0,0,0,0,0,0,0,0,0,0,0
Monilinia__005170,73.118654108473,108.694637579711,117.602066464451,176.987956143497,177.655140468765,154.33232215241,177.81560852476,147.607369592047,142.466633418757,88.7837108387213,87.076201958856,146.807181565103,158.8940243566,134.451246382639,59.6355197429395,107.734747553175,98.1351515571822,75.0972251656527,48.1396074832345,62.2150695157702,33.3353233373173,46.0680917309018,56.2528333277…
Monilinia__005180,20.4732231503724,52.9537977952439,70.5612398786703,63.0848160511473,31.7241322265651,26.3494208552895,54.6230954291748,45.4176521821682,53.1231514442821,14.7972851397869,50.794451142666,20.4847230090841,51.2964960521306,16.4893038016444,33.6405495985813,22.3864410500103,20.6029599954305,24.1137878972279,15.6128456702382,19.6352524358282,13.4564607967152,8.52842837423341,10.22778…
Monilinia__005190,70.1939079441341,91.9723856443709,58.8010332322253,47.3136120383605,186.114909062515,231.498483228615,66.2450306268715,66.7071766425595,96.5875480805129,78.9188540788634,119.729777693427,112.665976549963,95.0861878039494,133.182838397897,100.921648795744,61.5627128875284,139.883254705818,147.438588857336,43.5858608294151,81.1884595099412,70.0347618738133,44.1728854255166,60.5260…
Monilinia__005200,46.7959386294227,69.676049730584,64.6811365554478,120.912564098032,42.2988429687535,35.7599283036072,86.002320462956,95.0932092564146,45.8790853382436,162.770136537656,101.588902285332,99.0094945439065,91.3327856537935,63.4203992370937,77.9849104330748,97.9406795937952,80.7852905083986,64.7627446382693,92.3760035489095,88.2483255542839,82.5737367071161,83.3890774369489,87.216410…
Monilinia__005210,0,0,0,0,0,0,5.81096759884838,0,0,0,0,0,0,0,0,0,1.62654947332346,0,0.867380315013235,1.10310406942855,0.305828654470801,1.23917335352109,1.54117351582777,0.550496361450797
Monilinia__005220,5.84949232867784,0,0,10.5141360085246,0,0,0,1.41930163069276,4.82937740402564,4.93242837992896,10.884525244857,3.41412050151402,3.7534021501559,3.80522395422562,6.11646356337841,1.39915256562565,4.87964841997039,2.06689610547668,2.3852958662864,1.76496651108568,3.97577250812041,4.66512321325588,3.01229369002701,3.85347453015558
Monilinia__005230,5.84949232867784,0,0,0,0,0,0,0,0,0,0,3.41412050151402,0,1.26840798474187,0,1.39915256562565,0,0,0.216845078753309,0.22062081388571,0,0.801818052278355,0.210160024885605,0.183498787150266
Monilinia__005240,111.140354244879,103.120553601264,88.2015498483379,115.65549609377,154.39077683595,86.5766685245226,96.4620621408831,41.1597472900899,57.9525288483077,54.2567121792186,10.884525244857,34.1412050151402,123.862270955145,117.961942580994,93.2760693415208,132.919493734436,126.87085891923,108.16756285328,146.587273237237,127.51883042594,123.554776406203,128.145103264123,102.277878777…
Monilinia__005250,14.6237308216946,8.36112596767008,23.5204132928901,12.2664920099453,29.6091900781275,16.9389134069718,13.9463222372361,12.7737146762348,4.82937740402564,0,0,0,11.2602064504677,10.147263877935,13.7620430176014,23.0860173328231,14.0967621021367,11.7124112643679,24.9371840566305,22.5033230163424,12.8448034877736,21.7219799617227,18.3539755066762,23.3043459680837
Monilinia__005260,0,0,0,0,0,0,0,0,0,0,0,0,0,0,0,0.699576282812823,0,0,0.867380315013235,0,0,0,0,0.0917493935751328
Monilinia__005270,11.6989846573557,5.57408397844672,0,0,8.4597685937507,13.1747104276447,1.16219351976968,1.41930163069276,2.41468870201282,0,0,6.82824100302803,15.0136086006236,7.61044790845124,18.3493906901352,138.516103996939,191.932837852169,176.37513433401,60.0660868146665,170.760509947539,86.8553378697073,69.0292450461456,60.4560338254258,153.404986057622
Monilinia__005280,0,0,0,0,0,0,1.16219351976968,0,0,0,0,0,0,1.26840798474187,0,0,0,0,0,0,0,0,0,0
Monilinia__005290,0,0,0,0,0,0,0,0,0,0,0,0,0,0,0,0,1.08436631554897,0,1.08422539376654,0.882483255542839,1.2233146178832,0.145785100414246,0.350266708142676,0.0917493935751328
Monilinia__005300,0,0,0,0,0,0,0,0,0,0,0,0,0,0,0,0,0,0,0,0,0,0.0728925502071232,0.280213366514141,0.275248180725398
Monilinia__005310,35.0969539720671,13.9352099461168,0,21.0282720170491,19.0344793359391,28.231522344953,10.4597416779271,15.6123179376203,9.65875480805129,34.5269986595027,7.256350163238,17.0706025075701,8.75793835036376,10.147263877935,15.291158908446,17.4894070703206,7.04838105106834,9.64551515889117,16.6970710640048,11.6929031359426,9.17485963412402,15.0158653426674,15.8320552080489,13.8541584…
Monilinia__005320,0,16.7222519353402,0,8.76178000710379,19.0344793359391,7.52840595865414,34.8658055930903,17.0316195683131,12.0734435100641,34.5269986595027,0,20.4847230090841,3.7534021501559,24.0997517100956,9.17469534506762,7.69533911094105,3.25309894664692,0.688965368492227,8.24011299262573,6.17738278879988,8.86903097965321,5.68561891615561,6.93528082122498,5.5967130080831
Monilinia__005330,38.021700136406,61.3149237629139,82.3214465251154,71.8465960582511,86.7126280859447,50.8167402209154,117.381545496737,106.447622301957,84.5141045704488,49.3242837992896,87.076201958856,102.423615045421,53.7987641522345,39.3206475269981,42.8152449436489,62.2622891703412,38.4950042019886,59.2510216903315,76.546312799918,68.39245230457,54.7433291502733,69.0292450461456,77.759209207…
Monilinia__005340,35.0969539720671,44.5926718275738,70.5612398786703,56.0753920454643,71.908033046881,35.7599283036072,62.7584500675625,95.0932092564146,115.905057696615,83.8512824587924,54.422626224285,47.7976870211962,22.5204129009354,52.0047273744168,33.6405495985813,62.2622891703412,36.3262715708907,31.6924069506424,61.800847444693,53.8314785881132,50.4617279876821,62.8333782785402,60.1057671…
Monilinia__005350,5.84949232867784,0,0,14.0188480113661,0,5.64630446899061,15.1085157570058,0,4.82937740402564,14.7972851397869,0,0,7.5068043003118,3.80522395422562,3.05823178168921,6.99576282812823,6.50619789329385,4.82275757944559,11.4927891739254,5.73614116102846,4.89325847153281,8.8199985750619,6.02458738005402,9.54193693181381
Monilinia__005360,0,0,0,0,0,0,0,0,0,0,0,0,0,0,0,0,0,0,0,0.22062081388571,0,0.0728925502071232,0.210160024885605,0.0917493935751328
Monilinia__005370,46.7959386294227,2.78704198922336,0,3.50471200284152,14.8045950390637,3.76420297932707,4.6487740790787,4.25790489207827,0,9.86485675985792,0,0,5.00453620020786,17.7577117863862,16.8202747992906,28.6826275953257,33.6153557820182,26.1806840027046,26.2382545291504,30.0044306884565,25.0779496666056,28.7196647816065,32.855017223783,37.8924995465299
Monilinia__005380,2.92474616433892,11.1481679568934,0,8.76178000710379,14.8045950390637,20.7031163862989,9.29754815815741,5.67720652277102,9.65875480805129,4.93242837992896,7.256350163238,17.0706025075701,7.5068043003118,5.07363193896749,4.58734767253381,2.79830513125129,7.04838105106834,3.44482684246113,6.07166220509264,9.26607418319981,6.72823039835761,8.52842837423341,6.02458738005402,7.798698…
Monilinia__005390,114.065100409218,242.472653062432,29.4005166161126,126.169632102295,95.1723966796954,118.572393848803,134.814448293282,76.6422880574088,166.613520438885,64.1215689390765,108.84525244857,54.6259280242243,141.378147655872,133.182838397897,136.09131428517,68.5584757156566,93.2555031372118,120.56893948614,103.218257486575,81.4090803238269,72.1755624551089,109.047255109856,97.1639848…
Monilinia__005400,2.92474616433892,33.4445038706803,5.88010332322253,38.5518320312567,14.8045950390637,33.8778268139436,26.7304509547025,8.51580978415653,36.2203305301923,9.86485675985792,25.397225571333,27.3129640121121,22.5204129009354,39.3206475269981,47.4025926161827,41.9745769687694,42.29028630641,55.1172294793781,60.7166220509265,42.1385754521706,36.0877812275545,33.2390028944482,33.4854972…
Monilinia__005410,29.2474616433892,44.5926718275738,58.8010332322253,129.674344105136,238.988462773457,293.607832387512,577.610179325529,567.720652277102,492.596495210616,305.810559555596,214.062329815521,259.473158115065,48.7942279520267,315.833588200727,77.9849104330748,87.4470353516028,14.0967621021367,42.0268874780258,6.50535236259926,7.72172848599984,19.5730338861312,2.25966905642082,4.27325…
Monilinia__005420,20.4732231503724,22.2963359137869,5.88010332322253,14.0188480113661,48.6436694140665,43.2883342622613,53.4609019094051,95.0932092564146,72.4406610603847,39.4594270394317,14.512700326476,37.5553255166542,17.5158767007275,43.1258714812237,7.64557945422302,20.2877122015719,14.6389452599112,3.44482684246113,1.08422539376654,1.98558732497139,4.28160116259121,4.0819828115989,3.7128271…
Monilinia__005430,5.84949232867784,8.36112596767008,0,24.5329840198906,8.4597685937507,13.1747104276447,43.001160231478,18.4509211990058,16.9028209140898,24.6621418996448,14.512700326476,6.82824100302803,15.0136086006236,19.0261197711281,3.05823178168921,25.1847461812616,18.9764105221071,4.13379221095336,15.3960005914849,13.2372488331426,9.48068828859482,11.9543782339682,11.4887480270798,14.49640…
Monilinia__005440,23.3979693147114,11.1481679568934,17.6403099696676,17.5235600142076,12.6896528906261,16.9389134069718,16.2707092767755,11.354413045542,9.65875480805129,9.86485675985792,3.628175081619,0,15.0136086006236,11.4156718626769,25.9949701443583,18.8885596359462,27.6513410464989,28.9365454766735,25.8045643716437,25.1507727829709,20.4905198495436,27.1889212272569,34.1159773730966,27.80006…
Monilinia__005450,49.7206847937617,83.6112596767008,5.88010332322253,63.0848160511473,52.8735537109419,107.279784910822,12.7841287174664,21.2895244603913,48.2937740402565,54.2567121792186,39.909925897809,54.6259280242243,47.5430939019747,88.7885589319311,38.2278972711151,38.4766955547052,84.58057261282,78.5420520081138,47.9227624044812,98.6175038069123,91.1369390322986,69.5394928975955,86.9361969…
Monilinia__005460,8.77423849301676,8.36112596767008,11.7602066464451,0,4.22988429687535,0,16.2707092767755,8.51580978415653,4.82937740402564,78.9188540788634,58.050801305904,88.7671330393644,42.5385577017668,29.1733836490631,64.2228674154733,20.2877122015719,14.0967621021367,11.0234458958756,3.03583110254632,7.72172848599984,10.704002906478,4.81090831367013,7.84597426239594,9.63368632538895
Monilinia__005470,0,13.9352099461168,11.7602066464451,0,0,3.76420297932707,0,2.83860326138551,0,24.6621418996448,18.140875408095,13.6564820060561,0,3.80522395422562,7.64557945422302,6.2961865453154,8.6749305243918,4.82275757944559,1.95160570877978,1.10310406942855,3.05828654470801,1.16628080331397,2.5919736402558,1.83498787150266
Monilinia__005480,38.021700136406,44.5926718275738,41.1607232625577,49.0659680397812,129.011471054698,69.6377551175508,81.3535463838773,93.6739076257219,50.7084627422693,98.6485675985792,61.678976387523,37.5553255166542,81.3237132533778,64.6888072218356,42.8152449436489,75.5542385437848,64.519795775164,41.3379221095336,40.766874805622,63.5387943990844,50.1558993332113,41.402968517646,46.935738891…
Monilinia__005490,0,11.1481679568934,11.7602066464451,12.2664920099453,0,15.0568119173083,5.81096759884838,2.83860326138551,24.1468870201282,0,0,6.82824100302803,23.7715469509874,15.2208958169025,6.11646356337841,7.69533911094105,6.50619789329385,2.75586147396891,6.07166220509264,6.839245230457,3.36411519917881,8.52842837423341,8.26629431216715,8.16569602818682
Monilinia__005500,32.1722078077281,55.7408397844672,47.0408265857802,40.3041880326774,38.0689586718782,58.3451461795696,53.4609019094051,45.4176521821682,36.2203305301923,69.0539973190055,68.935326550761,116.080097051477,83.8259813534817,68.4940311760612,47.4025926161827,42.6741532515822,40.6637368330866,46.1606796889792,42.2847903568952,47.2128541715419,26.3012642844888,31.4166891392701,38.31917…
Monilinia__005510,119.914592737896,86.3983016659242,29.4005166161126,105.141360085246,107.862049570321,118.572393848803,56.9474824687141,36.9018423980117,41.049707934218,59.1891405591475,108.84525244857,68.2824100302803,90.0816516037416,90.056966916673,93.2760693415208,83.9491539375387,60.7245136707426,79.231017376606,99.5318911477687,92.4401210181124,96.641854812773,90.1680846062114,83.783796587…
Monilinia__005520,90.6671310945066,39.018587849127,94.0816531715605,84.1130880681964,63.4482644531303,48.9346387312519,47.6499343105567,56.7720652277102,101.416925484539,138.107994638011,134.242478019903,92.1812535408785,72.565774903014,105.277862733576,64.2228674154733,74.1550859781592,58.0135978818701,66.1406753752537,38.598424018089,52.5077537047989,47.0976127885033,37.6125559068756,45.8148854…
Monilinia__005530,20.4732231503724,11.1481679568934,5.88010332322253,0,8.4597685937507,1.88210148966354,13.9463222372361,0,7.24406610603847,4.93242837992896,10.884525244857,3.41412050151402,2.50226810010393,10.147263877935,4.58734767253381,5.59661026250258,8.13274736661731,8.95654979039895,7.3727326776125,7.72172848599984,7.03405905282841,6.63322206884821,5.81442735516842,3.94522392373071
Monilinia__005540,0,8.36112596767008,11.7602066464451,7.00942400568303,14.8045950390637,0,10.4597416779271,7.09650815346378,4.82937740402564,19.7297135197158,7.256350163238,10.242361504542,2.50226810010393,5.07363193896749,25.9949701443583,4.19745769687694,4.87964841997039,13.0903420013523,10.8422539376654,10.1485574387427,14.6797754145984,9.84049427796163,9.66736114473785,10.8264284418657
Monilinia__005550,35.0969539720671,25.0833779030102,5.88010332322253,33.2947640269944,14.8045950390637,16.9389134069718,37.1901926326296,29.8053342445479,33.8056418281795,128.243137878153,119.729777693427,34.1412050151402,48.7942279520267,30.441791633805,47.4025926161827,23.0860173328231,44.459018937508,33.0703376876269,30.7920011829698,25.812635224628,39.4518964267333,29.8130530347134,29.9127768…
Monilinia__005560,38.021700136406,25.0833779030102,52.9209299090028,40.3041880326774,67.6781487500056,35.7599283036072,44.1633537512477,51.0948587049392,60.3672175503206,29.5945702795738,61.678976387523,47.7976870211962,22.5204129009354,39.3206475269981,41.2861290528043,49.6699160797104,47.7121178841549,62.6958485327926,31.4425364192298,37.0642967327992,37.3110958454377,39.5077622122608,39.930404…
Monilinia__005570,11.6989846573557,0,29.4005166161126,31.5424080255737,14.8045950390637,26.3494208552895,11.6219351976968,17.0316195683131,21.7321983181154,24.6621418996448,3.628175081619,0,8.75793835036376,5.07363193896749,12.2329271267568,6.99576282812823,9.21711368216629,17.2241342123057,18.4318316940312,15.4434569719997,10.0923455975364,21.7948725119298,24.86893627813,20.8271123415552
Monilinia__005580,20.4732231503724,44.5926718275738,41.1607232625577,50.818324041202,6.34482644531303,45.1704357519248,19.7572898360845,31.2246358752406,19.3175096161026,29.5945702795738,36.28175081619,37.5553255166542,62.5567025025983,22.8313437253537,24.4658542535137,39.1762718375181,46.6277515686059,33.7593030561191,50.5249033495209,46.1097501021134,45.2626408616785,38.7059441599824,34.2560840…
Monilinia__005590,0,0,0,0,0,0,0,0,0,19.7297135197158,0,0,0,0,0,0,0,0,0,0,0,0,0.490373391399746,0.458746967875664
Monilinia__005600,0,64.1019657521373,52.9209299090028,24.5329840198906,50.7586115625042,52.698841710579,31.3792250337812,17.0316195683131,14.4881322120769,9.86485675985792,0,0,33.7806193514031,31.7101996185468,35.1696654894259,33.5796615750155,31.4466231509203,38.5820606355647,17.3476063002647,28.2394641773709,24.466292357664,20.2641289575802,13.3101349094217,19.1756232572028
Monilinia__005610,23.3979693147114,11.1481679568934,23.5204132928901,10.5141360085246,10.5747107421884,13.1747104276447,16.2707092767755,29.8053342445479,19.3175096161026,14.7972851397869,39.909925897809,27.3129640121121,28.7760831511952,34.2470155880306,29.0532019260475,23.785593615636,26.5669747309499,38.5820606355647,29.2740856316967,26.6951184801709,29.3595508291968,31.343796589063,30.5432569…
Monilinia__005620,105.290861916201,44.5926718275738,70.5612398786703,63.0848160511473,67.6781487500056,45.1704357519248,53.4609019094051,56.7720652277102,53.1231514442821,44.3918554193607,29.025400652952,30.7270845136261,48.7942279520267,39.3206475269981,74.9266786513856,39.1762718375181,50.4230336730273,44.0937835835025,91.7254683126496,63.5387943990844,77.9863068900541,99.6441161331374,104.5195…
Monilinia__005630,38.021700136406,100.333511612041,99.961756494783,91.1225120738794,99.4022809765707,129.865002786784,90.6510945420347,62.4492717504813,55.5378401462949,49.3242837992896,54.422626224285,64.8682895287663,71.3146408529621,78.6412950539962,35.1696654894259,79.7516962406618,60.7245136707426,64.7627446382693,91.0749330763897,79.864734626627,90.8311103778278,51.8266031972646,59.47528704…
Monilinia__005640,8.77423849301676,0,0,1.75235600142076,0,0,5.81096759884838,14.1930163069276,7.24406610603847,0,7.256350163238,0,5.00453620020786,2.53681596948375,3.05823178168921,14.6911019390693,10.3014799977153,12.4013766328601,10.6254088589121,7.72172848599984,8.56320232518241,11.0067750812756,14.2908816922212,10.8264284418657
Monilinia__005650,20.4732231503724,11.1481679568934,29.4005166161126,26.2853400213114,31.7241322265651,22.5852178759624,11.6219351976968,1.41930163069276,19.3175096161026,9.86485675985792,3.628175081619,3.41412050151402,16.2647426506756,22.8313437253537,18.3493906901352,19.588135918759,25.4826084154009,22.7358571602435,25.8045643716437,19.6352524358282,24.7721210121348,25.1479298214575,23.3277627…
Monilinia__005660,0,5.57408397844672,0,0,2.11494214843768,9.41050744831768,0,11.354413045542,0,0,10.884525244857,0,0,0,0,0,0,0,0,0,1.8349719268248,0.437355301242739,0.350266708142676,0.183498787150266
Monilinia__005670,140.387815888268,161.648435374955,135.242376434118,269.862824218797,325.701090859402,427.237038153623,188.275350202688,173.154798944516,185.931030054987,197.297135197158,76.191676713999,112.665976549963,107.597528304469,178.845525848604,160.557168538683,122.425849492244,114.400646290417,103.344805273834,96.2792149664691,93.1019834597696,93.2777396135942,166.778154873898,143.9596…
Monilinia__005680,8.77423849301676,11.1481679568934,0,5.25706800426228,8.4597685937507,33.8778268139436,8.13535463838773,2.83860326138551,19.3175096161026,19.7297135197158,0,6.82824100302803,6.25567025025983,16.4893038016444,7.64557945422302,3.49788141406411,8.13274736661731,3.44482684246113,3.68636633880625,4.19179546382849,7.33988770729921,3.06148710869917,4.13314715608357,4.95446725305717
Monilinia__005690,40.9464463007449,75.2501337090307,94.0816531715605,47.3136120383605,63.4482644531303,35.7599283036072,69.7316111861806,80.9001929494871,77.2700384644103,39.4594270394317,72.56350163238,139.978940562075,63.8078365526503,64.6888072218356,51.9899402887165,51.069068645336,48.7964841997039,58.5620563218393,54.4281147670805,60.2294821907988,60.8599022396893,53.9404871532711,62.3474740…
Monilinia__005700,14.6237308216946,27.8704198922336,17.6403099696676,22.7806280184699,19.0344793359391,9.41050744831768,34.8658055930903,21.2895244603913,19.3175096161026,0,18.140875408095,20.4847230090841,15.0136086006236,44.3942794659656,6.11646356337841,32.1805090093898,21.6873263109795,28.9365454766735,24.9371840566305,24.0476687135424,17.4322333048356,24.4918968695934,22.4871226627598,25.322…
Monilinia__005710,181.334262189013,192.305897256412,194.043409666343,52.5706800426228,139.586181796887,351.952978567081,124.354706615355,92.2546059950291,190.760407459013,241.688990616519,239.459555386854,157.049543069645,103.844126154313,204.213685543442,191.139486355575,40.5754244031437,253.199534680686,316.235104137932,42.5016354356485,101.706195201312,107.345857719251,36.9565229550115,49.5977…
Monilinia__005720,23.3979693147114,8.36112596767008,17.6403099696676,0,25.3793057812521,30.1136238346166,86.002320462956,82.3194945801798,108.660991590577,266.351132516164,108.84525244857,167.291904574187,13.7624745505716,12.6840798474187,6.11646356337841,11.1932205250052,16.8076778910091,9.64551515889117,8.89064822888566,19.8558732497139,12.233146178832,8.09107307299067,7.98608094565301,7.064703…
Monilinia__005730,23.3979693147114,33.4445038706803,5.88010332322253,36.7994760298359,16.9195371875014,65.8735521382237,51.1365148698657,41.1597472900899,50.7084627422693,29.5945702795738,32.653575734571,58.0400485257383,40.0362896016629,63.4203992370937,25.9949701443583,38.4766955547052,38.4950042019886,39.2710260040569,24.7203389778772,26.0332560385138,37.3110958454377,23.3256160662794,24.02829…
Monilinia__005740,11.6989846573557,2.78704198922336,29.4005166161126,33.2947640269944,42.2988429687535,26.3494208552895,24.4060639151632,7.09650815346378,7.24406610603847,64.1215689390765,0,6.82824100302803,18.7670107507795,34.2470155880306,25.9949701443583,35.678390423454,52.5917663041253,42.0268874780258,27.9730151591768,28.6807058051423,30.2770367926093,16.6923939974312,19.9652023641325,24.130…
Monilinia__005750,0,50.1667558060205,23.5204132928901,22.7806280184699,38.0689586718782,15.0568119173083,18.5950963163148,45.4176521821682,33.8056418281795,14.7972851397869,18.140875408095,34.1412050151402,28.7760831511952,30.441791633805,12.2329271267568,27.9830513125129,26.5669747309499,27.5586147396891,32.309916734243,24.2682895274281,25.3837783210764,27.4075988778783,25.5694696944153,23.02909…
Monilinia__005760,32.1722078077281,41.8056298383504,17.6403099696676,70.0942400568303,59.2183801562549,48.9346387312519,33.7036120733206,32.6439375059334,19.3175096161026,34.5269986595027,21.769050489714,40.9694460181682,30.0272172012472,46.9310954354493,74.9266786513856,34.9788141406411,58.0135978818701,48.9165411629481,45.9711566957015,43.2416795215991,40.9810396990873,30.0317306853347,32.78496…
Monilinia__005770,93.5918772588455,167.222519353402,105.841859818006,126.169632102295,67.6781487500056,71.5198566072143,156.896125168906,106.447622301957,144.881322120769,64.1215689390765,61.678976387523,58.0400485257383,77.5703111032219,77.3728870692543,133.03308250348,62.961865453154,73.7369094573303,48.9165411629481,64.4029883897327,66.6274857934844,62.6948741665141,68.2274269938673,50.7186193…
Monilinia__005780,32.1722078077281,8.36112596767008,5.88010332322253,17.5235600142076,10.5747107421884,13.1747104276447,15.1085157570058,7.09650815346378,0,19.7297135197158,32.653575734571,0,1.25113405005197,6.34203992370937,3.05823178168921,6.2961865453154,3.79528210442141,4.82275757944559,6.28850728384595,7.50110767211413,5.81074443494521,6.19586676760547,5.32405396376867,7.52345027316089
Monilinia__005790,76.043400272812,64.1019657521373,58.8010332322253,35.0471200284152,71.908033046881,71.5198566072143,84.8401269431863,139.09155980789,113.490368994603,73.9864256989344,65.307151469142,30.7270845136261,25.0226810010393,38.0522395422562,41.2861290528043,13.2919493734436,13.0123957865877,21.357926423259,13.8780850402118,11.4722823220569,19.878862540602,24.5647894198005,26.8304298437…
Monilinia__005800,2.92474616433892,13.9352099461168,11.7602066464451,0,10.5747107421884,9.41050744831768,8.13535463838773,2.83860326138551,14.4881322120769,9.86485675985792,0,17.0706025075701,0,1.26840798474187,4.58734767253381,4.89703397968976,4.87964841997039,4.13379221095336,3.03583110254632,5.07427871937133,3.36411519917881,8.8199985750619,5.04384059725453,4.67921907233177
Monilinia__005810,0,11.1481679568934,0,7.00942400568303,6.34482644531303,0,13.9463222372361,2.83860326138551,0,0,0,3.41412050151402,5.00453620020786,13.9524878321606,9.17469534506762,2.09872884843847,3.79528210442141,0.688965368492227,4.55374665381948,2.2062081388571,3.97577250812041,2.69702435766356,4.20320049771211,2.66073241367885
Monilinia__005820,8.77423849301676,13.9352099461168,0,17.5235600142076,0,7.52840595865414,1.16219351976968,4.25790489207827,7.24406610603847,0,14.512700326476,0,3.7534021501559,1.26840798474187,6.11646356337841,3.49788141406411,4.3374652621959,5.51172294793781,3.46952126005294,3.52993302217136,4.58742981706201,7.50793267133369,5.1839472805116,5.96371058238363
Monilinia__005830,143.312562052607,139.352099461168,194.043409666343,159.464396129289,61.3333223046926,88.4587700141862,469.526181986949,955.189997456225,470.8642968925,4034.72641478189,3178.28137149824,3188.78854841409,547.996713922761,703.96643153174,362.400466130171,143.413137976629,26.5669747309499,28.2475801081813,9.10749330763897,13.4578696470283,19.2672052316604,0.364462751035616,2.5919736…
Monilinia__005840,46.7959386294227,11.1481679568934,0,29.7900520241529,8.4597685937507,13.1747104276447,34.8658055930903,25.5474293524696,36.2203305301923,24.6621418996448,36.28175081619,61.4541690272523,41.2874236517149,32.9786076032887,44.3443608344935,56.6656789078386,40.6637368330866,46.8496450574714,66.3545940985125,46.5509917298848,68.5056186014593,29.4485902836778,29.6325635088704,33.30502…
Monilinia__005850,14.6237308216946,0,0,0,0,5.64630446899061,8.13535463838773,22.7088260910841,9.65875480805129,9.86485675985792,18.140875408095,0,0,3.80522395422562,0,3.49788141406411,2.16873263109795,2.06689610547668,1.73476063002647,1.54434569719997,1.8349719268248,6.41454441822684,5.25400062214014,2.29373483937832
Monilinia__005860,0,0,0,0,0,0,0,0,0,0,0,0,0,2.53681596948375,0,0,0,0,0,0,0,0,0,0
Monilinia__005870,11.6989846573557,2.78704198922336,0,10.5141360085246,8.4597685937507,3.76420297932707,31.3792250337812,17.0316195683131,9.65875480805129,78.9188540788634,29.025400652952,37.5553255166542,11.2602064504677,7.61044790845124,10.7038112359122,1.39915256562565,5.96401473551936,1.37793073698445,1.73476063002647,2.42682895274281,3.36411519917881,0.874710602485478,2.45186695699873,1.5597…
Monilinia__005880,0,0,0,0,0,0,6.97316111861806,4.25790489207827,0,39.4594270394317,7.256350163238,6.82824100302803,0,0,0,0,0.542183157774487,0,0.650535236259926,0.44124162777142,0.305828654470801,4.73801576346301,1.89144022397045,3.30297816870478
Monilinia__005890,2.92474616433892,2.78704198922336,0,3.50471200284152,4.22988429687535,0,2.32438703953935,4.25790489207827,0,4.93242837992896,0,0,3.7534021501559,0,4.58734767253381,0,2.71091578887244,5.51172294793781,0,1.10310406942855,1.2233146178832,0.656032951864109,1.82138688234191,0.550496361450797
Monilinia__005900,14.6237308216946,0,0,8.76178000710379,0,9.41050744831768,13.9463222372361,28.3860326138551,4.82937740402564,49.3242837992896,87.076201958856,10.242361504542,2.50226810010393,3.80522395422562,0,2.09872884843847,0,0,1.30107047251985,0,1.8349719268248,1.45785100414246,0.210160024885605,0.825744542176195
Monilinia__005910,5.84949232867784,5.57408397844672,17.6403099696676,12.2664920099453,10.5747107421884,9.41050744831768,15.1085157570058,14.1930163069276,7.24406610603847,14.7972851397869,3.628175081619,20.4847230090841,12.5113405005197,7.61044790845124,10.7038112359122,10.4936442421923,16.2654947332346,6.20068831643004,6.28850728384595,14.3403529025711,6.72823039835761,10.3507421294115,10.437947…
Monilinia__005920,0,5.57408397844672,0,1.75235600142076,2.11494214843768,1.88210148966354,9.29754815815741,15.6123179376203,14.4881322120769,0,14.512700326476,3.41412050151402,41.2874236517149,2.53681596948375,16.8202747992906,20.2877122015719,17.3498610487836,17.2241342123057,24.2866488203706,19.1940108080568,16.2089186869524,22.2322278131726,25.6395230360439,23.0290977873583
Monilinia__005930,11.6989846573557,16.7222519353402,23.5204132928901,0,0,0,0,12.7737146762348,0,0,7.256350163238,20.4847230090841,3.7534021501559,7.61044790845124,0,4.19745769687694,9.21711368216629,5.51172294793781,3.90321141755956,6.39800360268559,7.64571636177001,6.19586676760547,6.79517413796791,7.43170087958576
Monilinia__005940,0,0,0,0,0,0,0,0,0,0,0,6.82824100302803,0,0,3.05823178168921,2.09872884843847,0.542183157774487,0.688965368492227,0,0,1.2233146178832,0.947603152692601,0.980746782799492,0.183498787150266
Monilinia__005950,0,0,0,0,0,0,1.16219351976968,0,0,0,0,6.82824100302803,0,0,0,0.699576282812823,0,0,0,0.44124162777142,0,0.656032951864109,0,0.366997574300531
Monilinia__005960,0,0,0,10.5141360085246,8.4597685937507,3.76420297932707,11.6219351976968,9.93511141484929,0,9.86485675985792,3.628175081619,0,0,0,0,13.9915256562565,8.13274736661731,2.75586147396891,8.24011299262573,5.73614116102846,5.50491578047441,3.20727220911342,5.53421398865428,2.01848665865292
Monilinia__005970,0,0,0,0,0,0,0,0,0,0,0,0,0,0,0,0,0,0,0,0,0,0,0,0
Monilinia__005980,14.6237308216946,2.78704198922336,11.7602066464451,1.75235600142076,0,0,2.32438703953935,2.83860326138551,2.41468870201282,0,0,17.0706025075701,1.25113405005197,0,0,1.39915256562565,1.08436631554897,2.75586147396891,1.51791555127316,3.08869139439994,1.529143272354,1.60363610455671,0.700533416285351,1.28449151005186
Monilinia__005990,26.3227154790503,47.3797138167971,52.9209299090028,152.454972123606,171.310314023452,109.161886400485,52.2987083896354,48.2562554435537,89.3434819744744,0,0,10.242361504542,133.87134335556,112.888310642027,39.7570131619597,211.971613692285,231.512208369706,203.933749073699,202.750148634344,175.172926225254,121.719804479379,88.1270932004119,87.2164103275262,71.839775169329
Monilinia__006000,20.4732231503724,61.3149237629139,11.7602066464451,33.2947640269944,116.321818164072,79.0482625658685,47.6499343105567,26.9667309831624,41.049707934218,14.7972851397869,3.628175081619,61.4541690272523,30.0272172012472,30.441791633805,15.291158908446,19.588135918759,13.5545789443622,15.157238106829,9.75802854389889,2.2062081388571,4.89325847153281,12.6833037360394,10.297841219394…
Monilinia__006010,0,13.9352099461168,0,3.50471200284152,2.11494214843768,1.88210148966354,58.1096759884838,51.0948587049392,19.3175096161026,24.6621418996448,25.397225571333,23.8988435105981,8.75793835036376,2.53681596948375,6.11646356337841,18.1889833531334,5.42183157774487,9.64551515889117,5.85481712633934,0.661862441657129,2.4466292357664,3.1343796589063,2.66202698188434,1.46799029720213
Monilinia__006020,8.77423849301676,8.36112596767008,11.7602066464451,5.25706800426228,0,3.76420297932707,4.6487740790787,0,2.41468870201282,0,0,6.82824100302803,1.25113405005197,0,4.58734767253381,2.79830513125129,1.08436631554897,2.06689610547668,0,0.661862441657129,2.4466292357664,1.74942120497096,0.490373391399746,0.917493935751328
Monilinia__006030,14.6237308216946,8.36112596767008,17.6403099696676,12.2664920099453,14.8045950390637,13.1747104276447,3.48658055930903,12.7737146762348,21.7321983181154,19.7297135197158,10.884525244857,20.4847230090841,32.5294853013511,35.5154235727725,15.291158908446,11.892796807818,16.8076778910091,5.51172294793781,10.8422539376654,6.39800360268559,8.86903097965321,5.32115616511999,5.32405396…
Monilinia__006040,0,5.57408397844672,11.7602066464451,0,0,3.76420297932707,2.32438703953935,1.41930163069276,4.82937740402564,0,0,13.6564820060561,0,1.26840798474187,0,0,2.71091578887244,4.13379221095336,1.95160570877978,2.2062081388571,4.89325847153281,2.69702435766356,3.08234703165555,2.11023605222805
Monilinia__006050,52.6454309581006,41.8056298383504,5.88010332322253,43.808900035519,42.2988429687535,41.4062327725978,32.5414185535509,51.0948587049392,43.4643966362308,9.86485675985792,39.909925897809,27.3129640121121,22.5204129009354,39.3206475269981,36.6987813802705,37.0775429890796,18.9764105221071,37.2041298985802,29.0572405529434,22.7239438302281,21.408005812956,29.3028051832635,28.7218700…
Monilinia__006060,43.8711924650838,27.8704198922336,17.6403099696676,31.5424080255737,76.1379173437563,15.0568119173083,17.4329027965451,9.93511141484929,4.82937740402564,19.7297135197158,3.628175081619,10.242361504542,32.5294853013511,40.58905551174,39.7570131619597,96.5415270281695,65.0619789329385,69.5855022177149,122.517469495619,95.9700540402838,109.486658300547,116.992543082433,104.51958570…
Monilinia__006070,2.92474616433892,0,0,0,0,0,0,0,2.41468870201282,0,0,0,2.50226810010393,0,0,0.699576282812823,3.25309894664692,1.37793073698445,0.216845078753309,0.44124162777142,0,0.801818052278355,0.840640099542422,0.825744542176195
Monilinia__006080,87.7423849301676,186.731813277965,141.122479757341,304.909944247212,399.724066054721,335.014065160109,216.16799467716,174.574100575209,226.980737989205,98.6485675985792,108.84525244857,116.080097051477,686.872593478529,757.239566890899,348.63842311257,549.167382008066,551.400271456654,456.784039310346,306.402096278425,268.716151312795,187.472965190601,288.144250968758,274.398939…
Monilinia__006090,0,0,0,0,0,0,0,0,0,0,0,3.41412050151402,0,0,0,0,0,0,0,0,0,0.145785100414246,0,0
Monilinia__006100,17.5484769860335,22.2963359137869,17.6403099696676,19.2759160156283,19.0344793359391,7.52840595865414,36.02799911286,52.514160335632,55.5378401462949,4.93242837992896,18.140875408095,3.41412050151402,30.0272172012472,21.5629357406119,19.8785065809798,55.266526342213,77.5321915617517,57.873090953347,42.5016354356485,62.4356903296559,42.8160116259121,47.963298036287,46.58547218297…
Monilinia__006110,26.3227154790503,13.9352099461168,76.4413432018929,10.5141360085246,8.4597685937507,26.3494208552895,20.9194833558542,11.354413045542,43.4643966362308,9.86485675985792,21.769050489714,23.8988435105981,7.5068043003118,16.4893038016444,15.291158908446,21.6868647671975,30.9044399931458,23.4248225287357,37.0805084668158,26.2538768523995,39.1460677722625,29.8859455849205,36.077470938…
Monilinia__006120,2.92474616433892,5.57408397844672,23.5204132928901,3.50471200284152,14.8045950390637,9.41050744831768,11.6219351976968,21.2895244603913,9.65875480805129,0,3.628175081619,10.242361504542,5.00453620020786,19.0261197711281,13.7620430176014,19.588135918759,16.8076778910091,19.2910303177823,13.6612399614585,19.6352524358282,25.0779496666056,13.047766487075,17.7935487736479,11.9274211…
Monilinia__006130,0,0,0,0,0,0,1.16219351976968,0,0,4.93242837992896,0,0,0,0,0,0,0,0,0,0.44124162777142,1.2233146178832,0,0,0.183498787150266
Monilinia__006140,11.6989846573557,0,0,7.00942400568303,0,1.88210148966354,0,5.67720652277102,0,9.86485675985792,18.140875408095,6.82824100302803,1.25113405005197,0,1.5291158908446,0,1.62654947332346,2.06689610547668,3.25267618129963,1.98558732497139,1.8349719268248,3.1343796589063,3.29250705654115,2.93598059440425
Monilinia__006150,35.0969539720671,11.1481679568934,23.5204132928901,7.00942400568303,14.8045950390637,7.52840595865414,15.1085157570058,42.5790489207827,14.4881322120769,44.3918554193607,21.769050489714,44.3835665196822,7.5068043003118,6.34203992370937,7.64557945422302,12.5923730906308,11.9280294710387,5.51172294793781,10.1917187014055,9.70731581097123,8.56320232518241,20.8472693592372,23.327762…
Monilinia__006160,0,0,0,0,0,0,0,2.83860326138551,0,0,0,0,0,2.53681596948375,0,2.79830513125129,3.25309894664692,6.20068831643004,4.77059173257279,1.54434569719997,1.529143272354,0.801818052278355,1.05080012442803,0.917493935751328
Monilinia__006170,0,0,0,0,0,0,2.32438703953935,2.83860326138551,4.82937740402564,0,0,0,0,0,0,0,2.71091578887244,0,0.867380315013235,0.22062081388571,0,2.47834670704219,2.31176027374166,1.37624090362699
Monilinia__006180,0,0,0,0,0,0,0,2.83860326138551,0,0,0,0,0,0,0,8.39491539375387,0,1.37793073698445,26.4550996079037,22.062081388571,32.4178373739049,11.225452731897,13.3801882510502,18.2581293214514
Monilinia__006190,5.84949232867784,2.78704198922336,0,0,0,0,1.16219351976968,5.67720652277102,4.82937740402564,4.93242837992896,0,0,0,0,0,3.49788141406411,0,0,83.7022003987772,19.4146316219425,34.8644666096713,39.5077622122608,53.800966370715,33.2132804741981
Monilinia__006200,0,5.57408397844672,0,0,0,5.64630446899061,1.16219351976968,1.41930163069276,0,0,0,0,1.25113405005197,1.26840798474187,9.17469534506762,3.49788141406411,5.96401473551936,2.75586147396891,51.3922836645342,12.3547655775998,18.9613765771896,25.3666074720789,38.0389645042946,26.9743217110891
Monilinia__006210,29.2474616433892,33.4445038706803,17.6403099696676,82.3607320667757,76.1379173437563,58.3451461795696,69.7316111861806,68.1264782732523,72.4406610603847,14.7972851397869,7.256350163238,6.82824100302803,165.14969460686,345.00697184979,212.5471088274,545.669500594002,503.145970414724,506.389545841787,306.835786435932,331.15184164245,266.376758044067,185.657325377543,159.3713522049…
Monilinia__006220,0,0,0,0,0,0,0,0,0,0,0,0,0,0,0,0,0,0,0,0,0,0.0728925502071232,0,0.183498787150266
Monilinia__006230,0,0,0,0,0,0,0,0,0,0,0,0,0,0,0,0,0,0,0,0,0,0,0,0
Monilinia__006240,0,0,11.7602066464451,0,4.22988429687535,3.76420297932707,3.48658055930903,4.25790489207827,14.4881322120769,4.93242837992896,7.256350163238,13.6564820060561,0,2.53681596948375,7.64557945422302,2.79830513125129,1.08436631554897,2.75586147396891,1.95160570877978,1.54434569719997,0.611657308941601,0.437355301242739,1.05080012442803,0.64224575502593
Monilinia__006250,122.839338902235,27.8704198922336,41.1607232625577,40.3041880326774,76.1379173437563,52.698841710579,48.8121278303264,62.4492717504813,57.9525288483077,118.378281118295,36.28175081619,10.242361504542,43.7896917518188,31.7101996185468,67.2810991971625,32.8800852922027,54.7604989352232,67.5186061122382,55.7291852396003,49.1984414965133,50.7675566421529,64.3641218328898,66.41056786…
Monilinia__006260,0,0,29.4005166161126,3.50471200284152,4.22988429687535,5.64630446899061,5.81096759884838,9.93511141484929,2.41468870201282,19.7297135197158,0,23.8988435105981,10.0090724004157,7.61044790845124,1.5291158908446,6.2961865453154,5.42183157774487,2.06689610547668,6.50535236259926,3.30931220828565,7.03405905282841,5.9771891169841,7.21549418773912,5.68846240165824
Monilinia__006270,11.6989846573557,25.0833779030102,11.7602066464451,15.7712040127868,6.34482644531303,22.5852178759624,24.4060639151632,29.8053342445479,26.5615757221411,9.86485675985792,83.448026877237,30.7270845136261,22.5204129009354,21.5629357406119,6.11646356337841,18.1889833531334,28.1935242042733,25.4917186342124,18.4318316940312,20.2971148774853,29.053722174726,12.5375186356252,15.902108…
Monilinia__006280,64.3444156154563,66.8890077413607,70.5612398786703,19.2759160156283,31.7241322265651,56.4630446899061,13.9463222372361,26.9667309831624,48.2937740402565,19.7297135197158,10.884525244857,3.41412050151402,52.5476301021826,29.1733836490631,38.2278972711151,15.3906782218821,28.1935242042733,23.4248225287357,15.3960005914849,16.5465610414282,19.878862540602,14.214047290389,15.4817884…
Monilinia__006290,0,0,0,0,0,0,0,0,0,0,0,0,0,0,0,0,0,0,0,0,0,0,0,0
Monilinia__006300,0,0,0,3.50471200284152,2.11494214843768,3.76420297932707,0,8.51580978415653,4.82937740402564,9.86485675985792,21.769050489714,20.4847230090841,1.25113405005197,0,6.11646356337841,5.59661026250258,5.96401473551936,7.57861905341449,9.10749330763897,3.97117464994278,4.58742981706201,4.88380086387725,6.79517413796791,6.4224575502593
Monilinia__006310,222.280708489758,234.111527094762,199.923512989566,262.853400213114,215.724099140643,222.087975780297,39.514579672169,29.8053342445479,24.1468870201282,59.1891405591475,87.076201958856,34.1412050151402,251.477944060445,261.292044856826,273.711744461184,556.862721119007,455.976035688344,521.546783948615,898.389161274958,468.819229507133,633.065314754557,439.250507548124,434.12055…
Monilinia__006320,26.3227154790503,8.36112596767008,23.5204132928901,54.3230360440435,19.0344793359391,39.5241312829342,15.1085157570058,21.2895244603913,9.65875480805129,34.5269986595027,72.56350163238,44.3835665196822,26.2738150510913,10.147263877935,27.5240860352029,20.9872884843847,27.1091578887244,37.8930952670725,32.309916734243,24.7095311551995,33.3353233373173,36.4462751035616,34.81651078…
Monilinia__006330,73.118654108473,47.3797138167971,23.5204132928901,28.0376960227321,25.3793057812521,56.4630446899061,29.0548379942419,55.3527635970175,50.7084627422693,34.5269986595027,76.191676713999,47.7976870211962,55.0498982022865,22.8313437253537,62.6937515246287,36.3779667062668,37.9528210442141,36.515164530088,26.2382545291504,35.5199510355993,42.8160116259121,29.6672679342991,22.6272293…
Monilinia__006340,0,0,0,0,0,0,0,0,0,0,0,0,0,0,0,0,0,1.37793073698445,0,0,0,0.0728925502071232,0,0.366997574300531
Monilinia__006350,5.84949232867784,8.36112596767008,0,0,0,7.52840595865414,1.16219351976968,9.93511141484929,2.41468870201282,0,7.256350163238,17.0706025075701,7.5068043003118,7.61044790845124,18.3493906901352,9.79406795937952,5.42183157774487,15.157238106829,3.25267618129963,10.1485574387427,10.704002906478,9.91338682816875,8.75666770356689,7.89044784746142
Monilinia__006360,0,0,0,0,0,0,0,0,0,0,0,0,0,0,0,1.39915256562565,0,1.37793073698445,0,0,0.611657308941601,0.437355301242739,0.14010668325707,0.275248180725398
Monilinia__006370,0,0,0,0,0,0,4.6487740790787,1.41930163069276,0,0,0,0,0,0,3.05823178168921,0,0,0,0,0,0,0.0728925502071232,0.630480074656816,0.366997574300531
Monilinia__006380,0,0,0,0,0,1.88210148966354,2.32438703953935,0,0,0,0,0,0,1.26840798474187,0,0.699576282812823,0,1.37793073698445,0.867380315013235,0.44124162777142,1.8349719268248,1.60363610455671,1.68128019908484,2.47723362652859
Monilinia__006390,0,0,11.7602066464451,0,0,0,3.48658055930903,0,0,9.86485675985792,0,0,1.25113405005197,0,0,0.699576282812823,1.08436631554897,3.44482684246113,0.867380315013235,3.08869139439994,3.05828654470801,1.8952063053852,1.82138688234191,1.83498787150266
Monilinia__006400,0,0,5.88010332322253,0,0,0,2.32438703953935,0,0,0,10.884525244857,6.82824100302803,0,0,0,0,0,0,0.433690157506617,0,0.305828654470801,0.0728925502071232,0.14010668325707,0
Monilinia__006410,5.84949232867784,0,0,0,0,0,0,2.83860326138551,0,0,0,0,0,0,0,0,0,0,0,0,0,0.145785100414246,0.14010668325707,0.275248180725398
Monilinia__006420,29.2474616433892,36.2315458599037,11.7602066464451,28.0376960227321,35.9540165234405,20.7031163862989,49.9743213500961,43.9983505514754,62.7819062523334,98.6485675985792,90.704377040475,112.665976549963,32.5294853013511,43.1258714812237,32.1114337077367,23.0860173328231,21.145143153205,21.357926423259,18.2149866152779,15.8846985997711,18.349719268248,11.8814856837611,11.55880136…
Monilinia__006430,2.92474616433892,2.78704198922336,0,0,0,3.76420297932707,2.32438703953935,2.83860326138551,9.65875480805129,0,0,27.3129640121121,10.0090724004157,3.80522395422562,15.291158908446,8.39491539375387,5.96401473551936,3.44482684246113,6.28850728384595,7.94234929988555,7.33988770729921,7.14346992029807,4.76362723074039,7.06470330528523
Monilinia__006440,0,2.78704198922336,11.7602066464451,3.50471200284152,2.11494214843768,0,0,8.51580978415653,16.9028209140898,4.93242837992896,7.256350163238,13.6564820060561,46.2919598519227,32.9786076032887,22.936738362669,51.7686449281489,53.1339494618998,70.2744675862071,66.7882842560191,75.6729391627985,93.583568268065,53.5760244022355,51.7694194634875,83.6754469405211
Monilinia__006450,0,0,0,0,0,0,0,0,0,0,0,0,0,0,0,0,0,0,0,0,0,0,0,0
Monilinia__006460,87.7423849301676,142.139141450391,94.0816531715605,43.808900035519,71.908033046881,82.8124655451956,67.4072241466412,58.191366858403,41.049707934218,118.378281118295,83.448026877237,68.2824100302803,61.3055684525463,96.3990068403824,103.979880577433,94.442798179731,81.3274736661731,86.8096364300205,88.47279213135,89.3514296237125,91.7485963412402,96.436843924024,89.3180105763823…
Monilinia__006470,5.84949232867784,0,0,0,12.6896528906261,3.76420297932707,24.4060639151632,46.8369538128609,38.6350192322052,192.36470681723,105.217077366951,116.080097051477,105.095260204365,185.187565772314,56.5772879612503,68.5584757156566,50.4230336730273,45.471714320487,9.10749330763897,11.6929031359426,6.42240174388681,1.53074355434959,1.89144022397045,1.65148908435239
Monilinia__006480,102.366115751862,86.3983016659242,70.5612398786703,42.0565440340982,90.94251238282,193.856453435344,70.8938047059502,90.8353043643364,127.97850120668,167.702564917585,159.639703591236,102.423615045421,71.3146408529621,185.187565772314,160.557168538683,16.0902545046949,86.749305243918,88.187567167005,22.3350431115908,43.4623003354848,41.2868683535581,19.4623109053019,27.250749893…
Monilinia__006490,23.3979693147114,11.1481679568934,11.7602066464451,26.2853400213114,33.8390743750028,5.64630446899061,8.13535463838773,17.0316195683131,2.41468870201282,0,14.512700326476,30.7270845136261,18.7670107507795,31.7101996185468,9.17469534506762,55.266526342213,34.6997220975672,24.1137878972279,23.852958662864,12.134144763714,16.820575995894,24.7105745202148,28.8619767509565,30.3690492…
Monilinia__006500,11.6989846573557,27.8704198922336,11.7602066464451,28.0376960227321,40.1839008203158,41.4062327725978,27.8926444744722,25.5474293524696,43.4643966362308,39.4594270394317,43.538100979428,61.4541690272523,27.5249491011433,29.1733836490631,13.7620430176014,42.6741532515822,28.7357073620478,26.8696493711968,34.2615224430228,31.7693971995422,26.3012642844888,42.8608195217884,51.48920…
Monilinia__006510,76.043400272812,44.5926718275738,88.2015498483379,52.5706800426228,33.8390743750028,48.9346387312519,61.5962565477928,45.4176521821682,55.5378401462949,291.013274415809,663.956039936277,85.3530125378504,58.8033003524424,52.0047273744168,103.979880577433,58.0648314734643,105.183532608251,165.351688438134,27.3224799229169,121.782689264912,163.006672832937,34.915531549212,39.510084…
Monilinia__006520,0,0,0,0,0,0,0,0,0,0,7.256350163238,6.82824100302803,0,0,1.5291158908446,0,0.542183157774487,0.688965368492227,0.867380315013235,1.54434569719997,2.4466292357664,0.801818052278355,0.350266708142676,1.37624090362699
Monilinia__006530,23.3979693147114,50.1667558060205,64.6811365554478,57.827748046885,59.2183801562549,43.2883342622613,30.2170315140116,58.191366858403,65.1965949543462,59.1891405591475,72.56350163238,133.150699559047,76.3191770531699,76.1044790845124,48.9317085070273,60.8631366047156,90.5445873483394,66.1406753752537,103.435102565328,88.9101879959411,95.4185401948898,90.3138697066256,104.3794790…
Monilinia__006540,14.6237308216946,2.78704198922336,11.7602066464451,24.5329840198906,10.5747107421884,11.2926089379812,10.4597416779271,9.93511141484929,7.24406610603847,39.4594270394317,29.025400652952,17.0706025075701,17.5158767007275,12.6840798474187,16.8202747992906,27.2834750297001,35.2419052553417,26.1806840027046,34.0446773642695,40.8148505688563,34.5586379552005,29.8130530347134,31.38389…
Monilinia__006550,0,0,35.2806199393352,5.25706800426228,25.3793057812521,0,26.7304509547025,7.09650815346378,9.65875480805129,0,7.256350163238,0,11.2602064504677,6.34203992370937,22.936738362669,6.2961865453154,6.50619789329385,7.57861905341449,4.33690157506618,7.94234929988555,6.72823039835761,7.65371777174793,9.59730780310931,9.90893450611435
Monilinia__006560,29.2474616433892,8.36112596767008,0,10.5141360085246,31.7241322265651,30.1136238346166,43.001160231478,38.3211440287044,14.4881322120769,24.6621418996448,7.256350163238,17.0706025075701,23.7715469509874,12.6840798474187,15.291158908446,53.1677974937745,46.6277515686059,48.2275757944559,41.6342551206353,39.4911256855421,41.2868683535581,46.3596619317303,55.0619265200286,46.333443…
Monilinia__006570,11.6989846573557,2.78704198922336,0,24.5329840198906,19.0344793359391,15.0568119173083,52.2987083896354,29.8053342445479,48.2937740402565,9.86485675985792,7.256350163238,0,31.2783512512992,27.9049756643212,9.17469534506762,74.854662260972,56.9292315663212,38.5820606355647,16.0465358277448,34.196226152285,33.0294946828465,5.46694126553424,6.79517413796791,4.22047210445611
Monilinia__006580,0,0,0,0,0,0,0,0,0,4.93242837992896,0,0,0,0,0,0,0,0,0,0,0,0,0,0
Monilinia__006590,207.656977668063,156.074351396508,158.762789727008,45.5612560369397,48.6436694140665,65.8735521382237,26.7304509547025,49.6755570742464,24.1468870201282,0,39.909925897809,23.8988435105981,66.3101046527542,53.2731353591587,73.3975627605409,41.9745769687694,36.3262715708907,39.9599913725491,62.0176925234463,40.3736089410849,47.7092700974449,55.1796605067922,45.6747787418049,46.516…
Monilinia__006600,0,5.57408397844672,5.88010332322253,0,0,0,12.7841287174664,17.0316195683131,4.82937740402564,54.2567121792186,47.166276061047,23.8988435105981,0,0,0,2.79830513125129,6.50619789329385,2.75586147396891,0.650535236259926,6.39800360268559,2.4466292357664,0.656032951864109,1.1909068076851,2.01848665865292
Monilinia__006610,2.92474616433892,13.9352099461168,35.2806199393352,10.5141360085246,2.11494214843768,22.5852178759624,18.5950963163148,9.93511141484929,26.5615757221411,4.93242837992896,0,6.82824100302803,27.5249491011433,6.34203992370937,13.7620430176014,25.1847461812616,10.3014799977153,12.4013766328601,24.0698037416173,19.8558732497139,15.9030900324816,16.1092535957742,16.6026419659628,18.16…
Monilinia__006620,0,0,0,0,0,0,0,0,0,0,0,0,0,0,0,0,0,0,0.433690157506617,0,0,0,0,0
Monilinia__006630,8.77423849301676,27.8704198922336,5.88010332322253,8.76178000710379,12.6896528906261,20.7031163862989,26.7304509547025,25.5474293524696,14.4881322120769,0,25.397225571333,13.6564820060561,11.2602064504677,5.07363193896749,13.7620430176014,19.588135918759,2.16873263109795,7.57861905341449,19.2992120090445,11.2516615081712,20.1846911950728,18.8062779534378,17.5833887487623,15.5973…
Monilinia__006640,87.7423849301676,36.2315458599037,41.1607232625577,42.0565440340982,25.3793057812521,52.698841710579,22.0816768756238,19.8702228296986,60.3672175503206,24.6621418996448,3.628175081619,37.5553255166542,61.3055684525463,22.8313437253537,50.4608243978719,37.0775429890796,30.9044399931458,26.1806840027046,59.8492417359132,43.6829211493706,33.6411519917881,37.6854484570827,38.8796046…
Monilinia__006650,5.84949232867784,16.7222519353402,11.7602066464451,14.0188480113661,12.6896528906261,3.76420297932707,2.32438703953935,1.41930163069276,2.41468870201282,4.93242837992896,0,10.242361504542,2.50226810010393,12.6840798474187,1.5291158908446,11.892796807818,2.71091578887244,4.13379221095336,3.46952126005294,5.07427871937133,2.7524578902372,6.34165186801972,6.16469406331109,3.7617251…
Monilinia__006660,11.6989846573557,11.1481679568934,0,35.0471200284152,16.9195371875014,24.467319365626,9.29754815815741,19.8702228296986,14.4881322120769,19.7297135197158,7.256350163238,3.41412050151402,17.5158767007275,19.0261197711281,4.58734767253381,18.8885596359462,15.7233115754601,12.4013766328601,12.7938596464452,8.82483255542839,8.86903097965321,14.2869398405961,10.8582679524229,13.85415…
Monilinia__006670,0,0,0,0,0,0,4.6487740790787,2.83860326138551,2.41468870201282,0,0,0,0,0,0,0,0,0,0.433690157506617,0,0,0.21867765062137,0.490373391399746,0.64224575502593
Monilinia__006680,35.0969539720671,11.1481679568934,17.6403099696676,24.5329840198906,21.1494214843768,39.5241312829342,25.5682574349329,25.5474293524696,7.24406610603847,4.93242837992896,3.628175081619,6.82824100302803,17.5158767007275,17.7577117863862,10.7038112359122,23.0860173328231,4.87964841997039,4.13379221095336,13.4443948827051,13.0166280192569,9.78651694306562,22.8153682148296,22.837389…
Monilinia__006690,2.92474616433892,8.36112596767008,0,22.7806280184699,19.0344793359391,3.76420297932707,20.9194833558542,11.354413045542,16.9028209140898,19.7297135197158,0,3.41412050151402,8.75793835036376,15.2208958169025,9.17469534506762,4.89703397968976,7.04838105106834,1.37793073698445,3.03583110254632,3.08869139439994,6.11657308941601,5.32115616511999,5.11389393888307,4.77096846590691
Monilinia__006700,5.84949232867784,0,0,0,0,3.76420297932707,2.32438703953935,4.25790489207827,2.41468870201282,0,0,0,0,0,4.58734767253381,1.39915256562565,0.542183157774487,0,5.63797204758603,1.10310406942855,1.8349719268248,1.02049570289972,0.700533416285351,0.917493935751328
Monilinia__006710,8.77423849301676,8.36112596767008,17.6403099696676,0,4.22988429687535,0,9.29754815815741,0,4.82937740402564,0,3.628175081619,13.6564820060561,3.7534021501559,3.80522395422562,0,7.69533911094105,10.8436631554897,6.20068831643004,292.090321080707,49.8603039381704,92.054424995711,169.620964331976,286.378060577452,218.180057921666
Monilinia__006720,29.2474616433892,13.9352099461168,41.1607232625577,29.7900520241529,10.5747107421884,7.52840595865414,17.4329027965451,28.3860326138551,26.5615757221411,59.1891405591475,58.050801305904,71.6965305317944,40.0362896016629,25.3681596948375,27.5240860352029,60.8631366047156,67.2307115640364,51.672402636917,75.4620874061514,70.3780396295414,82.2679080526453,39.8722249632964,40.420778…
Monilinia__006730,14.6237308216946,8.36112596767008,0,7.00942400568303,2.11494214843768,0,1.16219351976968,4.25790489207827,2.41468870201282,0,10.884525244857,6.82824100302803,10.0090724004157,0,6.11646356337841,5.59661026250258,2.16873263109795,6.20068831643004,7.15588759885919,3.30931220828565,3.66994385364961,4.44644556263451,3.15240037328408,6.05545997595877
Monilinia__006740,55.5701771224395,50.1667558060205,52.9209299090028,33.2947640269944,46.5287272656289,50.8167402209154,51.1365148698657,106.447622301957,96.5875480805129,83.8512824587924,58.050801305904,116.080097051477,3.7534021501559,15.2208958169025,71.8684468696964,11.892796807818,21.145143153205,31.6924069506424,3.03583110254632,17.6496651108568,14.9856040690692,5.17537106470574,12.67965483…
Monilinia__006750,0,0,0,0,0,0,0,0,0,0,0,0,2.50226810010393,16.4893038016444,3.05823178168921,6.99576282812823,0,0.688965368492227,0,0,0.305828654470801,0.437355301242739,0,0
Monilinia__006760,0,5.57408397844672,0,42.0565440340982,12.6896528906261,11.2926089379812,58.1096759884838,45.4176521821682,36.2203305301923,4.93242837992896,3.628175081619,3.41412050151402,10.0090724004157,2.53681596948375,0,13.9915256562565,1.08436631554897,6.20068831643004,9.32433838639228,11.2516615081712,10.704002906478,12.9019813866608,15.6218951831633,6.97295391171009
Monilinia__006770,67.2691617797952,39.018587849127,35.2806199393352,71.8465960582511,50.7586115625042,52.698841710579,90.6510945420347,52.514160335632,45.8790853382436,39.4594270394317,39.909925897809,54.6259280242243,21.2692788508834,38.0522395422562,27.5240860352029,13.2919493734436,11.9280294710387,16.5351688438134,19.9497472453044,13.678490460914,23.8546350487224,23.6171862671079,25.149149644…
Monilinia__006780,87.7423849301676,47.3797138167971,76.4413432018929,47.3136120383605,74.0229751953186,37.6420297932707,31.3792250337812,15.6123179376203,36.2203305301923,4.93242837992896,32.653575734571,10.242361504542,22.5204129009354,44.3942794659656,48.9317085070273,41.2750006859565,55.3026820929977,32.3813723191346,51.8259738220408,33.3137428967422,38.8402391177917,42.0590014695101,46.515418…
Monilinia__006790,5.84949232867784,25.0833779030102,11.7602066464451,10.5141360085246,25.3793057812521,15.0568119173083,3.48658055930903,7.09650815346378,9.65875480805129,14.7972851397869,3.628175081619,6.82824100302803,33.7806193514031,10.147263877935,29.0532019260475,16.0902545046949,26.5669747309499,26.8696493711968,37.2973535455691,39.2705048716563,37.6169244999085,32.2913997417556,31.5240037…
Monilinia__006800,5.84949232867784,0,0,22.7806280184699,10.5747107421884,11.2926089379812,154.571738129367,296.634040814786,410.49707934218,49.3242837992896,39.909925897809,17.0706025075701,2.50226810010393,5.07363193896749,0,9.09449167656669,0,3.44482684246113,1.95160570877978,3.52993302217136,4.58742981706201,1.02049570289972,0.910693441170957,1.19274211647673
Monilinia__006810,23.3979693147114,2.78704198922336,41.1607232625577,36.7994760298359,12.6896528906261,1.88210148966354,13.9463222372361,2.83860326138551,19.3175096161026,19.7297135197158,18.140875408095,6.82824100302803,40.0362896016629,22.8313437253537,51.9899402887165,25.8843224640744,33.0731726242437,38.5820606355647,45.1037763806882,31.1075347578851,33.3353233373173,46.3596619317303,53.73091…
Monilinia__006820,163.78578520298,133.778015482721,117.602066464451,122.664920099453,99.4022809765707,131.747104276447,72.0559982257199,95.0932092564146,55.5378401462949,98.6485675985792,116.101602611808,112.665976549963,98.8395899541053,65.9572152065774,71.8684468696964,75.5542385437848,98.6773347149567,77.8530866396216,78.4979185086978,88.4689463681696,86.8553378697073,68.081641893453,77.128729…
Monilinia__006830,61.4196694511173,72.4630917198074,52.9209299090028,63.0848160511473,57.1034380078172,62.1093491588967,44.1633537512477,63.868573381174,28.9762644241539,59.1891405591475,25.397225571333,75.1106510333084,58.8033003524424,65.9572152065774,51.9899402887165,39.1762718375181,31.9888063086948,33.0703376876269,74.1610169336316,59.7882405630274,68.1997899469885,51.5350329964361,58.284380…
Monilinia__006840,17.5484769860335,5.57408397844672,0,0,2.11494214843768,13.1747104276447,1.16219351976968,7.09650815346378,0,9.86485675985792,0,0,5.00453620020786,10.147263877935,1.5291158908446,0,0.542183157774487,2.06689610547668,0.216845078753309,1.54434569719997,1.8349719268248,2.62413180745643,0.770586757913887,0.825744542176195
Monilinia__006850,0,0,0,10.5141360085246,8.4597685937507,0,0,0,4.82937740402564,0,3.628175081619,3.41412050151402,0,6.34203992370937,3.05823178168921,2.09872884843847,4.87964841997039,4.13379221095336,5.63797204758603,3.52993302217136,1.2233146178832,4.88380086387725,3.50266708142676,3.94522392373071
Monilinia__006860,35.0969539720671,8.36112596767008,17.6403099696676,12.2664920099453,6.34482644531303,9.41050744831768,1.16219351976968,9.93511141484929,33.8056418281795,64.1215689390765,65.307151469142,47.7976870211962,10.0090724004157,21.5629357406119,22.936738362669,0.699576282812823,3.25309894664692,5.51172294793781,1.95160570877978,5.07427871937133,2.1408005812956,1.31206590372822,1.4010668…
Monilinia__006870,0,0,0,0,0,0,0,0,0,0,0,0,0,0,0,0,0,0,0,0,0,0,0,0
Monilinia__006880,0,0,0,0,0,0,0,0,0,0,0,0,0,0,0,0,0,0,0.867380315013235,0.22062081388571,0,0.145785100414246,0.210160024885605,0.183498787150266
Monilinia__006890,43.8711924650838,83.6112596767008,47.0408265857802,33.2947640269944,19.0344793359391,37.6420297932707,79.029159344338,55.3527635970175,48.2937740402565,9.86485675985792,32.653575734571,75.1106510333084,45.0408258018708,54.5415433439006,71.8684468696964,41.2750006859565,65.604162090713,87.4986017985128,49.2238328770011,48.5365790548562,44.3451548982661,37.3209857060471,36.9181110…
Monilinia__006900,46.7959386294227,33.4445038706803,11.7602066464451,14.0188480113661,12.6896528906261,13.1747104276447,18.5950963163148,41.1597472900899,21.7321983181154,29.5945702795738,21.769050489714,10.242361504542,26.2738150510913,21.5629357406119,25.9949701443583,18.8885596359462,17.8920442065581,28.2475801081813,41.417410041882,23.1651854579995,27.524578902372,38.1956963085325,37.26837774…
Monilinia__006910,11.6989846573557,11.1481679568934,11.7602066464451,33.2947640269944,12.6896528906261,13.1747104276447,6.97316111861806,14.1930163069276,12.0734435100641,0,3.628175081619,0,22.5204129009354,6.34203992370937,12.2329271267568,10.4936442421923,28.7357073620478,11.7124112643679,21.0339726390709,20.7383565052567,14.0681181056568,20.2641289575802,20.4555757555323,20.001367799379
Monilinia__006920,14.6237308216946,11.1481679568934,0,8.76178000710379,2.11494214843768,15.0568119173083,5.81096759884838,0,0,49.3242837992896,18.140875408095,20.4847230090841,17.5158767007275,31.7101996185468,35.1696654894259,62.2622891703412,75.9056420884282,60.6289524273159,132.492343118272,99.0587454346837,115.603231389963,61.521312374812,75.3773955923038,74.8675051573084
Monilinia__006930,5.84949232867784,5.57408397844672,5.88010332322253,19.2759160156283,38.0689586718782,28.231522344953,36.02799911286,11.354413045542,19.3175096161026,0,7.256350163238,20.4847230090841,53.7987641522345,26.6365676795793,15.291158908446,69.9576282812823,52.5917663041253,39.2710260040569,22.3350431115908,34.6374677800564,27.2187502479012,15.5990057443244,12.049174760108,9.90893450611…
Monilinia__006940,2.92474616433892,50.1667558060205,0,14.0188480113661,0,15.0568119173083,10.4597416779271,14.1930163069276,12.0734435100641,34.5269986595027,0,17.0706025075701,13.7624745505716,10.147263877935,7.64557945422302,31.480932726577,15.1811284176856,18.6020649492901,17.564451379018,21.4002189469139,14.0681181056568,19.0978481542663,18.1438154817906,23.487844755234
Monilinia__006950,0,0,0,0,0,0,0,0,0,0,0,0,0,0,0,0,0,0,0,0,0,0,0,0
Monilinia__006960,0,0,0,0,0,0,2.32438703953935,0,0,0,0,0,0,0,0,0,0,0,0,0,0,0,0,0
Monilinia__006970,0,0,0,0,0,0,0,0,0,0,0,0,0,0,0,0,0,0,0,0,0,0,0,0
Monilinia__006980,0,0,0,0,0,0,0,0,0,0,0,0,0,0,0,0,0,0,0,0,0,0,0,0
Monilinia__006990,0,0,0,0,4.22988429687535,0,0,0,0,0,0,0,0,0,0,0,0,0,0,0,0,0,0,0
Monilinia__007000,2.92474616433892,8.36112596767008,58.8010332322253,14.0188480113661,6.34482644531303,13.1747104276447,13.9463222372361,38.3211440287044,36.2203305301923,98.6485675985792,94.332552122094,157.049543069645,13.7624745505716,11.4156718626769,6.11646356337841,4.89703397968976,7.59056420884282,1.37793073698445,6.28850728384595,10.3691782526284,10.3981742520072,23.9087564679364,20.66573…
Monilinia__007010,0,0,0,3.50471200284152,0,0,0,0,0,0,0,0,2.50226810010393,0,1.5291158908446,2.09872884843847,1.08436631554897,0.688965368492227,1.51791555127316,1.76496651108568,1.529143272354,1.96809885559233,1.75133354071338,2.47723362652859
Monilinia__007020,5.84949232867784,2.78704198922336,11.7602066464451,5.25706800426228,29.6091900781275,31.9957253242801,11.6219351976968,28.3860326138551,0,49.3242837992896,25.397225571333,10.242361504542,20.0181448008315,1.26840798474187,16.8202747992906,37.7771192718924,16.8076778910091,22.0468917917512,38.8152690968423,29.5631890606851,26.3012642844888,34.4781762479693,31.2437903663267,35.0482…
Monilinia__007030,0,2.78704198922336,35.2806199393352,22.7806280184699,4.22988429687535,15.0568119173083,9.29754815815741,7.09650815346378,4.82937740402564,4.93242837992896,21.769050489714,13.6564820060561,6.25567025025983,7.61044790845124,13.7620430176014,18.8885596359462,17.8920442065581,9.64551515889117,9.75802854389889,18.973389994171,17.7380619593064,8.01818052278355,8.33634765379568,8.53269…
Monilinia__007040,40.9464463007449,33.4445038706803,23.5204132928901,49.0659680397812,54.9884958593796,30.1136238346166,31.3792250337812,41.1597472900899,33.8056418281795,29.5945702795738,21.769050489714,58.0400485257383,37.534021501559,60.8835832676099,62.6937515246287,24.4851698984488,24.9404252576264,34.4482684246113,41.2005649631287,59.7882405630274,55.6608151136857,44.7560258271736,47.636272…
Monilinia__007050,0,0,0,0,0,0,0,0,0,0,0,0,0,2.53681596948375,0,0,0,0,0,0,0.611657308941601,0.21867765062137,0.14010668325707,0.183498787150266
Monilinia__007060,277.850885612197,362.315458599037,288.125062837904,148.950260120764,285.517190039086,600.390375202668,191.761930761997,161.800385898974,347.715173089846,394.594270394317,268.484956039806,256.059037613551,170.154230807067,317.101996185468,325.7016847499,77.6529673922233,355.129968342289,372.041298985802,42.2847903568952,128.401313681483,137.928723166331,46.5054470321446,77.619102…
Monilinia__007070,78.9681464371509,94.7594276335943,99.961756494783,10.5141360085246,82.4827437890693,101.633480441831,29.0548379942419,22.7088260910841,84.5141045704488,64.1215689390765,235.831380305235,88.7671330393644,68.8123727528581,110.351494672543,84.1013739964532,6.99576282812823,66.1463452484875,115.746181906694,12.3601694889386,33.3137428967422,28.4420648657844,13.047766487075,22.417069…
Monilinia__007080,64.3444156154563,36.2315458599037,188.163306343121,73.5989520596719,116.321818164072,86.5766685245226,72.0559982257199,82.3194945801798,89.3434819744744,88.7837108387213,112.473427530189,143.393061063589,140.12701360582,95.1305988556405,71.8684468696964,181.190257248521,177.836075750032,170.863411386072,266.936291945323,206.72170261091,208.269313694615,172.974021641503,185.64135…
Monilinia__007090,11.6989846573557,16.7222519353402,0,7.00942400568303,6.34482644531303,9.41050744831768,18.5950963163148,5.67720652277102,7.24406610603847,9.86485675985792,10.884525244857,3.41412050151402,5.00453620020786,1.26840798474187,0,13.9915256562565,2.71091578887244,0.688965368492227,5.85481712633934,5.29489953325704,5.19908712600361,6.19586676760547,6.5850141130823,6.4224575502593
Monilinia__007100,17.5484769860335,11.1481679568934,17.6403099696676,33.2947640269944,40.1839008203158,22.5852178759624,23.2438703953935,42.5790489207827,26.5615757221411,14.7972851397869,21.769050489714,27.3129640121121,37.534021501559,34.2470155880306,22.936738362669,44.7728821000206,35.2419052553417,28.9365454766735,35.9962830730493,29.1219474329137,42.8160116259121,23.6171862671079,30.6833636…
Monilinia__007110,40.9464463007449,2.78704198922336,0,10.5141360085246,4.22988429687535,11.2926089379812,15.1085157570058,12.7737146762348,12.0734435100641,0,21.769050489714,23.8988435105981,5.00453620020786,15.2208958169025,27.5240860352029,14.6911019390693,9.21711368216629,11.7124112643679,24.9371840566305,11.2516615081712,20.1846911950728,18.368922652195,16.2523752578202,14.0376572169953
Monilinia__007120,0,5.57408397844672,11.7602066464451,0,0,0,0,0,0,9.86485675985792,7.256350163238,0,0,0,0,0,0,2.06689610547668,0.216845078753309,0.882483255542839,4.58742981706201,1.31206590372822,2.17165359048459,1.28449151005186
Monilinia__007130,0,0,0,7.00942400568303,4.22988429687535,16.9389134069718,17.4329027965451,2.83860326138551,4.82937740402564,0,0,0,0,3.80522395422562,0,0,3.25309894664692,0.688965368492227,0.650535236259926,1.32372488331426,2.7524578902372,3.35305730952767,2.52192029862726,1.37624090362699
Monilinia__007140,17.5484769860335,0,0,0,0,0,1.16219351976968,4.25790489207827,0,0,0,0,0,0,1.5291158908446,4.89703397968976,4.87964841997039,5.51172294793781,4.9874368113261,4.63303709159991,7.64571636177001,6.9247922696767,7.00533416285351,5.78021179523337
Monilinia__007150,0,0,0,3.50471200284152,0,0,0,0,0,0,7.256350163238,20.4847230090841,0,0,0,2.09872884843847,2.16873263109795,0.688965368492227,1.08422539376654,2.42682895274281,2.4466292357664,4.66512321325588,2.31176027374166,2.38548423295345
Monilinia__007160,8.77423849301676,16.7222519353402,5.88010332322253,7.00942400568303,8.4597685937507,16.9389134069718,10.4597416779271,1.41930163069276,7.24406610603847,9.86485675985792,0,20.4847230090841,11.2602064504677,3.80522395422562,10.7038112359122,4.89703397968976,12.4702126288132,4.82275757944559,14.0949301189651,16.9878026691997,19.878862540602,9.54892407713313,12.6096014931363,13.1201…
Monilinia__007170,23.3979693147114,16.7222519353402,0,7.00942400568303,10.5747107421884,18.8210148966354,3.48658055930903,19.8702228296986,9.65875480805129,19.7297135197158,61.678976387523,34.1412050151402,13.7624745505716,24.0997517100956,6.11646356337841,16.0902545046949,13.5545789443622,11.7124112643679,11.0590990164187,24.0476687135424,25.3837783210764,17.0568567484668,17.7935487736479,18.074…
Monilinia__007180,0,0,0,0,0,0,0,0,0,0,21.769050489714,0,1.25113405005197,0,0,4.19745769687694,14.0967621021367,3.44482684246113,8.67380315013235,6.39800360268559,4.89325847153281,4.15487536180602,4.34330718096918,3.94522392373071
Monilinia__007190,23.3979693147114,5.57408397844672,41.1607232625577,7.00942400568303,10.5747107421884,5.64630446899061,8.13535463838773,11.354413045542,14.4881322120769,0,0,0,40.0362896016629,26.6365676795793,25.9949701443583,22.3864410500103,15.1811284176856,13.7793073698445,34.4783675217761,39.7117464994278,22.93714908531,16.4737163468098,22.3470159795027,20.9188617351303
Monilinia__007200,0,0,0,3.50471200284152,0,3.76420297932707,0,5.67720652277102,9.65875480805129,14.7972851397869,3.628175081619,0,0,0,3.05823178168921,2.09872884843847,0,2.75586147396891,0,0.22062081388571,3.36411519917881,5.32115616511999,4.27325383934064,2.38548423295345
Monilinia__007210,17.5484769860335,0,17.6403099696676,12.2664920099453,12.6896528906261,9.41050744831768,13.9463222372361,14.1930163069276,16.9028209140898,14.7972851397869,0,6.82824100302803,2.50226810010393,10.147263877935,4.58734767253381,9.09449167656669,2.71091578887244,6.88965368492227,5.20428189007941,2.86807058051423,7.03405905282841,10.1320644787901,9.87752116962345,8.99144057036302
Monilinia__007220,11.6989846573557,8.36112596767008,5.88010332322253,10.5141360085246,23.2643636328144,18.8210148966354,24.4060639151632,18.4509211990058,12.0734435100641,118.378281118295,39.909925897809,54.6259280242243,27.5249491011433,21.5629357406119,10.7038112359122,25.1847461812616,11.9280294710387,14.4682727383368,16.6970710640048,10.5897990665141,6.72823039835761,12.7561962862466,9.807467…
Monilinia__007230,0,0,0,0,0,0,6.97316111861806,0,0,9.86485675985792,0,0,1.25113405005197,0,3.05823178168921,4.89703397968976,3.79528210442141,6.20068831643004,5.85481712633934,1.76496651108568,1.2233146178832,1.45785100414246,0.700533416285351,0.64224575502593
Monilinia__007240,137.463069723929,66.8890077413607,152.882686403786,3.50471200284152,14.8045950390637,13.1747104276447,47.6499343105567,73.8036847960233,79.6847271664231,143.04042301794,105.217077366951,228.746073601439,13.7624745505716,8.87885589319312,42.8152449436489,13.2919493734436,9.75929683994077,28.2475801081813,16.0465358277448,17.2084234830854,15.29143272354,22.8882607650367,28.1614433…
Monilinia__007250,0,0,0,0,0,0,0,0,0,0,0,0,0,0,0,0,0,0,0,0,0,0,0,0.183498787150266
Monilinia__007260,0,0,0,0,0,0,0,0,0,0,0,0,0,0,0,0,0,0,0.433690157506617,0,0,0,0.0700533416285351,0
Monilinia__007270,0,0,0,0,0,0,0,0,0,0,0,0,0,0,0,0,0,0,0,0,0,0.0728925502071232,0.14010668325707,0.183498787150266
Monilinia__007280,5.84949232867784,0,23.5204132928901,19.2759160156283,2.11494214843768,26.3494208552895,29.0548379942419,22.7088260910841,7.24406610603847,9.86485675985792,21.769050489714,6.82824100302803,11.2602064504677,11.4156718626769,6.11646356337841,20.2877122015719,11.9280294710387,17.2241342123057,12.3601694889386,14.1197320886854,13.4564607967152,13.4851217883178,16.8128019908484,9.6336…
Monilinia__007290,0,0,0,0,0,0,0,0,7.24406610603847,0,3.628175081619,0,0,0,0,1.39915256562565,1.08436631554897,0,0,0,0,0.21867765062137,0.280213366514141,0.183498787150266
Monilinia__007300,0,0,0,0,0,0,0,0,0,0,0,0,0,0,0,0,0,0,0,0,0,0,0,0
Monilinia__007310,5.84949232867784,2.78704198922336,0,3.50471200284152,4.22988429687535,7.52840595865414,10.4597416779271,14.1930163069276,12.0734435100641,69.0539973190055,148.755178346379,34.1412050151402,0,8.87885589319312,3.05823178168921,3.49788141406411,1.08436631554897,0.688965368492227,2.3852958662864,2.2062081388571,1.529143272354,1.02049570289972,2.10160024885605,1.65148908435239
Monilinia__007320,14.6237308216946,39.018587849127,11.7602066464451,12.2664920099453,14.8045950390637,18.8210148966354,17.4329027965451,35.4825407673189,36.2203305301923,44.3918554193607,65.307151469142,51.2118075227103,28.7760831511952,35.5154235727725,19.8785065809798,6.2961865453154,17.8920442065581,14.4682727383368,4.12005649631287,11.2516615081712,10.704002906478,11.225452731897,11.278588002…
Monilinia__007330,0,0,0,1.75235600142076,4.22988429687535,11.2926089379812,1.16219351976968,0,2.41468870201282,14.7972851397869,14.512700326476,3.41412050151402,3.7534021501559,19.0261197711281,15.291158908446,2.09872884843847,6.50619789329385,8.26758442190672,13.2275498039518,3.30931220828565,6.42240174388681,6.12297421739835,6.79517413796791,5.8719611888085
Monilinia__007340,5.84949232867784,25.0833779030102,35.2806199393352,19.2759160156283,16.9195371875014,16.9389134069718,30.2170315140116,28.3860326138551,48.2937740402565,9.86485675985792,3.628175081619,27.3129640121121,16.2647426506756,22.8313437253537,10.7038112359122,21.6868647671975,27.1091578887244,20.6689610547668,22.9855783478507,18.3115275525139,17.1264046503648,27.3347063276712,26.340056…
Monilinia__007350,8.77423849301676,0,0,0,0,0,0,0,0,0,0,0,0,0,0,0,1.62654947332346,0,0,0,0.611657308941601,0.364462751035616,0,0
Monilinia__007360,0,0,0,0,0,0,1.16219351976968,0,0,0,21.769050489714,0,0,0,0,0,0,0,0.867380315013235,0,0.305828654470801,0.291570200828493,0.420320049771211,0.458746967875664
Monilinia__007370,11.6989846573557,0,0,7.00942400568303,16.9195371875014,15.0568119173083,22.0816768756238,12.7737146762348,43.4643966362308,39.4594270394317,14.512700326476,10.242361504542,10.0090724004157,8.87885589319312,0,6.2961865453154,16.2654947332346,12.4013766328601,8.67380315013235,15.222836158114,14.0681181056568,13.2664441376964,12.3994414682507,12.9366644940937
Monilinia__007380,0,0,0,0,0,0,0,0,0,0,0,0,0,2.53681596948375,0,0,0,0,0,0,0,0.510247851449862,0.490373391399746,0.366997574300531
Monilinia__007390,17.5484769860335,11.1481679568934,0,0,8.4597685937507,5.64630446899061,22.0816768756238,22.7088260910841,14.4881322120769,0,29.025400652952,40.9694460181682,16.2647426506756,15.2208958169025,0,13.9915256562565,10.3014799977153,8.95654979039895,6.50535236259926,7.50110767211413,11.0098315609488,7.65371777174793,7.84597426239594,8.25744542176195
Monilinia__007400,46.7959386294227,78.0371756982541,70.5612398786703,47.3136120383605,88.8275702343824,77.1661610762049,45.3255472710174,45.4176521821682,45.8790853382436,39.4594270394317,61.678976387523,58.0400485257383,72.565774903014,38.0522395422562,79.5140263239194,69.9576282812823,65.0619789329385,76.4751559026371,73.9441718548783,89.5720504375982,77.0688209266417,66.4051132386892,63.328220…
Monilinia__007410,0,16.7222519353402,0,15.7712040127868,2.11494214843768,3.76420297932707,9.29754815815741,11.354413045542,4.82937740402564,29.5945702795738,0,3.41412050151402,3.7534021501559,11.4156718626769,4.58734767253381,5.59661026250258,3.79528210442141,6.20068831643004,12.1433244101853,7.72172848599984,10.704002906478,10.9338825310685,12.049174760108,11.8356717711921
Monilinia__007420,0,0,0,0,0,0,0,1.41930163069276,0,0,0,0,0,0,0,0,0,0,0,0,0,0.145785100414246,0.210160024885605,0.0917493935751328
Monilinia__007430,0,0,0,0,0,0,0,0,0,0,0,0,0,0,0,0,0,0,2.16845078753309,0.882483255542839,0.917485963412402,4.95669341408438,8.05613428728154,3.48647695585505
Monilinia__007440,0,0,5.88010332322253,0,0,0,0,0,0,0,0,0,2.50226810010393,0,0,0,0,0,0,0,0,0.145785100414246,0.14010668325707,0
Monilinia__007450,14.6237308216946,5.57408397844672,29.4005166161126,14.0188480113661,10.5747107421884,0,26.7304509547025,31.2246358752406,14.4881322120769,4.93242837992896,14.512700326476,17.0706025075701,13.7624745505716,24.0997517100956,21.4076224718244,4.89703397968976,18.4342273643326,17.9130995807979,13.8780850402118,14.3403529025711,15.5972613780108,9.62181662734026,13.9406149840785,12.386…
Monilinia__007460,17.5484769860335,19.5092939245635,0,26.2853400213114,33.8390743750028,9.41050744831768,23.2438703953935,28.3860326138551,36.2203305301923,29.5945702795738,18.140875408095,13.6564820060561,8.75793835036376,7.61044790845124,12.2329271267568,13.9915256562565,16.2654947332346,4.82275757944559,9.9748736226522,11.2516615081712,9.48068828859482,5.75851146636273,8.68661436193836,6.05545…
Monilinia__007470,14.6237308216946,16.7222519353402,17.6403099696676,15.7712040127868,21.1494214843768,3.76420297932707,55.7852889489444,75.2229864267161,84.5141045704488,19.7297135197158,10.884525244857,3.41412050151402,13.7624745505716,11.4156718626769,24.4658542535137,9.09449167656669,4.3374652621959,5.51172294793781,1.73476063002647,3.30931220828565,3.36411519917881,4.37355301242739,4.0630938…
Monilinia__007480,26.3227154790503,16.7222519353402,5.88010332322253,15.7712040127868,8.4597685937507,9.41050744831768,24.4060639151632,22.7088260910841,33.8056418281795,9.86485675985792,7.256350163238,27.3129640121121,8.75793835036376,7.61044790845124,10.7038112359122,8.39491539375387,6.50619789329385,5.51172294793781,4.77059173257279,7.28048685822843,5.19908712600361,8.16396562319779,13.8705616…
Monilinia__007490,0,0,0,0,0,0,5.81096759884838,8.51580978415653,0,4.93242837992896,0,6.82824100302803,0,0,0,0,0,0,0,0,0,0,0.14010668325707,0.0917493935751328
Monilinia__007500,0,0,0,8.76178000710379,2.11494214843768,16.9389134069718,9.29754815815741,18.4509211990058,7.24406610603847,0,3.628175081619,6.82824100302803,0,7.61044790845124,3.05823178168921,20.9872884843847,8.13274736661731,4.82275757944559,3.68636633880625,19.1940108080568,10.0923455975364,4.15487536180602,2.10160024885605,9.54193693181381
Monilinia__007510,20.4732231503724,8.36112596767008,29.4005166161126,10.5141360085246,14.8045950390637,18.8210148966354,18.5950963163148,15.6123179376203,7.24406610603847,0,18.140875408095,20.4847230090841,10.0090724004157,5.07363193896749,3.05823178168921,6.2961865453154,9.21711368216629,3.44482684246113,2.81898602379301,6.17738278879988,4.28160116259121,1.67652865476383,4.06309381445504,3.11947…
Monilinia__007520,0,0,0,0,0,0,1.16219351976968,0,0,0,0,0,0,0,0,0,0,0,0,0,0,0,0.210160024885605,0.0917493935751328
Monilinia__007530,8.77423849301676,72.4630917198074,23.5204132928901,50.818324041202,59.2183801562549,45.1704357519248,80.1913528641076,59.6106684890957,111.07568029259,73.9864256989344,54.422626224285,71.6965305317944,25.0226810010393,58.3467672981262,38.2278972711151,27.9830513125129,19.5185936798815,27.5586147396891,20.383437402811,22.5033230163424,19.5730338861312,22.4509054637939,27.88122996…
Monilinia__007540,0,0,0,0,0,0,0,0,4.82937740402564,0,0,0,0,0,0,0,0,0,0,0,0,0.291570200828493,0.14010668325707,0.550496361450797
Monilinia__007550,0,0,0,0,0,0,0,0,0,0,0,0,0,0,0,0,0,0,0,0,0,0,0.0700533416285351,0
Monilinia__007560,0,0,0,0,0,0,0,0,0,0,0,0,0,0,0,0,0,0,0,0,0,0.145785100414246,0,0
Monilinia__007570,20.4732231503724,16.7222519353402,17.6403099696676,28.0376960227321,2.11494214843768,16.9389134069718,39.514579672169,5.67720652277102,9.65875480805129,0,0,27.3129640121121,32.5294853013511,13.9524878321606,29.0532019260475,24.4851698984488,27.6513410464989,33.0703376876269,27.7561700804235,24.7095311551995,22.6313204308392,26.4599957251857,24.2384562034732,24.4970880845605
Monilinia__007580,0,5.57408397844672,0,3.50471200284152,0,18.8210148966354,0,2.83860326138551,2.41468870201282,0,0,20.4847230090841,2.50226810010393,2.53681596948375,3.05823178168921,0,0,0,0.433690157506617,0.44124162777142,0.611657308941601,1.45785100414246,0.280213366514141,0.458746967875664
Monilinia__007590,2.92474616433892,13.9352099461168,17.6403099696676,45.5612560369397,52.8735537109419,35.7599283036072,3.48658055930903,2.83860326138551,0,0,0,0,22.5204129009354,41.8574634964818,56.5772879612503,4.19745769687694,1.08436631554897,14.4682727383368,5.63797204758603,3.75055383605707,2.7524578902372,6.63322206884821,2.45186695699873,6.05545997595877
Monilinia__007600,5.84949232867784,5.57408397844672,11.7602066464451,28.0376960227321,23.2643636328144,45.1704357519248,9.29754815815741,8.51580978415653,0,0,7.256350163238,0,10.0090724004157,0,0,4.19745769687694,1.62654947332346,6.20068831643004,7.3727326776125,12.5753863914855,4.89325847153281,8.16396562319779,7.98608094565301,5.5967130080831
Monilinia__007610,29.2474616433892,30.657461881457,0,36.7994760298359,23.2643636328144,1.88210148966354,30.2170315140116,25.5474293524696,19.3175096161026,24.6621418996448,25.397225571333,27.3129640121121,8.75793835036376,6.34203992370937,6.11646356337841,9.79406795937952,14.6389452599112,14.4682727383368,12.5770145676919,23.1651854579995,10.0923455975364,19.535203455509,17.3732287238767,17.61588…
Monilinia__007620,2.92474616433892,0,0,0,8.4597685937507,0,0,4.25790489207827,0,0,0,0,0,0,0,0,1.62654947332346,1.37793073698445,1.30107047251985,0,0.305828654470801,0.291570200828493,0.490373391399746,0.183498787150266
Monilinia__007630,0,0,0,5.25706800426228,2.11494214843768,5.64630446899061,2.32438703953935,0,0,0,0,0,0,0,0,1.39915256562565,2.16873263109795,3.44482684246113,1.73476063002647,1.32372488331426,2.1408005812956,1.60363610455671,1.4010668325707,0.550496361450797
Monilinia__007640,0,0,0,3.50471200284152,0,0,0,0,0,0,21.769050489714,0,0,0,0,0.699576282812823,0,0,0,0,0,0.510247851449862,0,0.275248180725398
Monilinia__007650,2.92474616433892,8.36112596767008,11.7602066464451,10.5141360085246,8.4597685937507,5.64630446899061,8.13535463838773,4.25790489207827,7.24406610603847,9.86485675985792,14.512700326476,20.4847230090841,0,1.26840798474187,9.17469534506762,8.39491539375387,9.21711368216629,9.64551515889117,8.67380315013235,6.839245230457,7.95154501624081,9.62181662734026,7.00533416285351,6.3307081…
Monilinia__007660,32.1722078077281,22.2963359137869,23.5204132928901,22.7806280184699,54.9884958593796,20.7031163862989,51.1365148698657,56.7720652277102,21.7321983181154,34.5269986595027,10.884525244857,30.7270845136261,23.7715469509874,27.9049756643212,36.6987813802705,36.3779667062668,26.0247915731754,33.0703376876269,15.3960005914849,23.606427085771,29.9712081381385,19.9725587567517,18.143815…
Monilinia__007670,67.2691617797952,27.8704198922336,47.0408265857802,68.3418840554096,40.1839008203158,58.3451461795696,38.3523861523993,62.4492717504813,38.6350192322052,69.0539973190055,65.307151469142,105.837735546935,47.5430939019747,45.6626874507075,64.2228674154733,71.3567808469079,97.0507852416332,68.8965368492227,45.9711566957015,73.9079726517128,66.9764753291053,62.3231304270903,60.52608…
Monilinia__007680,5.84949232867784,0,0,10.5141360085246,2.11494214843768,9.41050744831768,0,2.83860326138551,4.82937740402564,9.86485675985792,3.628175081619,0,1.25113405005197,5.07363193896749,1.5291158908446,5.59661026250258,5.96401473551936,4.13379221095336,0.867380315013235,1.54434569719997,0.611657308941601,1.23917335352109,1.54117351582777,1.10099272290159
Monilinia__007690,20.4732231503724,0,0,14.0188480113661,6.34482644531303,15.0568119173083,9.29754815815741,1.41930163069276,2.41468870201282,0,0,0,10.0090724004157,12.6840798474187,12.2329271267568,16.0902545046949,15.1811284176856,8.95654979039895,20.6002824815643,15.0022153442283,22.93714908531,12.4646260854181,10.1577345361376,12.2026693454927
Monilinia__007700,5.84949232867784,36.2315458599037,23.5204132928901,17.5235600142076,16.9195371875014,13.1747104276447,9.29754815815741,18.4509211990058,12.0734435100641,0,14.512700326476,10.242361504542,27.5249491011433,21.5629357406119,6.11646356337841,19.588135918759,13.0123957865877,18.6020649492901,19.2992120090445,21.4002189469139,13.762289451186,18.5147077526093,18.984455581333,19.4508714…
Monilinia__007710,0,13.9352099461168,5.88010332322253,3.50471200284152,6.34482644531303,1.88210148966354,8.13535463838773,4.25790489207827,4.82937740402564,44.3918554193607,47.166276061047,61.4541690272523,15.0136086006236,2.53681596948375,1.5291158908446,24.4851698984488,11.9280294710387,22.0468917917512,33.1772970492562,18.5321483663996,30.5828654470801,52.3368510487144,57.0234200856276,46.6086…
Monilinia__007720,2.92474616433892,2.78704198922336,11.7602066464451,28.0376960227321,0,7.52840595865414,8.13535463838773,14.1930163069276,12.0734435100641,0,14.512700326476,27.3129640121121,6.25567025025983,5.07363193896749,12.2329271267568,6.2961865453154,8.6749305243918,4.13379221095336,10.4085637801588,11.0310406942855,11.6214888698904,8.45553582402629,11.0684279773086,9.26668875108841
Monilinia__007730,23.3979693147114,8.36112596767008,0,0,0,3.76420297932707,11.6219351976968,18.4509211990058,28.9762644241539,19.7297135197158,21.769050489714,3.41412050151402,3.7534021501559,15.2208958169025,13.7620430176014,6.99576282812823,9.75929683994077,6.20068831643004,16.6970710640048,12.5753863914855,15.5972613780108,9.98627937837587,10.0176278528805,10.7346790482905
Monilinia__007740,0,0,0,0,0,0,0,0,0,0,0,0,0,0,0,0,0,0,0,0,0,0.0728925502071232,0,0.183498787150266
Monilinia__007750,0,0,0,0,0,0,0,0,0,0,0,0,0,0,0,0,0,0,0,0,0,0,0,0
Monilinia__007760,0,0,0,3.50471200284152,8.4597685937507,3.76420297932707,0,0,0,0,0,6.82824100302803,2.50226810010393,0,1.5291158908446,6.99576282812823,6.50619789329385,2.75586147396891,17.564451379018,8.60421174154268,9.78651694306562,5.90429656677698,7.98608094565301,6.60595633740956
Monilinia__007770,146.237308216946,133.778015482721,199.923512989566,145.445548117923,148.045950390637,178.799641518036,134.814448293282,114.963432086113,103.831614186551,207.161991957016,166.896053754474,150.221302066617,113.853198554729,126.840798474187,168.202747992906,150.408900804757,143.136353652465,118.502043380663,146.80411831599,169.878026691997,168.20575995894,158.395511600079,126.72649…
Monilinia__007780,2.92474616433892,0,0,0,0,0,0,0,0,0,0,0,0,1.26840798474187,0,0,0,0,0.433690157506617,0,0.611657308941601,0.21867765062137,0.14010668325707,1.28449151005186
Monilinia__007790,0,0,0,0,0,0,0,0,0,0,0,0,0,0,0,0,0,0,0,0,0.917485963412402,0,0.0700533416285351,0
Monilinia__007800,0,19.5092939245635,47.0408265857802,10.5141360085246,12.6896528906261,11.2926089379812,19.7572898360845,21.2895244603913,7.24406610603847,9.86485675985792,0,3.41412050151402,25.0226810010393,12.6840798474187,10.7038112359122,6.99576282812823,3.25309894664692,3.44482684246113,2.3852958662864,5.73614116102846,5.81074443494521,3.35305730952767,2.94224034839848,2.93598059440425
Monilinia__007810,213.506469996741,211.815191180975,352.806199393352,147.197904119344,169.195371875014,180.681743007699,185.950963163148,156.123179376203,120.734435100641,172.634993297514,384.586558651614,160.463663571159,116.355466654833,145.866918245315,175.848327447129,176.992799551644,174.04079364561,147.438588857336,213.809247650762,175.393547039139,203.681883877553,203.734677828909,193.9777…
Monilinia__007820,0,0,0,0,0,0,0,0,0,0,0,0,0,0,0,0,0,0,0,0,0.305828654470801,0.145785100414246,0.14010668325707,0
Monilinia__007830,55.5701771224395,75.2501337090307,47.0408265857802,68.3418840554096,78.252859492194,26.3494208552895,67.4072241466412,46.8369538128609,38.6350192322052,24.6621418996448,68.935326550761,6.82824100302803,37.534021501559,35.5154235727725,35.1696654894259,30.7813564437642,27.6513410464989,37.2041298985802,44.236396065675,34.6374677800564,43.7334975893245,53.867594603064,55.762459936…
Monilinia__007840,20.4732231503724,5.57408397844672,0,3.50471200284152,0,0,5.81096759884838,0,4.82937740402564,4.93242837992896,0,0,11.2602064504677,7.61044790845124,7.64557945422302,11.892796807818,8.6749305243918,11.0234458958756,13.0107047251985,7.72172848599984,10.3981742520072,12.2459484347967,12.8898148596505,12.0191705583424
Monilinia__007850,29.2474616433892,13.9352099461168,5.88010332322253,8.76178000710379,0,0,2.32438703953935,5.67720652277102,7.24406610603847,34.5269986595027,32.653575734571,20.4847230090841,6.25567025025983,19.0261197711281,6.11646356337841,13.2919493734436,23.313875784303,21.357926423259,8.02326791387242,20.7383565052567,19.878862540602,5.32115616511999,7.00533416285351,10.2759320804149
Monilinia__007860,0,5.57408397844672,0,14.0188480113661,14.8045950390637,7.52840595865414,5.81096759884838,12.7737146762348,14.4881322120769,0,18.140875408095,20.4847230090841,3.7534021501559,7.61044790845124,0,4.19745769687694,4.3374652621959,4.82275757944559,8.24011299262573,5.07427871937133,5.19908712600361,4.22776791201314,4.13314715608357,3.48647695585505
Monilinia__007870,40.9464463007449,19.5092939245635,23.5204132928901,43.808900035519,46.5287272656289,16.9389134069718,8.13535463838773,8.51580978415653,19.3175096161026,14.7972851397869,7.256350163238,10.242361504542,15.0136086006236,22.8313437253537,55.0481720704057,58.0648314734643,50.9652168308018,44.7827489519947,78.9316086662044,63.7594152129701,77.9863068900541,71.5075917531878,69.21270152…
Monilinia__007880,0,0,0,0,0,0,0,0,0,0,0,0,0,0,0,0.699576282812823,0,0,0,0,0,0.21867765062137,0,0
Monilinia__007890,17.5484769860335,16.7222519353402,64.6811365554478,59.5801040483058,44.4137851171912,33.8778268139436,44.1633537512477,36.9018423980117,26.5615757221411,202.229563577087,58.050801305904,133.150699559047,30.0272172012472,48.1995034201912,42.8152449436489,44.0733058172078,35.2419052553417,18.6020649492901,32.9604519705029,30.2250515023422,37.0052671909669,26.1684255243572,33.76571…
Monilinia__007900,8.77423849301676,25.0833779030102,11.7602066464451,22.7806280184699,8.4597685937507,22.5852178759624,32.5414185535509,22.7088260910841,21.7321983181154,4.93242837992896,21.769050489714,23.8988435105981,28.7760831511952,21.5629357406119,19.8785065809798,21.6868647671975,25.4826084154009,20.6689610547668,19.7329021665511,19.8558732497139,13.762289451186,14.9429727924602,11.3486413…
Monilinia__007910,0,0,0,0,0,0,0,0,0,0,0,0,0,0,0,0,0,0,0,0,0,0,0.0700533416285351,0.183498787150266
Monilinia__007920,0,0,0,0,0,0,3.48658055930903,0,4.82937740402564,0,0,0,0,0,0,0,0,1.37793073698445,0.867380315013235,0.661862441657129,0,3.35305730952767,1.96149356559898,0.458746967875664
Monilinia__007930,0,0,11.7602066464451,5.25706800426228,6.34482644531303,0,0,1.41930163069276,2.41468870201282,0,0,17.0706025075701,3.7534021501559,0,1.5291158908446,9.09449167656669,17.3498610487836,8.26758442190672,124.902765361906,120.238343567712,131.200492767973,194.768894153433,199.371810274811,264.972248644984
Monilinia__007940,20.4732231503724,5.57408397844672,17.6403099696676,1.75235600142076,14.8045950390637,26.3494208552895,40.6767731919387,8.51580978415653,12.0734435100641,147.972851397869,185.036929162569,85.3530125378504,6.25567025025983,17.7577117863862,18.3493906901352,20.2877122015719,39.5793705175376,26.8696493711968,3.68636633880625,6.17738278879988,1.529143272354,1.31206590372822,1.2609601…
Monilinia__007950,0,5.57408397844672,58.8010332322253,1.75235600142076,0,0,2.32438703953935,2.83860326138551,0,0,3.628175081619,6.82824100302803,0,2.53681596948375,0,2.79830513125129,0.542183157774487,0,0,0,0.305828654470801,0,0.280213366514141,0
Monilinia__007960,0,0,0,0,0,0,2.32438703953935,9.93511141484929,0,19.7297135197158,7.256350163238,0,0,2.53681596948375,1.5291158908446,2.09872884843847,0,0.688965368492227,0,0,0.611657308941601,0.437355301242739,0.210160024885605,0
Monilinia__007970,2.92474616433892,2.78704198922336,0,0,0,0,3.48658055930903,2.83860326138551,4.82937740402564,34.5269986595027,32.653575734571,3.41412050151402,11.2602064504677,0,3.05823178168921,4.19745769687694,10.8436631554897,3.44482684246113,2.16845078753309,0,1.529143272354,0.291570200828493,0,0.0917493935751328
Monilinia__007980,11.6989846573557,5.57408397844672,0,3.50471200284152,8.4597685937507,0,5.81096759884838,7.09650815346378,4.82937740402564,0,14.512700326476,6.82824100302803,2.50226810010393,2.53681596948375,6.11646356337841,2.09872884843847,1.08436631554897,1.37793073698445,1.51791555127316,0.22062081388571,0.611657308941601,0.0728925502071232,0.210160024885605,0.0917493935751328
Monilinia__007990,11.6989846573557,5.57408397844672,0,7.00942400568303,0,0,6.97316111861806,2.83860326138551,0,44.3918554193607,10.884525244857,0,0,2.53681596948375,3.05823178168921,6.2961865453154,2.16873263109795,1.37793073698445,0.867380315013235,0.44124162777142,0.611657308941601,0.583140401656985,0.0700533416285351,0
Monilinia__008000,2.92474616433892,0,0,3.50471200284152,4.22988429687535,5.64630446899061,3.48658055930903,7.09650815346378,7.24406610603847,9.86485675985792,14.512700326476,34.1412050151402,2.50226810010393,5.07363193896749,4.58734767253381,4.19745769687694,2.16873263109795,0.688965368492227,1.95160570877978,2.86807058051423,1.8349719268248,1.8952063053852,3.36256039816969,1.37624090362699
Monilinia__008010,0,0,0,0,0,1.88210148966354,0,14.1930163069276,0,0,0,6.82824100302803,0,0,0,0,0,0,1.30107047251985,0,0.611657308941601,0.510247851449862,1.05080012442803,0
Monilinia__008020,0,0,0,3.50471200284152,0,0,9.29754815815741,0,2.41468870201282,9.86485675985792,0,0,0,5.07363193896749,6.11646356337841,0,0,0.688965368492227,0.867380315013235,1.10310406942855,0,0.583140401656985,1.61122685745631,2.11023605222805
Monilinia__008030,0,0,0,0,0,1.88210148966354,10.4597416779271,1.41930163069276,12.0734435100641,39.4594270394317,29.025400652952,27.3129640121121,15.0136086006236,2.53681596948375,6.11646356337841,3.49788141406411,7.04838105106834,2.06689610547668,1.51791555127316,2.64744976662852,0.917485963412402,1.82231375517808,2.31176027374166,0.64224575502593
Monilinia__008040,40.9464463007449,0,29.4005166161126,8.76178000710379,0,0,5.81096759884838,2.83860326138551,7.24406610603847,78.9188540788634,21.769050489714,34.1412050151402,1.25113405005197,2.53681596948375,1.5291158908446,1.39915256562565,1.62654947332346,2.75586147396891,1.51791555127316,0.22062081388571,2.1408005812956,0.291570200828493,0.980746782799492,0.917493935751328
Monilinia__008050,2.92474616433892,16.7222519353402,11.7602066464451,12.2664920099453,8.4597685937507,11.2926089379812,0,2.83860326138551,0,88.7837108387213,65.307151469142,81.9388920363364,5.00453620020786,7.61044790845124,1.5291158908446,3.49788141406411,7.04838105106834,5.51172294793781,2.81898602379301,3.97117464994278,6.11657308941601,3.42594985973479,0.770586757913887,0.550496361450797
Monilinia__008060,0,5.57408397844672,5.88010332322253,0,0,0,0,2.83860326138551,0,9.86485675985792,3.628175081619,3.41412050151402,5.00453620020786,1.26840798474187,3.05823178168921,0.699576282812823,2.16873263109795,0.688965368492227,0.433690157506617,1.10310406942855,0.611657308941601,1.02049570289972,1.47112017419924,0.458746967875664
Monilinia__008070,2.92474616433892,11.1481679568934,11.7602066464451,5.25706800426228,14.8045950390637,18.8210148966354,45.3255472710174,22.7088260910841,21.7321983181154,187.432278437301,25.397225571333,71.6965305317944,6.25567025025983,8.87885589319312,4.58734767253381,13.9915256562565,9.21711368216629,11.7124112643679,3.90321141755956,4.63303709159991,3.36411519917881,5.46694126553424,6.374854…
Monilinia__008080,5.84949232867784,0,0,3.50471200284152,4.22988429687535,1.88210148966354,3.48658055930903,5.67720652277102,0,4.93242837992896,3.628175081619,0,1.25113405005197,0,0,5.59661026250258,4.87964841997039,0,1.73476063002647,0.882483255542839,0,0.510247851449862,0.280213366514141,1.00924332932646
Monilinia__008090,14.6237308216946,11.1481679568934,0,5.25706800426228,14.8045950390637,7.52840595865414,80.1913528641076,82.3194945801798,89.3434819744744,286.08084603588,580.50801305904,238.988435105981,7.5068043003118,1.26840798474187,9.17469534506762,47.5711872312719,46.0855684108314,26.8696493711968,12.1433244101853,20.517735691371,18.349719268248,1.38495845393534,1.89144022397045,1.83498787…
Monilinia__008100,5.84949232867784,30.657461881457,29.4005166161126,49.0659680397812,31.7241322265651,24.467319365626,20.9194833558542,19.8702228296986,9.65875480805129,34.5269986595027,32.653575734571,0,28.7760831511952,27.9049756643212,9.17469534506762,32.1805090093898,22.7716926265285,26.1806840027046,14.9623104339783,15.8846985997711,19.878862540602,9.69470917754738,8.9668277284525,7.70694906…
Monilinia__008110,46.7959386294227,5.57408397844672,64.6811365554478,49.0659680397812,38.0689586718782,47.0525372415884,147.598577010749,158.961782637589,156.954765630833,606.688690731262,555.110787487707,426.765062689252,15.0136086006236,15.2208958169025,13.7620430176014,129.421612320372,106.810082081574,90.9434286409739,29.49093071045,29.1219474329137,34.2528093007297,2.04099140579945,7.0753875…
Monilinia__008120,2.92474616433892,11.1481679568934,23.5204132928901,3.50471200284152,14.8045950390637,15.0568119173083,10.4597416779271,11.354413045542,26.5615757221411,24.6621418996448,7.256350163238,6.82824100302803,30.0272172012472,13.9524878321606,12.2329271267568,24.4851698984488,25.4826084154009,25.4917186342124,29.0572405529434,36.6230551050278,27.8304075568428,29.594375384092,33.27533727…
Monilinia__008130,90.6671310945066,89.1853436551475,94.0816531715605,84.1130880681964,95.1723966796954,73.4019580968779,89.4889010222651,72.3843831653305,74.8553497623975,44.3918554193607,68.935326550761,68.2824100302803,96.3373218540014,81.1781110234799,45.8734767253381,60.8631366047156,67.2307115640364,61.3179177958082,67.6556645710323,51.1840288214847,63.0007028209849,72.9654427573303,77.19878…
Monilinia__008140,8.77423849301676,0,11.7602066464451,3.50471200284152,6.34482644531303,1.88210148966354,4.6487740790787,2.83860326138551,4.82937740402564,0,0,0,6.25567025025983,2.53681596948375,6.11646356337841,11.892796807818,8.13274736661731,0.688965368492227,7.15588759885919,4.4124162777142,7.95154501624081,6.41454441822684,9.03688107008103,9.81718511253921
Monilinia__008150,78.9681464371509,64.1019657521373,135.242376434118,26.2853400213114,42.2988429687535,20.7031163862989,56.9474824687141,70.9650815346378,82.099415868436,54.2567121792186,25.397225571333,34.1412050151402,50.0453620020786,52.0047273744168,45.8734767253381,28.6826275953257,36.8684547286651,38.5820606355647,16.0465358277448,18.7527691802853,20.4905198495436,9.03867622568327,10.017627…
Monilinia__008160,0,0,5.88010332322253,0,0,7.52840595865414,10.4597416779271,2.83860326138551,4.82937740402564,0,14.512700326476,13.6564820060561,6.25567025025983,1.26840798474187,3.05823178168921,1.39915256562565,3.25309894664692,1.37793073698445,400.512860457361,18.0909067386282,66.3648180201637,264.818634902478,457.098054126192,345.895213778251
Monilinia__008170,0,0,0,0,0,0,0,0,0,0,0,0,0,0,0,0.699576282812823,3.25309894664692,0,1.51791555127316,0,0,0.874710602485478,0.770586757913887,0.825744542176195
Monilinia__008180,35.0969539720671,75.2501337090307,111.721963141228,94.627224076721,133.241355351574,99.7513789521674,76.7047723047986,49.6755570742464,106.246302888564,24.6621418996448,61.678976387523,27.3129640121121,123.862270955145,117.961942580994,85.6304898872978,619.125010289348,609.956052496298,623.513658485465,1241.43807586269,1101.33910291746,912.286876286398,1454.1334840819,1397.07379…
Monilinia__008190,312.947839584265,248.046737040879,158.762789727008,96.3795800781417,285.517190039086,528.870518595453,95.2998686211134,151.865274484125,359.788616599911,123.310709498224,108.84525244857,116.080097051477,98.8395899541053,247.339557024665,146.795125521082,15.3906782218821,113.316279974868,110.923424327248,15.8296907489915,50.3015455659418,64.2240174388681,6.12297421739835,29.49245…
Monilinia__008200,76.043400272812,13.9352099461168,23.5204132928901,1.75235600142076,16.9195371875014,39.5241312829342,10.4597416779271,9.93511141484929,33.8056418281795,9.86485675985792,32.653575734571,102.423615045421,8.75793835036376,10.147263877935,19.8785065809798,1.39915256562565,12.4702126288132,22.7358571602435,4.33690157506618,6.17738278879988,7.03405905282841,3.06148710869917,4.27325383…
Monilinia__008210,350.969539720671,426.417424351174,199.923512989566,615.076956498686,640.827470976616,551.455736471416,281.250831784262,212.895244603913,202.833850969077,19.7297135197158,14.512700326476,6.82824100302803,225.204129009354,208.018909497667,117.741923595034,104.936442421923,102.472616819378,68.2075714807304,32.309916734243,41.2560921966277,38.5344104633209,17.1297492986739,13.800508…
Monilinia__008220,1515.01851312756,1184.49284541993,1193.66097461417,2356.91882191092,2114.94214843768,2038.31591330561,1157.5447456906,821.775644171106,676.11283656359,138.107994638011,72.56350163238,75.1106510333084,904.569918187571,813.049518219541,808.902306256795,950.724168342626,805.684172452888,831.581199770117,441.496580341737,474.996612295933,499.112364096346,269.629543216149,259.1973640…
Monilinia__008230,8.77423849301676,16.7222519353402,23.5204132928901,24.5329840198906,21.1494214843768,47.0525372415884,3.48658055930903,0,19.3175096161026,0,0,0,2.50226810010393,0,6.11646356337841,2.09872884843847,9.21711368216629,6.88965368492227,1.73476063002647,2.86807058051423,7.33988770729921,1.23917335352109,0.980746782799492,1.00924332932646
Monilinia__008240,93.5918772588455,13.9352099461168,29.4005166161126,77.1036640625134,63.4482644531303,105.397683421158,75.5425787850289,45.4176521821682,45.8790853382436,9.86485675985792,7.256350163238,6.82824100302803,36.282887451507,15.2208958169025,24.4658542535137,33.5796615750155,16.2654947332346,23.4248225287357,9.32433838639228,11.0310406942855,10.704002906478,4.22776791201314,5.744374013…
Monilinia__008250,149.162054381285,94.7594276335943,99.961756494783,154.207328125027,194.574677656266,156.214423642073,96.4620621408831,76.6422880574088,89.3434819744744,4.93242837992896,3.628175081619,0,97.5884559040534,71.0308471455449,87.1596057781424,50.3694923625232,58.0135978818701,42.715852846518,21.2508177178243,26.4744976662852,25.6896069755472,10.1320644787901,11.8390147352224,6.4224575…
Monilinia__008260,49.7206847937617,39.018587849127,52.9209299090028,38.5518320312567,44.4137851171912,31.9957253242801,27.8926444744722,31.2246358752406,21.7321983181154,14.7972851397869,0,0,30.0272172012472,21.5629357406119,7.64557945422302,39.8758481203309,30.9044399931458,21.357926423259,31.4425364192298,24.7095311551995,27.8304075568428,26.8244584762213,24.0282961785876,20.001367799379
Monilinia__008270,40.9464463007449,39.018587849127,64.6811365554478,3.50471200284152,29.6091900781275,26.3494208552895,16.2707092767755,12.7737146762348,33.8056418281795,24.6621418996448,39.909925897809,20.4847230090841,47.5430939019747,26.6365676795793,30.5823178168921,22.3864410500103,34.1575389397927,44.0937835835025,31.0088462617232,39.2705048716563,40.0635537356749,38.4143739591539,36.217577…
Monilinia__008280,0,0,0,15.7712040127868,0,5.64630446899061,1.16219351976968,4.25790489207827,0,0,0,0,11.2602064504677,0,0,29.3822038781385,31.9888063086948,26.1806840027046,11.0590990164187,10.8104198803998,11.9273175243612,5.68561891615561,5.95453403842549,5.8719611888085
Monilinia__008290,8.77423849301676,2.78704198922336,5.88010332322253,5.25706800426228,12.6896528906261,16.9389134069718,1.16219351976968,0,0,0,0,0,11.2602064504677,15.2208958169025,0,65.7601705844053,36.3262715708907,31.6924069506424,18.2149866152779,22.7239438302281,23.8546350487224,11.6628080331397,7.56576089588179,10.0006838996895
Monilinia__008300,0,0,0,0,0,0,0,0,0,0,0,0,0,0,0,0,0,0,0,0,0,0,0,0
Monilinia__008310,0,0,0,0,0,0,0,0,0,0,7.256350163238,6.82824100302803,0,0,1.5291158908446,0,0,0,0.433690157506617,2.2062081388571,0.611657308941601,0.145785100414246,0.210160024885605,0.183498787150266
Monilinia__008320,0,0,0,0,0,0,0,0,0,0,0,0,0,0,0,0,0,0,0,0,0,0,0,0
Monilinia__008330,23.3979693147114,0,0,0,0,5.64630446899061,0,0,0,0,0,0,0,0,0,0,0,0,0,0.44124162777142,0,0.145785100414246,0,0
Monilinia__008340,11.6989846573557,19.5092939245635,11.7602066464451,8.76178000710379,31.7241322265651,1.88210148966354,15.1085157570058,9.93511141484929,4.82937740402564,4.93242837992896,0,10.242361504542,1.25113405005197,11.4156718626769,12.2329271267568,18.8885596359462,11.9280294710387,7.57861905341449,18.6486767727846,18.973389994171,19.2672052316604,10.4236346796186,11.5588013687083,11.9274…
Monilinia__008350,0,0,0,3.50471200284152,0,0,0,0,0,0,0,0,0,0,0,0,0,0,0.433690157506617,0,0,0.0728925502071232,0.210160024885605,0.183498787150266
Monilinia__008360,5.84949232867784,0,0,3.50471200284152,6.34482644531303,9.41050744831768,19.7572898360845,18.4509211990058,9.65875480805129,0,18.140875408095,6.82824100302803,13.7624745505716,6.34203992370937,7.64557945422302,9.79406795937952,3.25309894664692,4.82275757944559,2.16845078753309,2.86807058051423,3.97577250812041,2.40545415683506,3.22245371491262,2.66073241367885
Monilinia__008370,5.84949232867784,0,0,0,0,0,0,0,0,0,0,0,0,0,0,0,0,0,0,0,0,0,0,0
Monilinia__008380,2.92474616433892,0,0,3.50471200284152,8.4597685937507,0,3.48658055930903,9.93511141484929,7.24406610603847,4.93242837992896,0,6.82824100302803,15.0136086006236,0,0,0.699576282812823,3.25309894664692,2.75586147396891,0.867380315013235,0.44124162777142,0,0.947603152692601,0.560426733028281,1.00924332932646
Monilinia__008390,78.9681464371509,94.7594276335943,52.9209299090028,96.3795800781417,192.459735507828,272.904716001213,129.003480694434,163.219687529667,272.859823327449,236.75656223659,210.434154733902,187.776627583271,120.108868804989,121.76716653522,117.741923595034,170.696613006329,288.441439936027,282.475801081813,88.0391019738434,174.511063783596,148.326897418338,69.247922696767,65.2897143…
Monilinia__008400,14.6237308216946,8.36112596767008,11.7602066464451,10.5141360085246,2.11494214843768,11.2926089379812,10.4597416779271,5.67720652277102,7.24406610603847,0,0,23.8988435105981,17.5158767007275,17.7577117863862,4.58734767253381,4.19745769687694,7.04838105106834,8.26758442190672,22.3350431115908,8.38359092765697,9.17485963412402,13.7037994389392,15.7620018664204,13.6706596426948
Monilinia__008410,0,0,0,0,0,0,0,0,0,0,0,0,0,0,0,0,0,0,0,0,0,0.291570200828493,0.14010668325707,0.0917493935751328
Monilinia__008420,0,0,0,0,0,0,0,0,0,0,0,0,0,0,0,0,0.542183157774487,1.37793073698445,0,0.882483255542839,0,0.291570200828493,0.350266708142676,0
Monilinia__008430,0,0,0,0,0,0,0,0,0,0,0,0,2.50226810010393,1.26840798474187,0,0,0,0,0.433690157506617,1.32372488331426,0,0.291570200828493,0.560426733028281,0.64224575502593
Monilinia__008440,0,11.1481679568934,0,0,2.11494214843768,7.52840595865414,15.1085157570058,11.354413045542,19.3175096161026,0,14.512700326476,13.6564820060561,2.50226810010393,0,0,0,0.542183157774487,0,0.867380315013235,0.882483255542839,0,0.291570200828493,0.770586757913887,0.550496361450797
Monilinia__008450,55.5701771224395,61.3149237629139,105.841859818006,68.3418840554096,31.7241322265651,35.7599283036072,69.7316111861806,75.2229864267161,55.5378401462949,49.3242837992896,39.909925897809,40.9694460181682,86.3282494535857,82.4465190082218,51.9899402887165,71.3567808469079,53.1339494618998,67.5186061122382,89.9907076826231,64.641898468513,76.1513349632293,84.7011433406771,79.230329…
Monilinia__008460,17.5484769860335,11.1481679568934,0,10.5141360085246,8.4597685937507,5.64630446899061,12.7841287174664,8.51580978415653,0,0,7.256350163238,34.1412050151402,10.0090724004157,13.9524878321606,9.17469534506762,9.79406795937952,10.8436631554897,11.7124112643679,6.28850728384595,16.3259402275425,8.86903097965321,13.9224770895605,17.5833887487623,13.3954114619694
Monilinia__008470,2.92474616433892,5.57408397844672,23.5204132928901,1.75235600142076,10.5747107421884,1.88210148966354,17.4329027965451,34.0632391366261,21.7321983181154,4.93242837992896,18.140875408095,34.1412050151402,6.25567025025983,1.26840798474187,7.64557945422302,1.39915256562565,1.08436631554897,0,2.60214094503971,2.2062081388571,0.305828654470801,0.874710602485478,0.700533416285351,0.73…
Monilinia__008480,11.6989846573557,2.78704198922336,11.7602066464451,8.76178000710379,27.4942479296898,3.76420297932707,33.7036120733206,32.6439375059334,19.3175096161026,29.5945702795738,7.256350163238,17.0706025075701,8.75793835036376,8.87885589319312,9.17469534506762,13.9915256562565,2.16873263109795,4.82275757944559,1.30107047251985,1.32372488331426,0.917485963412402,1.09338825310685,1.331013…
Monilinia__008490,40.9464463007449,47.3797138167971,41.1607232625577,36.7994760298359,23.2643636328144,31.9957253242801,22.0816768756238,55.3527635970175,36.2203305301923,19.7297135197158,29.025400652952,136.564820060561,40.0362896016629,16.4893038016444,33.6405495985813,66.4597468672181,78.0743747195262,75.0972251656527,65.4872137834992,48.5365790548562,53.5200145323901,43.225282272824,36.427737…
Monilinia__008500,49.7206847937617,58.5278817736906,64.6811365554478,59.5801040483058,54.9884958593796,39.5241312829342,149.922964050288,210.056641342528,106.246302888564,69.0539973190055,39.909925897809,112.665976549963,85.0771154035337,40.58905551174,58.1064038520949,35.678390423454,6.50619789329385,15.8462034753212,13.0107047251985,13.2372488331426,6.72823039835761,4.95669341408438,6.655067454…
Monilinia__008510,172.560023695996,192.305897256412,88.2015498483379,66.5895280539888,63.4482644531303,52.698841710579,79.029159344338,76.6422880574088,72.4406610603847,14.7972851397869,32.653575734571,34.1412050151402,98.8395899541053,69.7624391608031,142.207777848548,39.1762718375181,24.3982420998519,34.4482684246113,63.3187629959662,46.1097501021134,44.6509835527369,56.2730487598991,69.7731282…
Monilinia__008520,5.84949232867784,8.36112596767008,0,22.7806280184699,6.34482644531303,3.76420297932707,4.6487740790787,0,21.7321983181154,14.7972851397869,10.884525244857,0,5.00453620020786,21.5629357406119,7.64557945422302,10.4936442421923,19.5185936798815,15.157238106829,12.5770145676919,10.8104198803998,19.2672052316604,8.52842837423341,11.6288547103368,8.80794178321275
Monilinia__008530,2.92474616433892,0,0,0,0,0,9.29754815815741,2.83860326138551,2.41468870201282,4.93242837992896,3.628175081619,6.82824100302803,15.0136086006236,3.80522395422562,4.58734767253381,2.79830513125129,8.6749305243918,4.82275757944559,4.77059173257279,3.08869139439994,3.36411519917881,5.0295859642915,6.65506745471084,7.43170087958576
Monilinia__008540,0,0,0,0,0,0,0,2.83860326138551,0,0,7.256350163238,0,0,0,0,2.79830513125129,0,0,1.30107047251985,0,0.611657308941601,0.583140401656985,1.12085346605656,0.366997574300531
Monilinia__008550,0,0,0,3.50471200284152,0,0,1.16219351976968,0,0,0,0,0,0,5.07363193896749,0,0,0.542183157774487,0.688965368492227,0.216845078753309,0.44124162777142,0,0.21867765062137,0.700533416285351,0.275248180725398
Monilinia__008560,386.066493692738,418.056298383504,264.604649545014,551.992140447539,499.126347031291,528.870518595453,966.94500844837,475.466046282073,255.957002413359,276.215989276022,235.831380305235,385.795616671084,329.048255163667,565.709961194876,509.195591651253,65.7601705844053,35.2419052553417,46.8496450574714,5.42112696883272,14.1197320886854,12.8448034877736,1.60363610455671,2.311760…
Monilinia__008570,29.2474616433892,0,0,22.7806280184699,12.6896528906261,5.64630446899061,33.7036120733206,29.8053342445479,24.1468870201282,24.6621418996448,0,17.0706025075701,10.0090724004157,1.26840798474187,0,6.99576282812823,0.542183157774487,6.88965368492227,3.46952126005294,2.64744976662852,2.4466292357664,7.72661032195506,9.24704109496664,6.51420694383443
Monilinia__008580,0,0,0,0,0,0,2.32438703953935,12.7737146762348,4.82937740402564,0,0,0,0,0,0,0,0,0,0,0.44124162777142,0,0.510247851449862,0.630480074656816,0.366997574300531
Monilinia__008590,0,0,0,1.75235600142076,0,3.76420297932707,11.6219351976968,11.354413045542,14.4881322120769,9.86485675985792,7.256350163238,44.3835665196822,2.50226810010393,0,0,0,1.08436631554897,0,0,0.882483255542839,0.611657308941601,1.09338825310685,0.770586757913887,0.458746967875664
Monilinia__008600,11.6989846573557,19.5092939245635,0,8.76178000710379,6.34482644531303,18.8210148966354,23.2438703953935,14.1930163069276,7.24406610603847,29.5945702795738,43.538100979428,30.7270845136261,1.25113405005197,15.2208958169025,3.05823178168921,18.1889833531334,15.1811284176856,7.57861905341449,11.2759440951721,12.134144763714,12.5389748333028,12.3917335352109,10.6481079275373,9.08318…
Monilinia__008610,11.6989846573557,30.657461881457,11.7602066464451,49.0659680397812,14.8045950390637,52.698841710579,24.4060639151632,31.2246358752406,28.9762644241539,69.0539973190055,101.588902285332,75.1106510333084,37.534021501559,48.1995034201912,12.2329271267568,27.2834750297001,64.519795775164,48.2275757944559,14.745465355225,49.419062310399,29.3595508291968,16.4737163468098,13.9406149840…
Monilinia__008620,0,0,0,0,0,0,0,0,0,0,0,0,0,0,0,0,0,0,0,0.882483255542839,0,0.364462751035616,0,0.458746967875664
Monilinia__008630,0,0,0,0,0,0,1.16219351976968,0,0,0,43.538100979428,10.242361504542,0,0,0,0,0,0,0.216845078753309,0.22062081388571,0,0,0.0700533416285351,0.275248180725398
Monilinia__008640,5.84949232867784,11.1481679568934,0,3.50471200284152,0,1.88210148966354,13.9463222372361,5.67720652277102,16.9028209140898,9.86485675985792,7.256350163238,0,6.25567025025983,6.34203992370937,3.05823178168921,0.699576282812823,0.542183157774487,0,1.30107047251985,1.32372488331426,0.611657308941601,0.583140401656985,0.420320049771211,0.917493935751328
Monilinia__008650,0,0,0,3.50471200284152,0,0,0,0,0,0,0,0,0,0,0,0,0,0,0,0,0,0,0,0.0917493935751328
Monilinia__008660,0,0,0,0,0,0,0,0,0,0,0,0,0,0,3.05823178168921,0,0,0,0,0,0,0,0.0700533416285351,0.0917493935751328
Monilinia__008670,2.92474616433892,13.9352099461168,0,10.5141360085246,8.4597685937507,5.64630446899061,11.6219351976968,14.1930163069276,14.4881322120769,0,0,0,36.282887451507,21.5629357406119,10.7038112359122,17.4894070703206,15.7233115754601,11.0234458958756,31.0088462617232,24.7095311551995,20.1846911950728,24.1274341185578,23.5379227871878,33.6720274420737
Monilinia__008680,2.92474616433892,0,5.88010332322253,21.0282720170491,2.11494214843768,7.52840595865414,11.6219351976968,0,4.82937740402564,0,0,6.82824100302803,10.0090724004157,5.07363193896749,3.05823178168921,2.79830513125129,4.87964841997039,7.57861905341449,4.9874368113261,8.38359092765697,7.03405905282841,9.69470917754738,11.1384813189371,10.36768147399
Monilinia__008690,38.021700136406,27.8704198922336,17.6403099696676,59.5801040483058,21.1494214843768,16.9389134069718,26.7304509547025,17.0316195683131,9.65875480805129,4.93242837992896,3.628175081619,13.6564820060561,46.2919598519227,44.3942794659656,21.4076224718244,44.0733058172078,22.229509468754,33.0703376876269,64.4029883897327,65.3037609101701,50.1558993332113,63.926766531647,40.630938144…
Monilinia__008700,0,0,0,0,0,0,0,0,0,0,0,0,0,0,0,0,0,0,0,0,0,0,0,0
Monilinia__008710,0,0,0,0,0,0,0,0,0,0,0,0,0,0,0,0,0,0,0.433690157506617,0,0,0,0,0
Monilinia__008720,32.1722078077281,33.4445038706803,35.2806199393352,15.7712040127868,46.5287272656289,24.467319365626,55.7852889489444,49.6755570742464,31.3909531261667,54.2567121792186,76.191676713999,95.5953740423925,23.7715469509874,29.1733836490631,47.4025926161827,53.8673737765873,44.459018937508,50.9834372684248,45.1037763806882,48.9778206826276,52.2966999145069,51.0976776951933,50.7886726…
Monilinia__008730,8.77423849301676,11.1481679568934,0,7.00942400568303,6.34482644531303,3.76420297932707,10.4597416779271,11.354413045542,14.4881322120769,0,21.769050489714,6.82824100302803,20.0181448008315,10.147263877935,7.64557945422302,16.7898307875077,5.96401473551936,15.157238106829,9.54118346514558,14.5609737164569,11.0098315609488,16.4008237966027,17.7935487736479,14.6799029720213
Monilinia__008740,43.8711924650838,5.57408397844672,0,38.5518320312567,21.1494214843768,22.5852178759624,29.0548379942419,59.6106684890957,24.1468870201282,9.86485675985792,50.794451142666,10.242361504542,5.00453620020786,5.07363193896749,7.64557945422302,13.2919493734436,13.5545789443622,16.5351688438134,9.75802854389889,13.0166280192569,10.704002906478,9.7676017277545,17.8636021152765,9.0831899…
Monilinia__008750,435.787178486499,331.65799671758,417.4873359488,196.263872159125,175.540198320327,171.271235559382,109.24619085835,78.0615896881016,144.881322120769,64.1215689390765,90.704377040475,13.6564820060561,83.8259813534817,63.4203992370937,214.076224718244,6.2961865453154,5.42183157774487,13.7793073698445,1.08422539376654,0.44124162777142,1.529143272354,2.04099140579945,3.0122936900270…
Monilinia__008760,90.6671310945066,50.1667558060205,152.882686403786,22.7806280184699,19.0344793359391,16.9389134069718,2.32438703953935,19.8702228296986,26.5615757221411,0,0,0,25.0226810010393,26.6365676795793,13.7620430176014,0.699576282812823,0,0,0.867380315013235,0,0,0.583140401656985,0.210160024885605,0.183498787150266
Monilinia__008770,274.926139447859,236.898569083986,194.043409666343,36.7994760298359,69.7930908984433,124.218698317793,111.570577897889,87.9967011029509,96.5875480805129,54.2567121792186,47.166276061047,27.3129640121121,32.5294853013511,32.9786076032887,77.9849104330748,11.1932205250052,13.5545789443622,15.157238106829,13.8780850402118,11.9135239498283,15.5972613780108,12.1001633343824,10.928321…
Monilinia__008780,0,5.57408397844672,17.6403099696676,10.5141360085246,21.1494214843768,16.9389134069718,18.5950963163148,29.8053342445479,19.3175096161026,9.86485675985792,39.909925897809,61.4541690272523,3.7534021501559,2.53681596948375,10.7038112359122,11.892796807818,8.6749305243918,6.20068831643004,4.9874368113261,8.60421174154268,13.1506321422444,14.7242951418389,15.5518418415348,9.26668875…
Monilinia__008790,0,0,0,0,0,0,0,0,0,0,0,0,0,0,0,0,2.16873263109795,0,0,0,0,0,0,0
Monilinia__008800,8.77423849301676,0,23.5204132928901,28.0376960227321,4.22988429687535,3.76420297932707,8.13535463838773,5.67720652277102,2.41468870201282,19.7297135197158,32.653575734571,13.6564820060561,2.50226810010393,3.80522395422562,3.05823178168921,16.0902545046949,21.145143153205,7.57861905341449,8.89064822888566,14.5609737164569,17.7380619593064,13.7766919891463,13.0999748845361,13.5789…
Monilinia__008810,0,11.1481679568934,0,3.50471200284152,0,0,0,0,12.0734435100641,9.86485675985792,0,0,0,0,0,1.39915256562565,0,1.37793073698445,1.08422539376654,0.44124162777142,0.611657308941601,0.291570200828493,0.280213366514141,0.183498787150266
Monilinia__008820,1629.08361353678,1697.30857143703,1428.86510754307,364.490048295518,1457.19514027356,3606.10645419533,602.016243240692,1047.44460345125,3858.67254581649,4754.86095825152,5202.80306704165,3898.92561272901,375.34021501559,863.785837609216,1385.37899710521,30.0817801609514,481.458644103745,730.992255970252,19.9497472453044,242.021032832624,251.085325320527,2.69702435766356,155.3783…
Monilinia__008830,96.5166234231844,55.7408397844672,35.2806199393352,68.3418840554096,40.1839008203158,56.4630446899061,47.6499343105567,76.6422880574088,173.857586544923,83.8512824587924,116.101602611808,40.9694460181682,58.8033003524424,65.9572152065774,94.8051852323654,17.4894070703206,9.21711368216629,16.5351688438134,4.33690157506618,11.9135239498283,12.8448034877736,7.50793267133369,9.59730…
Monilinia__008840,2.92474616433892,0,5.88010332322253,17.5235600142076,2.11494214843768,3.76420297932707,17.4329027965451,14.1930163069276,0,0,0,0,2.50226810010393,21.5629357406119,3.05823178168921,1.39915256562565,3.79528210442141,2.75586147396891,4.77059173257279,9.70731581097123,5.50491578047441,4.88380086387725,3.71282710631236,3.76172513658045
Monilinia__008850,0,0,0,0,0,0,4.6487740790787,2.83860326138551,0,0,0,0,0,0,0,0,0,0,0,0.44124162777142,0,0.510247851449862,1.47112017419924,1.55973969077726
Monilinia__008860,5.84949232867784,0,0,0,0,0,0,0,4.82937740402564,0,0,13.6564820060561,0,0,0,0,0,0,0,0,0,0,0.0700533416285351,0.183498787150266
Monilinia__008870,11.6989846573557,2.78704198922336,5.88010332322253,26.2853400213114,21.1494214843768,18.8210148966354,4.6487740790787,12.7737146762348,9.65875480805129,19.7297135197158,14.512700326476,10.242361504542,5.00453620020786,13.9524878321606,9.17469534506762,12.5923730906308,10.8436631554897,10.3344805273834,12.1433244101853,18.0909067386282,16.820575995894,15.8176833949457,17.30317538…
Monilinia__008880,17.5484769860335,8.36112596767008,58.8010332322253,12.2664920099453,19.0344793359391,11.2926089379812,39.514579672169,34.0632391366261,16.9028209140898,14.7972851397869,0,23.8988435105981,25.0226810010393,19.0261197711281,22.936738362669,37.0775429890796,33.6153557820182,50.2944718999325,58.7650163421467,50.7427871937133,63.3065314754557,73.6943682594015,77.0586757913887,73.6747…
Monilinia__008890,46.7959386294227,33.4445038706803,52.9209299090028,64.8371720525681,27.4942479296898,47.0525372415884,69.7316111861806,66.7071766425595,45.8790853382436,24.6621418996448,18.140875408095,30.7270845136261,36.282887451507,55.8099513286424,51.9899402887165,64.3610180187797,49.8808505152528,54.4282641108859,45.1037763806882,48.0953374270847,46.4859554795617,39.4348696620536,29.772670…
Monilinia__008900,14.6237308216946,11.1481679568934,5.88010332322253,29.7900520241529,12.6896528906261,3.76420297932707,25.5682574349329,12.7737146762348,16.9028209140898,24.6621418996448,39.909925897809,13.6564820060561,7.5068043003118,17.7577117863862,30.5823178168921,25.8843224640744,16.8076778910091,22.7358571602435,27.3224799229169,54.2727202158846,62.3890455120433,20.4099140579945,24.098349…
Monilinia__008910,0,0,0,0,0,0,1.16219351976968,0,0,9.86485675985792,18.140875408095,0,0,0,0,0,1.08436631554897,3.44482684246113,0.216845078753309,1.76496651108568,2.1408005812956,0.656032951864109,0.700533416285351,0.825744542176195
Monilinia__008920,0,0,0,0,0,0,0,0,0,0,0,0,0,2.53681596948375,0,0.699576282812823,0,0,0,0.22062081388571,0,0.145785100414246,0,0
Monilinia__008930,0,0,0,0,0,0,0,0,0,0,0,0,0,0,0,0,0,0,0,0,0,0,0,0
Monilinia__008940,0,0,0,0,4.22988429687535,0,8.13535463838773,15.6123179376203,4.82937740402564,9.86485675985792,14.512700326476,0,0,8.87885589319312,3.05823178168921,0.699576282812823,7.59056420884282,0,0.216845078753309,4.4124162777142,0.611657308941601,1.67652865476383,2.24170693211312,0.825744542176195
Monilinia__008950,0,0,0,0,0,0,0,0,0,0,0,0,0,0,0,0,0,0.688965368492227,0,0,0,0.0728925502071232,0,0.183498787150266
Monilinia__008960,43.8711924650838,47.3797138167971,41.1607232625577,59.5801040483058,59.2183801562549,109.161886400485,32.5414185535509,41.1597472900899,38.6350192322052,49.3242837992896,68.935326550761,92.1812535408785,58.8033003524424,31.7101996185468,53.5190561795611,42.6741532515822,33.6153557820182,43.4048182150103,16.4802259852515,24.9301519690852,16.5147473414232,9.91338682816875,9.807467…
Monilinia__008970,8.77423849301676,16.7222519353402,23.5204132928901,19.2759160156283,23.2643636328144,18.8210148966354,11.6219351976968,12.7737146762348,26.5615757221411,0,14.512700326476,0,10.0090724004157,19.0261197711281,16.8202747992906,9.09449167656669,19.5185936798815,22.0468917917512,23.4192685053573,24.2682895274281,38.2285818088501,40.8927206661961,34.816510789382,31.3782926026954
Monilinia__008980,0,0,0,0,0,0,0,0,0,0,0,0,0,0,0,0,0,0,0,0,0,0,0,0
Monilinia__008990,5.84949232867784,11.1481679568934,0,0,2.11494214843768,11.2926089379812,2.32438703953935,14.1930163069276,9.65875480805129,29.5945702795738,10.884525244857,17.0706025075701,0,0,0,0,2.16873263109795,0,0,0.661862441657129,1.529143272354,0.583140401656985,0.280213366514141,0.275248180725398
Monilinia__009000,35.0969539720671,36.2315458599037,11.7602066464451,26.2853400213114,23.2643636328144,47.0525372415884,83.6779334234167,86.5773994722581,45.8790853382436,123.310709498224,330.163932427329,126.322458556019,47.5430939019747,58.3467672981262,41.2861290528043,31.480932726577,66.1463452484875,55.8061948478704,33.6109872067629,59.5676197491417,52.2966999145069,41.0385057666103,46.72557…
Monilinia__009010,11.6989846573557,11.1481679568934,0,24.5329840198906,14.8045950390637,7.52840595865414,8.13535463838773,12.7737146762348,12.0734435100641,0,10.884525244857,13.6564820060561,7.5068043003118,10.147263877935,18.3493906901352,13.9915256562565,10.8436631554897,12.4013766328601,30.5751561042165,11.2516615081712,16.820575995894,8.60132092444053,11.2085346605656,13.7624090362699
Monilinia__009020,20.4732231503724,33.4445038706803,64.6811365554478,14.0188480113661,8.4597685937507,18.8210148966354,18.5950963163148,18.4509211990058,26.5615757221411,14.7972851397869,10.884525244857,3.41412050151402,17.5158767007275,32.9786076032887,30.5823178168921,30.7813564437642,20.060776837656,17.2241342123057,37.947888781829,25.1507727829709,30.5828654470801,37.1023080554257,33.76571066…
Monilinia__009030,17.5484769860335,22.2963359137869,17.6403099696676,14.0188480113661,29.6091900781275,35.7599283036072,33.7036120733206,19.8702228296986,16.9028209140898,24.6621418996448,7.256350163238,27.3129640121121,27.5249491011433,22.8313437253537,13.7620430176014,30.0817801609514,26.0247915731754,23.4248225287357,24.0698037416173,27.356980921828,34.2528093007297,24.9292521708361,22.7673360…
Monilinia__009040,8.77423849301676,0,0,7.00942400568303,8.4597685937507,0,4.6487740790787,14.1930163069276,0,0,0,0,3.7534021501559,2.53681596948375,6.11646356337841,6.2961865453154,8.13274736661731,3.44482684246113,8.45695807137904,6.17738278879988,3.36411519917881,9.47603152692601,8.12618762891008,10.0006838996895
Monilinia__009050,0,16.7222519353402,5.88010332322253,3.50471200284152,0,0,2.32438703953935,2.83860326138551,2.41468870201282,4.93242837992896,7.256350163238,0,2.50226810010393,2.53681596948375,1.5291158908446,2.79830513125129,4.3374652621959,0.688965368492227,7.58957775636581,3.08869139439994,6.11657308941601,6.63322206884821,9.52725446148078,6.6977057309847
Monilinia__009060,0,16.7222519353402,0,1.75235600142076,4.22988429687535,0,9.29754815815741,4.25790489207827,14.4881322120769,49.3242837992896,10.884525244857,3.41412050151402,6.25567025025983,11.4156718626769,6.11646356337841,6.2961865453154,8.6749305243918,1.37793073698445,4.9874368113261,8.82483255542839,3.97577250812041,3.42594985973479,4.83368057236892,2.75248180725398
Monilinia__009070,160.861039038641,292.639408868453,105.841859818006,126.169632102295,133.241355351574,214.559569821643,160.382705728215,134.833654915812,127.97850120668,69.0539973190055,94.332552122094,180.948386580243,158.8940243566,208.018909497667,192.66860224642,94.442798179731,108.436631554897,97.1441169574039,123.168004731879,105.015507409598,103.370085211131,108.682792358821,105.850599200…
Monilinia__009080,23.3979693147114,5.57408397844672,0,3.50471200284152,10.5747107421884,9.41050744831768,8.13535463838773,4.25790489207827,7.24406610603847,4.93242837992896,18.140875408095,23.8988435105981,0,12.6840798474187,30.5823178168921,6.99576282812823,8.6749305243918,11.7124112643679,6.93904252010588,12.3547655775998,9.78651694306562,6.48743696843396,6.65506745471084,7.06470330528523
Monilinia__009090,61.4196694511173,33.4445038706803,41.1607232625577,70.0942400568303,33.8390743750028,18.8210148966354,53.4609019094051,12.7737146762348,60.3672175503206,0,32.653575734571,40.9694460181682,61.3055684525463,50.7363193896749,30.5823178168921,60.8631366047156,42.29028630641,64.7627446382693,122.517469495619,37.0642967327992,46.7917841340325,55.2525530569994,69.5629682371354,56.60937…
Monilinia__009100,11.6989846573557,80.8242176874775,0,31.5424080255737,23.2643636328144,39.5241312829342,25.5682574349329,42.5790489207827,4.82937740402564,9.86485675985792,61.678976387523,10.242361504542,47.5430939019747,26.6365676795793,33.6405495985813,32.8800852922027,27.6513410464989,19.9799956862746,40.3331846481154,36.6230551050278,40.9810396990873,39.1432994612251,41.3314715608357,35.8740…
Monilinia__009110,26.3227154790503,75.2501337090307,41.1607232625577,45.5612560369397,35.9540165234405,103.515581931494,60.4340630280232,80.9001929494871,67.611283656359,19.7297135197158,3.628175081619,0,56.3010322523385,30.441791633805,41.2861290528043,41.9745769687694,29.2778905198223,28.2475801081813,21.9013529540842,28.2394641773709,26.6070929389596,28.7925573318137,29.9127768753845,29.359805…
Monilinia__009120,87.7423849301676,86.3983016659242,52.9209299090028,68.3418840554096,82.4827437890693,126.100799807457,65.0828371071019,89.4160027336436,130.393189908692,24.6621418996448,79.819851795618,68.2824100302803,110.099796404573,110.351494672543,114.683691813345,45.4724583828335,81.8696568239476,62.6958485327926,79.1484537449577,79.6441138127413,76.1513349632293,77.7763510710004,90.08859…
Monilinia__009130,0,0,0,0,0,0,0,0,0,0,0,0,0,0,0,0,0,0,0,0,0,0,0,0
Monilinia__009140,26.3227154790503,5.57408397844672,5.88010332322253,3.50471200284152,0,15.0568119173083,1.16219351976968,4.25790489207827,7.24406610603847,0,18.140875408095,0,2.50226810010393,8.87885589319312,0,0.699576282812823,7.04838105106834,8.26758442190672,0.867380315013235,3.30931220828565,1.529143272354,2.76991690787068,2.73208032351287,4.58746967875664
Monilinia__009150,2.92474616433892,13.9352099461168,5.88010332322253,12.2664920099453,25.3793057812521,7.52840595865414,6.97316111861806,14.1930163069276,19.3175096161026,19.7297135197158,0,3.41412050151402,17.5158767007275,11.4156718626769,9.17469534506762,6.2961865453154,15.7233115754601,7.57861905341449,6.72219744135257,11.9135239498283,11.0098315609488,4.30066046222027,5.88448069679695,7.5234…
Monilinia__009160,96.5166234231844,139.352099461168,176.403099696676,59.5801040483058,124.781586757823,167.507032580055,83.6779334234167,154.70387774551,149.710699524795,217.026848716874,333.792107508948,194.604868586299,100.090724004157,177.577117863862,128.445734830947,50.3694923625232,163.197130490121,153.639277173767,49.6575230345077,92.4401210181124,114.074088117609,33.6034656454838,46.65552…
Monilinia__009170,0,0,0,3.50471200284152,2.11494214843768,9.41050744831768,25.5682574349329,19.8702228296986,0,29.5945702795738,0,0,2.50226810010393,10.147263877935,4.58734767253381,7.69533911094105,3.25309894664692,5.51172294793781,3.68636633880625,6.6186244165713,4.28160116259121,4.73801576346301,4.41336052259771,6.88120451813496
Monilinia__009180,0,2.78704198922336,0,0,0,9.41050744831768,2.32438703953935,4.25790489207827,0,0,7.256350163238,0,6.25567025025983,13.9524878321606,3.05823178168921,8.39491539375387,3.25309894664692,17.9130995807979,5.20428189007941,11.4722823220569,8.25737367071161,5.53983381574136,7.07538750448205,8.16569602818682
Monilinia__009190,14.6237308216946,47.3797138167971,52.9209299090028,21.0282720170491,29.6091900781275,24.467319365626,40.6767731919387,41.1597472900899,57.9525288483077,93.7161392186503,90.704377040475,17.0706025075701,25.0226810010393,22.8313437253537,32.1114337077367,34.9788141406411,21.6873263109795,24.8027532657202,28.4067053166834,26.9157392940566,22.6313204308392,24.7834670704219,26.199949…
Monilinia__009200,32.1722078077281,0,29.4005166161126,7.00942400568303,6.34482644531303,3.76420297932707,23.2438703953935,15.6123179376203,16.9028209140898,9.86485675985792,0,20.4847230090841,23.7715469509874,25.3681596948375,3.05823178168921,16.0902545046949,22.7716926265285,20.6689610547668,18.8655218515379,22.5033230163424,16.5147473414232,15.1616504430816,13.8005083008214,18.9921244700525
Monilinia__009210,23.3979693147114,22.2963359137869,5.88010332322253,8.76178000710379,38.0689586718782,33.8778268139436,22.0816768756238,17.0316195683131,9.65875480805129,0,10.884525244857,6.82824100302803,33.7806193514031,10.147263877935,24.4658542535137,11.1932205250052,16.2654947332346,17.2241342123057,17.9981415365246,16.3259402275425,11.0098315609488,9.33024642651177,8.61656102030982,10.7346…
Monilinia__009220,8.77423849301676,11.1481679568934,0,1.75235600142076,6.34482644531303,16.9389134069718,95.2998686211134,87.9967011029509,67.611283656359,488.310409612967,341.048457672186,310.684965637776,2.50226810010393,0,3.05823178168921,8.39491539375387,0,0,1.51791555127316,5.29489953325704,2.7524578902372,0.510247851449862,0.280213366514141,0.917493935751328
Monilinia__009230,58.4949232867784,30.657461881457,70.5612398786703,110.398428089508,101.517223125008,80.930364055532,61.5962565477928,89.4160027336436,101.416925484539,69.0539973190055,61.678976387523,78.5247715348224,61.3055684525463,46.9310954354493,103.979880577433,65.0605943015925,68.3150778795854,66.829640743746,77.4136931149312,76.1141807905699,78.5979641989957,76.2456075166508,94.08163780…
Monilinia__009240,73.118654108473,44.5926718275738,123.482169787673,77.1036640625134,69.7930908984433,84.6945670348591,44.1633537512477,103.609019040571,55.5378401462949,133.175566258082,72.56350163238,68.2824100302803,78.8214451532739,36.7838315575143,82.5722581056086,90.2453404828541,85.1227557705945,130.903420013523,142.90090689843,143.403529025711,130.894664113503,115.753369728912,119.1607341…
Monilinia__009250,0,19.5092939245635,29.4005166161126,15.7712040127868,8.4597685937507,16.9389134069718,9.29754815815741,8.51580978415653,16.9028209140898,19.7297135197158,10.884525244857,0,22.5204129009354,7.61044790845124,0,34.2792378578283,10.3014799977153,13.7793073698445,24.7203389778772,26.6951184801709,16.820575995894,16.8381790978455,16.6726953075914,17.7076329600006
Monilinia__009260,5.84949232867784,8.36112596767008,35.2806199393352,19.2759160156283,21.1494214843768,9.41050744831768,15.1085157570058,15.6123179376203,4.82937740402564,4.93242837992896,0,3.41412050151402,13.7624745505716,12.6840798474187,16.8202747992906,18.8885596359462,7.59056420884282,16.5351688438134,16.4802259852515,19.1940108080568,21.7138344674268,12.7561962862466,14.010668325707,15.872…
Monilinia__009270,5.84949232867784,0,11.7602066464451,0,0,5.64630446899061,13.9463222372361,38.3211440287044,36.2203305301923,59.1891405591475,68.935326550761,139.978940562075,0,0,0,1.39915256562565,1.08436631554897,0,0,0.661862441657129,0.305828654470801,2.1867765062137,1.1909068076851,0.458746967875664
Monilinia__009280,0,5.57408397844672,0,0,0,0,0,7.09650815346378,2.41468870201282,0,0,0,2.50226810010393,0,0,0,1.08436631554897,0.688965368492227,0.867380315013235,1.54434569719997,0,0.801818052278355,0.700533416285351,1.19274211647673
Monilinia__009290,0,13.9352099461168,0,0,8.4597685937507,0,4.6487740790787,2.83860326138551,4.82937740402564,0,0,0,10.0090724004157,0,0,0,1.62654947332346,1.37793073698445,0.216845078753309,0.661862441657129,0,2.33256160662794,4.13314715608357,1.65148908435239
Monilinia__009300,11.6989846573557,11.1481679568934,0,3.50471200284152,6.34482644531303,5.64630446899061,26.7304509547025,19.8702228296986,7.24406610603847,29.5945702795738,14.512700326476,30.7270845136261,8.75793835036376,2.53681596948375,4.58734767253381,6.99576282812823,7.04838105106834,5.51172294793781,3.68636633880625,5.29489953325704,6.72823039835761,4.00909026139177,5.39410730539721,5.0462…
Monilinia__009310,14.6237308216946,2.78704198922336,5.88010332322253,10.5141360085246,12.6896528906261,0,10.4597416779271,2.83860326138551,9.65875480805129,0,21.769050489714,3.41412050151402,13.7624745505716,24.0997517100956,7.64557945422302,23.0860173328231,13.5545789443622,11.0234458958756,14.5286202764717,6.39800360268559,7.03405905282841,9.25735387630464,9.73741448636638,11.4686741968916
Monilinia__009320,0,0,0,0,0,0,0,0,0,0,0,0,0,0,0,0,0,0,0,0,0,0,0,0
Monilinia__009330,5.84949232867784,0,11.7602066464451,12.2664920099453,0,18.8210148966354,10.4597416779271,42.5790489207827,19.3175096161026,44.3918554193607,217.69050489714,64.8682895287663,1.25113405005197,10.147263877935,12.2329271267568,3.49788141406411,4.87964841997039,1.37793073698445,3.46952126005294,0.882483255542839,0,2.98859455849205,1.26096014931363,1.74323847792752
Monilinia__009340,0,0,0,3.50471200284152,0,3.76420297932707,0,2.83860326138551,0,0,0,3.41412050151402,0,0,6.11646356337841,0.699576282812823,1.08436631554897,0,0.867380315013235,0,1.529143272354,0.801818052278355,1.33101349094217,1.46799029720213
Monilinia__009350,0,0,0,0,0,0,0,4.25790489207827,0,0,0,0,0,0,0,0,0,0,0,0,0,0,0,0
Monilinia__009360,0,0,0,0,0,0,0,0,0,0,0,0,0,0,0,0,0,0,0,0,0,0.0728925502071232,0.14010668325707,0
Monilinia__009370,0,5.57408397844672,0,1.75235600142076,0,0,4.6487740790787,4.25790489207827,0,0,0,0,1.25113405005197,0,0,0,6.50619789329385,2.75586147396891,0.867380315013235,1.10310406942855,4.89325847153281,0.728925502071232,0.840640099542422,1.83498787150266
Monilinia__009380,29.2474616433892,2.78704198922336,23.5204132928901,22.7806280184699,33.8390743750028,7.52840595865414,45.3255472710174,46.8369538128609,74.8553497623975,29.5945702795738,47.166276061047,17.0706025075701,22.5204129009354,17.7577117863862,15.291158908446,4.89703397968976,8.13274736661731,10.3344805273834,11.2759440951721,12.3547655775998,13.1506321422444,24.4190043193863,29.702616…
Monilinia__009390,0,0,0,0,0,0,2.32438703953935,0,0,0,0,0,0,2.53681596948375,0,0,0,0,0,0,0.611657308941601,0.510247851449862,0.280213366514141,0.0917493935751328
Monilinia__009400,35.0969539720671,39.018587849127,11.7602066464451,49.0659680397812,21.1494214843768,39.5241312829342,9.29754815815741,18.4509211990058,19.3175096161026,0,0,0,8.75793835036376,10.147263877935,15.291158908446,2.09872884843847,1.62654947332346,2.75586147396891,0.867380315013235,0.661862441657129,0.917485963412402,0.437355301242739,0.980746782799492,0.0917493935751328
Monilinia__009410,8.77423849301676,0,11.7602066464451,5.25706800426228,27.4942479296898,18.8210148966354,31.3792250337812,26.9667309831624,21.7321983181154,14.7972851397869,21.769050489714,3.41412050151402,5.00453620020786,2.53681596948375,4.58734767253381,2.79830513125129,0,0,0.650535236259926,0.661862441657129,1.8349719268248,1.02049570289972,0.490373391399746,0.917493935751328
Monilinia__009420,0,8.36112596767008,0,0,0,0,0,0,7.24406610603847,0,7.256350163238,0,1.25113405005197,0,0,2.79830513125129,0,0,0.867380315013235,0.882483255542839,5.50491578047441,0.947603152692601,2.17165359048459,1.65148908435239
Monilinia__009430,0,0,0,0,0,0,2.32438703953935,1.41930163069276,0,4.93242837992896,0,0,0,0,0,2.79830513125129,0,0,0,0,0,0.437355301242739,0.14010668325707,0
Monilinia__009440,0,0,23.5204132928901,8.76178000710379,0,11.2926089379812,10.4597416779271,9.93511141484929,9.65875480805129,0,7.256350163238,6.82824100302803,10.0090724004157,0,3.05823178168921,2.09872884843847,3.25309894664692,2.75586147396891,3.68636633880625,4.4124162777142,3.66994385364961,7.28925502071232,5.46416064702574,4.77096846590691
Monilinia__009450,49.7206847937617,44.5926718275738,5.88010332322253,56.0753920454643,93.0574545312577,107.279784910822,108.08399733858,46.8369538128609,111.07568029259,0,0,6.82824100302803,51.2964960521306,45.6626874507075,38.2278972711151,8.39491539375387,20.060776837656,13.0903420013523,3.25267618129963,6.17738278879988,9.78651694306562,2.47834670704219,4.06309381445504,5.13796604020744
Monilinia__009460,64.3444156154563,36.2315458599037,58.8010332322253,59.5801040483058,23.2643636328144,26.3494208552895,86.002320462956,61.0299701197885,94.1728593785001,133.175566258082,141.498828183141,40.9694460181682,15.0136086006236,3.80522395422562,15.291158908446,3.49788141406411,9.75929683994077,2.75586147396891,10.8422539376654,2.64744976662852,6.42240174388681,13.3393366879035,24.658776…
Monilinia__009470,0,0,0,0,0,0,0,0,0,0,0,0,0,0,0,0.699576282812823,0,0,0,0,0,0,0.14010668325707,0
Monilinia__009480,0,0,11.7602066464451,0,0,7.52840595865414,2.32438703953935,2.83860326138551,0,0,0,0,0,0,0,0,1.08436631554897,2.06689610547668,1.95160570877978,1.76496651108568,1.2233146178832,1.67652865476383,1.61122685745631,1.55973969077726
Monilinia__009490,23.3979693147114,52.9537977952439,11.7602066464451,29.7900520241529,23.2643636328144,9.41050744831768,16.2707092767755,9.93511141484929,28.9762644241539,4.93242837992896,10.884525244857,0,30.0272172012472,31.7101996185468,42.8152449436489,18.8885596359462,49.8808505152528,81.986878850575,9.32433838639228,39.0498840577706,42.8160116259121,8.96578367547615,6.51496077145377,13.6706…
Monilinia__009500,0,0,0,0,0,0,0,0,4.82937740402564,0,0,0,0,1.26840798474187,0,0.699576282812823,0,0,0,0.661862441657129,0,0.0728925502071232,0.280213366514141,0.458746967875664
Monilinia__009510,0,0,0,0,0,0,0,0,0,0,0,0,0,0,0,0,0,0,0,0,0,0,0,0
Monilinia__009520,0,0,0,0,0,0,0,1.41930163069276,0,0,0,0,0,0,0,0,0,0,0,0,0,0.583140401656985,0.210160024885605,0.0917493935751328
Monilinia__009530,99.4413695875233,178.370687310295,129.362273110896,106.893716086666,137.471239648449,118.572393848803,104.597416779271,124.898543500963,120.734435100641,98.6485675985792,94.332552122094,78.5247715348224,128.866807155353,111.619902657285,117.741923595034,90.9449167656669,100.30388418828,79.9199827450983,96.929750202729,84.7183925321126,64.8356747478097,128.145103264123,134.362309…
Monilinia__009540,0,8.36112596767008,0,15.7712040127868,4.22988429687535,11.2926089379812,11.6219351976968,4.25790489207827,7.24406610603847,0,7.256350163238,0,27.5249491011433,5.07363193896749,3.05823178168921,11.1932205250052,5.96401473551936,3.44482684246113,9.54118346514558,9.26607418319981,7.03405905282841,8.23685817340492,8.12618762891008,8.53269360248735
Monilinia__009550,0,0,0,0,0,0,0,0,0,0,0,0,0,0,0,0,0,0,0,0,0,0,0,0
Monilinia__009560,0,0,0,0,0,0,0,0,0,0,0,0,0,0,0,0,0,0,0,0,0,0,0,0
Monilinia__009570,0,0,0,0,0,0,0,0,0,0,0,0,0,0,0,0,0,0,0,0,0,0,0,0
Monilinia__009580,2.92474616433892,2.78704198922336,0,10.5141360085246,10.5747107421884,22.5852178759624,13.9463222372361,15.6123179376203,4.82937740402564,14.7972851397869,7.256350163238,20.4847230090841,27.5249491011433,11.4156718626769,4.58734767253381,11.1932205250052,19.5185936798815,11.0234458958756,25.1540291353838,20.7383565052567,27.8304075568428,17.0568567484668,21.5764292215888,18.8086…
Monilinia__009590,23.3979693147114,11.1481679568934,0,3.50471200284152,10.5747107421884,20.7031163862989,6.97316111861806,4.25790489207827,4.82937740402564,0,10.884525244857,23.8988435105981,1.25113405005197,6.34203992370937,9.17469534506762,12.5923730906308,14.6389452599112,11.0234458958756,38.598424018089,6.6186244165713,14.3739467601276,20.5556991584087,23.3978161039307,20.001367799379
Monilinia__009600,11.6989846573557,33.4445038706803,11.7602066464451,12.2664920099453,8.4597685937507,20.7031163862989,6.97316111861806,0,16.9028209140898,0,25.397225571333,6.82824100302803,25.0226810010393,20.29452775587,25.9949701443583,56.6656789078386,25.4826084154009,39.2710260040569,72.8599464611117,64.2006568407416,56.2724724226273,59.4074284188054,50.8587260223165,72.9407678922306
Monilinia__009610,14.6237308216946,5.57408397844672,5.88010332322253,15.7712040127868,19.0344793359391,9.41050744831768,15.1085157570058,14.1930163069276,14.4881322120769,34.5269986595027,21.769050489714,34.1412050151402,26.2738150510913,11.4156718626769,25.9949701443583,37.0775429890796,46.6277515686059,46.1606796889792,53.5607344520673,48.3159582409705,53.2141858779193,29.011234982435,33.555550…
Monilinia__009620,58.4949232867784,39.018587849127,70.5612398786703,33.2947640269944,27.4942479296898,31.9957253242801,24.4060639151632,17.0316195683131,16.9028209140898,4.93242837992896,39.909925897809,30.7270845136261,71.3146408529621,46.9310954354493,51.9899402887165,39.8758481203309,61.8088799862916,57.873090953347,89.7738626038698,74.7904559072556,67.8939612925177,94.104282317396,95.27254461…
Monilinia__009630,35.0969539720671,125.416889515051,117.602066464451,38.5518320312567,29.6091900781275,39.5241312829342,41.8389667117083,55.3527635970175,67.611283656359,73.9864256989344,61.678976387523,129.736579057533,47.5430939019747,53.2731353591587,33.6405495985813,39.1762718375181,52.0495831463508,56.4951602163626,49.874368113261,70.8192812573129,82.8795653615869,80.6920530792853,75.0971822…
Monilinia__009640,17.5484769860335,2.78704198922336,29.4005166161126,36.7994760298359,2.11494214843768,15.0568119173083,33.7036120733206,28.3860326138551,41.049707934218,29.5945702795738,36.28175081619,40.9694460181682,11.2602064504677,13.9524878321606,3.05823178168921,6.99576282812823,9.21711368216629,10.3344805273834,10.4085637801588,15.0022153442283,17.7380619593064,11.5899154829326,10.2277878…
Monilinia__009650,5.84949232867784,36.2315458599037,11.7602066464451,5.25706800426228,21.1494214843768,22.5852178759624,44.1633537512477,31.2246358752406,16.9028209140898,78.9188540788634,87.076201958856,47.7976870211962,21.2692788508834,39.3206475269981,22.936738362669,38.4766955547052,26.0247915731754,47.5386104259636,26.4550996079037,26.6951184801709,32.4178373739049,22.5237980140011,19.404775…
Monilinia__009660,26.3227154790503,36.2315458599037,5.88010332322253,31.5424080255737,46.5287272656289,20.7031163862989,29.0548379942419,19.8702228296986,24.1468870201282,34.5269986595027,18.140875408095,61.4541690272523,17.5158767007275,8.87885589319312,25.9949701443583,30.0817801609514,24.3982420998519,24.1137878972279,22.5518881903441,27.7982225495994,22.3254917763684,31.0522263882345,28.79192…
Monilinia__009670,2.92474616433892,2.78704198922336,11.7602066464451,1.75235600142076,2.11494214843768,13.1747104276447,6.97316111861806,5.67720652277102,2.41468870201282,0,0,3.41412050151402,2.50226810010393,5.07363193896749,12.2329271267568,8.39491539375387,16.8076778910091,17.2241342123057,129.673357094479,50.7427871937133,59.0249303128645,71.8720545042234,109.353266282143,109.732274715859
Monilinia__009680,0,0,0,0,0,0,0,0,0,0,0,0,0,0,0,0,0,0,0,0,0,0,0.0700533416285351,0
Monilinia__009690,61.4196694511173,30.657461881457,94.0816531715605,54.3230360440435,65.5632066015679,47.0525372415884,49.9743213500961,22.7088260910841,57.9525288483077,64.1215689390765,7.256350163238,44.3835665196822,60.0544344024944,32.9786076032887,96.33430112321,69.2580519984694,74.8212757728793,81.986878850575,113.40997618798,75.6729391627985,90.2194530688862,141.63022505244,131.27996221187…
Monilinia__009700,0,5.57408397844672,35.2806199393352,7.00942400568303,10.5747107421884,3.76420297932707,4.6487740790787,4.25790489207827,19.3175096161026,34.5269986595027,18.140875408095,0,11.2602064504677,6.34203992370937,0,1.39915256562565,2.16873263109795,4.82275757944559,5.63797204758603,3.30931220828565,0.611657308941601,2.40545415683506,4.34330718096918,4.31222149803124
Monilinia__009710,5.84949232867784,11.1481679568934,5.88010332322253,3.50471200284152,2.11494214843768,0,9.29754815815741,24.1281277217768,9.65875480805129,4.93242837992896,0,0,13.7624745505716,5.07363193896749,4.58734767253381,16.7898307875077,5.42183157774487,8.26758442190672,10.8422539376654,11.9135239498283,8.86903097965321,12.1001633343824,15.7620018664204,9.08318996393815
Monilinia__009720,0,19.5092939245635,0,7.00942400568303,0,15.0568119173083,20.9194833558542,9.93511141484929,33.8056418281795,39.4594270394317,32.653575734571,17.0706025075701,16.2647426506756,3.80522395422562,4.58734767253381,13.9915256562565,8.6749305243918,10.3344805273834,5.42112696883272,14.3403529025711,10.704002906478,9.69470917754738,8.68661436193836,6.4224575502593
Monilinia__009730,0,0,0,7.00942400568303,4.22988429687535,0,11.6219351976968,2.83860326138551,9.65875480805129,29.5945702795738,87.076201958856,6.82824100302803,2.50226810010393,11.4156718626769,4.58734767253381,4.19745769687694,1.08436631554897,4.13379221095336,0.216845078753309,4.4124162777142,3.97577250812041,2.1867765062137,3.01229369002701,3.21122877512965
Monilinia__009740,0,0,0,0,0,0,0,0,0,0,7.256350163238,0,0,0,0,0.699576282812823,1.08436631554897,4.82275757944559,0.433690157506617,0.882483255542839,0.305828654470801,0.0728925502071232,0.770586757913887,0.183498787150266
Monilinia__009750,8.77423849301676,0,23.5204132928901,12.2664920099453,25.3793057812521,13.1747104276447,24.4060639151632,18.4509211990058,12.0734435100641,29.5945702795738,3.628175081619,30.7270845136261,12.5113405005197,19.0261197711281,4.58734767253381,16.0902545046949,8.6749305243918,8.95654979039895,12.1433244101853,14.1197320886854,15.9030900324816,18.368922652195,16.0422152329345,14.955151…
Monilinia__009760,2.92474616433892,13.9352099461168,23.5204132928901,33.2947640269944,14.8045950390637,3.76420297932707,30.2170315140116,14.1930163069276,28.9762644241539,24.6621418996448,14.512700326476,34.1412050151402,36.282887451507,24.0997517100956,53.5190561795611,93.7432218969182,92.1711368216629,70.9634329546993,107.555159061641,117.811514614969,109.486658300547,75.2251118137511,68.021794…
Monilinia__009770,11.6989846573557,0,23.5204132928901,66.5895280539888,78.252859492194,95.9871759728403,147.598577010749,82.3194945801798,65.1965949543462,14.7972851397869,0,0,131.369075255456,144.598510260574,73.3975627605409,174.194494420393,86.2071220861435,121.257904854632,113.40997618798,66.1862441657129,67.5881326380469,27.2618137774641,15.8320552080489,14.9551511527466
Monilinia__009780,20.4732231503724,11.1481679568934,23.5204132928901,1.75235600142076,2.11494214843768,11.2926089379812,40.6767731919387,63.868573381174,55.5378401462949,69.0539973190055,137.870653101522,51.2118075227103,10.0090724004157,10.147263877935,3.05823178168921,0,4.3374652621959,4.82275757944559,1.30107047251985,7.72172848599984,5.50491578047441,0.291570200828493,2.94224034839848,4.03697…
Monilinia__009790,0,0,0,0,0,0,0,0,0,4.93242837992896,0,0,0,0,0,0,0,0,0,0,0,0.0728925502071232,0.210160024885605,0
Monilinia__009800,0,0,0,10.5141360085246,4.22988429687535,0,1.16219351976968,1.41930163069276,0,34.5269986595027,18.140875408095,20.4847230090841,0,0,0,0,0,0,0,0,0,0,0,0
Monilinia__009810,0,0,0,0,0,0,2.32438703953935,0,0,0,0,0,0,0,3.05823178168921,0,0,0,0,0,0,0,0,0.0917493935751328
Monilinia__009820,0,0,0,0,0,0,0,0,0,0,0,0,0,0,0,0,0,0,0,0,0,0,0,0
Monilinia__009830,251.528170133147,128.203931504275,123.482169787673,36.7994760298359,50.7586115625042,175.035438538709,60.4340630280232,68.1264782732523,72.4406610603847,98.6485675985792,141.498828183141,167.291904574187,62.5567025025983,136.988062352122,157.498936756994,13.9915256562565,164.823679963444,197.733060757269,19.9497472453044,80.9678386960555,100.923455975364,17.3484269492953,37.1983…
Monilinia__009840,0,0,0,0,0,0,0,0,0,0,0,0,0,0,0,0,0,0,0,0,0,0,0,0
Monilinia__009850,172.560023695996,55.7408397844672,117.602066464451,148.950260120764,183.999966914078,161.860728111064,585.745533963917,654.29805174936,647.136572139436,700.404829949913,533.341736997993,266.301399118093,86.3282494535857,45.6626874507075,159.028052647839,26.5838987468873,0,2.06689610547668,9.9748736226522,3.52993302217136,8.25737367071161,18.4418152024022,1.1909068076851,20.64361…
Monilinia__009860,0,0,0,0,0,0,0,0,0,0,0,0,0,0,0,0,0,0,0.433690157506617,0,0,0,0,0
Monilinia__009870,14.6237308216946,13.9352099461168,0,17.5235600142076,10.5747107421884,0,16.2707092767755,25.5474293524696,4.82937740402564,19.7297135197158,3.628175081619,0,18.7670107507795,13.9524878321606,22.936738362669,33.5796615750155,40.6637368330866,30.314476213658,83.2685102412706,45.4478876604562,55.3549864592149,48.9109011889797,57.4437401353988,62.1143394503649
Monilinia__009880,46.7959386294227,33.4445038706803,17.6403099696676,29.7900520241529,44.4137851171912,52.698841710579,19.7572898360845,18.4509211990058,28.9762644241539,113.445852738366,83.448026877237,95.5953740423925,46.2919598519227,30.441791633805,38.2278972711151,30.7813564437642,39.5793705175376,34.4482684246113,23.6361135841107,37.0642967327992,30.8886941015509,27.4804914280854,29.3523501…
Monilinia__009890,0,0,0,0,0,0,0,0,0,0,0,0,0,0,0,0.699576282812823,0,1.37793073698445,0,0.44124162777142,0,0,0.210160024885605,0.0917493935751328
Monilinia__009900,0,0,0,1.75235600142076,0,0,1.16219351976968,0,0,0,0,0,6.25567025025983,1.26840798474187,4.58734767253381,2.79830513125129,3.25309894664692,3.44482684246113,3.25267618129963,6.839245230457,5.81074443494521,7.07057737009095,6.3748540881967,5.8719611888085
Monilinia__009910,17.5484769860335,2.78704198922336,0,17.5235600142076,0,0,8.13535463838773,9.93511141484929,9.65875480805129,24.6621418996448,7.256350163238,10.242361504542,6.25567025025983,2.53681596948375,9.17469534506762,27.2834750297001,13.5545789443622,23.4248225287357,31.0088462617232,20.9589773191424,36.0877812275545,16.4008237966027,22.0668026129886,21.7446062773065
Monilinia__009920,0,0,0,7.00942400568303,0,0,31.3792250337812,49.6755570742464,70.0259723583719,9.86485675985792,0,13.6564820060561,0,5.07363193896749,0,0,0,0,0.650535236259926,0,0,0.583140401656985,0.980746782799492,0.366997574300531
Monilinia__009930,2.92474616433892,0,0,7.00942400568303,23.2643636328144,0,5.81096759884838,17.0316195683131,4.82937740402564,0,25.397225571333,23.8988435105981,12.5113405005197,6.34203992370937,3.05823178168921,35.678390423454,31.4466231509203,30.314476213658,51.8259738220408,42.1385754521706,38.2285818088501,18.7333854032307,21.6464825632174,24.9558350524361
Monilinia__009940,0,0,0,0,0,0,0,0,0,0,0,0,0,0,0,0,0,0,0,0,0,0,0,0
Monilinia__009950,0,0,0,0,0,0,0,0,0,0,0,0,0,0,0,0,0,0,0,0,0,0.291570200828493,0.280213366514141,0.183498787150266
Monilinia__009960,5.84949232867784,22.2963359137869,52.9209299090028,36.7994760298359,31.7241322265651,26.3494208552895,32.5414185535509,32.6439375059334,45.8790853382436,9.86485675985792,10.884525244857,17.0706025075701,35.031753401455,19.0261197711281,22.936738362669,44.7728821000206,32.5309894664692,24.8027532657202,40.9837198843754,34.8580885939422,45.2626408616785,24.5647894198005,22.5571760…
Monilinia__009970,8.77423849301676,5.57408397844672,17.6403099696676,1.75235600142076,0,0,6.97316111861806,22.7088260910841,7.24406610603847,0,7.256350163238,23.8988435105981,17.5158767007275,10.147263877935,4.58734767253381,33.5796615750155,32.5309894664692,23.4248225287357,35.9962830730493,33.7549845245136,18.6555479227188,18.5147077526093,23.6780294704449,18.9003750764774
Monilinia__009980,40.9464463007449,47.3797138167971,82.3214465251154,80.6083760653549,44.4137851171912,45.1704357519248,54.6230954291748,109.286225563342,62.7819062523334,24.6621418996448,54.422626224285,34.1412050151402,80.0725792033258,84.9833349777055,90.2178375598316,47.5711872312719,86.749305243918,67.5186061122382,70.0409604373187,60.2294821907988,55.6608151136857,49.3482564902224,61.016460…
Monilinia__009990,0,0,0,0,0,0,0,0,0,0,0,0,0,0,0,0,0,0,0,0,0,0,0,0
Monilinia__010000,0,16.7222519353402,0,5.25706800426228,12.6896528906261,3.76420297932707,8.13535463838773,11.354413045542,12.0734435100641,4.93242837992896,7.256350163238,6.82824100302803,6.25567025025983,6.34203992370937,4.58734767253381,3.49788141406411,10.3014799977153,17.2241342123057,7.58957775636581,7.94234929988555,12.233146178832,6.9247922696767,8.33634765379568,6.51420694383443
Monilinia__010010,0,0,0,0,0,0,0,0,0,0,0,0,0,0,0,0,0,0,0,0,0,0,0,0
Monilinia__010020,78.9681464371509,52.9537977952439,11.7602066464451,59.5801040483058,61.3333223046926,60.2272476692331,155.733931649137,149.026671222739,106.246302888564,93.7161392186503,116.101602611808,75.1106510333084,28.7760831511952,11.4156718626769,19.8785065809798,23.785593615636,25.4826084154009,27.5586147396891,14.3117751977184,20.0764940635996,23.2429777397808,20.0454513069589,23.11760…
Monilinia__010030,0,2.78704198922336,0,0,2.11494214843768,13.1747104276447,15.1085157570058,9.93511141484929,0,0,7.256350163238,0,2.50226810010393,5.07363193896749,3.05823178168921,2.79830513125129,0,1.37793073698445,2.60214094503971,2.64744976662852,0.917485963412402,1.16628080331397,1.33101349094217,1.46799029720213
Monilinia__010040,0,0,0,0,0,0,0,0,0,0,0,0,0,0,0,0,1.08436631554897,3.44482684246113,1.30107047251985,0.661862441657129,1.2233146178832,0.21867765062137,0.490373391399746,0
Monilinia__010050,38.021700136406,83.6112596767008,29.4005166161126,84.1130880681964,44.4137851171912,82.8124655451956,52.2987083896354,89.4160027336436,65.1965949543462,49.3242837992896,87.076201958856,146.807181565103,65.0589706027022,106.546270718317,99.3925329048992,154.606358501634,125.244309445907,126.76962780257,203.400683870604,182.894654711253,198.78862540602,193.311043149291,210.5102915…
Monilinia__010060,40.9464463007449,19.5092939245635,35.2806199393352,110.398428089508,194.574677656266,114.808190869476,29.0548379942419,70.9650815346378,21.7321983181154,478.445552853109,442.637359957518,880.843089390616,156.391756256496,109.083086687801,47.4025926161827,307.813564437642,277.597776780538,208.756506653145,635.572925825948,512.502150656504,485.04424599069,1089.30627029525,900.6057…
Monilinia__010070,0,13.9352099461168,5.88010332322253,15.7712040127868,6.34482644531303,9.41050744831768,23.2438703953935,26.9667309831624,19.3175096161026,19.7297135197158,0,6.82824100302803,0,3.80522395422562,9.17469534506762,1.39915256562565,0,1.37793073698445,0.216845078753309,1.32372488331426,0,0.21867765062137,0.350266708142676,1.28449151005186
Monilinia__010080,0,0,0,0,0,0,0,0,0,0,0,0,2.50226810010393,0,0,0,0,1.37793073698445,0,0.44124162777142,1.2233146178832,0.145785100414246,0.490373391399746,0.458746967875664
Monilinia__010090,32.1722078077281,5.57408397844672,5.88010332322253,24.5329840198906,19.0344793359391,31.9957253242801,32.5414185535509,76.6422880574088,94.1728593785001,54.2567121792186,18.140875408095,54.6259280242243,13.7624745505716,21.5629357406119,10.7038112359122,14.6911019390693,9.21711368216629,3.44482684246113,18.6486767727846,15.4434569719997,14.6797754145984,39.9451175135035,47.35605…
Monilinia__010100,5.84949232867784,5.57408397844672,0,17.5235600142076,2.11494214843768,9.41050744831768,3.48658055930903,5.67720652277102,2.41468870201282,9.86485675985792,7.256350163238,0,7.5068043003118,7.61044790845124,1.5291158908446,6.99576282812823,12.4702126288132,6.20068831643004,3.25267618129963,3.52993302217136,5.81074443494521,3.06148710869917,1.82138688234191,0.550496361450797
Monilinia__010110,0,0,0,0,0,3.76420297932707,10.4597416779271,0,0,0,0,0,0,3.80522395422562,0,0.699576282812823,3.25309894664692,1.37793073698445,0,0.882483255542839,0,0.656032951864109,1.05080012442803,0.917493935751328
Monilinia__010120,0,0,0,3.50471200284152,2.11494214843768,0,1.16219351976968,0,0,9.86485675985792,14.512700326476,0,5.00453620020786,0,3.05823178168921,1.39915256562565,1.08436631554897,4.13379221095336,0,0.661862441657129,0.305828654470801,1.53074355434959,0.490373391399746,0.366997574300531
Monilinia__010130,23.3979693147114,33.4445038706803,129.362273110896,29.7900520241529,35.9540165234405,52.698841710579,9.29754815815741,7.09650815346378,7.24406610603847,9.86485675985792,10.884525244857,0,15.0136086006236,10.147263877935,32.1114337077367,34.9788141406411,81.8696568239476,83.3648095875594,10.1917187014055,33.9756053383993,38.8402391177917,6.48743696843396,7.56576089588179,13.85415…
Monilinia__010140,14.6237308216946,2.78704198922336,0,14.0188480113661,2.11494214843768,3.76420297932707,29.0548379942419,45.4176521821682,36.2203305301923,19.7297135197158,54.422626224285,23.8988435105981,1.25113405005197,1.26840798474187,4.58734767253381,1.39915256562565,0.542183157774487,4.13379221095336,0,5.51552034714275,2.1408005812956,0.947603152692601,1.26096014931363,1.65148908435239
Monilinia__010150,35.0969539720671,97.5464696228176,58.8010332322253,84.1130880681964,109.976991718759,67.7556536278873,113.894964937428,122.059940239577,94.1728593785001,128.243137878153,195.921454407426,211.675471093869,105.095260204365,55.8099513286424,51.9899402887165,38.4766955547052,56.9292315663212,57.1841255848548,17.1307612215114,30.8869139439994,31.1945227560217,26.6786733758071,32.4346…
Monilinia__010160,2.92474616433892,0,0,0,0,0,0,0,2.41468870201282,0,0,6.82824100302803,0,0,0,0,0,0,0.216845078753309,0.22062081388571,0,0.291570200828493,0.280213366514141,0.733995148601063
Monilinia__010170,394.840732185754,618.723321607586,605.65064229192,92.8748680753002,175.540198320327,229.616381738951,74.3803852652593,80.9001929494871,111.07568029259,172.634993297514,308.394881937615,187.776627583271,369.08454476533,289.197020521147,380.749856820306,142.013985411003,140.425437863592,174.997203597026,177.59611949896,161.273814950454,162.089186869524,180.91930961408,183.32959504…
Monilinia__010180,76.043400272812,55.7408397844672,11.7602066464451,57.827748046885,78.252859492194,161.860728111064,5.81096759884838,32.6439375059334,164.198831736872,108.513424358437,475.290935692089,259.473158115065,82.5748473034298,92.5937828861568,73.3975627605409,0,56.9292315663212,127.458593171062,3.90321141755956,64.8625192823987,70.0347618738133,1.67652865476383,10.7181612691659,10.18418…
Monilinia__010190,0,0,0,3.50471200284152,0,7.52840595865414,3.48658055930903,1.41930163069276,0,0,0,0,10.0090724004157,0,0,6.2961865453154,4.87964841997039,7.57861905341449,4.55374665381948,2.86807058051423,1.529143272354,4.95669341408438,4.97378725562599,4.49572028518151
Monilinia__010200,5.84949232867784,5.57408397844672,5.88010332322253,8.76178000710379,16.9195371875014,5.64630446899061,5.81096759884838,5.67720652277102,2.41468870201282,0,0,13.6564820060561,8.75793835036376,17.7577117863862,3.05823178168921,6.2961865453154,15.7233115754601,11.0234458958756,7.3727326776125,13.2372488331426,15.5972613780108,8.52842837423341,10.2277878777661,9.81718511253921
Monilinia__010210,49.7206847937617,41.8056298383504,29.4005166161126,31.5424080255737,29.6091900781275,31.9957253242801,34.8658055930903,49.6755570742464,21.7321983181154,44.3918554193607,18.140875408095,13.6564820060561,58.8033003524424,34.2470155880306,33.6405495985813,60.1635603219027,43.374652621959,33.7593030561191,83.7022003987772,82.9534260210269,84.7145372884117,76.1727149664437,63.188114…
Monilinia__010220,29.2474616433892,41.8056298383504,47.0408265857802,21.0282720170491,31.7241322265651,18.8210148966354,22.0816768756238,26.9667309831624,9.65875480805129,49.3242837992896,18.140875408095,23.8988435105981,10.0090724004157,11.4156718626769,22.936738362669,36.3779667062668,24.3982420998519,37.2041298985802,49.4406779557544,42.1385754521706,34.2528093007297,32.6558624927912,34.886564…
Monilinia__010230,14.6237308216946,41.8056298383504,64.6811365554478,43.808900035519,42.2988429687535,97.8692774625038,51.1365148698657,46.8369538128609,50.7084627422693,59.1891405591475,50.794451142666,61.4541690272523,46.2919598519227,58.3467672981262,41.2861290528043,55.266526342213,53.6761326196742,37.8930952670725,45.1037763806882,61.1119654463416,42.8160116259121,49.8585043416723,50.1581926…
Monilinia__010240,0,0,0,3.50471200284152,0,3.76420297932707,0,0,0,0,0,0,0,0,0,0,0,0,0,0,0.611657308941601,0.291570200828493,0,0
Monilinia__010250,70.1939079441341,25.0833779030102,47.0408265857802,47.3136120383605,65.5632066015679,48.9346387312519,36.02799911286,25.5474293524696,26.5615757221411,4.93242837992896,3.628175081619,3.41412050151402,51.2964960521306,29.1733836490631,21.4076224718244,43.373729534395,47.1699347263804,37.8930952670725,18.2149866152779,24.2682895274281,29.053722174726,9.98627937837587,11.5588013687…
Monilinia__010260,0,13.9352099461168,23.5204132928901,0,10.5747107421884,20.7031163862989,3.48658055930903,2.83860326138551,4.82937740402564,0,0,0,6.25567025025983,0,3.05823178168921,4.19745769687694,10.3014799977153,4.13379221095336,2.16845078753309,1.98558732497139,2.7524578902372,0.583140401656985,0.910693441170957,0.733995148601063
Monilinia__010270,0,8.36112596767008,11.7602066464451,10.5141360085246,0,0,9.29754815815741,5.67720652277102,0,0,3.628175081619,0,12.5113405005197,7.61044790845124,1.5291158908446,0,0,2.75586147396891,0.433690157506617,1.32372488331426,0.611657308941601,0.21867765062137,0,0
Monilinia__010280,26.3227154790503,5.57408397844672,23.5204132928901,14.0188480113661,21.1494214843768,3.76420297932707,6.97316111861806,0,4.82937740402564,4.93242837992896,0,0,10.0090724004157,8.87885589319312,12.2329271267568,2.09872884843847,0,2.06689610547668,0.867380315013235,0.44124162777142,1.529143272354,0.0728925502071232,0.0700533416285351,0
Monilinia__010290,55.5701771224395,39.018587849127,29.4005166161126,28.0376960227321,50.7586115625042,54.5809432002425,33.7036120733206,38.3211440287044,50.7084627422693,54.2567121792186,21.769050489714,75.1106510333084,46.2919598519227,31.7101996185468,15.291158908446,39.1762718375181,56.9292315663212,43.4048182150103,62.0176925234463,52.0665120770275,53.8258431868609,53.0657765507857,45.9549921…
Monilinia__010300,108.21560808054,119.842805536605,58.8010332322253,84.1130880681964,124.781586757823,77.1661610762049,67.4072241466412,85.1580978415654,41.049707934218,24.6621418996448,116.101602611808,88.7671330393644,117.606600704885,102.741046764092,120.800155376724,200.77839316728,185.426639958875,205.311679810684,276.694320489222,245.771586668681,287.784763857023,251.406405664368,262.910191…
Monilinia__010310,0,0,0,0,0,0,0,4.25790489207827,0,0,0,0,0,0,0,0,0,0,0,0,0,0,0,0
Monilinia__010320,0,0,0,0,0,0,0,0,0,0,0,0,0,0,0,0,0,0,0,0,0,0,0,0
Monilinia__010330,23.3979693147114,25.0833779030102,17.6403099696676,3.50471200284152,14.8045950390637,84.6945670348591,10.4597416779271,11.354413045542,43.4643966362308,14.7972851397869,39.909925897809,17.0706025075701,5.00453620020786,27.9049756643212,27.5240860352029,6.99576282812823,19.5185936798815,27.5586147396891,4.55374665381948,7.50110767211413,7.95154501624081,3.28016475932054,3.0823470…
Monilinia__010340,5.84949232867784,11.1481679568934,0,0,2.11494214843768,3.76420297932707,9.29754815815741,14.1930163069276,14.4881322120769,39.4594270394317,0,3.41412050151402,0,2.53681596948375,3.05823178168921,1.39915256562565,0,1.37793073698445,0,1.10310406942855,0.611657308941601,0.947603152692601,0.840640099542422,1.37624090362699
Monilinia__010350,35.0969539720671,16.7222519353402,47.0408265857802,15.7712040127868,12.6896528906261,33.8778268139436,10.4597416779271,26.9667309831624,26.5615757221411,14.7972851397869,32.653575734571,6.82824100302803,33.7806193514031,22.8313437253537,18.3493906901352,11.892796807818,16.2654947332346,15.157238106829,20.6002824815643,15.0022153442283,16.820575995894,23.106938415658,23.818136153…
Monilinia__010360,2.92474616433892,16.7222519353402,5.88010332322253,21.0282720170491,31.7241322265651,31.9957253242801,30.2170315140116,31.2246358752406,41.049707934218,83.8512824587924,58.050801305904,85.3530125378504,35.031753401455,32.9786076032887,29.0532019260475,28.6826275953257,48.7964841997039,72.3413636916838,31.4425364192298,37.9467799883421,50.7675566421529,22.6695831144153,36.0774709…
Monilinia__010370,5.84949232867784,11.1481679568934,0,17.5235600142076,10.5747107421884,5.64630446899061,3.48658055930903,5.67720652277102,0,14.7972851397869,32.653575734571,13.6564820060561,8.75793835036376,6.34203992370937,10.7038112359122,31.480932726577,23.313875784303,22.7358571602435,48.3564525619879,27.356980921828,28.7478935202552,21.7948725119298,19.6849889976184,21.1941099158557
Monilinia__010380,2.92474616433892,25.0833779030102,17.6403099696676,0,10.5747107421884,5.64630446899061,2.32438703953935,9.93511141484929,7.24406610603847,9.86485675985792,0,3.41412050151402,7.5068043003118,8.87885589319312,16.8202747992906,11.1932205250052,6.50619789329385,4.82275757944559,8.02326791387242,6.839245230457,7.64571636177001,10.4965272298257,11.2085346605656,9.63368632538895
Monilinia__010390,23.3979693147114,11.1481679568934,0,26.2853400213114,6.34482644531303,35.7599283036072,9.29754815815741,29.8053342445479,31.3909531261667,9.86485675985792,7.256350163238,0,23.7715469509874,15.2208958169025,18.3493906901352,23.785593615636,18.4342273643326,21.357926423259,23.4192685053573,27.1363601079423,26.6070929389596,18.368922652195,20.1753623890181,20.9188617351303
Monilinia__010400,17.5484769860335,11.1481679568934,29.4005166161126,15.7712040127868,29.6091900781275,15.0568119173083,33.7036120733206,52.514160335632,43.4643966362308,9.86485675985792,21.769050489714,6.82824100302803,17.5158767007275,15.2208958169025,38.2278972711151,8.39491539375387,22.7716926265285,20.6689610547668,11.926479331432,9.0454533693141,11.6214888698904,13.4122292381107,13.17002822…
Monilinia__010410,52.6454309581006,41.8056298383504,41.1607232625577,61.3324600497265,71.908033046881,54.5809432002425,80.1913528641076,66.7071766425595,36.2203305301923,59.1891405591475,83.448026877237,68.2824100302803,40.0362896016629,40.58905551174,50.4608243978719,22.3864410500103,21.145143153205,31.6924069506424,22.1181980328375,21.1795981330281,22.6313204308392,21.1388395600657,17.653442090…
Monilinia__010420,0,0,0,5.25706800426228,0,0,2.32438703953935,0,0,0,0,0,0,0,0,0,0,1.37793073698445,0,0,0,0,0,0.0917493935751328
Monilinia__010430,8.77423849301676,16.7222519353402,11.7602066464451,7.00942400568303,6.34482644531303,11.2926089379812,6.97316111861806,14.1930163069276,9.65875480805129,19.7297135197158,7.256350163238,20.4847230090841,5.00453620020786,21.5629357406119,9.17469534506762,9.79406795937952,10.3014799977153,3.44482684246113,7.80642283511911,4.19179546382849,4.28160116259121,5.0295859642915,4.41336052…
Monilinia__010440,0,0,0,0,0,3.76420297932707,0,0,0,0,0,0,0,2.53681596948375,0,0,0,0.688965368492227,0,0,0.305828654470801,0.145785100414246,0.14010668325707,0
Monilinia__010450,11.6989846573557,44.5926718275738,41.1607232625577,35.0471200284152,44.4137851171912,28.231522344953,13.9463222372361,31.2246358752406,7.24406610603847,29.5945702795738,3.628175081619,27.3129640121121,31.2783512512992,24.0997517100956,29.0532019260475,47.5711872312719,35.7840884131162,21.357926423259,92.5928486276628,60.4501030046845,63.3065314754557,81.4938711315637,88.75758384…
Monilinia__010460,0,0,11.7602066464451,26.2853400213114,4.22988429687535,5.64630446899061,33.7036120733206,9.93511141484929,7.24406610603847,0,21.769050489714,13.6564820060561,10.0090724004157,1.26840798474187,1.5291158908446,10.4936442421923,4.87964841997039,1.37793073698445,9.10749330763897,6.39800360268559,4.89325847153281,11.5170229327255,12.6096014931363,9.54193693181381
Monilinia__010470,0,5.57408397844672,0,0,4.22988429687535,0,0,0,0,4.93242837992896,0,0,0,0,0,0,0,0,1.51791555127316,0.882483255542839,0.305828654470801,0.801818052278355,0.700533416285351,0.275248180725398
Monilinia__010480,5.84949232867784,2.78704198922336,0,24.5329840198906,6.34482644531303,13.1747104276447,2.32438703953935,5.67720652277102,2.41468870201282,0,0,0,12.5113405005197,15.2208958169025,16.8202747992906,19.588135918759,12.4702126288132,11.7124112643679,16.2633809064982,14.7815945303426,12.233146178832,18.5876003028164,23.8181361537019,14.1294066105705
Monilinia__010490,46.7959386294227,30.657461881457,58.8010332322253,21.0282720170491,4.22988429687535,48.9346387312519,54.6230954291748,72.3843831653305,82.099415868436,34.5269986595027,14.512700326476,40.9694460181682,21.2692788508834,29.1733836490631,29.0532019260475,23.785593615636,27.6513410464989,19.2910303177823,22.1181980328375,20.2971148774853,28.4420648657844,21.28462466048,20.5956824387…
Monilinia__010500,0,0,0,0,0,0,0,0,0,0,0,0,0,0,0,0,0,0,0.433690157506617,0,0.305828654470801,0.437355301242739,0.420320049771211,0.183498787150266
Monilinia__010510,193.033246846369,133.778015482721,111.721963141228,115.65549609377,198.804561953141,359.481384525735,281.250831784262,378.953535394966,376.691437514,364.999700114743,333.792107508948,498.461593221046,112.602064504677,232.118661207763,128.445734830947,137.116951431313,211.993614689825,192.221337809331,29.2740856316967,80.0853554405127,67.8939612925177,36.7378453043901,69.00254150…
Monilinia__010520,0,0,0,3.50471200284152,0,1.88210148966354,0,0,0,0,0,3.41412050151402,0,0,0,0.699576282812823,0.542183157774487,0,0.867380315013235,0.44124162777142,0.305828654470801,1.67652865476383,0.700533416285351,0.0917493935751328
Monilinia__010530,11.6989846573557,13.9352099461168,0,7.00942400568303,10.5747107421884,11.2926089379812,16.2707092767755,2.83860326138551,12.0734435100641,9.86485675985792,3.628175081619,3.41412050151402,13.7624745505716,2.53681596948375,13.7620430176014,7.69533911094105,4.87964841997039,4.13379221095336,8.67380315013235,4.85365790548562,3.97577250812041,11.0796676314827,11.0684279773086,7.52345…
Monilinia__010540,2.92474616433892,19.5092939245635,0,3.50471200284152,0,7.52840595865414,3.48658055930903,4.25790489207827,0,0,0,0,57.5521663023904,36.7838315575143,50.4608243978719,83.2495776547259,80.2431073506241,106.789632116295,52.4765090583007,66.4068649795987,51.0733852966237,17.3484269492953,16.1122685745631,28.7175601890166
Monilinia__010550,5.84949232867784,0,0,0,8.4597685937507,0,8.13535463838773,2.83860326138551,0,24.6621418996448,7.256350163238,6.82824100302803,5.00453620020786,7.61044790845124,21.4076224718244,11.892796807818,11.9280294710387,13.7793073698445,10.1917187014055,3.97117464994278,7.95154501624081,3.93619771118465,2.66202698188434,4.77096846590691
Monilinia__010560,8.77423849301676,44.5926718275738,17.6403099696676,17.5235600142076,40.1839008203158,52.698841710579,39.514579672169,14.1930163069276,31.3909531261667,19.7297135197158,18.140875408095,34.1412050151402,66.3101046527542,27.9049756643212,62.6937515246287,77.6529673922233,60.1823305129681,73.7192944286682,73.5104816973717,74.5698350933699,69.1172759104009,58.4598252661128,63.6084341…
Monilinia__010570,55.5701771224395,22.2963359137869,35.2806199393352,31.5424080255737,23.2643636328144,37.6420297932707,60.4340630280232,55.3527635970175,21.7321983181154,29.5945702795738,43.538100979428,27.3129640121121,17.5158767007275,27.9049756643212,61.1646356337841,46.8716109484591,50.9652168308018,22.7358571602435,40.9837198843754,32.4312596411993,43.4276689348537,39.653547312675,44.623978…
Monilinia__010580,11.6989846573557,0,11.7602066464451,5.25706800426228,0,9.41050744831768,17.4329027965451,18.4509211990058,12.0734435100641,0,14.512700326476,54.6259280242243,11.2602064504677,24.0997517100956,13.7620430176014,16.0902545046949,12.4702126288132,17.9130995807979,9.54118346514558,14.5609737164569,13.1506321422444,14.8700802422531,12.3994414682507,12.1109199519175
Monilinia__010590,52.6454309581006,19.5092939245635,35.2806199393352,22.7806280184699,33.8390743750028,41.4062327725978,2.32438703953935,19.8702228296986,19.3175096161026,157.837708157727,90.704377040475,191.190748084785,12.5113405005197,46.9310954354493,42.8152449436489,0.699576282812823,15.1811284176856,20.6689610547668,11.0590990164187,16.5465610414282,24.466292357664,54.0133797034783,34.95661…
Monilinia__010600,0,0,0,0,0,0,0,0,0,9.86485675985792,0,0,0,0,0,1.39915256562565,0,1.37793073698445,0,0.44124162777142,0,0.145785100414246,0,0.0917493935751328
Monilinia__010610,0,0,0,0,0,0,0,0,0,0,0,0,0,0,0,0,0,0,0,0,0.611657308941601,0.510247851449862,0.0700533416285351,0.550496361450797
Monilinia__010620,8.77423849301676,0,35.2806199393352,8.76178000710379,10.5747107421884,15.0568119173083,12.7841287174664,19.8702228296986,14.4881322120769,9.86485675985792,7.256350163238,23.8988435105981,5.00453620020786,13.9524878321606,12.2329271267568,0,6.50619789329385,9.64551515889117,7.58957775636581,3.30931220828565,3.97577250812041,4.30066046222027,5.39410730539721,6.05545997595877
Monilinia__010630,0,0,0,0,0,0,0,0,0,9.86485675985792,0,0,0,0,0,0,0.542183157774487,0,0,0,0,0.0728925502071232,0,0.183498787150266
Monilinia__010640,64.3444156154563,16.7222519353402,11.7602066464451,19.2759160156283,52.8735537109419,56.4630446899061,2.32438703953935,1.41930163069276,72.4406610603847,4.93242837992896,58.050801305904,68.2824100302803,17.5158767007275,22.8313437253537,21.4076224718244,8.39491539375387,36.3262715708907,38.5820606355647,2.3852958662864,12.5753863914855,18.0438906137772,0.801818052278355,5.954534…
Monilinia__010650,43.8711924650838,50.1667558060205,70.5612398786703,56.0753920454643,82.4827437890693,60.2272476692331,176.653415004991,221.41105438807,200.419162267064,123.310709498224,29.025400652952,81.9388920363364,47.5430939019747,52.0047273744168,68.8102150880071,53.8673737765873,61.2666968285171,44.0937835835025,46.1880017744548,56.4789283547417,45.8742981706201,55.1796605067922,56.813260…
Monilinia__010660,2.92474616433892,5.57408397844672,11.7602066464451,0,16.9195371875014,5.64630446899061,11.6219351976968,15.6123179376203,0,0,14.512700326476,3.41412050151402,10.0090724004157,12.6840798474187,30.5823178168921,11.1932205250052,11.9280294710387,19.2910303177823,26.2382545291504,15.8846985997711,18.349719268248,20.4828066082016,18.844348898076,16.2396426627985
Monilinia__010670,0,0,0,0,0,0,1.16219351976968,0,0,0,0,0,0,0,0,0,0,2.75586147396891,0,0.22062081388571,0,0.0728925502071232,0,0
Monilinia__010680,0,0,11.7602066464451,0,0,0,0,5.67720652277102,0,9.86485675985792,0,0,0,0,0,0,0,0,0.867380315013235,2.2062081388571,1.8349719268248,0.656032951864109,1.82138688234191,2.56898302010372
Monilinia__010690,5.84949232867784,0,11.7602066464451,0,2.11494214843768,0,0,4.25790489207827,0,9.86485675985792,0,6.82824100302803,2.50226810010393,1.26840798474187,3.05823178168921,9.79406795937952,21.6873263109795,13.7793073698445,71.5588759885919,122.223930892683,98.4768267395978,110.432213563792,101.717452044633,101.107831719796
Monilinia__010700,20.4732231503724,16.7222519353402,11.7602066464451,22.7806280184699,31.7241322265651,24.467319365626,26.7304509547025,26.9667309831624,41.049707934218,44.3918554193607,0,20.4847230090841,16.2647426506756,36.7838315575143,18.3493906901352,32.8800852922027,34.1575389397927,24.1137878972279,31.0088462617232,36.4024342911421,33.9469806462589,39.4348696620536,35.4469908640388,33.0297…
Monilinia__010710,0,0,0,0,0,0,1.16219351976968,0,0,0,0,0,0,0,0,0,0.542183157774487,0,0,0,0,0.0728925502071232,0.420320049771211,0.0917493935751328
Monilinia__010720,0,5.57408397844672,0,0,0,0,0,0,0,0,0,0,0,0,0,0,0,0,0,0,0,0,0,0
Monilinia__010730,0,0,0,0,0,0,0,0,0,0,0,0,0,0,0,1.39915256562565,0,8.26758442190672,0.867380315013235,1.32372488331426,0.611657308941601,0.145785100414246,0.280213366514141,0.733995148601063
Monilinia__010740,0,0,0,0,0,0,0,0,0,4.93242837992896,0,6.82824100302803,0,0,0,0,0,0,2.16845078753309,1.32372488331426,1.8349719268248,0.21867765062137,0.700533416285351,0.917493935751328
Monilinia__010750,2.92474616433892,2.78704198922336,5.88010332322253,3.50471200284152,4.22988429687535,0,1.16219351976968,2.83860326138551,14.4881322120769,0,0,0,2.50226810010393,6.34203992370937,12.2329271267568,12.5923730906308,8.6749305243918,6.20068831643004,10.6254088589121,9.70731581097123,17.1264046503648,10.3507421294115,9.66736114473785,11.6521729840419
Monilinia__010760,17.5484769860335,8.36112596767008,23.5204132928901,15.7712040127868,6.34482644531303,15.0568119173083,10.4597416779271,12.7737146762348,2.41468870201282,14.7972851397869,14.512700326476,27.3129640121121,25.0226810010393,21.5629357406119,33.6405495985813,32.1805090093898,30.3622568353713,27.5586147396891,36.2131281518026,31.1075347578851,40.9810396990873,27.9907392795353,23.46786…
Monilinia__010770,20.4732231503724,8.36112596767008,5.88010332322253,47.3136120383605,31.7241322265651,11.2926089379812,30.2170315140116,18.4509211990058,33.8056418281795,19.7297135197158,7.256350163238,51.2118075227103,33.7806193514031,20.29452775587,27.5240860352029,34.2792378578283,31.9888063086948,52.3613680054092,49.4406779557544,44.7860252187991,52.9083572234485,52.2639584985073,63.04800746…
Monilinia__010780,5.84949232867784,11.1481679568934,23.5204132928901,3.50471200284152,0,11.2926089379812,12.7841287174664,11.354413045542,9.65875480805129,34.5269986595027,39.909925897809,6.82824100302803,6.25567025025983,0,3.05823178168921,11.892796807818,7.04838105106834,9.64551515889117,5.20428189007941,5.07427871937133,5.50491578047441,6.9247922696767,7.70586757913887,8.16569602818682
Monilinia__010790,5.84949232867784,11.1481679568934,11.7602066464451,5.25706800426228,2.11494214843768,5.64630446899061,8.13535463838773,12.7737146762348,12.0734435100641,24.6621418996448,0,20.4847230090841,3.7534021501559,8.87885589319312,10.7038112359122,18.1889833531334,10.3014799977153,9.64551515889117,7.3727326776125,10.8104198803998,9.48068828859482,10.2049570289972,8.26629431216715,6.69770…
Monilinia__010800,0,5.57408397844672,0,0,0,0,0,0,0,0,0,0,0,0,0,0,0,0,0,0,1.2233146178832,0.0728925502071232,0,0.0917493935751328
Monilinia__010810,362.668524378026,326.083912739133,305.765372807572,397.784812322512,327.81603300784,333.131963670446,72.0559982257199,46.8369538128609,70.0259723583719,49.3242837992896,61.678976387523,92.1812535408785,436.645783468136,357.691051697208,438.856260672401,658.301282126866,615.377884074043,702.055710493579,1141.47249455742,814.532044866041,918.097620721343,578.256600793108,506.55571…
Monilinia__010820,0,2.78704198922336,0,8.76178000710379,0,13.1747104276447,11.6219351976968,2.83860326138551,16.9028209140898,29.5945702795738,21.769050489714,17.0706025075701,1.25113405005197,6.34203992370937,7.64557945422302,28.6826275953257,30.9044399931458,28.2475801081813,51.1754385857809,49.6396831242847,53.8258431868609,20.4099140579945,24.6587762532444,22.7538496066329
Monilinia__010830,5.84949232867784,2.78704198922336,5.88010332322253,7.00942400568303,14.8045950390637,7.52840595865414,10.4597416779271,11.354413045542,7.24406610603847,39.4594270394317,0,20.4847230090841,5.00453620020786,8.87885589319312,9.17469534506762,5.59661026250258,10.3014799977153,11.7124112643679,9.10749330763897,15.6640777858854,13.762289451186,16.1092535957742,18.0737621401621,16.0561…
Monilinia__010840,0,0,0,0,0,0,1.16219351976968,1.41930163069276,0,0,0,13.6564820060561,0,0,12.2329271267568,2.79830513125129,0.542183157774487,0,0.867380315013235,0.882483255542839,0.611657308941601,6.85189971946958,6.23474740493963,7.06470330528523
Monilinia__010850,0,0,0,3.50471200284152,0,0,5.81096759884838,21.2895244603913,7.24406610603847,517.904979892541,420.868309467804,590.642846761925,0,0,0,0,1.08436631554897,0,0.867380315013235,0,0.917485963412402,1.74942120497096,0.770586757913887,0.825744542176195
Monilinia__010860,105.290861916201,64.1019657521373,88.2015498483379,45.5612560369397,59.2183801562549,58.3451461795696,65.0828371071019,86.5773994722581,108.660991590577,143.04042301794,97.960727203713,81.9388920363364,45.0408258018708,59.6151752828681,67.2810991971625,34.9788141406411,56.9292315663212,46.8496450574714,28.6235503954368,51.8458912631418,62.3890455120433,33.0203252438268,45.114352…
Monilinia__010870,52.6454309581006,47.3797138167971,105.841859818006,50.818324041202,29.6091900781275,41.4062327725978,45.3255472710174,49.6755570742464,41.049707934218,49.3242837992896,14.512700326476,27.3129640121121,73.816908953066,96.3990068403824,44.3443608344935,120.327120643805,102.472616819378,119.879974117647,150.924174812303,130.60752182034,155.055127816696,109.193040210271,121.40244104…
Monilinia__010880,143.312562052607,64.1019657521373,47.0408265857802,96.3795800781417,71.908033046881,79.0482625658685,43.001160231478,41.1597472900899,43.4643966362308,98.6485675985792,43.538100979428,71.6965305317944,60.0544344024944,65.9572152065774,62.6937515246287,141.31440912819,125.786492603681,148.816519594321,197.329021665511,185.100862850111,204.599369840966,169.110716480526,164.1349794…
Monilinia__010890,99.4413695875233,214.602233170199,188.163306343121,113.903140092349,90.94251238282,48.9346387312519,55.7852889489444,70.9650815346378,38.6350192322052,29.5945702795738,58.050801305904,23.8988435105981,163.898560556808,173.771893909637,217.134456499934,216.169071389162,175.667343118934,205.311679810684,285.801813796861,197.676249241596,234.876406633575,288.873176470829,215.203865…
Monilinia__010900,0,0,0,0,0,0,0,0,0,0,0,0,0,0,0,0,0,0,0,0,0.611657308941601,0.0728925502071232,0,0
Monilinia__010910,0,11.1481679568934,0,7.00942400568303,0,1.88210148966354,2.32438703953935,15.6123179376203,2.41468870201282,19.7297135197158,3.628175081619,13.6564820060561,5.00453620020786,1.26840798474187,0,1.39915256562565,1.62654947332346,2.06689610547668,1.51791555127316,2.42682895274281,0.917485963412402,1.60363610455671,2.31176027374166,2.01848665865292
Monilinia__010920,5.84949232867784,0,0,17.5235600142076,10.5747107421884,26.3494208552895,20.9194833558542,36.9018423980117,12.0734435100641,29.5945702795738,14.512700326476,0,3.7534021501559,11.4156718626769,3.05823178168921,27.9830513125129,7.04838105106834,13.0903420013523,7.58957775636581,7.94234929988555,14.6797754145984,7.50793267133369,7.14544084611058,9.17493935751328
Monilinia__010930,0,0,0,0,0,0,0,0,0,0,0,0,0,0,0,2.09872884843847,0,0,0,0,0,0.145785100414246,0.350266708142676,0
Monilinia__010940,0,0,0,0,0,0,4.6487740790787,12.7737146762348,21.7321983181154,0,0,3.41412050151402,7.5068043003118,0,0,2.79830513125129,1.08436631554897,2.06689610547668,1.08422539376654,0.882483255542839,0.917485963412402,2.1867765062137,2.73208032351287,1.65148908435239
Monilinia__010950,105.290861916201,270.343072954666,141.122479757341,164.721464133551,217.839041289081,137.393408745438,111.570577897889,146.188067961354,103.831614186551,685.607544810126,1030.4017231798,1160.80097051477,176.409901057327,144.598510260574,139.149546066859,129.421612320372,135.545789443622,137.104108329953,129.022821858219,85.6008757876554,98.4768267395978,222.395170681933,221.6487…
Monilinia__010960,38.021700136406,64.1019657521373,35.2806199393352,42.0565440340982,52.8735537109419,41.4062327725978,34.8658055930903,46.8369538128609,36.2203305301923,14.7972851397869,50.794451142666,20.4847230090841,32.5294853013511,54.5415433439006,22.936738362669,33.5796615750155,41.205919990861,27.5586147396891,43.5858608294151,26.2538768523995,29.3595508291968,52.0452808478859,50.78867268…
Monilinia__010970,5.84949232867784,16.7222519353402,0,12.2664920099453,10.5747107421884,26.3494208552895,12.7841287174664,17.0316195683131,12.0734435100641,39.4594270394317,3.628175081619,68.2824100302803,10.0090724004157,11.4156718626769,18.3493906901352,32.1805090093898,13.5545789443622,13.0903420013523,16.9139161427581,18.0909067386282,15.9030900324816,25.6581776729074,22.2769626378742,14.4046…
Monilinia__010980,0,0,0,0,0,0,11.6219351976968,12.7737146762348,9.65875480805129,14.7972851397869,0,13.6564820060561,3.7534021501559,0,0,19.588135918759,16.8076778910091,2.75586147396891,15.1791555127316,12.3547655775998,9.78651694306562,8.60132092444053,10.5780545859088,8.16569602818682
Monilinia__010990,0,0,0,0,0,0,10.4597416779271,9.93511141484929,4.82937740402564,9.86485675985792,0,10.242361504542,0,0,0,0.699576282812823,0,0,0.216845078753309,0.882483255542839,0.611657308941601,1.23917335352109,1.68128019908484,0.64224575502593
Monilinia__011000,26.3227154790503,25.0833779030102,11.7602066464451,1.75235600142076,8.4597685937507,18.8210148966354,29.0548379942419,59.6106684890957,106.246302888564,44.3918554193607,21.769050489714,112.665976549963,11.2602064504677,16.4893038016444,25.9949701443583,4.19745769687694,14.6389452599112,17.9130995807979,14.5286202764717,11.4722823220569,11.9273175243612,14.797187692046,18.9144022…
Monilinia__011010,2.92474616433892,8.36112596767008,0,12.2664920099453,12.6896528906261,0,34.8658055930903,14.1930163069276,0,24.6621418996448,21.769050489714,37.5553255166542,17.5158767007275,25.3681596948375,3.05823178168921,36.3779667062668,11.9280294710387,13.7793073698445,42.0679452781419,18.973389994171,13.762289451186,51.462140446229,38.4592845540658,27.8000662532652
Monilinia__011020,29.2474616433892,47.3797138167971,35.2806199393352,35.0471200284152,33.8390743750028,18.8210148966354,47.6499343105567,63.868573381174,21.7321983181154,24.6621418996448,18.140875408095,6.82824100302803,85.0771154035337,58.3467672981262,58.1064038520949,93.7432218969182,85.1227557705945,92.3213593779584,207.954430524423,110.751648570626,132.423807385857,142.213365454097,150.40452…
Monilinia__011030,0,0,0,0,0,0,0,0,0,0,0,0,0,0,0,0,0,0,0,0,0,0,0,0.0917493935751328
Monilinia__011040,23.3979693147114,16.7222519353402,29.4005166161126,5.25706800426228,25.3793057812521,30.1136238346166,33.7036120733206,35.4825407673189,24.1468870201282,34.5269986595027,7.256350163238,6.82824100302803,27.5249491011433,16.4893038016444,30.5823178168921,22.3864410500103,28.1935242042733,13.7793073698445,25.3708742141371,19.6352524358282,22.3254917763684,19.9725587567517,20.805842…
Monilinia__011050,5.84949232867784,0,0,1.75235600142076,0,0,8.13535463838773,0,0,0,0,0,0,0,0,0,0.542183157774487,2.06689610547668,1.08422539376654,1.76496651108568,2.4466292357664,5.24826361491287,4.48341386422625,2.47723362652859
Monilinia__011060,40.9464463007449,8.36112596767008,23.5204132928901,33.2947640269944,19.0344793359391,31.9957253242801,38.3523861523993,46.8369538128609,43.4643966362308,29.5945702795738,54.422626224285,13.6564820060561,28.7760831511952,19.0261197711281,33.6405495985813,20.9872884843847,18.4342273643326,16.5351688438134,25.3708742141371,18.7527691802853,17.4322333048356,29.8130530347134,30.54325…
Monilinia__011070,0,2.78704198922336,0,0,0,0,2.32438703953935,0,0,0,0,0,0,2.53681596948375,0,1.39915256562565,0,0,0.650535236259926,1.32372488331426,0.611657308941601,1.09338825310685,1.75133354071338,2.01848665865292
Monilinia__011080,35.0969539720671,11.1481679568934,82.3214465251154,21.0282720170491,31.7241322265651,39.5241312829342,17.4329027965451,12.7737146762348,12.0734435100641,0,36.28175081619,10.242361504542,13.7624745505716,29.1733836490631,27.5240860352029,28.6826275953257,28.1935242042733,39.2710260040569,35.7794379942959,45.0066460326848,34.8644666096713,32.1456146413413,31.3138437079552,37.15850…
Monilinia__011090,5.84949232867784,0,0,14.0188480113661,25.3793057812521,3.76420297932707,11.6219351976968,19.8702228296986,21.7321983181154,49.3242837992896,3.628175081619,102.423615045421,37.534021501559,12.6840798474187,13.7620430176014,46.1720346656463,56.9292315663212,48.2275757944559,39.0321141755956,43.0210587077134,43.4276689348537,37.1752006056328,36.3576843052097,45.4159498196907
Monilinia__011100,76.043400272812,13.9352099461168,70.5612398786703,45.5612560369397,38.0689586718782,28.231522344953,47.6499343105567,31.2246358752406,38.6350192322052,147.972851397869,105.217077366951,112.665976549963,28.7760831511952,34.2470155880306,48.9317085070273,35.678390423454,40.6637368330866,37.8930952670725,48.3564525619879,39.0498840577706,59.6365876218061,41.8403238188887,43.9234452…
Monilinia__011110,2.92474616433892,0,0,3.50471200284152,0,1.88210148966354,12.7841287174664,2.83860326138551,4.82937740402564,0,0,0,0,1.26840798474187,0,1.39915256562565,4.3374652621959,2.75586147396891,2.81898602379301,6.39800360268559,7.03405905282841,4.30066046222027,3.7828804479409,4.77096846590691
Monilinia__011120,46.7959386294227,27.8704198922336,29.4005166161126,35.0471200284152,29.6091900781275,35.7599283036072,46.487740790787,51.0948587049392,50.7084627422693,73.9864256989344,72.56350163238,47.7976870211962,60.0544344024944,69.7624391608031,50.4608243978719,62.961865453154,97.5929683994077,99.8999784313728,62.2345376021996,86.0421174154268,79.8212788168789,65.9677579374465,69.63302157…
Monilinia__011130,119.914592737896,114.268721558158,129.362273110896,92.8748680753002,95.1723966796954,107.279784910822,170.842447406142,184.509211990058,224.566049287192,202.229563577087,293.882181611139,163.877784072673,42.5385577017668,106.546270718317,120.800155376724,63.6614417359669,80.2431073506241,59.2510216903315,48.1396074832345,63.097552771313,65.7531607112221,68.3732120942815,67.11110…
Monilinia__011140,99.4413695875233,83.6112596767008,29.4005166161126,26.2853400213114,74.0229751953186,161.860728111064,167.355866846833,241.281277217768,311.494842559654,537.634693412257,373.702033406757,549.673400743757,38.7851555516109,114.156718626769,70.3393309788517,4.19745769687694,8.13274736661731,21.357926423259,0.867380315013235,11.0310406942855,5.50491578047441,0.583140401656985,2.1016…
Monilinia__011150,8.77423849301676,5.57408397844672,0,10.5141360085246,16.9195371875014,11.2926089379812,0,1.41930163069276,16.9028209140898,14.7972851397869,0,3.41412050151402,7.5068043003118,15.2208958169025,13.7620430176014,50.3694923625232,36.3262715708907,28.9365454766735,52.4765090583007,43.2416795215991,52.2966999145069,46.5783395823517,34.2560840563537,40.9202295345092
Monilinia__011160,5.84949232867784,2.78704198922336,0,17.5235600142076,16.9195371875014,13.1747104276447,15.1085157570058,19.8702228296986,26.5615757221411,69.0539973190055,21.769050489714,44.3835665196822,5.00453620020786,10.147263877935,13.7620430176014,2.09872884843847,7.04838105106834,4.13379221095336,5.20428189007941,6.6186244165713,5.50491578047441,5.53983381574136,9.66736114473785,10.18418…
Monilinia__011170,0,19.5092939245635,0,28.0376960227321,14.8045950390637,30.1136238346166,10.4597416779271,11.354413045542,2.41468870201282,34.5269986595027,3.628175081619,17.0706025075701,25.0226810010393,15.2208958169025,7.64557945422302,16.7898307875077,33.0731726242437,35.1372337931036,13.0107047251985,28.901326619028,14.0681181056568,12.3188409850038,14.7812550836209,13.120163281244
Monilinia__011180,58.4949232867784,36.2315458599037,5.88010332322253,29.7900520241529,33.8390743750028,52.698841710579,49.9743213500961,43.9983505514754,41.049707934218,34.5269986595027,36.28175081619,34.1412050151402,40.0362896016629,46.9310954354493,36.6987813802705,45.4724583828335,26.5669747309499,36.515164530088,46.4048468532081,51.8458912631418,43.1218402803829,87.7626304493763,92.470410949…
Monilinia__011190,17.5484769860335,11.1481679568934,0,28.0376960227321,8.4597685937507,33.8778268139436,3.48658055930903,12.7737146762348,9.65875480805129,0,7.256350163238,0,6.25567025025983,0,0,3.49788141406411,0,0,0.650535236259926,0.22062081388571,0.611657308941601,3.49884240994191,2.38181361537019,3.57822634943018
Monilinia__011200,26.3227154790503,75.2501337090307,11.7602066464451,45.5612560369397,19.0344793359391,54.5809432002425,43.001160231478,39.7404456593972,41.049707934218,0,29.025400652952,37.5553255166542,35.031753401455,53.2731353591587,45.8734767253381,37.0775429890796,46.0855684108314,17.2241342123057,25.3708742141371,26.9157392940566,22.0196631218976,26.8973510264284,26.2700031107007,20.093117…
Monilinia__011210,201.807485339386,259.194904997773,235.204132928901,105.141360085246,143.816066093762,99.7513789521674,67.4072241466412,114.963432086113,77.2700384644103,78.9188540788634,112.473427530189,99.0094945439065,80.0725792033258,84.9833349777055,74.9266786513856,44.0733058172078,43.9168357797335,57.873090953347,62.0176925234463,71.9223853267414,64.5298460933389,79.3799871755571,75.72766…
Monilinia__011220,0,5.57408397844672,0,1.75235600142076,0,9.41050744831768,10.4597416779271,1.41930163069276,0,0,3.628175081619,0,7.5068043003118,0,4.58734767253381,0,0,0.688965368492227,0.216845078753309,0.22062081388571,1.2233146178832,0.656032951864109,0.770586757913887,0.550496361450797
Monilinia__011230,17.5484769860335,2.78704198922336,0,15.7712040127868,8.4597685937507,1.88210148966354,5.81096759884838,5.67720652277102,4.82937740402564,4.93242837992896,39.909925897809,6.82824100302803,15.0136086006236,21.5629357406119,7.64557945422302,23.785593615636,17.3498610487836,14.4682727383368,45.1037763806882,32.6518804550851,37.3110958454377,25.9497478737358,26.7603765021004,27.80006…
Monilinia__011240,99.4413695875233,231.324485105539,164.642893050231,101.636648082404,84.597685937507,137.393408745438,173.166834445682,120.640638608884,130.393189908692,49.3242837992896,68.935326550761,81.9388920363364,130.117941205404,79.909703038738,143.736893739393,100.738984725046,108.436631554897,105.411701379311,137.046089772091,146.492220420111,133.035464694798,157.520800997593,156.919485…
Monilinia__011250,5.84949232867784,19.5092939245635,47.0408265857802,7.00942400568303,12.6896528906261,11.2926089379812,30.2170315140116,11.354413045542,7.24406610603847,9.86485675985792,0,0,3.7534021501559,8.87885589319312,7.64557945422302,4.19745769687694,3.79528210442141,8.26758442190672,5.42112696883272,5.73614116102846,4.28160116259121,11.7357005833468,9.1769877533381,7.06470330528523
Monilinia__011260,0,0,5.88010332322253,3.50471200284152,0,0,2.32438703953935,0,0,4.93242837992896,7.256350163238,3.41412050151402,5.00453620020786,0,0,1.39915256562565,0,0,0.650535236259926,0.661862441657129,0,0.437355301242739,0.770586757913887,0.366997574300531
Monilinia__011270,17.5484769860335,25.0833779030102,11.7602066464451,40.3041880326774,61.3333223046926,24.467319365626,48.8121278303264,24.1281277217768,31.3909531261667,29.5945702795738,18.140875408095,20.4847230090841,25.0226810010393,45.6626874507075,32.1114337077367,32.8800852922027,31.9888063086948,25.4917186342124,17.7812964577713,13.678490460914,14.9856040690692,6.56032951864109,6.86522747…
Monilinia__011280,17.5484769860335,8.36112596767008,11.7602066464451,7.00942400568303,4.22988429687535,11.2926089379812,18.5950963163148,17.0316195683131,19.3175096161026,14.7972851397869,14.512700326476,0,5.00453620020786,6.34203992370937,13.7620430176014,20.9872884843847,13.5545789443622,6.88965368492227,17.9981415365246,11.0310406942855,19.5730338861312,31.5624742396843,32.6448571988974,24.497…
Monilinia__011290,55.5701771224395,114.268721558158,29.4005166161126,29.7900520241529,42.2988429687535,48.9346387312519,76.7047723047986,38.3211440287044,28.9762644241539,9.86485675985792,21.769050489714,20.4847230090841,33.7806193514031,58.3467672981262,35.1696654894259,30.0817801609514,31.9888063086948,40.6489567410414,16.6970710640048,29.3425682467994,29.3595508291968,18.8062779534378,28.93203…
Monilinia__011300,0,13.9352099461168,5.88010332322253,22.7806280184699,2.11494214843768,13.1747104276447,8.13535463838773,8.51580978415653,12.0734435100641,0,7.256350163238,23.8988435105981,7.5068043003118,29.1733836490631,13.7620430176014,27.9830513125129,23.313875784303,21.357926423259,38.3815789393356,18.5321483663996,17.4322333048356,38.2685888587397,34.1159773730966,39.5439886308822
Monilinia__011310,432.86243232216,359.528416609814,370.446509363019,353.975912286993,317.241322265651,316.193050263474,167.355866846833,217.153149495992,171.44289784291,187.432278437301,145.12700326476,139.978940562075,336.555059463979,419.84304294956,396.041015728752,425.342379950196,359.467433604485,362.395783826911,624.513826809529,429.989966263248,431.5242314583,560.397925992363,443.017332458…
Monilinia__011320,2.92474616433892,33.4445038706803,64.6811365554478,43.808900035519,14.8045950390637,15.0568119173083,48.8121278303264,35.4825407673189,21.7321983181154,14.7972851397869,39.909925897809,20.4847230090841,23.7715469509874,32.9786076032887,38.2278972711151,34.2792378578283,16.8076778910091,33.0703376876269,51.6091287432875,37.5055383605707,47.4034414429741,33.749250745898,39.2298713…
Monilinia__011330,11.6989846573557,13.9352099461168,11.7602066464451,7.00942400568303,12.6896528906261,18.8210148966354,10.4597416779271,11.354413045542,14.4881322120769,19.7297135197158,3.628175081619,0,6.25567025025983,10.147263877935,9.17469534506762,16.7898307875077,9.75929683994077,18.6020649492901,27.7561700804235,15.4434569719997,18.0438906137772,23.3256160662794,28.5817633844423,27.249569…
Monilinia__011340,87.7423849301676,83.6112596767008,99.961756494783,77.1036640625134,78.252859492194,92.2229729935132,113.894964937428,76.6422880574088,82.099415868436,138.107994638011,126.986127856665,40.9694460181682,68.8123727528581,76.1044790845124,62.6937515246287,112.631781532864,80.7852905083986,83.3648095875594,122.951159653126,112.516615081712,116.826546007846,94.5416376186388,100.316385…
Monilinia__011350,5.84949232867784,11.1481679568934,0,7.00942400568303,0,1.88210148966354,8.13535463838773,4.25790489207827,14.4881322120769,4.93242837992896,0,13.6564820060561,8.75793835036376,0,0,6.99576282812823,10.3014799977153,5.51172294793781,8.45695807137904,6.17738278879988,3.97577250812041,6.70611461905533,5.67432067191135,5.50496361450797
Monilinia__011360,11.6989846573557,0,0,19.2759160156283,4.22988429687535,15.0568119173083,17.4329027965451,12.7737146762348,9.65875480805129,59.1891405591475,25.397225571333,6.82824100302803,13.7624745505716,13.9524878321606,12.2329271267568,24.4851698984488,12.4702126288132,6.20068831643004,14.3117751977184,11.6929031359426,15.29143272354,15.5990057443244,16.4625352827058,14.9551511527466
Monilinia__011370,14.6237308216946,0,35.2806199393352,12.2664920099453,14.8045950390637,11.2926089379812,2.32438703953935,5.67720652277102,16.9028209140898,0,7.256350163238,0,11.2602064504677,6.34203992370937,9.17469534506762,6.2961865453154,11.3858463132642,3.44482684246113,5.20428189007941,9.26607418319981,5.81074443494521,5.32115616511999,3.43261373979822,3.94522392373071
Monilinia__011380,46.7959386294227,66.8890077413607,35.2806199393352,49.0659680397812,57.1034380078172,35.7599283036072,10.4597416779271,4.25790489207827,2.41468870201282,34.5269986595027,101.588902285332,27.3129640121121,53.7987641522345,63.4203992370937,51.9899402887165,102.837713573485,81.8696568239476,109.545493590264,125.770145676919,117.370272987198,133.035464694798,117.57568348409,135.4831…
Monilinia__011390,0,0,0,7.00942400568303,0,0,6.97316111861806,0,9.65875480805129,0,0,0,0,2.53681596948375,6.11646356337841,8.39491539375387,3.25309894664692,1.37793073698445,2.81898602379301,2.2062081388571,3.97577250812041,4.15487536180602,4.13314715608357,4.12872271088098
Monilinia__011400,8.77423849301676,11.1481679568934,11.7602066464451,12.2664920099453,6.34482644531303,7.52840595865414,5.81096759884838,29.8053342445479,12.0734435100641,29.5945702795738,112.473427530189,6.82824100302803,8.75793835036376,10.147263877935,18.3493906901352,13.9915256562565,20.6029599954305,27.5586147396891,17.7812964577713,14.7815945303426,12.8448034877736,6.48743696843396,7.005334…
Monilinia__011410,0,2.78704198922336,0,10.5141360085246,0,3.76420297932707,6.97316111861806,1.41930163069276,12.0734435100641,0,3.628175081619,0,3.7534021501559,5.07363193896749,0,1.39915256562565,1.08436631554897,2.75586147396891,1.51791555127316,1.54434569719997,0.305828654470801,0.510247851449862,2.10160024885605,0.366997574300531
Monilinia__011420,0,0,0,0,0,1.88210148966354,0,1.41930163069276,0,0,0,0,0,0,0,0.699576282812823,0.542183157774487,0,1.08422539376654,0.22062081388571,0,0.437355301242739,0.210160024885605,0.64224575502593
Monilinia__011430,0,2.78704198922336,11.7602066464451,7.00942400568303,4.22988429687535,0,9.29754815815741,1.41930163069276,4.82937740402564,0,3.628175081619,0,0,1.26840798474187,0,0,3.25309894664692,2.06689610547668,1.08422539376654,0.882483255542839,0.917485963412402,0,0.14010668325707,0.183498787150266
Monilinia__011440,0,0,0,0,0,0,0,2.83860326138551,0,0,0,0,0,0,0,0,0,0,0,0,0,0,0.14010668325707,0
Monilinia__011450,2.92474616433892,0,0,0,0,0,0,0,0,0,0,0,0,0,3.05823178168921,0,0,0,0.867380315013235,1.32372488331426,1.8349719268248,0.801818052278355,0.630480074656816,1.83498787150266
Monilinia__011460,23.3979693147114,5.57408397844672,0,5.25706800426228,0,7.52840595865414,4.6487740790787,24.1281277217768,12.0734435100641,9.86485675985792,21.769050489714,17.0706025075701,15.0136086006236,10.147263877935,21.4076224718244,7.69533911094105,17.8920442065581,21.357926423259,11.7096342526787,17.4290442969711,13.762289451186,14.1411547401819,10.0176278528805,11.8356717711921
Monilinia__011470,0,0,0,0,0,0,2.32438703953935,2.83860326138551,0,0,7.256350163238,0,0,0,0,0,0.542183157774487,0,0,0.661862441657129,1.2233146178832,0.21867765062137,0.0700533416285351,0.550496361450797
Monilinia__011480,0,0,0,0,6.34482644531303,7.52840595865414,2.32438703953935,5.67720652277102,12.0734435100641,0,0,6.82824100302803,0,2.53681596948375,0,2.79830513125129,1.08436631554897,0.688965368492227,3.03583110254632,1.32372488331426,4.28160116259121,2.55123925724931,1.89144022397045,2.84423120082912
Monilinia__011490,0,0,0,0,0,0,0,5.67720652277102,0,4.93242837992896,0,0,0,0,0,0,0,0.688965368492227,0,0,1.2233146178832,0.0728925502071232,0.0700533416285351,0
Monilinia__011500,20.4732231503724,2.78704198922336,5.88010332322253,12.2664920099453,19.0344793359391,9.41050744831768,11.6219351976968,18.4509211990058,21.7321983181154,29.5945702795738,0,10.242361504542,17.5158767007275,21.5629357406119,22.936738362669,23.0860173328231,28.7357073620478,19.2910303177823,18.2149866152779,16.5465610414282,31.5003514104925,22.3780129135868,25.4994163527868,25.8733…
Monilinia__011510,32.1722078077281,8.36112596767008,0,5.25706800426228,21.1494214843768,3.76420297932707,4.6487740790787,1.41930163069276,2.41468870201282,0,10.884525244857,3.41412050151402,7.5068043003118,13.9524878321606,12.2329271267568,12.5923730906308,10.8436631554897,15.8462034753212,5.63797204758603,4.19179546382849,7.95154501624081,5.17537106470574,5.39410730539721,4.49572028518151
Monilinia__011520,119.914592737896,52.9537977952439,123.482169787673,89.3701560724587,44.4137851171912,69.6377551175508,67.4072241466412,32.6439375059334,38.6350192322052,14.7972851397869,47.166276061047,71.6965305317944,112.602064504677,83.7149269929637,122.329271267568,134.318646300062,87.2914884016925,132.281350750507,238.963276786146,160.832573322682,207.657656385674,162.91484971292,157.47991…
Monilinia__011530,0,0,0,0,0,0,0,0,0,0,0,0,0,0,0,0.699576282812823,2.16873263109795,0,0.433690157506617,0,0.305828654470801,0,0.280213366514141,0.458746967875664
Monilinia__011540,0,0,0,3.50471200284152,8.4597685937507,20.7031163862989,5.81096759884838,8.51580978415653,2.41468870201282,9.86485675985792,0,0,0,0,0,6.2961865453154,1.62654947332346,3.44482684246113,3.03583110254632,2.42682895274281,4.89325847153281,4.81090831367013,4.48341386422625,2.66073241367885
Monilinia__011550,0,5.57408397844672,0,21.0282720170491,12.6896528906261,37.6420297932707,20.9194833558542,11.354413045542,16.9028209140898,0,0,0,15.0136086006236,6.34203992370937,9.17469534506762,1.39915256562565,3.79528210442141,0,0.867380315013235,2.64744976662852,3.05828654470801,0.437355301242739,0.910693441170957,1.00924332932646
Monilinia__011560,2.92474616433892,0,0,0,0,0,9.29754815815741,0,14.4881322120769,14.7972851397869,18.140875408095,30.7270845136261,1.25113405005197,0,0,2.79830513125129,0,0.688965368492227,0,1.10310406942855,0,0.510247851449862,1.1909068076851,1.37624090362699
Monilinia__011570,46.7959386294227,27.8704198922336,23.5204132928901,17.5235600142076,19.0344793359391,63.9914506485602,52.2987083896354,53.9334619663247,33.8056418281795,14.7972851397869,79.819851795618,34.1412050151402,55.0498982022865,46.9310954354493,81.043142214764,48.2707635140848,47.1699347263804,48.2275757944559,34.9120576792827,56.6995491686274,43.4276689348537,53.5760244022355,69.983288…
Monilinia__011580,0,0,0,0,4.22988429687535,0,5.81096759884838,2.83860326138551,9.65875480805129,0,0,0,0,0,0,0,0,0,0,0.22062081388571,0,0.145785100414246,0.490373391399746,0.366997574300531
Monilinia__011590,35.0969539720671,47.3797138167971,47.0408265857802,49.0659680397812,25.3793057812521,15.0568119173083,22.0816768756238,45.4176521821682,21.7321983181154,34.5269986595027,83.448026877237,64.8682895287663,38.7851555516109,29.1733836490631,35.1696654894259,9.79406795937952,17.8920442065581,9.64551515889117,6.07166220509264,8.16297011377126,7.95154501624081,5.17537106470574,5.884480…
Monilinia__011600,0,0,0,0,4.22988429687535,0,0,0,4.82937740402564,4.93242837992896,0,6.82824100302803,0,5.07363193896749,0,0.699576282812823,0,0,0,0.22062081388571,0,0,0.280213366514141,0
Monilinia__011610,0,0,0,0,0,0,6.97316111861806,0,0,0,0,0,0,0,0,0,0,0,0,0,0,0,0,0
Monilinia__011620,0,0,0,0,0,3.76420297932707,8.13535463838773,2.83860326138551,4.82937740402564,0,7.256350163238,3.41412050151402,6.25567025025983,0,3.05823178168921,0,0.542183157774487,2.06689610547668,3.03583110254632,1.54434569719997,3.97577250812041,4.22776791201314,2.66202698188434,1.46799029720213
Monilinia__011630,38.021700136406,55.7408397844672,29.4005166161126,36.7994760298359,35.9540165234405,50.8167402209154,34.8658055930903,24.1281277217768,26.5615757221411,14.7972851397869,18.140875408095,30.7270845136261,42.5385577017668,49.4679114049331,55.0481720704057,52.4682212109617,34.1575389397927,32.3813723191346,46.4048468532081,38.8292632438849,47.7092700974449,41.4758610678531,41.681738…
Monilinia__011640,2.92474616433892,0,0,0,0,0,0,0,0,0,0,0,0,2.53681596948375,0,0,0,0.688965368492227,0.433690157506617,0.661862441657129,0,0.874710602485478,0.560426733028281,0.550496361450797
Monilinia__011650,64.3444156154563,108.694637579711,82.3214465251154,63.0848160511473,52.8735537109419,50.8167402209154,61.5962565477928,32.6439375059334,31.3909531261667,34.5269986595027,47.166276061047,37.5553255166542,88.8305175536896,48.1995034201912,79.5140263239194,46.1720346656463,45.0012020952825,37.8930952670725,99.0982009902621,76.3348016044556,75.2338489998169,100.737504386244,97.93457…
Monilinia__011660,0,0,0,1.75235600142076,16.9195371875014,1.88210148966354,9.29754815815741,1.41930163069276,2.41468870201282,4.93242837992896,0,0,1.25113405005197,1.26840798474187,0,2.79830513125129,4.3374652621959,4.13379221095336,6.72219744135257,5.51552034714275,2.7524578902372,4.88380086387725,4.06309381445504,3.11947938155452
Monilinia__011670,5.84949232867784,50.1667558060205,11.7602066464451,24.5329840198906,25.3793057812521,13.1747104276447,19.7572898360845,19.8702228296986,12.0734435100641,9.86485675985792,7.256350163238,10.242361504542,28.7760831511952,39.3206475269981,35.1696654894259,68.5584757156566,53.6761326196742,44.0937835835025,85.8706511863103,57.5820324241703,34.8644666096713,77.7034585207933,48.0565923…
Monilinia__011680,14.6237308216946,25.0833779030102,23.5204132928901,10.5141360085246,16.9195371875014,28.231522344953,5.81096759884838,17.0316195683131,19.3175096161026,69.0539973190055,43.538100979428,34.1412050151402,10.0090724004157,17.7577117863862,21.4076224718244,30.0817801609514,20.6029599954305,26.1806840027046,18.2149866152779,13.0166280192569,15.5972613780108,16.8381790978455,19.684988…
Monilinia__011690,20.4732231503724,22.2963359137869,17.6403099696676,57.827748046885,25.3793057812521,16.9389134069718,27.8926444744722,36.9018423980117,33.8056418281795,14.7972851397869,36.28175081619,37.5553255166542,58.8033003524424,25.3681596948375,21.4076224718244,64.3610180187797,31.4466231509203,28.2475801081813,40.1163395693621,44.5654044049134,48.9325847153281,36.0089198023188,46.9357388…
Monilinia__011700,0,5.57408397844672,0,1.75235600142076,0,1.88210148966354,4.6487740790787,2.83860326138551,2.41468870201282,0,0,13.6564820060561,6.25567025025983,2.53681596948375,0,9.79406795937952,7.59056420884282,6.88965368492227,5.42112696883272,10.8104198803998,10.3981742520072,5.24826361491287,5.11389393888307,5.68846240165824
Monilinia__011710,0,0,0,0,0,0,0,0,0,0,0,0,0,0,0,0,0,0,0,0,0,0.510247851449862,0.560426733028281,0.366997574300531
Monilinia__011720,0,0,0,3.50471200284152,0,0,8.13535463838773,9.93511141484929,0,14.7972851397869,0,3.41412050151402,6.25567025025983,1.26840798474187,10.7038112359122,13.9915256562565,7.59056420884282,13.0903420013523,19.7329021665511,16.5465610414282,18.349719268248,13.630906888732,12.6796548347649,11.8356717711921
Monilinia__011730,795.530956700187,903.001604508369,717.372605433148,821.854964666336,778.298710625064,683.202840747863,562.501663568523,485.401157696922,526.402137038795,389.661842014388,362.8175081619,419.936821686224,928.341465138559,1064.19429919843,1038.26968988349,835.29408167851,895.144393485679,872.230156511159,1166.40967861405,1068.46660164849,1019.93856266012,1273.35995956823,1134.86413…
Monilinia__011740,43.8711924650838,33.4445038706803,17.6403099696676,47.3136120383605,21.1494214843768,48.9346387312519,13.9463222372361,25.5474293524696,31.3909531261667,4.93242837992896,36.28175081619,13.6564820060561,37.534021501559,38.0522395422562,27.5240860352029,42.6741532515822,27.1091578887244,33.0703376876269,30.5751561042165,28.0188433634851,21.408005812956,27.9178467293282,34.46624408…
Monilinia__011750,0,0,0,0,0,0,0,0,0,0,0,0,0,0,0,0,0,0,0.216845078753309,0,0,0,0.0700533416285351,0
Monilinia__011760,11.6989846573557,2.78704198922336,11.7602066464451,21.0282720170491,25.3793057812521,1.88210148966354,19.7572898360845,39.7404456593972,33.8056418281795,4.93242837992896,7.256350163238,20.4847230090841,12.5113405005197,8.87885589319312,1.5291158908446,2.09872884843847,3.25309894664692,4.82275757944559,4.9874368113261,3.52993302217136,3.97577250812041,2.98859455849205,3.712827106…
Monilinia__011770,0,0,0,3.50471200284152,0,0,0,0,0,0,0,0,0,0,0,0,0,0,0,0,0,0,0.14010668325707,0
Monilinia__011780,0,0,0,0,0,0,0,0,0,0,0,0,0,0,0,0,0,0,0,0,0,0,0,0
Monilinia__011790,5.84949232867784,0,0,0,0,0,33.7036120733206,66.7071766425595,125.563812504667,4.93242837992896,3.628175081619,13.6564820060561,0,0,0,0,0,2.75586147396891,0,0.44124162777142,0,0.291570200828493,0.420320049771211,0.366997574300531
Monilinia__011800,5.84949232867784,0,23.5204132928901,21.0282720170491,14.8045950390637,26.3494208552895,27.8926444744722,24.1281277217768,14.4881322120769,19.7297135197158,43.538100979428,30.7270845136261,21.2692788508834,20.29452775587,13.7620430176014,33.5796615750155,45.0012020952825,66.1406753752537,35.9962830730493,31.7693971995422,41.2868683535581,23.9816490181435,29.982830217013,28.901058…
Monilinia__011810,26.3227154790503,61.3149237629139,41.1607232625577,15.7712040127868,6.34482644531303,16.9389134069718,29.0548379942419,14.1930163069276,28.9762644241539,34.5269986595027,10.884525244857,34.1412050151402,31.2783512512992,30.441791633805,32.1114337077367,60.1635603219027,65.0619789329385,52.3613680054092,86.3043413438169,68.6130731184558,68.8114472559301,60.4279241217051,56.252833…
Monilinia__011820,0,0,0,1.75235600142076,6.34482644531303,0,0,4.25790489207827,9.65875480805129,0,0,0,5.00453620020786,5.07363193896749,4.58734767253381,7.69533911094105,1.08436631554897,0.688965368492227,8.89064822888566,4.19179546382849,2.7524578902372,4.66512321325588,3.71282710631236,5.68846240165824
Monilinia__011830,0,11.1481679568934,17.6403099696676,0,2.11494214843768,15.0568119173083,2.32438703953935,2.83860326138551,7.24406610603847,4.93242837992896,21.769050489714,20.4847230090841,0,0,0,0,0,2.75586147396891,0.867380315013235,2.42682895274281,2.4466292357664,3.20727220911342,4.06309381445504,2.66073241367885
Monilinia__011840,0,0,0,0,4.22988429687535,0,0,0,0,0,0,0,0,0,0,0,0.542183157774487,0,0,0,0,0.21867765062137,0.420320049771211,0.275248180725398
Monilinia__011850,0,0,0,0,0,0,0,0,0,4.93242837992896,0,0,0,0,0,0,0,0,0,0,0,0.145785100414246,0,0.275248180725398
Monilinia__011860,102.366115751862,33.4445038706803,11.7602066464451,35.0471200284152,65.5632066015679,45.1704357519248,59.2718695082535,80.9001929494871,33.8056418281795,34.5269986595027,68.935326550761,34.1412050151402,47.5430939019747,40.58905551174,41.2861290528043,58.7644077562771,71.5681768262323,70.9634329546993,57.2471007908735,62.6563111435416,60.8599022396893,53.0657765507857,57.0234200…
Monilinia__011870,0,13.9352099461168,35.2806199393352,14.0188480113661,10.5747107421884,43.2883342622613,8.13535463838773,2.83860326138551,24.1468870201282,9.86485675985792,0,0,16.2647426506756,20.29452775587,16.8202747992906,7.69533911094105,6.50619789329385,5.51172294793781,14.9623104339783,10.5897990665141,5.81074443494521,8.38264327381916,8.26629431216715,11.2851754097413
Monilinia__011880,52.6454309581006,44.5926718275738,117.602066464451,12.2664920099453,40.1839008203158,47.0525372415884,40.6767731919387,53.9334619663247,33.8056418281795,34.5269986595027,43.538100979428,6.82824100302803,41.2874236517149,69.7624391608031,58.1064038520949,53.1677974937745,37.4106378864396,50.2944718999325,88.0391019738434,50.5221663798276,57.4957870405105,54.0133797034783,56.74320…
Monilinia__011890,20.4732231503724,19.5092939245635,5.88010332322253,52.5706800426228,35.9540165234405,26.3494208552895,25.5682574349329,9.93511141484929,33.8056418281795,4.93242837992896,21.769050489714,0,38.7851555516109,25.3681596948375,27.5240860352029,48.9703397968976,32.5309894664692,34.4482684246113,53.5607344520673,39.0498840577706,33.9469806462589,43.8813152246882,38.9496579454655,40.644…
Monilinia__011900,2.92474616433892,2.78704198922336,0,3.50471200284152,10.5747107421884,7.52840595865414,15.1085157570058,8.51580978415653,2.41468870201282,0,0,6.82824100302803,2.50226810010393,3.80522395422562,1.5291158908446,1.39915256562565,13.0123957865877,6.20068831643004,6.72219744135257,7.28048685822843,4.89325847153281,7.43504012112656,5.74437401353988,5.68846240165824
Monilinia__011910,40.9464463007449,41.8056298383504,41.1607232625577,36.7994760298359,57.1034380078172,50.8167402209154,88.3267075024954,53.9334619663247,41.049707934218,34.5269986595027,14.512700326476,37.5553255166542,27.5249491011433,32.9786076032887,62.6937515246287,19.588135918759,24.3982420998519,25.4917186342124,20.1665923240577,35.9611926633707,24.7721210121348,26.3871031749786,27.1806965…
Monilinia__011920,102.366115751862,144.926183439615,111.721963141228,80.6083760653549,105.747107421884,99.7513789521674,60.4340630280232,80.9001929494871,36.2203305301923,44.3918554193607,32.653575734571,37.5553255166542,118.857734754937,120.498758550478,142.207777848548,69.2580519984694,67.2307115640364,68.2075714807304,96.4960600452224,101.044332759655,96.0301975038314,100.227256534794,83.78379…
Monilinia__011930,198.882739175047,261.981946986996,223.443926282456,222.549212180436,120.551702460947,156.214423642073,167.355866846833,175.993402205902,164.198831736872,59.1891405591475,68.935326550761,109.251856048449,183.916705357639,228.313437253537,217.134456499934,298.019496478262,218.499812583118,252.161324868155,364.082887226805,289.675128631937,285.032305966786,402.148199492699,326.7287…
Monilinia__011940,11.6989846573557,0,0,0,0,13.1747104276447,0,0,0,0,3.628175081619,0,0,5.07363193896749,9.17469534506762,14.6911019390693,2.16873263109795,11.7124112643679,16.2633809064982,15.4434569719997,10.704002906478,8.23685817340492,11.6989080519654,11.1016766225911
Monilinia__011950,0,0,0,1.75235600142076,2.11494214843768,0,1.16219351976968,0,0,0,0,20.4847230090841,0,3.80522395422562,0,0,0.542183157774487,4.13379221095336,2.60214094503971,0.22062081388571,1.2233146178832,1.8952063053852,1.82138688234191,1.37624090362699
Monilinia__011960,0,0,0,3.50471200284152,0,0,0,0,0,0,0,0,0,0,0,0,0,0,0,0,0,0,0,0
Monilinia__011970,43.8711924650838,27.8704198922336,52.9209299090028,38.5518320312567,59.2183801562549,48.9346387312519,30.2170315140116,12.7737146762348,38.6350192322052,34.5269986595027,25.397225571333,6.82824100302803,33.7806193514031,39.3206475269981,30.5823178168921,23.0860173328231,21.145143153205,13.0903420013523,35.128902758036,29.3425682467994,26.9129215934304,29.4485902836778,26.1999497…
Monilinia__011980,0,0,0,0,0,0,0,0,0,0,0,0,0,0,0,0,1.08436631554897,0,0,2.2062081388571,2.7524578902372,2.11388395600657,2.73208032351287,1.65148908435239
Monilinia__011990,8.77423849301676,11.1481679568934,0,10.5141360085246,10.5747107421884,13.1747104276447,5.81096759884838,22.7088260910841,7.24406610603847,0,7.256350163238,10.242361504542,10.0090724004157,8.87885589319312,12.2329271267568,17.4894070703206,14.6389452599112,8.95654979039895,10.8422539376654,11.4722823220569,13.762289451186,6.77900716926245,7.56576089588179,5.68846240165824
Monilinia__012000,2.92474616433892,22.2963359137869,0,31.5424080255737,40.1839008203158,31.9957253242801,18.5950963163148,18.4509211990058,7.24406610603847,0,0,0,8.75793835036376,13.9524878321606,16.8202747992906,6.2961865453154,20.6029599954305,19.9799956862746,3.90321141755956,3.52993302217136,2.7524578902372,5.39404871532711,2.24170693211312,1.19274211647673
Monilinia__012010,0,2.78704198922336,17.6403099696676,0,10.5747107421884,18.8210148966354,26.7304509547025,22.7088260910841,9.65875480805129,24.6621418996448,3.628175081619,0,5.00453620020786,3.80522395422562,3.05823178168921,9.09449167656669,9.21711368216629,14.4682727383368,8.02326791387242,8.16297011377126,4.28160116259121,8.67421347464766,10.1577345361376,7.15645269886036
Monilinia__012020,0,0,0,3.50471200284152,0,0,0,2.83860326138551,0,0,0,0,0,0,0,0.699576282812823,0,0.688965368492227,0,0,0,0.437355301242739,0.280213366514141,0
Monilinia__012030,0,0,0,0,0,0,0,0,0,0,0,0,0,0,0,0,0,0,0,0.661862441657129,0,0,0.280213366514141,0
Monilinia__012040,0,0,0,0,0,0,1.16219351976968,0,0,0,0,0,0,0,0,2.09872884843847,0.542183157774487,2.75586147396891,1.73476063002647,1.32372488331426,0.611657308941601,0.728925502071232,0.770586757913887,3.21122877512965
Monilinia__012050,8.77423849301676,11.1481679568934,0,17.5235600142076,27.4942479296898,15.0568119173083,13.9463222372361,5.67720652277102,9.65875480805129,4.93242837992896,0,0,12.5113405005197,6.34203992370937,6.11646356337841,25.1847461812616,27.1091578887244,23.4248225287357,6.72219744135257,12.7960072053712,7.95154501624081,3.28016475932054,3.9930404728265,2.47723362652859
Monilinia__012060,0,0,0,0,0,0,0,1.41930163069276,0,0,0,0,0,0,0,1.39915256562565,0.542183157774487,0,0,0,0.305828654470801,0.437355301242739,0,0.550496361450797
Monilinia__012070,17.5484769860335,2.78704198922336,47.0408265857802,10.5141360085246,12.6896528906261,13.1747104276447,8.13535463838773,9.93511141484929,9.65875480805129,0,0,6.82824100302803,0,21.5629357406119,19.8785065809798,6.2961865453154,13.5545789443622,7.57861905341449,12.7938596464452,9.70731581097123,11.6214888698904,11.808593133554,12.8197615180219,13.4871608555445
Monilinia__012080,0,0,0,0,0,0,3.48658055930903,2.83860326138551,0,0,0,6.82824100302803,0,0,3.05823178168921,1.39915256562565,1.08436631554897,0,0.867380315013235,0.44124162777142,0,0.21867765062137,0.14010668325707,0
Monilinia__012090,0,0,0,0,0,0,0,0,0,0,0,0,0,0,0,0,0,0,0,0,0,0,0.14010668325707,0
Monilinia__012100,14.6237308216946,5.57408397844672,47.0408265857802,17.5235600142076,33.8390743750028,22.5852178759624,13.9463222372361,8.51580978415653,19.3175096161026,4.93242837992896,3.628175081619,6.82824100302803,13.7624745505716,34.2470155880306,29.0532019260475,9.79406795937952,24.3982420998519,28.9365454766735,14.3117751977184,19.1940108080568,27.2187502479012,21.5033023111013,25.849683…
Monilinia__012110,0,0,0,7.00942400568303,4.22988429687535,1.88210148966354,1.16219351976968,2.83860326138551,0,0,0,30.7270845136261,2.50226810010393,11.4156718626769,3.05823178168921,23.0860173328231,16.8076778910091,21.357926423259,23.852958662864,20.517735691371,22.3254917763684,11.225452731897,10.8582679524229,13.0284138876689
Monilinia__012120,0,0,0,0,2.11494214843768,0,11.6219351976968,5.67720652277102,7.24406610603847,19.7297135197158,7.256350163238,23.8988435105981,8.75793835036376,10.147263877935,0,33.5796615750155,24.3982420998519,12.4013766328601,5.42112696883272,30.6662931301137,22.3254917763684,2.8428094580778,3.08234703165555,14.2211560041456
Monilinia__012130,0,0,0,1.75235600142076,4.22988429687535,7.52840595865414,2.32438703953935,5.67720652277102,2.41468870201282,9.86485675985792,0,6.82824100302803,10.0090724004157,5.07363193896749,13.7620430176014,6.99576282812823,11.3858463132642,4.82275757944559,7.3727326776125,8.16297011377126,10.3981742520072,7.8723954223693,6.51496077145377,6.88120451813496
Monilinia__012140,17.5484769860335,13.9352099461168,17.6403099696676,17.5235600142076,29.6091900781275,20.7031163862989,29.0548379942419,24.1281277217768,14.4881322120769,29.5945702795738,32.653575734571,13.6564820060561,7.5068043003118,2.53681596948375,38.2278972711151,13.9915256562565,28.7357073620478,26.1806840027046,16.6970710640048,14.7815945303426,16.2089186869524,19.535203455509,20.1753623…
Monilinia__012150,0,0,0,10.5141360085246,0,1.88210148966354,5.81096759884838,12.7737146762348,2.41468870201282,0,0,0,0,0,0,0.699576282812823,2.71091578887244,4.13379221095336,0.216845078753309,1.32372488331426,0.611657308941601,1.16628080331397,0.630480074656816,1.92673726507779
Monilinia__012160,67.2691617797952,13.9352099461168,23.5204132928901,33.2947640269944,16.9195371875014,15.0568119173083,44.1633537512477,52.514160335632,21.7321983181154,24.6621418996448,105.217077366951,95.5953740423925,46.2919598519227,20.29452775587,25.9949701443583,32.8800852922027,41.7481031486355,39.9599913725491,35.7794379942959,35.5199510355993,39.7577250812041,84.2637880394344,81.9624097…
Monilinia__012170,0,0,0,0,4.22988429687535,0,2.32438703953935,0,9.65875480805129,0,0,0,0,0,1.5291158908446,0,0,0,0,0.22062081388571,0,2.40545415683506,1.89144022397045,0.825744542176195
Monilinia__012180,84.8176387658287,69.676049730584,94.0816531715605,42.0565440340982,40.1839008203158,63.9914506485602,20.9194833558542,9.93511141484929,9.65875480805129,0,0,0,11.2602064504677,1.26840798474187,22.936738362669,2.09872884843847,2.71091578887244,1.37793073698445,2.60214094503971,3.30931220828565,1.2233146178832,2.40545415683506,1.68128019908484,0.64224575502593
Monilinia__012190,43.8711924650838,5.57408397844672,0,33.2947640269944,23.2643636328144,20.7031163862989,12.7841287174664,7.09650815346378,7.24406610603847,0,0,0,2.50226810010393,0,0,0,2.16873263109795,0,0.433690157506617,1.32372488331426,0,0.728925502071232,0.700533416285351,0.550496361450797
Monilinia__012200,49.7206847937617,30.657461881457,17.6403099696676,26.2853400213114,27.4942479296898,18.8210148966354,12.7841287174664,2.83860326138551,9.65875480805129,0,0,3.41412050151402,5.00453620020786,0,9.17469534506762,1.39915256562565,1.62654947332346,2.75586147396891,1.30107047251985,1.98558732497139,0.305828654470801,0.21867765062137,0.560426733028281,0.275248180725398
Monilinia__012210,0,8.36112596767008,5.88010332322253,15.7712040127868,31.7241322265651,11.2926089379812,8.13535463838773,1.41930163069276,0,0,0,0,1.25113405005197,0,3.05823178168921,1.39915256562565,0,0,0.433690157506617,0.44124162777142,0.611657308941601,0.947603152692601,0.840640099542422,0.458746967875664
Monilinia__012220,0,0,0,0,0,0,1.16219351976968,0,0,0,0,0,0,0,0,0,0,0,0,0,0.611657308941601,0.145785100414246,0,0.183498787150266
Monilinia__012230,0,0,0,0,0,0,0,0,0,0,0,0,0,0,0,0,0,0,0,0,0,0,0,0.183498787150266
Monilinia__012240,0,0,0,0,0,0,0,0,0,0,0,0,0,0,0,0,0,0,0,0,0,0,0,0
Monilinia__012250,0,0,0,0,0,0,0,0,0,0,0,0,0,0,0,0,0,0,0,0,0,0,0,0
Monilinia__012260,0,0,0,0,0,0,0,0,0,0,0,0,0,0,0,0,0,0,0,0,0,0,0,0
Monilinia__012270,0,0,0,0,0,0,0,0,0,0,0,0,0,0,0,1.39915256562565,0,0,0,0,0,0,0,0
Monilinia__012280,0,0,0,0,0,0,0,0,0,0,0,0,0,0,0,0,0,0,0,0,0,0,0,0
Monilinia__012290,0,0,0,0,0,0,0,0,0,0,0,0,0,0,0,0,0,0,0,0,0,0,0,0
Monilinia__012300,0,0,0,0,0,0,0,0,0,0,0,3.41412050151402,0,0,0,0,0,0,0,0,0,0.364462751035616,0.0700533416285351,0.183498787150266
Monilinia__012310,0,0,0,0,0,0,0,0,0,0,0,0,0,0,0,0,0,0,0,0,0,0,0,0
Monilinia__012320,0,5.57408397844672,0,5.25706800426228,4.22988429687535,0,0,0,2.41468870201282,0,0,3.41412050151402,2.50226810010393,1.26840798474187,0,0.699576282812823,1.08436631554897,0,2.3852958662864,0.661862441657129,0,4.0819828115989,1.47112017419924,2.29373483937832
Monilinia__012330,0,0,0,0,0,0,0,0,0,0,0,0,0,0,0,0,0,0,0,0,0,0,0,0
Monilinia__012340,0,0,0,0,0,0,0,1.41930163069276,7.24406610603847,0,0,0,0,0,0,0.699576282812823,0,0,0,0,0,0,0.14010668325707,0
Monilinia__012350,0,0,0,5.25706800426228,8.4597685937507,0,6.97316111861806,8.51580978415653,2.41468870201282,34.5269986595027,0,30.7270845136261,5.00453620020786,12.6840798474187,12.2329271267568,9.79406795937952,8.6749305243918,26.1806840027046,15.3960005914849,6.839245230457,11.9273175243612,9.18446132609752,5.74437401353988,5.8719611888085
Monilinia__012360,0,2.78704198922336,0,0,0,0,1.16219351976968,4.25790489207827,7.24406610603847,0,21.769050489714,3.41412050151402,2.50226810010393,1.26840798474187,0,2.79830513125129,2.16873263109795,0,2.81898602379301,3.30931220828565,2.7524578902372,13.4122292381107,10.2978412193947,9.81718511253921
Monilinia__012370,5.84949232867784,13.9352099461168,0,3.50471200284152,10.5747107421884,7.52840595865414,2.32438703953935,5.67720652277102,0,0,0,6.82824100302803,12.5113405005197,16.4893038016444,9.17469534506762,5.59661026250258,13.5545789443622,11.0234458958756,16.0465358277448,13.0166280192569,14.6797754145984,9.7676017277545,10.99837463568,11.1016766225911
Monilinia__012380,17.5484769860335,0,11.7602066464451,3.50471200284152,16.9195371875014,16.9389134069718,9.29754815815741,5.67720652277102,0,0,21.769050489714,10.242361504542,2.50226810010393,7.61044790845124,0,9.09449167656669,5.42183157774487,5.51172294793781,3.03583110254632,5.29489953325704,2.1408005812956,7.14346992029807,8.12618762891008,6.51420694383443
Monilinia__012390,2.92474616433892,2.78704198922336,5.88010332322253,8.76178000710379,8.4597685937507,0,2.32438703953935,7.09650815346378,0,4.93242837992896,0,3.41412050151402,10.0090724004157,6.34203992370937,0,6.99576282812823,3.79528210442141,4.82275757944559,8.02326791387242,5.51552034714275,7.33988770729921,11.3712378323112,14.0807216673356,12.9366644940937
Monilinia__012400,14.6237308216946,2.78704198922336,0,0,25.3793057812521,3.76420297932707,5.81096759884838,4.25790489207827,9.65875480805129,19.7297135197158,3.628175081619,17.0706025075701,15.0136086006236,0,1.5291158908446,2.79830513125129,0,1.37793073698445,1.95160570877978,3.97117464994278,5.81074443494521,4.59223066304876,3.92298713119797,3.57822634943018
Monilinia__012410,26.3227154790503,2.78704198922336,0,0,10.5747107421884,5.64630446899061,12.7841287174664,17.0316195683131,9.65875480805129,9.86485675985792,7.256350163238,23.8988435105981,10.0090724004157,1.26840798474187,1.5291158908446,7.69533911094105,2.71091578887244,4.13379221095336,4.9874368113261,7.28048685822843,8.56320232518241,10.64231233024,8.82672104519543,11.3769248033165
Monilinia__012420,5.84949232867784,0,0,0,0,7.52840595865414,2.32438703953935,0,7.24406610603847,9.86485675985792,0,0,10.0090724004157,3.80522395422562,7.64557945422302,2.09872884843847,2.16873263109795,4.13379221095336,6.28850728384595,3.30931220828565,9.17485963412402,3.7904126107704,4.83368057236892,5.13796604020744
Monilinia__012430,292.474616433892,298.2134928469,405.727129302354,420.565440340982,416.643603242222,344.424572608427,97.6242556606528,89.4160027336436,62.7819062523334,123.310709498224,83.448026877237,167.291904574187,541.741043672501,413.501003025851,611.646356337841,1037.47162741142,900.024041905649,1006.57840336714,1505.12169162672,1044.41893293495,1172.54706124105,847.011433406771,814.720363…
Monilinia__012440,23.3979693147114,22.2963359137869,17.6403099696676,3.50471200284152,16.9195371875014,18.8210148966354,10.4597416779271,8.51580978415653,2.41468870201282,9.86485675985792,14.512700326476,17.0706025075701,8.75793835036376,11.4156718626769,4.58734767253381,5.59661026250258,14.6389452599112,15.8462034753212,14.9623104339783,12.5753863914855,14.0681181056568,21.867765062137,22.557176…
Monilinia__012450,14.6237308216946,0,0,5.25706800426228,0,3.76420297932707,4.6487740790787,4.25790489207827,2.41468870201282,19.7297135197158,0,0,0,0,1.5291158908446,0,0,0,1.95160570877978,0.44124162777142,0.611657308941601,1.16628080331397,0.630480074656816,1.37624090362699
Monilinia__012460,64.3444156154563,33.4445038706803,23.5204132928901,57.827748046885,52.8735537109419,80.930364055532,46.487740790787,76.6422880574088,48.2937740402565,157.837708157727,116.101602611808,177.534266078729,61.3055684525463,32.9786076032887,21.4076224718244,56.6656789078386,41.7481031486355,43.4048182150103,54.4281147670805,44.5654044049134,52.9083572234485,74.2775086610585,71.5244618…
Monilinia__012470,149.162054381285,178.370687310295,129.362273110896,201.520940163387,169.195371875014,107.279784910822,178.97780204453,105.028320671264,132.807878610705,103.580995978508,123.357952775046,112.665976549963,143.880415755976,82.4465190082218,70.3393309788517,168.59788415789,181.089174696679,133.659281487492,106.904623825381,129.504417750912,72.1755624551089,105.111057398672,131.91044…
Monilinia__012480,23.3979693147114,50.1667558060205,52.9209299090028,7.00942400568303,23.2643636328144,56.4630446899061,18.5950963163148,80.9001929494871,62.7819062523334,157.837708157727,126.986127856665,163.877784072673,3.7534021501559,8.87885589319312,36.6987813802705,4.89703397968976,24.3982420998519,37.2041298985802,12.1433244101853,4.4124162777142,12.8448034877736,4.59223066304876,10.858267…
Monilinia__012490,0,0,0,0,0,0,0,0,0,0,0,0,0,0,0,0,1.62654947332346,1.37793073698445,2.16845078753309,0.882483255542839,0.917485963412402,1.09338825310685,1.05080012442803,1.19274211647673
Monilinia__012500,8.77423849301676,2.78704198922336,11.7602066464451,17.5235600142076,8.4597685937507,5.64630446899061,2.32438703953935,2.83860326138551,14.4881322120769,0,0,6.82824100302803,8.75793835036376,10.147263877935,19.8785065809798,34.2792378578283,29.2778905198223,28.9365454766735,45.5374665381948,45.6685084743419,49.8500706787405,44.7560258271736,47.0057922327471,46.5169425425923
Monilinia__012510,17.5484769860335,61.3149237629139,64.6811365554478,54.3230360440435,33.8390743750028,28.231522344953,31.3792250337812,32.6439375059334,43.4643966362308,4.93242837992896,39.909925897809,27.3129640121121,20.0181448008315,24.0997517100956,21.4076224718244,37.0775429890796,31.4466231509203,19.2910303177823,24.5034938991239,26.6951184801709,34.8644666096713,36.9565229550115,35.657150…
Monilinia__012520,11.6989846573557,8.36112596767008,5.88010332322253,14.0188480113661,6.34482644531303,5.64630446899061,16.2707092767755,24.1281277217768,28.9762644241539,14.7972851397869,7.256350163238,58.0400485257383,23.7715469509874,8.87885589319312,21.4076224718244,45.4724583828335,36.3262715708907,46.8496450574714,62.2345376021996,55.1552034714275,52.6025285689777,36.2275974529402,39.369977…
Monilinia__012530,20.4732231503724,5.57408397844672,11.7602066464451,12.2664920099453,25.3793057812521,5.64630446899061,39.514579672169,26.9667309831624,16.9028209140898,44.3918554193607,10.884525244857,51.2118075227103,26.2738150510913,10.147263877935,19.8785065809798,13.2919493734436,15.7233115754601,7.57861905341449,15.3960005914849,17.6496651108568,14.6797754145984,15.6718982945315,13.8705616…
Monilinia__012540,2.92474616433892,0,5.88010332322253,15.7712040127868,8.4597685937507,5.64630446899061,9.29754815815741,2.83860326138551,4.82937740402564,0,7.256350163238,0,1.25113405005197,6.34203992370937,0,11.1932205250052,7.59056420884282,9.64551515889117,7.3727326776125,4.4124162777142,5.50491578047441,4.22776791201314,3.85293378956943,5.22971543378257
Monilinia__012550,84.8176387658287,100.333511612041,35.2806199393352,54.3230360440435,93.0574545312577,69.6377551175508,88.3267075024954,69.545779903945,57.9525288483077,138.107994638011,130.614302938284,139.978940562075,86.3282494535857,95.1305988556405,102.450764686588,86.74745906879,81.3274736661731,95.7661862204195,77.4136931149312,70.3780396295414,75.5396776542877,72.9654427573303,70.1233949…
Monilinia__012560,78.9681464371509,303.787576825346,64.6811365554478,147.197904119344,158.620661132826,297.372035366839,197.572898360845,161.800385898974,246.298247605308,197.297135197158,199.549629489045,279.957881124149,218.948458759094,299.344284399082,250.775006098515,204.276274581344,447.301105163952,496.055065314403,152.875780521083,245.992207482566,202.152740605199,123.479980050867,142.208…
Monilinia__012570,2.92474616433892,5.57408397844672,11.7602066464451,22.7806280184699,40.1839008203158,28.231522344953,9.29754815815741,9.93511141484929,14.4881322120769,9.86485675985792,14.512700326476,0,7.5068043003118,7.61044790845124,9.17469534506762,8.39491539375387,4.3374652621959,3.44482684246113,3.25267618129963,7.94234929988555,3.97577250812041,6.77900716926245,7.84597426239594,5.3214648…
[truncated: 8,324 more rows]
