# Supplementary material for: Depicting the battle between nectarine and Monilinia laxa: the fruit developmental stage dictates the effectiveness of the host defenses and the pathogen’s infection strategies
Source: Hortic Res. 2020 Oct 1;7:167. doi: 10.1038/s41438-020-00387-w (PMC7527454; doi:10.1038/s41438-020-00387-w)
Supplement: Supplementary file 8 — Suppl. Table S8 [file 41438_2020_387_MOESM8_ESM.xlsx]

## Sheet: S8
Supplemental Table 8: List of the primers used for RT-qPCR. From left to right: Organism, Pathway, Target Gene, Gene Abbreviation, Transcript Accession, Reference, Type, Primer Sequence (5´-3'), Amplicon length (bp) and Primer efficiency (%). Reference or de novo design is also specified.
Organism	Pathway	Target Gene	Gene (Abbreviation)	Transcript Acession	Reference	Type	Primer Sequence (5´-3')	Amplicon length (bp)	Primer efficiency (%)
Nectarine	Regulation	Elongation factor 2	TEF2	Prupe.4G138900	Tong et al. 2009	Fw	GGTGTGACGATGAAGAGTGATG	129	100.401
						Rv	TGAAGGAGAGGGAAGGTGAAAG
Nectarine	Ethylene	ACC* synthase 1	ACS1	Prupe.2G176900.1	Tadiello et al., 2016	Fw	TGTTCAGCTCCCCGACTTTCAC	171	93.4773	*ACC: 1-aminocyclopropane-1-carboxylic acid
						Rv	TCTTGCGGCCGATGTTCACC
Nectarine	Ethylene	ACC* oxidase 1	ACO1	Prupe.3G209900.1	Tadiello et al., 2016	Fw	CCCCCATGCGCCACTCCA	150	94.9161
						Rv	CATCACTGCCAGGGTTGTAAAAG
Nectarine	ET	K14515 (EIN3-binding F-box protein), ko04075 (Plant hormone signal transduction)	EBF1/2	Prupe.1G480700.1	de novo	Fw	GCAGGTTGCGGTTTCTGGTA	163	91.9452
						Rv	GGGTGCGTATTGGTCAGCTA
Nectarine	ET	K14516 (ethylene-responsive transcription factor 1), ko04075 (Plant hormone signal transduction)	ERF1/2	Prupe.8G224600.1	de novo	Fw	TGCCCTTTGTAATTCTTTTTGGC	193	100.553
						Rv	TGGTGAGAAATCTGAGGCACT
Nectarine	JA	K13464 (jasmonate ZIM domain-containing protein), ko04075 (Plant hormone signal transduction)	JAZ	Prupe.7G194800.1	de novo	Fw	AAAGAGGGTTGAGGATGGCG	176	90.9097
						Rv	GGGTGGGGCTTTCTGATGAA
Nectarine	JA	K05894 (12-oxophytodienoic acid reductase [EC:1.3.1.42]), ko00592 (alpha-Linolenic acid metabolism)	OPR3	Prupe.7G200800.1	de novo	Fw	TCAAGCAGTAGTTGGAGCCG	185	90.7141
						Rv	AACGGGGCTGAGTAACATGG
Nectarine	PHENYL	K12356 (coniferyl-alcohol glucosyltransferase [EC:2.4.1.111]), ko00940 (Phenylpropanoid biosynthesis)	CAGT	Prupe.7G149100.1	de novo	Fw	ATCTGCCTCCTCTTTCGGTG	168	90.8472
						Rv	TATTCGACTGGACGGCGAAG
Nectarine	TERPEN	K00021 (hydroxymethylglutaryl-CoA reductase (NADPH) [EC:1.1.1.34]), ko00900 (Terpenoid backbone biosynthesis),ko04152 (AMPK signaling pathway),ko04976 (Bile secretion)	HMGR	Prupe.8G182300.1	de novo	Fw	TGGCATGGAGAGGGAGGATT	208	91.0204
						Rv	CATGTTGGTAGCATTTCCGGC
M. laxa	Cytoskeleton	ACTIN	ACT	Monilinia__011730	Baró‐Montel et al. 2019	Fw	TCTTGAGAGCGGTGGTATCC	227	104.372
						Rv	AACCACCGATCCAGACAGAG
M. laxa	oxidation-reduction process	PF00743.19 (Flavin-binding monooxygenase-like , 1.7e-08),PF00743.19 (Flavin-binding monooxygenase-like , 1.5e-19),PF00743.19 (Flavin-binding monooxygenase-like , 2.4e-07),PF13738.6 (Pyridine nucleotide-disulphide oxidoreductase , 7.2e-11),PF07992.14 (Pyridine nucleotide-disulphide oxidoreductase , 3.9e-12),PF01266.24 (FAD dependent oxidoreductase , 7.5e-06),PF13454.6 (FAD-NAD(P)-binding , 7.7e-07…	NUb	Monilinia__013220	de novo	Fw	GACACAAAGGGTTGGGGAGT	175	97.0152
						Rv	GGCTGGAGAAATCAGGTCGT
M. laxa	oxidation-reduction process	PF00732.19 (GMC oxidoreductase , 7.5e-53),PF05199.13 (GMC oxidoreductase , 5.4e-36),PF00890.24 (FAD binding domain , 1.1e-05),PF01266.24 (FAD dependent oxidoreductase , 0.00011),PF07992.14 (Pyridine nucleotide-disulphide oxidoreductase , 8e-04)	GMCox2	Monilinia__021780	de novo	Fw	CGCGATCAGGAGGTTGCTAT	124	109.152
						Rv	GCGCATCAGTCGTGACATTC
M. laxa	-	signal peptide	SP	Monilinia__022560	de novo	Fw	TCTCGAACCAAAAGACGCCA	106	99.4933
						Rv	CCGACAGCTTCTAATCGGCT
M. laxa	carbohydrate metabolic process	PF00295.17 (Glycosyl hydrolases family 28 , 2.6e-30)	PGf28	Monilinia__041700	de novo	Fw	GCAACTTCAGCGGGTCAATC	207	99.1862
						Rv	ACGCCAAGCTCACAATACCA
M. laxa	carbohydrate metabolic process	PF01055.26 (Glycosyl hydrolases family 31 , 9.7e-111),PF13802.6 (Galactose mutarotase-like , 1.2e-15)	GH	Monilinia__056600	de novo	Fw	AACCAGTAGCCCAATGCAGA	116	99.5985
						Rv	AAGCTCCGAACCTCTCTCCT
M. laxa	transmembrane transport	PF00083.24 (Sugar (and other) transporter , 5.6e-47),PF07690.16 (Major Facilitator Superfamily , 4.3e-17)	TMT	Monilinia__058830	de novo	Fw	CCGCCCTTGTTGCTTTGATT	181	97.1774
						Rv	GTTTCGGGAATGGTCAAGCG
M. laxa	oxidation-reduction process	PF01565.23 (FAD binding domain , 3.4e-22),PF08031.12 (Berberine and berberine like , 6.1e-10)	FADb	Monilinia__073540	de novo	Fw	TGGCCCGCTAATCAGAACTC	181	96.5562
						Rv	TCACCGCGTAAACGGGATAG
M. laxa	proteolysis	PF01828.17 (Peptidase A4 family , 2.4e-74)	EP	Monilinia__077490	de novo	Fw	CGATGGAGACACTTGCGGTA	145	93.1476
						Rv	GTCACCGGCAGAGATGCTAA
